# Supplementary material for: Crystal structures of spinel-type Na2MoO4 and Na2WO4 revisited using neutron powder diffraction
Source: Acta Crystallogr E Crystallogr Commun. 2015 May 9;71(Pt 6):592–6. doi: 10.1107/S2056989015008774 (PMC4459306; doi:10.1107/S2056989015008774)
Supplement: Supplementary file 1 [file e-71-00592-sup1.cif]

##############################################################################
#                                                                            #
# This CIF contains the data in a paper accepted for publication in          #
# Acta Crystallographica Section E. It conforms to the requirements of       #
# Notes for Authors for Acta Crystallographica Section E, and has been       #
# peer reviewed under the auspices of the IUCr Commission on Journals.       #
#                                                                            #
# Full details of the Crystallographic Information File format               #
# are given in the paper "The Crystallographic Information File (CIF):       #
# a New Standard Archive File for Crystallography" by S. R. Hall, F. H.      #
# Allen and I. D. Brown [Acta Cryst. (1991), A47, 655-685].                  #
#                                                                            #
# The current version of the core CIF dictionary is obtainable from          #
# ftp://ftp.iucr.org/pub/cif_core.dic.                                       #
#                                                                            #
# Software is freely available for graphical display of the structure(s)     #
# in this CIF. For information consult the CIF software page                 #
# http://www.iucr.org/resources/cif/software.                                #
#                                                                            #
# This file may be used for bona fide research purposes within the           #
# scientific community so long as proper attribution is given to the journal # 
# article from which it was obtained.                                        #
#                                                                            #
##############################################################################
data_Na~2~MoO~4~
_database_code_depnum_ccdc_archive 'CCDC 1063433'
_audit_creation_method     "from EXP file using GSAS2CIF"
_pd_block_id     2015-04-07T09:39|NA2MOO4|Fortes|HRPD
_chemical_name_systematic
;
Disodium molybdenum(VI) oxide
;
_chemical_name_common     'sodium molybdate'
_chemical_formula_moiety     ?
_chemical_formula_sum     'Mo Na2 O4'
_chemical_formula_structural     'Na2 Mo O4'
_chemical_formula_analytical     ?
_chemical_formula_iupac     'Na2 Mo O4'
_chemical_formula_weight     205.92
_chemical_melting_point     961
_symmetry_cell_setting     cubic
_symmetry_space_group_name_H-M     'F d -3 m'
_symmetry_space_group_name_Hall     '-F 4vw 2vw 3'
loop_
    _symmetry_equiv_pos_site_id
    _symmetry_equiv_pos_as_xyz
    1 x,y,z
    2 -y,1/4+x,1/4+z
    3 3/4-x,1/4-y,1/2+z
    4 3/4+y,-x,3/4+z
    5 x,1/4-y,1/4-z
    6 3/4+y,1/4+x,1/2-z
    7 3/4-x,y,3/4-z
    8 -y,-x,-z
    9 z,x,y
    10 -x,1/4+z,1/4+y
    11 3/4-z,1/4-x,1/2+y
    12 3/4+x,-z,3/4+y
    13 z,1/4-x,1/4-y
    14 3/4+x,1/4+z,1/2-y
    15 3/4-z,x,3/4-y
    16 -x,-z,-y
    17 y,z,x
    18 -z,-y,-x
    19 1/2-z,3/4+y,1/4+x
    20 3/4+z,3/4+y,-x
    21 1/4+z,-y,1/4+x
    22 y,1/4-z,1/4-x
    23 1/4-y,3/4-z,1/2+x
    24 1/4-y,z,1/4-x
    25 -x,-y,-z
    26 y,3/4-x,3/4-z
    27 1/4+x,3/4+y,1/2-z
    28 1/4-y,x,1/4-z
    29 -x,3/4+y,3/4+z
    30 1/4-y,3/4-x,1/2+z
    31 1/4+x,-y,1/4+z
    32 y,x,z
    33 -z,-x,-y
    34 x,3/4-z,3/4-y
    35 1/4+z,3/4+x,1/2-y
    36 1/4-x,z,1/4-y
    37 -z,3/4+x,3/4+y
    38 1/4-x,3/4-z,1/2+y
    39 1/4+z,-x,1/4+y
    40 x,z,y
    41 -y,-z,-x
    42 z,y,x
    43 1/2+z,1/4-y,3/4-x
    44 1/4-z,1/4-y,x
    45 3/4-z,y,3/4-x
    46 -y,3/4+z,3/4+x
    47 3/4+y,1/4+z,1/2-x
    48 3/4+y,-z,3/4+x
    49 x,1/2+y,1/2+z
    50 -y,3/4+x,3/4+z
    51 3/4-x,3/4-y,z
    52 3/4+y,1/2-x,1/4+z
    53 x,3/4-y,3/4-z
    54 3/4+y,3/4+x,-z
    55 3/4-x,1/2+y,1/4-z
    56 -y,1/2-x,1/2-z
    57 z,1/2+x,1/2+y
    58 -x,3/4+z,3/4+y
    59 3/4-z,3/4-x,y
    60 3/4+x,1/2-z,1/4+y
    61 z,3/4-x,3/4-y
    62 3/4+x,3/4+z,-y
    63 3/4-z,1/2+x,1/4-y
    64 -x,1/2-z,1/2-y
    65 y,1/2+z,1/2+x
    66 -z,1/2-y,1/2-x
    67 1/2-z,1/4+y,3/4+x
    68 3/4+z,1/4+y,1/2-x
    69 1/4+z,1/2-y,3/4+x
    70 y,3/4-z,3/4-x
    71 1/4-y,1/4-z,x
    72 1/4-y,1/2+z,3/4-x
    73 -x,1/2-y,1/2-z
    74 y,1/4-x,1/4-z
    75 1/4+x,1/4+y,-z
    76 1/4-y,1/2+x,3/4-z
    77 -x,1/4+y,1/4+z
    78 1/4-y,1/4-x,z
    79 1/4+x,1/2-y,3/4+z
    80 y,1/2+x,1/2+z
    81 -z,1/2-x,1/2-y
    82 x,1/4-z,1/4-y
    83 1/4+z,1/4+x,-y
    84 1/4-x,1/2+z,3/4-y
    85 -z,1/4+x,1/4+y
    86 1/4-x,1/4-z,y
    87 1/4+z,1/2-x,3/4+y
    88 x,1/2+z,1/2+y
    89 -y,1/2-z,1/2-x
    90 z,1/2+y,1/2+x
    91 1/2+z,3/4-y,1/4-x
    92 1/4-z,3/4-y,1/2+x
    93 3/4-z,1/2+y,1/4-x
    94 -y,1/4+z,1/4+x
    95 3/4+y,3/4+z,-x
    96 3/4+y,1/2-z,1/4+x
    97 1/2+x,y,1/2+z
    98 1/2-y,1/4+x,3/4+z
    99 1/4-x,1/4-y,z
    100 1/4+y,-x,1/4+z
    101 1/2+x,1/4-y,3/4-z
    102 1/4+y,1/4+x,-z
    103 1/4-x,y,1/4-z
    104 1/2-y,-x,1/2-z
    105 1/2+z,x,1/2+y
    106 1/2-x,1/4+z,3/4+y
    107 1/4-z,1/4-x,y
    108 1/4+x,-z,1/4+y
    109 1/2+z,1/4-x,3/4-y
    110 1/4+x,1/4+z,-y
    111 1/4-z,x,1/4-y
    112 1/2-x,-z,1/2-y
    113 1/2+y,z,1/2+x
    114 1/2-z,-y,1/2-x
    115 -z,3/4+y,3/4+x
    116 1/4+z,3/4+y,1/2-x
    117 3/4+z,-y,3/4+x
    118 1/2+y,1/4-z,3/4-x
    119 3/4-y,3/4-z,x
    120 3/4-y,z,3/4-x
    121 1/2-x,-y,1/2-z
    122 1/2+y,3/4-x,1/4-z
    123 3/4+x,3/4+y,-z
    124 3/4-y,x,3/4-z
    125 1/2-x,3/4+y,1/4+z
    126 3/4-y,3/4-x,z
    127 3/4+x,-y,3/4+z
    128 1/2+y,x,1/2+z
    129 1/2-z,-x,1/2-y
    130 1/2+x,3/4-z,1/4-y
    131 3/4+z,3/4+x,-y
    132 3/4-x,z,3/4-y
    133 1/2-z,3/4+x,1/4+y
    134 3/4-x,3/4-z,y
    135 3/4+z,-x,3/4+y
    136 1/2+x,z,1/2+y
    137 1/2-y,-z,1/2-x
    138 1/2+z,y,1/2+x
    139 z,1/4-y,1/4-x
    140 3/4-z,1/4-y,1/2+x
    141 1/4-z,y,1/4-x
    142 1/2-y,3/4+z,1/4+x
    143 1/4+y,1/4+z,-x
    144 1/4+y,-z,1/4+x
    145 1/2+x,1/2+y,z
    146 1/2-y,3/4+x,1/4+z
    147 1/4-x,3/4-y,1/2+z
    148 1/4+y,1/2-x,3/4+z
    149 1/2+x,3/4-y,1/4-z
    150 1/4+y,3/4+x,1/2-z
    151 1/4-x,1/2+y,3/4-z
    152 1/2-y,1/2-x,-z
    153 1/2+z,1/2+x,y
    154 1/2-x,3/4+z,1/4+y
    155 1/4-z,3/4-x,1/2+y
    156 1/4+x,1/2-z,3/4+y
    157 1/2+z,3/4-x,1/4-y
    158 1/4+x,3/4+z,1/2-y
    159 1/4-z,1/2+x,3/4-y
    160 1/2-x,1/2-z,-y
    161 1/2+y,1/2+z,x
    162 1/2-z,1/2-y,-x
    163 -z,1/4+y,1/4+x
    164 1/4+z,1/4+y,-x
    165 3/4+z,1/2-y,1/4+x
    166 1/2+y,3/4-z,1/4-x
    167 3/4-y,1/4-z,1/2+x
    168 3/4-y,1/2+z,1/4-x
    169 1/2-x,1/2-y,-z
    170 1/2+y,1/4-x,3/4-z
    171 3/4+x,1/4+y,1/2-z
    172 3/4-y,1/2+x,1/4-z
    173 1/2-x,1/4+y,3/4+z
    174 3/4-y,1/4-x,1/2+z
    175 3/4+x,1/2-y,1/4+z
    176 1/2+y,1/2+x,z
    177 1/2-z,1/2-x,-y
    178 1/2+x,1/4-z,3/4-y
    179 3/4+z,1/4+x,1/2-y
    180 3/4-x,1/2+z,1/4-y
    181 1/2-z,1/4+x,3/4+y
    182 3/4-x,1/4-z,1/2+y
    183 3/4+z,1/2-x,1/4+y
    184 1/2+x,1/2+z,y
    185 1/2-y,1/2-z,-x
    186 1/2+z,1/2+y,x
    187 z,3/4-y,3/4-x
    188 3/4-z,3/4-y,x
    189 1/4-z,1/2+y,3/4-x
    190 1/2-y,1/4+z,3/4+x
    191 1/4+y,3/4+z,1/2-x
    192 1/4+y,1/2-z,3/4+x
_cell_length_a     9.10888(3)
_cell_length_b     9.108879
_cell_length_c     9.108879
_cell_angle_alpha     90.0
_cell_angle_beta     90.0
_cell_angle_gamma     90.0
_cell_volume     755.779(9)
_cell_formula_units_Z     8
_cell_measurement_temperature     298
_exptl_crystal_density_diffrn     3.6192
_exptl_crystal_density_meas     ?
_exptl_crystal_density_method     'not measured'
_exptl_crystal_F_000     ?
_pd_char_colour     white
_pd_char_particle_morphology     ?
_exptl_absorpt_coefficient_mu     '0.014 + 0.0018 * \l'
_exptl_absorpt_correction_type     analytical
_exptl_absorpt_process_details
;
Data were corrected for self shielding using \s~scatt~ = 29.198 barns and
 \s~ab~(\l) = 3.541 barns at 1.798 \%A during the normalization procedure. The
 linear absorption coefficient is wavelength dependent and is calculated as: \m
 = 0.014 + 0.0018 * \l  (mm^-1^).
;
_exptl_absorpt_correction_T_min     0.99980
_exptl_absorpt_correction_T_max     0.99984
_exptl_special_details     ?
_diffrn_ambient_temperature     298
_diffrn_radiation_type     neutron
_diffrn_measurement_device_type     'HRPD, High resolution neutron powder'
_pd_instr_dist_src/spec     95000
_pd_instr_dist_spec/detc     965
_pd_instr_location
;
High Resolution Powder Diffractometer, ISIS neutron spallation source,
 Rutherford Appleton Laboratory, Oxfordshire, U.K.
;
loop_
    _refln_index_h
    _refln_index_k
    _refln_index_l
    _refln_observed_status
    _refln_F_squared_meas
    _refln_F_squared_calc
    _refln_phase_calc
    _refln_d_spacing
    _gsas_i100_meas
    3 3 1 o 5.656 5.903 0.00 2.08972 5.11
    4 2 2 o 22.500 22.827 0.00 1.85934 12.73
    3 3 3 o 147.875 148.595 180.00 1.75300 22.04
    5 1 1 o 2.678 2.691 180.00 1.75300 1.20
    4 4 0 o 628.319 654.597 0.00 1.61024 100.00
    5 3 1 o 8.157 8.219 180.00 1.53968 4.34
    4 4 2 o 2.678 2.228 0.00 1.51815 0.67
    6 2 0 o 15.737 15.514 0.00 1.44024 3.21
    5 3 3 o 42.235 41.802 0.00 1.38909 7.45
    6 2 2 o 84.987 83.616 180.00 1.37322 14.31
    4 4 4 o 191.675 192.037 0.00 1.31475 9.04
    5 5 1 o 56.407 56.690 0.00 1.27550 7.07
    7 1 1 o 4.507 4.530 0.00 1.27550 0.56
    6 4 2 o 34.447 34.347 180.00 1.21723 7.16
    7 3 1 o 121.597 119.295 0.00 1.18587 22.77
    5 5 3 o 4.264 4.183 0.00 1.18587 0.40
    8 0 0 o 497.507 482.136 0.00 1.13861 9.90
    7 3 3 o 39.403 37.317 180.00 1.11283 2.86
    6 4 4 o 1.702 1.673 0.00 1.10461 0.12
    6 6 0 o 58.659 57.525 180.00 1.07349 1.84
    8 2 2 o 25.808 25.310 180.00 1.07349 1.62
    5 5 5 o 6.182 6.066 0.00 1.05180 0.12
    7 5 1 o 41.459 40.682 0.00 1.05180 4.80
    6 6 2 o 50.139 49.500 180.00 1.04486 2.83
    8 4 0 o 122.157 121.863 0.00 1.01840 6.22
    7 5 3 o 1.603 1.574 0.00 0.99983 0.15
    9 1 1 o 48.023 47.144 0.00 0.99983 2.27
    8 4 2 o 5.843 6.301 0.00 0.99386 0.54
    6 6 4 o 3.390 3.796 0.00 0.97101 0.14
    9 3 1 o 4.032 3.149 0.00 0.95487 0.32
    8 4 4 o 365.966 357.326 0.00 0.92967 12.94
    7 7 1 o 23.186 23.812 0.00 0.91548 0.77
    7 5 5 o 3.494 3.588 180.00 0.91548 0.12
    9 3 3 o 8.977 9.219 180.00 0.91548 0.30
    8 6 2 o 13.443 13.512 0.00 0.89320 0.81
    10 2 0 o 34.441 34.618 180.00 0.89320 1.04
    9 5 1 o 3.038 2.997 0.00 0.88059 0.17
    7 7 3 o 170.077 167.783 180.00 0.88059 4.84
    10 2 2 o 27.013 27.059 180.00 0.87650 0.75
    6 6 6 o 28.040 28.088 180.00 0.87650 0.26
    9 5 3 o 33.070 32.777 180.00 0.84941 1.63
    8 6 4 o 4.755 4.715 0.00 0.84574 0.23
    10 4 2 o 8.569 9.224 0.00 0.83152 0.39
    11 1 1 o 86.567 86.770 0.00 0.82132 1.87
    7 7 5 o 68.082 68.242 0.00 0.82132 1.47
    8 8 0 o 262.698 263.824 0.00 0.80512 2.61
    11 3 1 o 18.607 18.848 0.00 0.79585 0.71
    9 7 1 o 5.191 5.258 180.00 0.79585 0.20
    9 5 5 o 81.510 82.566 0.00 0.79585 1.55
    8 8 2 o 17.174 17.787 0.00 0.79283 0.32
    10 4 4 o 0.897 0.930 0.00 0.79283 0.02
    8 6 6 o 38.893 40.326 180.00 0.78108 0.69
    10 6 0 o 0.205 0.212 0.00 0.78108 0.00
    9 7 3 o 21.606 21.084 0.00 0.77261 0.73
    11 3 3 o 138.971 135.614 180.00 0.77261 2.34
    10 6 2 o 14.105 14.357 180.00 0.76984 0.47
    8 8 4 o 47.066 45.557 0.00 0.75907 0.74
    12 0 0 o 44.616 43.185 0.00 0.75907 0.18
    11 5 1 o 2.016 1.925 0.00 0.75129 0.06
    7 7 7 o 49.718 47.472 180.00 0.75129 0.25
    12 2 2 o 15.601 15.251 0.00 0.73883 0.22
    10 6 4 o 59.201 57.874 180.00 0.73883 1.67
    9 7 5 o 7.947 7.697 0.00 0.73164 0.22
    11 5 3 o 64.312 62.286 0.00 0.73164 1.75
    12 4 0 o 199.047 191.696 0.00 0.72012 2.53
    9 9 1 o 64.842 60.933 0.00 0.71346 0.80
    8 8 6 o 13.478 13.257 0.00 0.71128 0.16
    12 4 2 o 8.061 7.929 0.00 0.71128 0.20
    10 8 2 o 27.565 25.431 180.00 0.70277 0.64
    11 5 5 o 35.797 34.939 0.00 0.69657 0.40
    11 7 1 o 102.986 100.518 0.00 0.69657 2.30
    9 9 3 o 0.022 0.021 180.00 0.69657 0.00
    13 1 1 o 1.124 1.097 0.00 0.69657 0.01
    10 6 6 o 7.503 6.999 180.00 0.69455 0.08
    12 4 4 o 25.144 24.857 0.00 0.68661 0.26
    9 7 7 o 0.310 0.321 180.00 0.68083 0.00
    11 7 3 o 31.479 32.668 180.00 0.68083 0.64
    13 3 1 o 26.429 27.427 180.00 0.68083 0.54
    10 8 4 o 2.208 2.597 0.00 0.67894 0.04
    12 6 2 o 15.778 19.607 180.00 0.67152 0.30
    9 9 5 o 6.395 9.899 0.00 0.66611 0.06
    13 3 3 o 0.904 1.399 0.00 0.66611 0.01
    8 8 8 o 121.586 145.919 0.00 0.65738 0.36
    13 5 1 o 47.011 50.608 0.00 0.65230 0.81
    11 7 5 o 4.377 4.712 0.00 0.65230 0.08
    12 6 4 o 4.763 5.894 0.00 0.65063 0.08
    10 10 0 o 64.001 76.425 180.00 0.64409 0.26
    14 2 0 o 4.764 5.689 0.00 0.64409 0.04
    10 8 6 o 0.819 0.978 0.00 0.64409 0.01
    13 5 3 o 0.020 0.027 180.00 0.63932 0.00
    11 9 1 o 18.098 23.999 0.00 0.63932 0.29
    10 10 2 o 0.475 2.716 180.00 0.63775 0.00
    14 2 2 o 0.357 2.040 180.00 0.63775 0.00
    12 8 0 o 5.541 13.234 0.00 0.63159 0.04
    9 9 7 o 7.814 10.333 180.00 0.62708 0.06
    11 9 3 o 0.024 0.031 180.00 0.62708 0.00
    12 8 2 o 18.396 22.309 0.00 0.62560 0.27
    14 4 2 o 24.724 24.620 180.00 0.61978 0.35
    10 10 4 o 0.873 0.870 180.00 0.61978 0.01
    12 6 6 o 4.994 4.973 0.00 0.61978 0.03
    13 5 5 o 6.022 6.147 0.00 0.61552 0.04
    13 7 1 o 3.220 3.287 0.00 0.61552 0.04
    11 7 7 o 114.950 117.319 180.00 0.61552 0.78
    12 8 4 o 108.431 106.480 0.00 0.60861 1.41
    15 1 1 o 8.290 9.139 0.00 0.60458 0.05
    13 7 3 o 8.116 8.948 180.00 0.60458 0.10
    11 9 5 o 0.502 0.554 180.00 0.60458 0.01
    14 4 4 o 0.347 0.367 0.00 0.60325 0.00
    10 8 8 o 6.841 7.237 0.00 0.60325 0.04
    14 6 0 o 52.123 52.984 180.00 0.59803 0.32
    15 3 1 o 72.678 72.149 0.00 0.59420 0.86
    14 6 2 o 0.635 0.521 180.00 0.59294 0.01
    10 10 6 o 1.051 0.862 180.00 0.59294 0.01
    11 11 1 o 12.126 12.056 0.00 0.58433 0.07
    13 7 5 o 11.135 11.071 180.00 0.58433 0.12
    9 9 9 o 63.923 63.554 0.00 0.58433 0.12
    15 3 3 o 17.586 17.485 180.00 0.58433 0.10
    12 8 6 o 16.389 16.513 0.00 0.58314 0.18
    12 10 2 o 8.724 7.630 0.00 0.57841 0.09
    14 6 4 o 0.001 0.001 0.00 0.57841 0.00
    11 9 7 o 22.978 22.227 0.00 0.57495 0.24
    13 9 1 o 2.519 2.437 0.00 0.57495 0.03
    15 5 1 o 47.615 46.058 0.00 0.57495 0.49
    11 11 3 o 91.603 88.608 180.00 0.57495 0.47
    16 0 0 o 78.894 72.900 0.00 0.56930 0.10
    15 5 3 o 3.703 3.977 0.00 0.56600 0.04
    13 9 3 o 22.436 24.100 180.00 0.56600 0.22
    12 10 4 o 3.581 3.197 0.00 0.56491 0.03
    10 10 8 o 50.818 49.368 180.00 0.56061 0.24
    16 2 2 o 12.535 12.177 180.00 0.56061 0.06
    14 8 2 o 5.687 5.525 0.00 0.56061 0.05
    11 11 5 o 47.368 40.305 0.00 0.55745 0.22
    13 7 7 o 6.327 5.383 0.00 0.55745 0.03
    14 6 6 o 0.089 0.031 180.00 0.55641 0.00
    16 4 0 o 3.550 1.690 0.00 0.55231 0.02
    12 8 8 o 5.893 2.806 0.00 0.55231 0.03
    15 5 5 o 1.945 1.795 0.00 0.54929 0.01
    13 9 5 o 52.106 48.091 0.00 0.54929 0.45
    15 7 1 o 10.245 9.456 0.00 0.54929 0.09
    16 4 2 o 7.976 6.201 0.00 0.54829 0.07
    14 8 4 o 1.298 1.009 0.00 0.54829 0.01
    12 10 6 o 29.055 26.588 180.00 0.54436 0.24
    15 7 3 o 78.220 72.026 180.00 0.54147 0.64
    11 9 9 o 14.266 13.137 0.00 0.54147 0.06
    12 12 0 o 71.449 58.466 0.00 0.53675 0.14
    16 4 4 o 67.219 55.004 0.00 0.53675 0.26
    13 11 1 o 2.820 2.700 180.00 0.53397 0.02
    11 11 7 o 20.534 19.658 180.00 0.53397 0.08
    17 1 1 o 30.559 29.255 0.00 0.53397 0.12
    12 12 2 o 34.006 27.821 0.00 0.53306 0.13
    14 8 6 o 40.224 34.912 180.00 0.52944 0.30
    14 10 0 o 3.278 2.846 180.00 0.52944 0.01
    16 6 2 o 9.585 8.319 0.00 0.52944 0.07
    15 7 5 o 41.929 36.298 0.00 0.52678 0.31
    13 9 7 o 2.968 2.569 0.00 0.52678 0.02
    13 11 3 o 8.316 7.199 0.00 0.52678 0.06
    17 3 1 o 0.032 0.028 180.00 0.52678 0.00
    14 10 2 o 0.199 0.093 0.00 0.52590 0.00
    10 10 10 o 0.033 0.015 0.00 0.52590 0.00
    12 12 4 o 2.788 0.736 0.00 0.52243 0.01
    15 9 1 o 0.466 0.327 0.00 0.51987 0.00
    17 3 3 o 26.128 18.295 180.00 0.51987 0.09
    12 10 8 o 11.708 8.873 0.00 0.51903 0.08
    16 6 4 o 6.022 4.564 0.00 0.51903 0.04
    14 10 4 o 60.814 57.926 180.00 0.51569 0.41
    13 11 5 o 10.822 8.878 0.00 0.51323 0.07
    17 5 1 o 1.238 1.016 0.00 0.51323 0.01
    15 9 3 o 26.704 21.906 0.00 0.51323 0.18
    16 8 0 o 45.361 41.448 0.00 0.50920 0.14
    11 11 9 o 0.142 0.146 180.00 0.50683 0.00
    17 5 3 o 18.843 19.341 180.00 0.50683 0.12
    15 7 7 o 13.094 13.440 180.00 0.50683 0.04
    12 12 6 o 22.896 20.442 0.00 0.50605 0.07
    16 8 2 o 19.447 17.363 0.00 0.50605 0.12
    14 8 8 o 3.096 2.764 0.00 0.50605 0.01
    16 6 6 o 14.541 14.559 180.00 0.50295 0.04
    18 2 0 o 17.031 17.052 180.00 0.50295 0.05
    15 9 5 o 19.129 23.121 0.00 0.50067 0.11
    13 9 9 o 3.426 4.141 0.00 0.50067 0.01
    14 10 6 o 0.137 0.366 0.00 0.49991 0.00
    18 2 2 o 0.426 1.139 0.00 0.49991 0.00
    16 8 4 o 0.000 0.006 0.00 0.49693 0.00
    17 7 1 o 10.261 11.578 180.00 0.49473 0.06
    13 11 7 o 3.072 3.466 180.00 0.49473 0.02
    17 5 5 o 26.827 30.270 0.00 0.49473 0.08
    13 13 1 o 22.006 24.830 0.00 0.49473 0.06
    12 10 10 o 0.217 0.246 0.00 0.49112 0.00
    14 12 2 o 11.546 13.051 180.00 0.49112 0.06
    18 4 2 o 3.192 3.608 0.00 0.49112 0.02
    15 11 1 o 34.679 37.937 0.00 0.48899 0.19
    17 7 3 o 0.414 0.452 0.00 0.48899 0.00
    13 13 3 o 0.111 0.121 0.00 0.48899 0.00
    12 12 8 o 26.891 34.191 0.00 0.48550 0.07
    15 11 3 o 5.894 7.605 180.00 0.48345 0.03
    15 9 7 o 0.017 0.022 180.00 0.48345 0.00
    14 12 4 o 0.974 1.206 0.00 0.48277 0.01
    16 8 6 o 10.274 12.718 0.00 0.48277 0.05
    18 4 4 o 0.076 0.094 0.00 0.48277 0.00
    14 10 8 o 0.333 0.493 180.00 0.48008 0.00
    16 10 2 o 7.092 10.491 180.00 0.48008 0.04
    18 6 0 o 0.009 0.014 180.00 0.48008 0.00
    13 13 5 o 1.375 1.822 0.00 0.47809 0.00
    11 11 11 o 41.014 54.347 180.00 0.47809 0.03
    19 1 1 o 28.197 37.363 0.00 0.47809 0.07
    17 7 5 o 0.840 1.113 0.00 0.47809 0.00
    18 6 2 o 0.549 1.557 0.00 0.47743 0.00
    15 11 5 o 0.413 0.521 0.00 0.47291 0.00
    17 9 1 o 16.456 20.761 0.00 0.47291 0.08
    13 11 9 o 0.871 1.099 180.00 0.47291 0.00
    19 3 1 o 3.521 4.442 0.00 0.47291 0.02
    16 10 4 o 1.511 2.418 0.00 0.47227 0.01
    18 6 4 o 25.312 30.359 180.00 0.46975 0.12
    14 12 6 o 0.778 0.933 0.00 0.46975 0.00
    17 9 3 o 0.088 0.099 0.00 0.46789 0.00
    19 3 3 o 34.722 38.993 180.00 0.46789 0.08
    16 8 8 o 24.727 24.507 0.00 0.46484 0.05
    13 13 7 o 4.168 4.688 180.00 0.46303 0.01
    17 7 7 o 8.710 9.795 180.00 0.46303 0.02
    19 5 1 o 2.195 2.469 0.00 0.46303 0.01
    15 9 9 o 0.130 0.146 0.00 0.46303 0.00
    12 12 10 o 12.493 10.795 0.00 0.46243 0.03
    14 14 0 o 54.278 55.623 180.00 0.46007 0.06
    18 8 2 o 11.968 12.264 180.00 0.46007 0.05
    16 10 6 o 2.717 2.784 0.00 0.46007 0.01
    15 11 7 o 43.132 41.478 180.00 0.45832 0.18
    15 13 1 o 11.162 10.734 0.00 0.45832 0.05
    17 9 5 o 1.026 0.987 0.00 0.45832 0.00
    19 5 3 o 27.022 25.985 0.00 0.45832 0.11
    14 10 10 o 1.089 1.009 0.00 0.45774 0.00
    18 6 6 o 1.986 1.839 0.00 0.45774 0.00
    14 14 2 o 1.432 1.327 0.00 0.45774 0.00
    16 12 0 o 1.155 0.569 180.00 0.45544 0.00
    20 0 0 o 3.190 1.570 180.00 0.45544 0.00
    15 13 3 o 1.317 0.971 180.00 0.45375 0.01
    14 12 8 o 3.399 3.283 0.00 0.45318 0.01
    16 12 2 o 22.219 21.465 0.00 0.45318 0.09
    18 8 4 o 0.258 0.249 0.00 0.45318 0.00
    20 2 2 o 8.598 6.597 0.00 0.45096 0.02
    14 14 4 o 4.128 3.167 180.00 0.45096 0.01
    13 11 11 o 3.639 3.455 0.00 0.44931 0.01
    17 11 1 o 2.632 2.499 0.00 0.44931 0.01
    19 7 1 o 28.925 27.456 0.00 0.44931 0.11
    19 5 5 o 27.314 25.927 0.00 0.44931 0.05
    16 12 4 o 19.354 18.437 0.00 0.44660 0.07
    20 4 0 o 15.245 14.523 0.00 0.44660 0.03
    15 13 5 o 0.012 0.013 180.00 0.44500 0.00
    17 11 3 o 5.873 6.144 180.00 0.44500 0.02
    19 7 3 o 3.598 3.764 180.00 0.44500 0.01
    13 13 9 o 22.254 23.280 0.00 0.44500 0.04
    17 9 7 o 4.693 4.910 180.00 0.44500 0.02
    16 10 8 o 7.449 6.666 0.00 0.44447 0.03
    20 4 2 o 3.714 3.324 0.00 0.44447 0.01
    18 8 6 o 0.171 0.160 0.00 0.44237 0.00
    18 10 0 o 44.284 41.322 180.00 0.44237 0.08
    15 11 9 o 10.269 8.398 0.00 0.44081 0.04
    14 14 6 o 2.092 1.477 0.00 0.44029 0.00
    18 10 2 o 3.003 2.120 0.00 0.44029 0.01
    12 12 12 o 0.663 0.631 180.00 0.43825 0.00
    20 4 4 o 2.152 2.051 180.00 0.43825 0.00
    19 7 5 o 0.381 0.465 0.00 0.43674 0.00
    17 11 5 o 1.938 2.369 180.00 0.43674 0.01
    16 12 6 o 14.933 15.593 0.00 0.43624 0.05
    20 6 2 o 7.521 6.772 180.00 0.43425 0.03
    18 10 4 o 1.358 1.223 180.00 0.43425 0.00
    14 12 10 o 25.632 23.079 180.00 0.43425 0.09
    19 9 1 o 18.028 17.982 0.00 0.43278 0.06
    15 13 7 o 4.272 4.261 0.00 0.43278 0.01
    21 1 1 o 0.080 0.079 0.00 0.43278 0.00
    15 15 1 o 0.643 0.660 0.00 0.42892 0.00
    17 9 9 o 17.396 17.833 0.00 0.42892 0.03
    21 3 1 o 11.818 12.115 180.00 0.42892 0.04
    19 9 3 o 0.083 0.085 0.00 0.42892 0.00
    18 8 8 o 0.731 0.657 0.00 0.42845 0.00
    20 6 4 o 2.680 2.410 0.00 0.42845 0.01
    16 10 10 o 13.238 13.751 180.00 0.42656 0.02
    16 14 2 o 4.009 4.164 0.00 0.42656 0.01
    14 14 8 o 32.816 34.087 180.00 0.42656 0.05
    15 15 3 o 23.591 22.476 180.00 0.42517 0.04
    17 13 1 o 0.008 0.007 180.00 0.42517 0.00
    21 3 3 o 0.006 0.006 180.00 0.42517 0.00
    17 11 7 o 0.668 0.637 0.00 0.42517 0.00
    19 7 7 o 27.163 25.878 180.00 0.42517 0.04
    13 13 11 o 7.516 7.160 0.00 0.42517 0.01
    18 10 6 o 3.204 2.124 0.00 0.42470 0.01
    16 12 8 o 1.517 1.284 180.00 0.42287 0.00
    20 8 0 o 2.911 2.463 180.00 0.42287 0.00
    17 13 3 o 6.861 6.205 180.00 0.42151 0.02
    21 5 1 o 13.543 12.249 0.00 0.42151 0.04
    19 9 5 o 0.997 0.901 0.00 0.42151 0.00
    15 11 11 o 3.912 3.538 180.00 0.42151 0.01
    16 14 4 o 1.011 0.870 0.00 0.42106 0.00
    20 8 2 o 10.731 9.240 0.00 0.42106 0.03
    18 12 2 o 0.000 3.279 0.00 0.41927 0.00
    20 6 6 o 0.000 4.037 0.00 0.41927 0.00
    15 15 5 o 4.133 10.008 0.00 0.41794 0.01
    21 5 3 o 0.026 0.063 0.00 0.41794 0.00
    15 13 9 o 4.844 11.729 0.00 0.41794 0.01
    20 8 4 o 6.552 9.042 0.00 0.41576 0.02
    17 13 5 o 16.786 12.500 0.00 0.41447 0.05
    19 11 1 o 0.627 0.467 0.00 0.41447 0.00
    14 12 12 o 9.462 3.857 0.00 0.41404 0.01
    18 12 4 o 0.685 0.279 0.00 0.41404 0.00
    18 10 8 o 30.756 25.603 180.00 0.41234 0.08
    16 14 6 o 12.518 10.421 180.00 0.41234 0.03
    22 2 0 o 2.798 2.329 0.00 0.41234 0.00
    21 7 1 o 0.175 0.171 0.00 0.41108 0.00
    17 11 9 o 5.261 5.128 0.00 0.41108 0.01
    19 9 7 o 8.457 8.243 0.00 0.41108 0.02
    21 5 5 o 0.049 0.048 0.00 0.41108 0.00
    19 11 3 o 18.903 18.424 180.00 0.41108 0.05
    14 14 10 o 1.693 1.579 0.00 0.41066 0.00
    22 2 2 o 4.471 4.171 0.00 0.41066 0.01
    21 7 3 o 9.080 9.152 180.00 0.40777 0.02
    15 15 7 o 1.771 1.785 180.00 0.40777 0.00
    20 8 6 o 7.024 6.664 0.00 0.40736 0.02
    16 12 10 o 8.447 8.014 0.00 0.40736 0.02
    18 12 6 o 12.856 12.968 180.00 0.40574 0.03
    22 4 2 o 8.328 8.401 180.00 0.40574 0.02
    20 10 2 o 4.181 4.218 0.00 0.40574 0.01
    19 11 5 o 9.947 9.150 0.00 0.40454 0.03
    13 13 13 o 0.361 0.332 0.00 0.40454 0.00
    17 13 7 o 3.144 2.892 0.00 0.40454 0.01
    16 16 0 o 6.750 8.223 0.00 0.40256 0.00
    15 13 11 o 2.435 2.844 180.00 0.40139 0.01
    17 15 1 o 1.032 1.205 180.00 0.40139 0.00
    21 7 5 o 4.218 4.926 180.00 0.40139 0.01
    16 16 2 o 13.204 16.339 0.00 0.40100 0.02
    16 14 8 o 1.895 2.345 0.00 0.40100 0.00
    22 4 4 o 0.009 0.011 0.00 0.40100 0.00
    20 10 4 o 0.997 1.233 0.00 0.40100 0.00
_pd_meas_2theta_fixed     168.329
_pd_meas_number_of_points     7716
_pd_meas_scan_method     tof
_pd_meas_special_details
;
Data were collected in the instrument's 10-110ms time-of-flight window,
 corresponding to neutrons with wavelengths of 0.4 - 4.5 \%A.
 Data from the highest resolution backscattering detectors (2-theta = 168.33
 deg.) were used.
;
_reflns_number_total     330
_refine_ls_matrix_type     full
_refine_ls_goodness_of_fit_all     1.96
_refine_ls_restrained_S_all     ?
_refine_ls_restrained_S_obs     ?
_refine_ls_number_parameters     24
_refine_ls_number_restraints     0
_refine_ls_number_constraints     0
_refine_ls_hydrogen_treatment     ?
_refine_ls_weighting_scheme     ?
_refine_ls_weighting_details     ?
_refine_ls_shift/su_max     0.03
_refine_ls_shift/su_mean     0.00
_refine_ls_extinction_method     ?
_refine_ls_extinction_coef     ?
loop_
    _atom_type_symbol
    _atom_type_number_in_cell
    _atom_type_scat_length_neutron
    _atom_type_scat_source
    O 32.0 0.5803 International_Tables_Vol_C
    Mo 8.0 0.6715 International_Tables_Vol_C
    Na 16.0 0.3630 International_Tables_Vol_C
_computing_data_collection     '<i>HRPD control software</i>'
_computing_cell_refinement
;
<i>GSAS/Expgui</i> (Larsen & Von Dreele, 2000; Toby, 2001)
;
_computing_data_reduction
;
<i>MANTID</i> (Arnold <i>et al</i>., 2014; Mantid, 2013)
;
_computing_structure_solution     'coordinates taken from a previous refinement'
_computing_structure_refinement
;
<i>GSAS/Expgui</i> (Larsen & Von Dreele, 2000, Toby, 2001)
;
_computing_molecular_graphics
;
DIAMOND (Putz & Brandenburg, 2006)
;
_computing_publication_material
;
publCIF (Westrip, 2010)
;
_pd_calibration_special_details
;
Diffractometer constants DIFA, DIFC and Zero, as well as instrumental peak
 profile coefficients, are determined using a NIST silicon standard.
;
_pd_phase_name     Na2MoO4
_pd_prep_cool_rate     ?
_pd_prep_pressure     100
_pd_prep_temperature     673
loop_
    _pd_meas_time_of_flight
    _pd_proc_d_spacing
    _pd_meas_intensity_total
    _pd_proc_ls_weight
    _pd_proc_intensity_bkg_calc
    _pd_calc_intensity_total
    10456.7 . 1.0(3)   . . .
    10459.9 . 0.8(3)   . . .
    10463.0 . 1.2(4) . . .
    10466.1 . 1.6(6) . . .
    10469.3 . 0.8(3)   . . .
    10472.4 . 2.2(6) . . .
    10475.6 . 2.0(6) . . .
    10478.7 . 0.9(4) . . .
    10481.8 . 0.8(3)   . . .
    10485.0 . 1.4(4) . . .
    10488.1 . 1.7(5) . . .
    10491.3 . 1.0(3)   . . .
    10494.4 . 1.3(4) . . .
    10497.6 . 1.4(4) . . .
    10500.7 . 1.5(4) . . .
    10503.9 . 1.1(4) . . .
    10507.0 . 1.5(4) . . .
    10510.2 . 2.3(7) . . .
    10513.3 . 1.3(4) . . .
    10516.5 . 0.9(3)   . . .
    10519.6 . 1.2(4)   . . .
    10522.8 . 1.0(3)   . . .
    10525.9 . 1.2(4)   . . .
    10529.1 . 0.7(2)   . . .
    10532.3 . 0.9(3)   . . .
    10535.4 . 1.3(4) . . .
    10538.6 . 1.9(6) . . .
    10541.7 . 1.4(5) . . .
    10544.9 . 1.9(4) . . .
    10548.1 . 1.1(3)   . . .
    10551.2 . 1.5(4) . . .
    10554.4 . 1.1(3)   . . .
    10557.6 . 1.5(4) . . .
    10560.7 . 0.9(3)   . . .
    10563.9 . 1.3(3)   . . .
    10567.1 . 1.1(3)   . . .
    10570.2 . 0.7(2)   . . .
    10573.4 . 1.3(4) . . .
    10576.6 . 0.8(3)   . . .
    10579.8 . 1.2(4) . . .
    10582.9 . 1.6(4) . . .
    10586.1 . 1.4(3)   . . .
    10589.3 . 1.8(4) . . .
    10592.5 . 1.6(4) . . .
    10595.6 . 1.4(5) . . .
    10598.8 . 1.3(4) . . .
    10602.0 . 0.9(3)   . . .
    10605.2 . 0.8(2)   . . .
    10608.4 . 1.4(3)   . . .
    10611.5 . 1.8(4) . . .
    10614.7 . 1.5(3)   . . .
    10617.9 . 1.2(3)   . . .
    10621.1 . 1.0(3)   . . .
    10624.3 . 1.0(3)   . . .
    10627.5 . 0.9(2)   . . .
    10630.7 . 1.0(3)   . . .
    10633.8 . 1.1(3)   . . .
    10637.0 . 1.9(4) . . .
    10640.2 . 1.0(3)   . . .
    10643.4 . 1.4(3)   . . .
    10646.6 . 1.1(2)   . . .
    10649.8 . 1.0(2)   . . .
    10653.0 . 0.7(2)   . . .
    10656.2 . 1.2(3)   . . .
    10659.4 . 1.9(4) . . .
    10662.6 . 1.7(4) . . .
    10665.8 . 1.9(4) . . .
    10669.0 . 1.2(4) . . .
    10672.2 . 1.0(3)   . . .
    10675.4 . 1.1(2)   . . .
    10678.6 . 1.5(4) . . .
    10681.8 . 1.2(3)   . . .
    10685.0 . 1.5(3)   . . .
    10688.2 . 1.4(3)   . . .
    10691.4 . 1.3(3)   . . .
    10694.6 . 1.1(3)   . . .
    10697.8 . 1.5(3)   . . .
    10701.0 . 1.3(3)   . . .
    10704.3 . 1.0(2)   . . .
    10707.5 . 0.7(2)   . . .
    10710.7 . 0.8(2)   . . .
    10713.9 . 1.5(4) . . .
    10717.1 . 1.1(3)   . . .
    10720.3 . 0.58(16) . . .
    10723.5 . 1.4(3)   . . .
    10726.8 . 0.9(2)   . . .
    10730.0 . 1.3(3)   . . .
    10733.2 . 1.4(3)   . . .
    10736.4 . 1.2(2)   . . .
    10739.6 . 1.0(2)   . . .
    10742.8 . 1.4(3)   . . .
    10746.1 . 1.1(2)   . . .
    10749.3 . 1.4(4)   . . .
    10752.5 . 0.9(2)   . . .
    10755.7 . 0.9(2)   . . .
    10759.0 . 1.1(2)   . . .
    10762.2 . 1.0(2)   . . .
    10765.4 . 1.4(3)   . . .
    10768.7 . 1.0(2)   . . .
    10771.9 . 1.5(4) . . .
    10775.1 . 1.2(3)   . . .
    10778.4 . 1.2(3)   . . .
    10781.6 . 0.9(2)   . . .
    10784.8 . 1.3(2)   . . .
    10788.1 . 1.0(2)   . . .
    10791.3 . 1.0(2)   . . .
    10794.5 . 1.1(2)   . . .
    10797.8 . 1.1(2)   . . .
    10801.0 . 1.0(2)   . . .
    10804.2 . 1.0(2)   . . .
    10807.5 . 1.1(2)   . . .
    10810.7 . 1.3(3)   . . .
    10814.0 . 1.0(2)   . . .
    10817.2 . 0.7(2)   . . .
    10820.5 . 1.2(3)   . . .
    10823.7 . 1.1(3)   . . .
    10827.0 . 1.4(3)   . . .
    10830.2 . 1.4(3)   . . .
    10833.5 . 1.0(2)   . . .
    10836.7 . 1.4(2)   . . .
    10840.0 . 1.3(3)   . . .
    10843.2 . 1.1(2)   . . .
    10846.5 . 0.9(2)   . . .
    10849.7 . 0.83(19) . . .
    10853.0 . 1.2(2)   . . .
    10856.2 . 1.3(3)   . . .
    10859.5 . 1.1(2)   . . .
    10862.7 . 1.1(2)   . . .
    10866.0 . 0.9(2)   . . .
    10869.3 . 1.0(2)   . . .
    10872.5 . 1.1(3)   . . .
    10875.8 . 1.1(2)   . . .
    10879.0 . 1.5(3)   . . .
    10882.3 . 1.1(2)   . . .
    10885.6 . 1.6(3)   . . .
    10888.8 . 1.2(2)   . . .
    10892.1 . 1.0(2)   . . .
    10895.4 . 1.2(2)   . . .
    10898.6 . 0.87(16) . . .
    10901.9 . 1.1(3)   . . .
    10905.2 . 1.1(2)   . . .
    10908.5 . 1.1(2)   . . .
    10911.7 . 1.0(2)   . . .
    10915.0 . 0.9(2)   . . .
    10918.3 . 0.9(2)   . . .
    10921.6 . 1.2(3)   . . .
    10924.8 . 1.2(3)   . . .
    10928.1 . 1.1(2)   . . .
    10931.4 . 0.63(18) . . .
    10934.7 . 0.9(2)   . . .
    10937.9 . 1.3(3)   . . .
    10941.2 . 1.2(3)   . . .
    10944.5 . 1.2(2)   . . .
    10947.8 . 1.00(18) . . .
    10951.1 . 1.03(19) . . .
    10954.4 . 1.4(3)   . . .
    10957.6 . 1.4(3)   . . .
    10960.9 . 0.98(18) . . .
    10964.2 . 0.71(15) . . .
    10967.5 . 0.78(15) . . .
    10970.8 . 0.97(18) . . .
    10974.1 . 1.4(3)   . . .
    10977.4 . 1.3(2)   . . .
    10980.7 . 1.3(2)   . . .
    10984.0 . 1.1(2)   . . .
    10987.3 . 1.1(2)   . . .
    10990.6 . 1.2(2)   . . .
    10993.9 . 1.7(3)   . . .
    10997.2 . 1.1(2)   . . .
    11000.5 . 1.1(2)   . . .
    11003.8 . 0.95(18) . . .
    11007.1 . 1.2(2)   . . .
    11010.4 . 1.3(2)   . . .
    11013.7 . 0.99(18) . . .
    11017.0 . 0.86(17) . . .
    11020.3 . 0.99(17) . . .
    11023.6 . 1.1(2)   . . .
    11026.9 . 1.17(19) . . .
    11030.2 . 1.2(2)   . . .
    11033.5 . 1.1(2)   . . .
    11036.8 . 1.3(2)   . . .
    11040.1 . 0.78(17) . . .
    11043.4 . 1.09(19) . . .
    11046.8 . 0.98(18) . . .
    11050.1 . 1.5(3)   . . .
    11053.4 . 1.09(19) . . .
    11056.7 . 1.12(19) . . .
    11060.0 . 1.10(18) . . .
    11063.3 . 1.20(19) . . .
    11066.6 . 0.83(16) . . .
    11070.0 . 1.5(2)   . . .
    11073.3 . 1.17(19) . . .
    11076.6 . 1.2(2)   . . .
    11079.9 . 1.0(2)   . . .
    11083.3 . 1.05(17) . . .
    11086.6 . 1.09(18) . . .
    11089.9 . 0.89(17) . . .
    11093.2 . 0.94(17) . . .
    11096.6 . 1.06(19) . . .
    11099.9 . 1.02(18) . . .
    11103.2 . 1.2(2)   . . .
    11106.6 . 0.97(17) . . .
    11109.9 . 0.96(16) . . .
    11113.2 . 1.4(2)   . . .
    11116.6 . 1.5(2)   . . .
    11119.9 . 1.04(17) . . .
    11123.2 . 0.97(17) . . .
    11126.6 . 1.4(2)   . . .
    11129.9 . 1.14(19) . . .
    11133.2 . 0.77(15) . . .
    11136.6 . 1.4(2)   . . .
    11139.9 . 1.24(19) . . .
    11143.3 . 1.19(19) . . .
    11146.6 . 1.2(2)   . . .
    11149.9 . 1.7(2)   . . .
    11153.3 . 1.21(18) . . .
    11156.6 . 1.2(2)   . . .
    11160.0 . 1.2(2)   . . .
    11163.3 . 0.95(16) . . .
    11166.7 . 1.29(19) . . .
    11170.0 . 1.7(2)   . . .
    11173.4 . 1.14(19) . . .
    11176.7 . 1.28(19) . . .
    11180.1 . 1.26(18) . . .
    11183.4 . 1.24(19) . . .
    11186.8 . 0.98(17) . . .
    11190.2 . 1.01(15) . . .
    11193.5 . 1.23(19) . . .
    11196.9 . 1.01(15) . . .
    11200.2 . 1.11(17) . . .
    11203.6 . 1.35(19) . . .
    11207.0 . 1.4(2)   . . .
    11210.3 . 1.29(18) . . .
    11213.7 . 1.19(16) . . .
    11217.0 . 1.03(16) . . .
    11220.4 . 1.04(15) . . .
    11223.8 . 0.98(16) . . .
    11227.1 . 1.23(19) . . .
    11230.5 . 1.17(18) . . .
    11233.9 . 1.19(18) . . .
    11237.2 . 1.22(19) . . .
    11240.6 . 1.13(16) . . .
    11244.0 . 1.40(19) . . .
    11247.4 . 1.3(2)   . . .
    11250.7 . 1.35(18) . . .
    11254.1 . 1.20(17) . . .
    11257.5 . 1.06(14) . . .
    11260.9 . 1.5(2)   . . .
    11264.2 . 1.15(18) . . .
    11267.6 . 0.98(16) . . .
    11271.0 . 1.13(17) . . .
    11274.4 . 1.5(2)   . . .
    11277.8 . 1.11(16) . . .
    11281.1 . 0.82(14) . . .
    11284.5 . 1.18(17) . . .
    11287.9 . 0.87(15) . . .
    11291.3 . 1.22(18) . . .
    11294.7 . 1.22(17) . . .
    11298.1 . 1.32(18) . . .
    11301.5 . 1.07(16) . . .
    11304.9 . 0.79(12) . . .
    11308.3 . 0.96(16) . . .
    11311.6 . 1.11(18) . . .
    11315.0 . 1.3(2)   . . .
    11318.4 . 1.46(18) . . .
    11321.8 . 1.28(17) . . .
    11325.2 . 1.11(17) . . .
    11328.6 . 1.01(14) . . .
    11332.0 . 1.30(17) . . .
    11335.4 . 1.20(18) . . .
    11338.8 . 1.10(16) . . .
    11342.2 . 1.07(15) . . .
    11345.6 . 1.16(16) . . .
    11349.0 . 1.24(16) . . .
    11352.4 . 1.11(16) . . .
    11355.8 . 1.30(17) . . .
    11359.2 . 1.25(18) . . .
    11362.7 . 1.42(19) . . .
    11366.1 . 1.23(16) . . .
    11369.5 . 1.16(16) . . .
    11372.9 . 0.94(13) . . .
    11376.3 . 1.04(15) . . .
    11379.7 . 1.30(17) . . .
    11383.1 . 1.06(14) . . .
    11386.5 . 1.26(16) . . .
    11390.0 . 1.21(18) . . .
    11393.4 . 1.07(15) . . .
    11396.8 . 1.26(17) . . .
    11400.2 . 1.36(18) . . .
    11403.6 . 1.42(18) . . .
    11407.0 . 1.22(16) . . .
    11410.5 . 1.17(17) . . .
    11413.9 . 1.15(16) . . .
    11417.3 . 1.6(2)   . . .
    11420.7 . 1.25(17) . . .
    11424.2 . 1.23(15) . . .
    11427.6 . 1.26(17) . . .
    11431.0 . 1.06(13) . . .
    11434.5 . 1.20(16) . . .
    11437.9 . 1.31(15) . . .
    11441.3 . 1.23(17) . . .
    11444.7 . 1.06(14) . . .
    11448.2 . 1.05(14) . . .
    11451.6 . 1.38(17) . . .
    11455.1 . 1.01(14) . . .
    11458.5 . 1.14(15) . . .
    11461.9 . 1.18(15) . . .
    11465.4 . 1.50(17) . . .
    11468.8 . 1.23(14) . . .
    11472.2 . 1.08(14) . . .
    11475.7 . 1.32(15) . . .
    11479.1 . 1.28(16) . . .
    11482.6 . 1.20(14) . . .
    11486.0 . 1.10(15) . . .
    11489.5 . 1.00(14) . . .
    11492.9 . 1.26(15) . . .
    11496.4 . 1.46(17) . . .
    11499.8 . 1.36(16) . . .
    11503.3 . 1.18(14) . . .
    11506.7 . 1.33(16) . . .
    11510.2 . 1.54(18) . . .
    11513.6 . 1.18(15) . . .
    11517.1 . 1.07(14) . . .
    11520.5 . 1.25(15) . . .
    11524.0 . 1.15(15) . . .
    11527.4 . 1.10(14) . . .
    11530.9 . 1.03(14) . . .
    11534.4 . 1.10(14) . . .
    11537.8 . 1.29(15) . . .
    11541.3 . 1.44(17) . . .
    11544.7 . 1.00(13) . . .
    11548.2 . 1.04(13) . . .
    11551.7 . 1.27(15) . . .
    11555.1 . 1.08(13) . . .
    11558.6 . 1.16(15) . . .
    11562.1 . 1.28(17) . . .
    11565.5 . 0.99(13) . . .
    11569.0 . 1.22(16) . . .
    11572.5 . 1.21(16) . . .
    11575.9 . 1.31(15) . . .
    11579.4 . 1.15(14) . . .
    11582.9 . 1.32(17) . . .
    11586.4 . 1.21(15) . . .
    11589.8 . 1.06(13) . . .
    11593.3 . 1.23(15) . . .
    11596.8 . 1.15(14) . . .
    11600.3 . 1.05(12) . . .
    11603.8 . 1.31(14) . . .
    11607.2 . 1.12(13) . . .
    11610.7 . 1.15(14) . . .
    11614.2 . 1.14(13) . . .
    11617.7 . 1.07(13) . . .
    11621.2 . 1.06(14) . . .
    11624.7 . 1.15(16) . . .
    11628.1 . 1.11(14) . . .
    11631.6 . 1.23(15) . . .
    11635.1 . 1.19(14) . . .
    11638.6 . 1.10(13) . . .
    11642.1 . 1.14(14) . . .
    11645.6 . 1.07(13) . . .
    11649.1 . 1.13(14) . . .
    11652.6 . 1.23(15) . . .
    11656.1 . 1.19(14) . . .
    11659.6 . 1.31(15) . . .
    11663.1 . 1.07(12) . . .
    11666.6 . 1.20(14) . . .
    11670.1 . 1.18(14) . . .
    11673.6 . 1.10(12) . . .
    11677.1 . 1.14(14) . . .
    11680.6 . 1.40(16) . . .
    11684.1 . 1.17(13) . . .
    11687.6 . 1.21(13) . . .
    11691.1 . 1.13(14) . . .
    11694.6 . 1.25(15) . . .
    11698.1 . 1.21(13) . . .
    11701.6 . 1.13(13) . . .
    11705.1 . 1.25(16) . . .
    11708.6 . 1.21(14) . . .
    11712.2 . 1.16(12) . . .
    11715.7 . 1.16(13) . . .
    11719.2 . 1.09(12) . . .
    11722.7 . 1.28(13) . . .
    11726.2 . 1.37(14) . . .
    11729.7 . 1.33(15) . . .
    11733.3 . 0.92(11) . . .
    11736.8 . 1.33(14) . . .
    11740.3 . 1.35(14) . . .
    11743.8 . 1.03(13) . . .
    11747.3 . 1.13(13) . . .
    11750.9 . 1.17(15) . . .
    11754.4 . 1.16(12) . . .
    11757.9 . 1.17(13) . . .
    11761.4 . 1.28(14) . . .
    11765.0 . 1.22(14) . . .
    11768.5 . 0.98(12) . . .
    11772.0 . 1.28(15) . . .
    11775.6 . 1.02(11) . . .
    11779.1 . 1.42(15) . . .
    11782.6 . 1.11(12) . . .
    11786.2 . 1.21(13) . . .
    11789.7 . 1.17(13) . . .
    11793.2 . 1.17(13) . . .
    11796.8 . 1.46(15) . . .
    11800.3 . 1.39(15) . . .
    11803.9 . 1.30(14) . . .
    11807.4 . 1.50(15) . . .
    11810.9 . 1.27(13) . . .
    11814.5 . 1.34(13) . . .
    11818.0 . 1.26(13) . . .
    11821.6 . 1.11(12) . . .
    11825.1 . 1.18(13) . . .
    11828.7 . 1.01(11) . . .
    11832.2 . 1.18(13) . . .
    11835.8 . 1.12(13) . . .
    11839.3 . 1.22(13) . . .
    11842.9 . 1.25(13) . . .
    11846.4 . 1.22(13) . . .
    11850.0 . 1.41(14) . . .
    11853.5 . 1.32(14) . . .
    11857.1 . 1.25(13) . . .
    11860.6 . 1.10(12) . . .
    11864.2 . 1.17(13) . . .
    11867.8 . 1.07(12) . . .
    11871.3 . 1.31(13) . . .
    11874.9 . 1.08(11) . . .
    11878.4 . 1.22(12) . . .
    11882.0 . 1.29(13) . . .
    11885.6 . 1.09(12) . . .
    11889.1 . 1.28(13) . . .
    11892.7 . 1.25(13) . . .
    11896.3 . 1.19(13) . . .
    11899.8 . 1.40(14) . . .
    11903.4 . 1.24(13) . . .
    11907.0 . 1.17(13) . . .
    11910.6 . 1.49(15) . . .
    11914.1 . 1.49(15) . . .
    11917.7 . 1.24(13) . . .
    11921.3 . 1.33(14) . . .
    11924.9 . 1.21(12) . . .
    11928.4 . 1.15(13) . . .
    11932.0 . 1.23(13) . . .
    11935.6 . 1.11(12) . . .
    11939.2 . 1.47(14) . . .
    11942.8 . 1.31(14) . . .
    11946.3 . 1.23(12) . . .
    11949.9 . 1.12(11) . . .
    11953.5 . 1.27(12) . . .
    11957.1 . 1.37(12) . . .
    11960.7 . 1.28(12) . . .
    11964.3 . 1.21(13) . . .
    11967.9 . 1.27(13) . . .
    11971.4 . 1.32(13) . . .
    11975.0 . 1.15(12) . . .
    11978.6 . 1.33(12) . . .
    11982.2 . 1.15(12) . . .
    11985.8 . 1.36(13) . . .
    11989.4 . 1.13(12) . . .
    11993.0 . 1.31(13) . . .
    11996.6 . 1.36(13) . . .
    12000.2 . 1.34(14) . . .
    12003.8 . 1.42(13) . . .
    12007.4 . 1.20(12) . . .
    12011.0 . 1.35(14) . . .
    12014.6 . 1.23(11) . . .
    12018.2 . 1.26(13) . . .
    12021.8 . 1.26(12) . . .
    12025.4 . 1.36(14) . . .
    12029.0 . 1.27(13) . . .
    12032.6 . 1.36(13) . . .
    12036.3 . 1.13(11) . . .
    12039.9 . 1.15(11) . . .
    12043.5 . 1.14(11) . . .
    12047.1 . 1.22(12) . . .
    12050.7 . 1.20(13) . . .
    12054.3 . 1.43(14) . . .
    12057.9 . 1.31(13) . . .
    12061.6 . 1.12(11) . . .
    12065.2 . 1.35(13) . . .
    12068.8 . 1.09(11) . . .
    12072.4 . 1.32(12) . . .
    12076.0 . 1.08(11) . . .
    12079.7 . 0.97(11) . . .
    12083.3 . 1.29(13) . . .
    12086.9 . 1.24(11) . . .
    12090.5 . 1.40(14) . . .
    12094.2 . 1.12(11) . . .
    12097.8 . 1.23(13) . . .
    12101.4 . 1.24(12) . . .
    12105.0 . 1.22(12) . . .
    12108.7 . 1.35(13) . . .
    12112.3 . 1.40(13) . . .
    12115.9 . 1.33(12) . . .
    12119.6 . 1.47(14) . . .
    12123.2 . 1.22(11) . . .
    12126.9 . 1.09(11) . . .
    12130.5 . 1.27(13) . . .
    12134.1 . 1.13(11) . . .
    12137.8 . 1.10(11) . . .
    12141.4 . 1.27(12) . . .
    12145.1 . 1.22(12) . . .
    12148.7 . 1.28(12) . . .
    12152.3 . 1.43(12) . . .
    12156.0 . 1.25(13) . . .
    12159.6 . 1.05(11) . . .
    12163.3 . 1.36(12) . . .
    12166.9 . 1.25(11) . . .
    12170.6 . 1.17(11) . . .
    12174.2 . 1.18(11) . . .
    12177.9 . 1.30(12) . . .
    12181.5 . 1.36(12) . . .
    12185.2 . 1.16(11) . . .
    12188.8 . 1.18(11) . . .
    12192.5 . 1.22(11) . . .
    12196.2 . 1.34(12) . . .
    12199.8 . 1.31(13) . . .
    12203.5 . 1.35(12) . . .
    12207.1 . 1.35(12) . . .
    12210.8 . 1.05(10) . . .
    12214.5 . 1.32(12) . . .
    12218.1 . 1.25(12) . . .
    12221.8 . 1.29(12) . . .
    12225.5 . 1.27(12) . . .
    12229.1 . 1.22(11) . . .
    12232.8 . 0.94(9) . . .
    12236.5 . 1.12(11) . . .
    12240.1 . 1.10(10) . . .
    12243.8 . 1.32(12) . . .
    12247.5 . 1.28(10) . . .
    12251.2 . 1.14(10) . . .
    12254.8 . 1.34(12) . . .
    12258.5 . 1.17(11) . . .
    12262.2 . 1.29(12) . . .
    12265.9 . 1.32(12) . . .
    12269.5 . 1.37(12) . . .
    12273.2 . 1.21(11) . . .
    12276.9 . 1.26(11) . . .
    12280.6 . 1.33(12) . . .
    12284.3 . 1.08(11) . . .
    12288.0 . 1.29(12) . . .
    12291.7 . 1.33(12) . . .
    12295.3 . 1.16(10) . . .
    12299.0 . 1.39(12) . . .
    12302.7 . 1.40(12) . . .
    12306.4 . 1.15(10) . . .
    12310.1 . 1.28(11) . . .
    12313.8 . 1.18(11) . . .
    12317.5 . 1.33(12) . . .
    12321.2 . 1.37(12) . . .
    12324.9 . 1.29(12) . . .
    12328.6 . 1.35(11) . . .
    12332.3 . 1.36(12) . . .
    12336.0 . 1.31(11) . . .
    12339.7 . 1.35(11) . . .
    12343.4 . 1.22(11) . . .
    12347.1 . 1.20(11) . . .
    12350.8 . 1.23(11) . . .
    12354.5 . 1.28(11) . . .
    12358.2 . 1.29(12) . . .
    12361.9 . 1.25(12) . . .
    12365.6 . 1.20(11) . . .
    12369.3 . 1.28(11) . . .
    12373.0 . 1.11(10) . . .
    12376.7 . 1.33(11) . . .
    12380.5 . 1.11(11) . . .
    12384.2 . 1.08(9) . . .
    12387.9 . 1.22(10) . . .
    12391.6 . 1.38(12) . . .
    12395.3 . 1.35(12) . . .
    12399.0 . 1.40(11) . . .
    12402.8 . 1.28(11) . . .
    12406.5 . 1.18(11) . . .
    12410.2 . 1.16(10) . . .
    12413.9 . 1.24(10) . . .
    12417.6 . 1.36(11) . . .
    12421.4 . 1.22(11) . . .
    12425.1 . 1.35(11) . . .
    12428.8 . 1.31(12) . . .
    12432.6 . 1.21(10) . . .
    12436.3 . 1.05(9) . . .
    12440.0 . 1.15(10) . . .
    12443.7 . 1.23(11) . . .
    12447.5 . 1.19(10) . . .
    12451.2 . 1.19(10) . . .
    12455.0 . 1.19(11) . . .
    12458.7 . 1.22(10) . . .
    12462.4 . 1.20(10) . . .
    12466.2 . 1.34(11) . . .
    12469.9 . 1.22(10) . . .
    12473.6 . 1.47(12) . . .
    12477.4 . 1.32(11) . . .
    12481.1 . 1.23(10) . . .
    12484.9 . 1.32(11) . . .
    12488.6 . 1.31(10) . . .
    12492.4 . 1.17(10) . . .
    12496.1 . 1.30(11) . . .
    12499.9 . 1.30(11) . . .
    12503.6 . 1.29(11) . . .
    12507.4 . 1.33(11) . . .
    12511.1 . 1.17(10) . . .
    12514.9 . 1.25(11) . . .
    12518.6 . 1.17(10) . . .
    12522.4 . 1.23(10) . . .
    12526.1 . 1.19(10) . . .
    12529.9 . 1.27(10) . . .
    12533.7 . 1.16(10) . . .
    12537.4 . 1.05(10) . . .
    12541.2 . 1.14(10) . . .
    12544.9 . 1.27(11) . . .
    12548.7 . 1.15(10) . . .
    12552.5 . 1.35(11) . . .
    12556.2 . 1.29(11) . . .
    12560.0 . 1.22(10) . . .
    12563.8 . 1.36(11) . . .
    12567.5 . 1.32(12) . . .
    12571.3 . 1.36(11) . . .
    12575.1 . 1.15(10) . . .
    12578.8 . 1.22(10) . . .
    12582.6 . 1.10(9) . . .
    12586.4 . 1.09(9) . . .
    12590.2 . 1.35(11) . . .
    12594.0 . 1.24(10) . . .
    12597.7 . 1.20(9) . . .
    12601.5 . 1.13(10) . . .
    12605.3 . 1.21(10) . . .
    12609.1 . 1.22(10) . . .
    12612.9 . 1.12(9) . . .
    12616.6 . 1.15(9) . . .
    12620.4 . 1.30(10) . . .
    12624.2 . 1.33(11) . . .
    12628.0 . 1.16(10) . . .
    12631.8 . 1.29(10) . . .
    12635.6 . 1.27(10) . . .
    12639.4 . 1.36(11) . . .
    12643.2 . 1.22(11) . . .
    12646.9 . 1.15(9) . . .
    12650.7 . 1.12(9) . . .
    12654.5 . 1.35(11) . . .
    12658.3 . 1.23(10) . . .
    12662.1 . 1.38(11) . . .
    12665.9 . 1.08(9) . . .
    12669.7 . 1.13(10) . . .
    12673.5 . 1.17(10) . . .
    12677.3 . 1.26(10) . . .
    12681.1 . 1.22(10) . . .
    12684.9 . 1.36(11) . . .
    12688.7 . 1.31(10) . . .
    12692.6 . 1.14(9) . . .
    12696.4 . 1.15(9) . . .
    12700.2 . 1.15(9) . . .
    12704.0 . 1.29(10) . . .
    12707.8 . 1.36(11) . . .
    12711.6 . 1.26(10) . . .
    12715.4 . 1.22(10) . . .
    12719.2 . 1.29(10) . . .
    12723.0 . 1.20(10) . . .
    12726.9 . 1.11(9) . . .
    12730.7 . 1.20(10) . . .
    12734.5 . 1.06(9) . . .
    12738.3 . 1.19(10) . . .
    12742.1 . 1.29(10) . . .
    12746.0 . 1.14(10) . . .
    12749.8 . 1.25(10) . . .
    12753.6 . 1.22(10) . . .
    12757.4 . 1.24(10) . . .
    12761.3 . 1.25(10) . . .
    12765.1 . 1.27(10) . . .
    12768.9 . 1.20(10) . . .
    12772.8 . 1.22(9) . . .
    12776.6 . 1.14(9) . . .
    12780.4 . 1.23(10) . . .
    12784.3 . 1.25(10) . . .
    12788.1 . 1.19(9) . . .
    12791.9 . 1.06(9) . . .
    12795.8 . 1.25(10) . . .
    12799.6 . 1.31(10) . . .
    12803.4 . 1.24(10) . . .
    12807.3 . 1.27(10) . . .
    12811.1 . 1.33(10) . . .
    12815.0 . 1.33(10) . . .
    12818.8 . 1.32(10) . . .
    12822.7 . 1.31(10) . . .
    12826.5 . 1.22(9) . . .
    12830.4 . 1.22(10) . . .
    12834.2 . 1.15(9) . . .
    12838.1 . 1.09(9) . . .
    12841.9 . 1.28(9) . . .
    12845.8 . 1.32(10) . . .
    12849.6 . 1.39(11) . . .
    12853.5 . 1.17(9) . . .
    12857.3 . 1.35(11) . . .
    12861.2 . 1.19(10) . . .
    12865.0 . 1.19(9) . . .
    12868.9 . 1.22(9) . . .
    12872.8 . 1.15(10) . . .
    12876.6 . 1.21(10) . . .
    12880.5 . 1.12(9) . . .
    12884.3 . 1.25(10) . . .
    12888.2 . 1.20(9) . . .
    12892.1 . 1.22(10) . . .
    12895.9 . 1.23(9) . . .
    12899.8 . 1.20(9) . . .
    12903.7 . 1.22(9) . . .
    12907.6 . 1.16(10) . . .
    12911.4 . 1.21(9) . . .
    12915.3 . 1.25(10) . . .
    12919.2 . 1.27(10) . . .
    12923.1 . 1.17(9) . . .
    12926.9 . 1.40(10) . . .
    12930.8 . 1.17(10) . . .
    12934.7 . 1.12(9) . . .
    12938.6 . 1.20(9) . . .
    12942.4 . 1.27(10) . . .
    12946.3 . 1.26(9) . . .
    12950.2 . 1.22(9) . . .
    12954.1 . 1.26(9) . . .
    12958.0 . 1.19(9) . . .
    12961.9 . 1.07(9) . . .
    12965.8 . 1.00(8) . . .
    12969.7 . 1.11(9) . . .
    12973.5 . 1.17(9) . . .
    12977.4 . 1.34(10) . . .
    12981.3 . 1.16(9) . . .
    12985.2 . 1.21(10) . . .
    12989.1 . 1.27(10) . . .
    12993.0 . 1.14(9) . . .
    12996.9 . 1.31(9) . . .
    13000.8 . 1.41(10) . . .
    13004.7 . 1.21(9) . . .
    13008.6 . 1.23(9) . . .
    13012.5 . 1.17(9) . . .
    13016.4 . 1.21(9) . . .
    13020.3 . 1.31(10) . . .
    13024.2 . 1.11(9) . . .
    13028.1 . 1.27(9) . . .
    13032.0 . 1.17(9) . . .
    13036.0 . 1.28(9) . . .
    13039.9 . 1.22(9) . . .
    13043.8 . 1.24(9) . . .
    13047.7 . 1.28(9) . . .
    13051.6 . 1.24(9) . . .
    13055.5 . 1.10(9) . . .
    13059.4 . 1.32(10) . . .
    13063.4 . 1.21(9) . . .
    13067.3 . 1.33(9) . . .
    13071.2 . 1.15(9) . . .
    13075.1 . 1.14(9) . . .
    13079.0 . 1.16(9) . . .
    13083.0 . 1.26(9) . . .
    13086.9 . 1.30(10) . . .
    13090.8 . 1.23(9) . . .
    13094.7 . 1.20(9) . . .
    13098.7 . 1.16(9) . . .
    13102.6 . 1.04(8) . . .
    13106.5 . 1.22(9) . . .
    13110.5 . 1.24(9) . . .
    13114.4 . 1.11(8) . . .
    13118.3 . 1.36(10) . . .
    13122.3 . 1.52(10) . . .
    13126.2 . 1.38(9) . . .
    13130.1 . 1.36(10) . . .
    13134.1 . 1.24(9) . . .
    13138.0 . 1.16(9) . . .
    13142.0 . 1.28(9) . . .
    13145.9 . 1.27(9) . . .
    13149.8 . 1.40(9) . . .
    13153.8 . 1.13(8) . . .
    13157.7 . 1.16(8) . . .
    13161.7 . 1.23(9) . . .
    13165.6 . 1.33(9) . . .
    13169.6 . 1.35(10) . . .
    13173.5 . 1.36(9) . . .
    13177.5 . 1.29(9) . . .
    13181.4 . 1.19(8) . . .
    13185.4 . 1.43(10) . . .
    13189.3 . 1.29(10) . . .
    13193.3 . 1.17(8) . . .
    13197.3 . 1.23(9) . . .
    13201.2 . 1.07(8) . . .
    13205.2 . 1.24(9) . . .
    13209.1 . 1.21(9) . . .
    13213.1 . 1.30(9) . . .
    13217.1 . 1.30(9) . . .
    13221.0 . 1.26(9) . . .
    13225.0 . 1.32(9) . . .
    13229.0 . 1.29(9) . . .
    13232.9 . 1.26(9) . . .
    13236.9 . 1.30(9) . . .
    13240.9 . 1.28(9) . . .
    13244.9 . 1.20(8) . . .
    13248.8 . 1.23(9) . . .
    13252.8 . 1.22(9) . . .
    13256.8 . 1.24(9) . . .
    13260.8 . 1.31(9) . . .
    13264.7 . 1.26(9) . . .
    13268.7 . 1.30(9) . . .
    13272.7 . 1.39(10) . . .
    13276.7 . 1.12(8) . . .
    13280.7 . 1.17(9) . . .
    13284.6 . 1.14(8) . . .
    13288.6 . 1.17(9) . . .
    13292.6 . 1.21(9) . . .
    13296.6 . 1.29(9) . . .
    13300.6 . 1.15(8) . . .
    13304.6 . 1.35(9) . . .
    13308.6 . 1.26(9) . . .
    13312.6 . 1.29(9) . . .
    13316.6 . 1.26(9) . . .
    13320.6 . 1.19(8) . . .
    13324.5 . 1.24(9) . . .
    13328.5 . 1.32(9) . . .
    13332.5 . 1.17(9) . . .
    13336.5 . 1.39(9) . . .
    13340.5 . 1.33(9) . . .
    13344.5 . 1.28(9) . . .
    13348.5 . 1.21(9) . . .
    13352.6 . 1.16(8) . . .
    13356.6 . 1.16(8) . . .
    13360.6 . 1.31(9) . . .
    13364.6 . 1.20(8) . . .
    13368.6 . 1.43(10) . . .
    13372.6 . 1.34(9) . . .
    13376.6 . 1.14(8) . . .
    13380.6 . 1.21(9) . . .
    13384.6 . 1.21(9) . . .
    13388.7 . 1.40(9) . . .
    13392.7 . 1.47(10) . . .
    13396.7 . 1.38(9) . . .
    13400.7 . 1.29(9) . . .
    13404.7 . 1.21(8) . . .
    13408.7 . 1.25(9) . . .
    13412.8 . 1.08(8) . . .
    13416.8 . 1.24(9) . . .
    13420.8 . 1.27(9) . . .
    13424.8 . 1.31(9) . . .
    13428.9 . 1.31(9) . . .
    13432.9 . 1.31(9) . . .
    13436.9 . 1.26(9) . . .
    13441.0 . 1.31(9) . . .
    13445.0 . 1.19(9) . . .
    13449.0 . 1.18(8) . . .
    13453.1 . 1.21(8) . . .
    13457.1 . 1.16(8) . . .
    13461.1 . 1.25(8) . . .
    13465.2 . 1.39(9) . . .
    13469.2 . 1.40(9) . . .
    13473.3 . 1.32(9) . . .
    13477.3 . 1.39(9) . . .
    13481.3 . 1.31(9) . . .
    13485.4 . 1.22(8) . . .
    13489.4 . 1.16(8) . . .
    13493.5 . 1.16(8) . . .
    13497.5 . 1.25(9) . . .
    13501.6 . 1.37(9) . . .
    13505.6 . 1.17(8) . . .
    13509.7 . 1.22(8) . . .
    13513.7 . 1.31(9) . . .
    13517.8 . 1.13(8) . . .
    13521.8 . 1.29(9) . . .
    13525.9 . 1.21(8) . . .
    13530.0 . 1.25(9) . . .
    13534.0 . 1.23(9) . . .
    13538.1 . 1.10(8) . . .
    13542.1 . 1.16(9) . . .
    13546.2 . 1.18(8) . . .
    13550.3 . 1.12(8) . . .
    13554.3 . 1.22(8) . . .
    13558.4 . 1.22(8) . . .
    13562.5 . 1.27(8) . . .
    13566.5 . 1.25(8) . . .
    13570.6 . 1.21(8) . . .
    13574.7 . 1.33(9) . . .
    13578.7 . 1.46(10) . . .
    13582.8 . 1.36(9) . . .
    13586.9 . 1.28(8) . . .
    13591.0 . 1.31(9) . . .
    13595.0 . 1.21(8) . . .
    13599.1 . 1.29(9) . . .
    13603.2 . 1.29(9) . . .
    13607.3 . 1.42(9) . . .
    13611.4 . 1.27(8) . . .
    13615.4 . 1.42(9) . . .
    13619.5 . 1.23(8) . . .
    13623.6 . 1.15(8) . . .
    13627.7 . 1.23(8) . . .
    13631.8 . 1.26(8) . . .
    13635.9 . 1.28(9) . . .
    13640.0 . 1.16(8) . . .
    13644.1 . 1.24(8) . . .
    13648.2 . 1.27(9) . . .
    13652.3 . 1.40(9) . . .
    13656.3 . 1.35(9) . . .
    13660.4 . 1.24(8) . . .
    13664.5 . 1.30(9) . . .
    13668.6 . 1.30(8) . . .
    13672.7 . 1.23(8) . . .
    13676.8 . 1.17(8) . . .
    13680.9 . 1.16(8) . . .
    13685.1 . 1.38(9) . . .
    13689.2 . 1.34(9) . . .
    13693.3 . 1.35(9) . . .
    13697.4 . 1.36(9) . . .
    13701.5 . 1.40(9) . . .
    13705.6 . 1.12(8) . . .
    13709.7 . 1.36(9) . . .
    13713.8 . 1.27(8) . . .
    13717.9 . 1.24(8) . . .
    13722.0 . 1.26(8) . . .
    13726.2 . 1.34(8) . . .
    13730.3 . 1.28(8) . . .
    13734.4 . 1.21(8) . . .
    13738.5 . 1.25(8) . . .
    13742.6 . 1.20(8) . . .
    13746.8 . 1.34(8) . . .
    13750.9 . 1.34(8) . . .
    13755.0 . 1.14(8) . . .
    13759.1 . 1.13(7) . . .
    13763.3 . 1.16(7) . . .
    13767.4 . 1.39(9) . . .
    13771.5 . 1.21(8) . . .
    13775.7 . 1.20(8) . . .
    13779.8 . 1.34(8) . . .
    13783.9 . 1.27(8) . . .
    13788.1 . 1.29(8) . . .
    13792.2 . 1.23(8) . . .
    13796.3 . 1.26(8) . . .
    13800.5 . 1.23(8) . . .
    13804.6 . 1.44(9) . . .
    13808.8 . 1.25(8) . . .
    13812.9 . 1.11(8) . . .
    13817.0 . 1.11(7) . . .
    13821.2 . 1.31(9) . . .
    13825.3 . 1.25(8) . . .
    13829.5 . 1.34(9) . . .
    13833.6 . 1.24(8) . . .
    13837.8 . 1.30(8) . . .
    13841.9 . 1.21(7) . . .
    13846.1 . 1.14(7) . . .
    13850.2 . 1.21(8) . . .
    13854.4 . 1.09(7) . . .
    13858.5 . 1.34(8) . . .
    13862.7 . 1.32(8) . . .
    13866.9 . 1.20(8) . . .
    13871.0 . 1.24(8) . . .
    13875.2 . 1.36(8) . . .
    13879.3 . 1.31(8) . . .
    13883.5 . 1.32(8) . . .
    13887.7 . 1.24(8) . . .
    13891.8 . 1.16(7) . . .
    13896.0 . 1.22(7) . . .
    13900.2 . 1.34(8) . . .
    13904.4 . 1.29(8) . . .
    13908.5 . 1.26(8) . . .
    13912.7 . 1.30(8) . . .
    13916.9 . 1.24(8) . . .
    13921.0 . 1.20(8) . . .
    13925.2 . 1.31(8) . . .
    13929.4 . 1.28(8) . . .
    13933.6 . 1.23(8) . . .
    13937.8 . 1.26(8) . . .
    13941.9 . 1.31(8) . . .
    13946.1 . 1.37(8) . . .
    13950.3 . 1.09(7) . . .
    13954.5 . 1.19(8) . . .
    13958.7 . 1.30(8) . . .
    13962.9 . 1.34(8) . . .
    13967.1 . 1.39(9) . . .
    13971.2 . 1.34(8) . . .
    13975.4 . 1.36(8) . . .
    13979.6 . 1.21(8) . . .
    13983.8 . 1.14(7) . . .
    13988.0 . 1.18(8) . . .
    13992.2 . 1.23(8) . . .
    13996.4 . 1.34(8) . . .
    14000.6 . 1.30(8) . . .
    14004.8 . 1.24(8) . . .
    14009.0 . 1.27(8) . . .
    14013.2 . 1.16(7) . . .
    14017.4 . 1.09(7) . . .
    14021.6 . 1.26(8) . . .
    14025.8 . 1.32(8) . . .
    14030.0 . 1.36(8) . . .
    14034.2 . 1.24(7) . . .
    14038.5 . 1.17(7) . . .
    14042.7 . 1.16(7) . . .
    14046.9 . 1.25(8) . . .
    14051.1 . 1.19(7) . . .
    14055.3 . 1.18(7) . . .
    14059.5 . 1.21(7) . . .
    14063.7 . 1.27(8) . . .
    14068.0 . 1.29(8) . . .
    14072.2 . 1.29(8) . . .
    14076.4 . 1.29(8) . . .
    14080.6 . 1.25(8) . . .
    14084.9 . 1.23(8) . . .
    14089.1 . 1.29(8) . . .
    14093.3 . 1.12(7) . . .
    14097.5 . 1.22(7) . . .
    14101.8 . 1.29(8) . . .
    14106.0 . 1.10(7) . . .
    14110.2 . 1.22(8) . . .
    14114.5 . 1.16(7) . . .
    14118.7 . 1.26(7) . . .
    14122.9 . 1.29(8) . . .
    14127.2 . 1.33(8) . . .
    14131.4 . 1.23(7) . . .
    14135.6 . 1.16(7) . . .
    14139.9 . 1.39(8) . . .
    14144.1 . 1.27(8) . . .
    14148.4 . 1.11(7) . . .
    14152.6 . 1.30(8) . . .
    14156.9 . 1.27(8) . . .
    14161.1 . 1.18(7) . . .
    14165.4 . 1.20(7) . . .
    14169.6 . 1.25(8) . . .
    14173.9 . 1.22(8) . . .
    14178.1 . 1.24(8) . . .
    14182.4 . 1.22(7) . . .
    14186.6 . 1.28(8) . . .
    14190.9 . 1.22(8) . . .
    14195.1 . 1.32(8) . . .
    14199.4 . 1.25(8) . . .
    14203.6 . 1.21(7) . . .
    14207.9 . 1.19(7) . . .
    14212.2 . 1.25(8) . . .
    14216.4 . 1.14(7) . . .
    14220.7 . 1.17(7) . . .
    14225.0 . 1.23(7) . . .
    14229.2 . 1.23(7) . . .
    14233.5 . 1.23(7) . . .
    14237.8 . 1.20(7) . . .
    14242.0 . 1.17(7) . . .
    14246.3 . 1.28(8) . . .
    14250.6 . 1.21(7) . . .
    14254.9 . 1.28(7) . . .
    14259.1 . 1.26(8) . . .
    14263.4 . 1.19(7) . . .
    14267.7 . 1.21(7) . . .
    14272.0 . 1.31(8) . . .
    14276.3 . 1.15(7) . . .
    14280.5 . 1.06(7) . . .
    14284.8 . 1.26(8) . . .
    14289.1 . 1.26(7) . . .
    14293.4 . 1.32(8) . . .
    14297.7 . 1.29(7) . . .
    14302.0 . 1.21(8) . . .
    14306.3 . 1.26(8) . . .
    14310.6 . 1.29(7) . . .
    14314.8 . 1.38(8) . . .
    14319.1 . 1.24(7) . . .
    14323.4 . 1.13(7) . . .
    14327.7 . 1.09(7) . . .
    14332.0 . 1.09(7) . . .
    14336.3 . 1.13(7) . . .
    14340.6 . 1.21(7) . . .
    14344.9 . 1.26(7) . . .
    14349.2 . 1.18(7) . . .
    14353.5 . 1.21(7) . . .
    14357.9 . 1.24(7) . . .
    14362.2 . 1.23(7) . . .
    14366.5 . 1.20(7) . . .
    14370.8 . 1.33(8) . . .
    14375.1 . 1.28(7) . . .
    14379.4 . 1.24(8) . . .
    14383.7 . 1.32(8) . . .
    14388.0 . 1.16(7) . . .
    14392.3 . 1.20(7) . . .
    14396.7 . 1.27(8) . . .
    14401.0 . 1.18(7) . . .
    14405.3 . 1.20(7) . . .
    14409.6 . 1.15(7) . . .
    14413.9 . 1.25(7) . . .
    14418.3 . 1.20(7) . . .
    14422.6 . 1.27(7) . . .
    14426.9 . 1.28(7) . . .
    14431.3 . 1.22(7) . . .
    14435.6 . 1.36(8) . . .
    14439.9 . 1.27(7) . . .
    14444.2 . 1.17(7) . . .
    14448.6 . 1.29(7) . . .
    14452.9 . 1.28(7) . . .
    14457.2 . 1.20(7) . . .
    14461.6 . 1.22(8) . . .
    14465.9 . 1.33(8) . . .
    14470.3 . 1.22(7) . . .
    14474.6 . 1.20(7) . . .
    14478.9 . 1.19(7) . . .
    14483.3 . 1.24(7) . . .
    14487.6 . 1.29(7) . . .
    14492.0 . 1.25(7) . . .
    14496.3 . 1.21(7) . . .
    14500.7 . 1.32(8) . . .
    14505.0 . 1.31(8) . . .
    14509.4 . 1.36(8) . . .
    14513.7 . 1.30(8) . . .
    14518.1 . 1.23(7) . . .
    14522.4 . 1.20(7) . . .
    14526.8 . 1.20(7) . . .
    14531.2 . 1.14(7) . . .
    14535.5 . 1.31(7) . . .
    14539.9 . 1.12(7) . . .
    14544.2 . 1.24(7) . . .
    14548.6 . 1.22(7) . . .
    14553.0 . 1.17(7) . . .
    14557.3 . 1.36(8) . . .
    14561.7 . 1.25(7) . . .
    14566.1 . 1.20(7) . . .
    14570.4 . 1.11(7) . . .
    14574.8 . 1.23(7) . . .
    14579.2 . 1.25(7) . . .
    14583.6 . 1.24(7) . . .
    14587.9 . 1.27(7) . . .
    14592.3 . 1.26(7) . . .
    14596.7 . 1.32(7) . . .
    14601.1 . 1.34(8) . . .
    14605.4 . 1.21(7) . . .
    14609.8 . 1.32(7) . . .
    14614.2 . 1.38(8) . . .
    14618.6 . 1.27(7) . . .
    14623.0 . 1.26(7) . . .
    14627.4 . 1.17(7) . . .
    14631.8 . 1.25(7) . . .
    14636.1 . 1.20(7) . . .
    14640.5 . 1.18(7) . . .
    14644.9 . 1.29(7) . . .
    14649.3 . 1.18(7) . . .
    14653.7 . 1.21(7) . . .
    14658.1 . 1.33(7) . . .
    14662.5 . 1.32(7) . . .
    14666.9 . 1.27(7) . . .
    14671.3 . 1.25(7) . . .
    14675.7 . 1.16(7) . . .
    14680.1 . 1.27(7) . . .
    14684.5 . 1.23(7) . . .
    14688.9 . 1.23(7) . . .
    14693.3 . 1.18(7) . . .
    14697.7 . 1.20(7) . . .
    14702.1 . 1.18(7) . . .
    14706.6 . 1.22(7) . . .
    14711.0 . 1.27(7) . . .
    14715.4 . 1.31(7) . . .
    14719.8 . 1.22(7) . . .
    14724.2 . 1.20(7) . . .
    14728.6 . 1.37(8) . . .
    14733.0 . 1.25(7) . . .
    14737.5 . 1.28(7) . . .
    14741.9 . 1.24(7) . . .
    14746.3 . 1.17(7) . . .
    14750.7 . 1.28(7) . . .
    14755.2 . 1.19(7) . . .
    14759.6 . 1.28(7) . . .
    14764.0 . 1.30(7) . . .
    14768.4 . 1.27(7) . . .
    14772.9 . 1.20(7) . . .
    14777.3 . 1.23(7) . . .
    14781.7 . 1.24(7) . . .
    14786.2 . 1.33(7) . . .
    14790.6 . 1.29(7) . . .
    14795.0 . 1.13(6) . . .
    14799.5 . 1.20(7) . . .
    14803.9 . 1.27(7) . . .
    14808.4 . 1.29(7) . . .
    14812.8 . 1.32(7) . . .
    14817.3 . 1.11(7) . . .
    14821.7 . 1.18(7) . . .
    14826.1 . 1.12(6) . . .
    14830.6 . 1.16(7) . . .
    14835.0 . 1.25(7) . . .
    14839.5 . 1.31(7) . . .
    14843.9 . 1.17(6) . . .
    14848.4 . 1.13(6) . . .
    14852.9 . 1.22(7) . . .
    14857.3 . 1.24(7) . . .
    14861.8 . 1.18(7) . . .
    14866.2 . 1.21(7) . . .
    14870.7 . 1.25(7) . . .
    14875.1 . 1.36(7) . . .
    14879.6 . 1.35(7) . . .
    14884.1 . 1.21(7) . . .
    14888.5 . 1.12(6) . . .
    14893.0 . 1.31(7) . . .
    14897.5 . 1.29(7) . . .
    14901.9 . 1.13(6) . . .
    14906.4 . 1.26(7) . . .
    14910.9 . 1.22(7) . . .
    14915.4 . 1.34(7) . . .
    14919.8 . 1.26(7) . . .
    14924.3 . 1.18(6) . . .
    14928.8 . 1.35(7) . . .
    14933.3 . 1.27(7) . . .
    14937.7 . 1.21(7) . . .
    14942.2 . 1.19(6) . . .
    14946.7 . 1.22(7) . . .
    14951.2 . 1.25(7) . . .
    14955.7 . 1.31(7) . . .
    14960.2 . 1.23(7) . . .
    14964.6 . 1.07(6) . . .
    14969.1 . 1.23(7) . . .
    14973.6 . 1.21(7) . . .
    14978.1 . 1.22(7) . . .
    14982.6 . 1.27(7) . . .
    14987.1 . 1.26(7) . . .
    14991.6 . 1.18(7) . . .
    14996.1 . 1.21(7) . . .
    15000.6 . 1.19(7) . . .
    15005.1 . 1.31(7) . . .
    15009.6 . 1.23(7) . . .
    15014.1 . 1.26(7) . . .
    15018.6 . 1.30(7) . . .
    15023.1 . 1.29(7) . . .
    15027.6 . 1.19(7) . . .
    15032.1 . 1.26(7) . . .
    15036.6 . 1.24(7) . . .
    15041.2 . 1.18(7) . . .
    15045.7 . 1.26(7) . . .
    15050.2 . 1.21(7) . . .
    15054.7 . 1.24(7) . . .
    15059.2 . 1.19(7) . . .
    15063.7 . 1.20(7) . . .
    15068.2 . 1.25(7) . . .
    15072.8 . 1.28(7) . . .
    15077.3 . 1.35(7) . . .
    15081.8 . 1.26(6) . . .
    15086.3 . 1.23(7) . . .
    15090.9 . 1.36(7) . . .
    15095.4 . 1.34(7) . . .
    15099.9 . 1.23(6) . . .
    15104.4 . 1.28(7) . . .
    15109.0 . 1.23(7) . . .
    15113.5 . 1.30(7) . . .
    15118.0 . 1.26(7) . . .
    15122.6 . 1.38(7) . . .
    15127.1 . 1.30(7) . . .
    15131.7 . 1.18(7) . . .
    15136.2 . 1.27(6) . . .
    15140.7 . 1.31(7) . . .
    15145.3 . 1.17(6) . . .
    15149.8 . 1.35(7) . . .
    15154.4 . 1.35(7) . . .
    15158.9 . 1.29(7) . . .
    15163.5 . 1.22(7) . . .
    15168.0 . 1.22(6) . . .
    15172.6 . 1.24(6) . . .
    15177.1 . 1.27(7) . . .
    15181.7 . 1.29(7) . . .
    15186.2 . 1.32(7) . . .
    15190.8 . 1.32(7) . . .
    15195.3 . 1.25(7) . . .
    15199.9 . 1.24(7) . . .
    15204.5 . 1.25(7) . . .
    15209.0 . 1.35(7) . . .
    15213.6 . 1.34(7) . . .
    15218.1 . 1.29(7) . . .
    15222.7 . 1.26(7) . . .
    15227.3 . 1.19(6) . . .
    15231.8 . 1.18(6) . . .
    15236.4 . 1.23(6) . . .
    15241.0 . 1.27(7) . . .
    15245.6 . 1.31(7) . . .
    15250.1 . 1.24(7) . . .
    15254.7 . 1.24(7) . . .
    15259.3 . 1.22(6) . . .
    15263.9 . 1.21(6) . . .
    15268.4 . 1.30(7) . . .
    15273.0 . 1.31(7) . . .
    15277.6 . 1.20(6) . . .
    15282.2 . 1.33(7) . . .
    15286.8 . 1.28(7) . . .
    15291.4 . 1.36(7) . . .
    15295.9 . 1.39(7) . . .
    15300.5 . 1.38(7) . . .
    15305.1 . 1.36(7) . . .
    15309.7 . 1.29(7) . . .
    15314.3 . 1.30(7) . . .
    15318.9 . 1.27(7) . . .
    15323.5 . 1.44(7) . . .
    15328.1 . 1.31(7) . . .
    15332.7 . 1.33(7) . . .
    15337.3 . 1.17(6) . . .
    15341.9 . 1.29(7) . . .
    15346.5 . 1.31(6) . . .
    15351.1 . 1.21(6) . . .
    15355.7 . 1.30(7) . . .
    15360.3 . 1.30(7) . . .
    15364.9 . 1.25(6) . . .
    15369.5 . 1.36(7) . . .
    15374.1 . 1.31(7) . . .
    15378.7 . 1.33(7) . . .
    15383.4 . 1.10(6) . . .
    15388.0 . 1.20(6) . . .
    15392.6 . 1.33(7) . . .
    15397.2 . 1.32(7) . . .
    15401.8 . 1.41(7) . . .
    15406.5 . 1.20(6) . . .
    15411.1 . 1.23(6) . . .
    15415.7 . 1.22(6) . . .
    15420.3 . 1.25(7) . . .
    15424.9 . 1.26(7) . . .
    15429.6 . 1.33(7) . . .
    15434.2 . 1.27(6) . . .
    15438.8 . 1.31(6) . . .
    15443.5 . 1.25(6) . . .
    15448.1 . 1.28(6) . . .
    15452.7 . 1.28(6) . . .
    15457.4 . 1.30(7) . . .
    15462.0 . 1.30(7) . . .
    15466.6 . 1.37(7) . . .
    15471.3 . 1.31(6) . . .
    15475.9 . 1.26(6) . . .
    15480.6 . 1.27(6) . . .
    15485.2 . 1.19(6) . . .
    15489.9 . 1.23(6) . . .
    15494.5 . 1.20(6) . . .
    15499.2 . 1.27(6) . . .
    15503.8 . 1.24(6) . . .
    15508.5 . 1.16(6) . . .
    15513.1 . 1.22(6) . . .
    15517.8 . 1.29(7) . . .
    15522.4 . 1.26(6) . . .
    15527.1 . 1.29(6) . . .
    15531.7 . 1.28(7) . . .
    15536.4 . 1.29(6) . . .
    15541.1 . 1.22(6) . . .
    15545.7 . 1.31(7) . . .
    15550.4 . 1.30(7) . . .
    15555.0 . 1.16(6) . . .
    15559.7 . 1.23(6) . . .
    15564.4 . 1.33(6) . . .
    15569.0 . 1.25(6) . . .
    15573.7 . 1.37(7) . . .
    15578.4 . 1.35(7) . . .
    15583.1 . 1.18(6) . . .
    15587.7 . 1.29(6) . . .
    15592.4 . 1.22(6) . . .
    15597.1 . 1.14(6) . . .
    15601.8 . 1.13(6) . . .
    15606.5 . 1.26(6) . . .
    15611.1 . 1.34(7) . . .
    15615.8 . 1.29(7) . . .
    15620.5 . 1.31(7) . . .
    15625.2 . 1.20(6) . . .
    15629.9 . 1.19(6) . . .
    15634.6 . 1.22(6) . . .
    15639.3 . 1.24(6) . . .
    15643.9 . 1.25(6) . . .
    15648.6 . 1.21(6) . . .
    15653.3 . 1.27(6) . . .
    15658.0 . 1.36(7) . . .
    15662.7 . 1.16(6) . . .
    15667.4 . 1.22(6) . . .
    15672.1 . 1.24(6) . . .
    15676.8 . 1.27(6) . . .
    15681.5 . 1.31(6) . . .
    15686.2 . 1.21(6) . . .
    15690.9 . 1.28(6) . . .
    15695.6 . 1.22(6) . . .
    15700.4 . 1.29(6) . . .
    15705.1 . 1.26(6) . . .
    15709.8 . 1.17(6) . . .
    15714.5 . 1.31(6) . . .
    15719.2 . 1.29(6) . . .
    15723.9 . 1.34(6) . . .
    15728.6 . 1.27(6) . . .
    15733.4 . 1.21(6) . . .
    15738.1 . 1.35(7) . . .
    15742.8 . 1.41(7) . . .
    15747.5 . 1.34(6) . . .
    15752.2 . 1.30(6) . . .
    15757.0 . 1.40(7) . . .
    15761.7 . 1.44(7) . . .
    15766.4 . 1.47(7) . . .
    15771.2 . 1.39(7) . . .
    15775.9 . 1.40(7) . . .
    15780.6 . 1.32(6) . . .
    15785.4 . 1.21(6) . . .
    15790.1 . 1.34(6) . . .
    15794.8 . 1.42(7) . . .
    15799.6 . 1.36(6) . . .
    15804.3 . 1.23(6) . . .
    15809.0 . 1.34(6) . . .
    15813.8 . 1.32(6) . . .
    15818.5 . 1.24(6) . . .
    15823.3 . 1.29(6) . . .
    15828.0 . 1.30(6) . . .
    15832.8 . 1.31(6) . . .
    15837.5 . 1.25(6) . . .
    15842.3 . 1.30(6) . . .
    15847.0 . 1.34(6) . . .
    15851.8 . 1.22(6) . . .
    15856.5 . 1.23(6) . . .
    15861.3 . 1.16(6) . . .
    15866.1 . 1.22(6) . . .
    15870.8 . 1.24(6) . . .
    15875.6 . 1.29(6) . . .
    15880.3 . 1.25(6) . . .
    15885.1 . 1.25(6) . . .
    15889.9 . 1.36(6) . . .
    15894.6 . 1.30(6) . . .
    15899.4 . 1.29(6) . . .
    15904.2 . 1.22(6) . . .
    15908.9 . 1.29(6) . . .
    15913.7 . 1.24(6) . . .
    15918.5 . 1.36(6) . . .
    15923.3 . 1.39(6) . . .
    15928.0 . 1.43(7) . . .
    15932.8 . 1.19(6) . . .
    15937.6 . 1.37(6) . . .
    15942.4 . 1.26(6) . . .
    15947.2 . 1.30(6) . . .
    15952.0 . 1.36(6) . . .
    15956.7 . 1.25(6) . . .
    15961.5 . 1.27(6) . . .
    15966.3 . 1.30(6) . . .
    15971.1 . 1.18(6) . . .
    15975.9 . 1.26(6) . . .
    15980.7 . 1.29(6) . . .
    15985.5 . 1.34(6) . . .
    15990.3 . 1.31(6) . . .
    15995.1 . 1.39(6) . . .
    15999.9 . 1.30(6) . . .
    16004.7 . 1.38(6) . . .
    16009.5 . 1.21(6) . . .
    16014.3 . 1.38(6) . . .
    16019.1 . 1.30(6) . . .
    16023.9 . 1.31(6) . . .
    16028.7 . 1.22(6) . . .
    16033.5 . 1.30(6) . . .
    16038.3 . 1.35(6) . . .
    16043.1 . 1.35(6) . . .
    16047.9 . 1.31(6) . . .
    16052.8 . 1.35(6) . . .
    16057.6 . 1.29(6) . . .
    16062.4 . 1.18(6) . . .
    16067.2 . 1.33(6) . . .
    16072.0 . 1.28(6) . . .
    16076.8 . 1.33(6) . . .
    16081.7 . 1.43(7) . . .
    16086.5 . 1.28(6) . . .
    16091.3 . 1.30(6) . . .
    16096.1 . 1.35(6) . . .
    16101.0 . 1.35(6) . . .
    16105.8 . 1.38(6) . . .
    16110.6 . 1.31(6) . . .
    16115.5 . 1.39(6) . . .
    16120.3 . 1.32(6) . . .
    16125.1 . 1.46(7) . . .
    16130.0 . 1.37(6) . . .
    16134.8 . 1.33(6) . . .
    16139.7 . 1.39(6) . . .
    16144.5 . 1.25(6) . . .
    16149.3 . 1.26(6) . . .
    16154.2 . 1.23(6) . . .
    16159.0 . 1.31(6) . . .
    16163.9 . 1.20(6) . . .
    16168.7 . 1.31(6) . . .
    16173.6 . 1.30(6) . . .
    16178.4 . 1.24(6) . . .
    16183.3 . 1.25(6) . . .
    16188.1 . 1.21(6) . . .
    16193.0 . 1.25(6) . . .
    16197.9 . 1.32(6) . . .
    16202.7 . 1.22(6) . . .
    16207.6 . 1.31(6) . . .
    16212.4 . 1.30(6) . . .
    16217.3 . 1.21(6) . . .
    16222.2 . 1.28(6) . . .
    16227.0 . 1.39(6) . . .
    16231.9 . 1.24(6) . . .
    16236.8 . 1.31(6) . . .
    16241.6 . 1.21(6) . . .
    16246.5 . 1.26(6) . . .
    16251.4 . 1.31(6) . . .
    16256.3 . 1.34(6) . . .
    16261.1 . 1.38(6) . . .
    16266.0 . 1.45(6) . . .
    16270.9 . 1.46(6) . . .
    16275.8 . 1.38(6) . . .
    16280.7 . 1.38(6) . . .
    16285.5 . 1.36(6) . . .
    16290.4 . 1.34(6) . . .
    16295.3 . 1.37(6) . . .
    16300.2 . 1.51(7) . . .
    16305.1 . 1.44(6) . . .
    16310.0 . 1.42(6) . . .
    16314.9 . 1.36(6) . . .
    16319.8 . 1.27(6) . . .
    16324.7 . 1.29(6) . . .
    16329.6 . 1.29(6) . . .
    16334.5 . 1.26(6) . . .
    16339.4 . 1.24(6) . . .
    16344.3 . 1.31(6) . . .
    16349.2 . 1.25(6) . . .
    16354.1 . 1.30(6) . . .
    16359.0 . 1.34(6) . . .
    16363.9 . 1.33(6) . . .
    16368.8 . 1.24(6) . . .
    16373.7 . 1.26(6) . . .
    16378.6 . 1.32(6) . . .
    16383.5 . 1.24(6) . . .
    16388.5 . 1.18(5) . . .
    16393.4 . 1.32(6) . . .
    16398.3 . 1.33(6) . . .
    16403.2 . 1.34(6) . . .
    16408.1 . 1.28(6) . . .
    16413.1 . 1.35(6) . . .
    16418.0 . 1.32(6) . . .
    16422.9 . 1.28(6) . . .
    16427.8 . 1.37(6) . . .
    16432.8 . 1.32(6) . . .
    16437.7 . 1.38(6) . . .
    16442.6 . 1.26(6) . . .
    16447.6 . 1.26(6) . . .
    16452.5 . 1.32(6) . . .
    16457.4 . 1.33(6) . . .
    16462.4 . 1.37(6) . . .
    16467.3 . 1.28(6) . . .
    16472.2 . 1.30(6) . . .
    16477.2 . 1.34(6) . . .
    16482.1 . 1.45(7) . . .
    16487.1 . 1.37(6) . . .
    16492.0 . 1.37(6) . . .
    16497.0 . 1.31(6) . . .
    16501.9 . 1.29(6) . . .
    16506.9 . 1.22(6) . . .
    16511.8 . 1.30(6) . . .
    16516.8 . 1.23(6) . . .
    16521.7 . 1.25(6) . . .
    16526.7 . 1.34(6) . . .
    16531.6 . 1.37(6) . . .
    16536.6 . 1.33(6) . . .
    16541.6 . 1.39(6) . . .
    16546.5 . 1.38(6) . . .
    16551.5 . 1.38(6) . . .
    16556.4 . 1.30(6) . . .
    16561.4 . 1.27(6) . . .
    16566.4 . 1.28(6) . . .
    16571.4 . 1.35(6) . . .
    16576.3 . 1.23(6) . . .
    16581.3 . 1.24(6) . . .
    16586.3 . 1.26(6) . . .
    16591.2 . 1.17(5) . . .
    16596.2 . 1.23(6) . . .
    16601.2 . 1.24(5) . . .
    16606.2 . 1.24(6) . . .
    16611.2 . 1.32(6) . . .
    16616.1 . 1.19(5) . . .
    16621.1 . 1.23(6) . . .
    16626.1 . 1.37(6) . . .
    16631.1 . 1.49(6) . . .
    16636.1 . 1.52(6) . . .
    16641.1 . 1.49(6) . . .
    16646.1 . 1.50(6) . . .
    16651.1 . 1.33(6) . . .
    16656.1 . 1.27(5) . . .
    16661.1 . 1.37(6) . . .
    16666.1 . 1.32(6) . . .
    16671.1 . 1.41(6) . . .
    16676.1 . 1.32(6) . . .
    16681.1 . 1.27(6) . . .
    16686.1 . 1.31(6) . . .
    16691.1 . 1.30(6) . . .
    16696.1 . 1.23(5) . . .
    16701.1 . 1.32(6) . . .
    16706.1 . 1.27(6) . . .
    16711.1 . 1.27(6) . . .
    16716.1 . 1.39(6) . . .
    16721.1 . 1.41(6) . . .
    16726.2 . 1.38(6) . . .
    16731.2 . 1.31(6) . . .
    16736.2 . 1.32(6) . . .
    16741.2 . 1.38(6) . . .
    16746.2 . 1.22(6) . . .
    16751.3 . 1.23(5) . . .
    16756.3 . 1.28(5) . . .
    16761.3 . 1.24(6) . . .
    16766.3 . 1.29(6) . . .
    16771.4 . 1.33(6) . . .
    16776.4 . 1.27(6) . . .
    16781.4 . 1.32(6) . . .
    16786.5 . 1.21(5) . . .
    16791.5 . 1.28(6) . . .
    16796.5 . 1.25(5) . . .
    16801.6 . 1.21(5) . . .
    16806.6 . 1.20(5) . . .
    16811.7 . 1.41(6) . . .
    16816.7 . 1.30(6) . . .
    16821.8 . 1.35(6) . . .
    16826.8 . 1.43(6) . . .
    16831.9 . 1.29(5) . . .
    16836.9 . 1.37(6) . . .
    16842.0 . 1.34(6) . . .
    16847.0 . 1.29(5) . . .
    16852.1 . 1.28(6) . . .
    16857.1 . 1.37(6) . . .
    16862.2 . 1.43(6) . . .
    16867.2 . 1.49(6) . . .
    16872.3 . 1.51(6) . . .
    16877.4 . 1.46(6) . . .
    16882.4 . 1.44(6) . . .
    16887.5 . 1.41(6) . . .
    16892.5 . 1.31(6) . . .
    16897.6 . 1.24(5) . . .
    16902.7 . 1.40(6) . . .
    16907.8 . 1.40(6) . . .
    16912.8 . 1.38(6) . . .
    16917.9 . 1.31(6) . . .
    16923.0 . 1.33(6) . . .
    16928.1 . 1.43(6) . . .
    16933.1 . 1.40(6) . . .
    16938.2 . 1.38(6) . . .
    16943.3 . 1.33(6) . . .
    16948.4 . 1.26(5) . . .
    16953.5 . 1.30(6) . . .
    16958.5 . 1.36(6) . . .
    16963.6 . 1.23(5) . . .
    16968.7 . 1.27(6) . . .
    16973.8 . 1.33(6) . . .
    16978.9 . 1.26(6) . . .
    16984.0 . 1.28(5) . . .
    16989.1 . 1.21(5) . . .
    16994.2 . 1.33(6) . . .
    16999.3 . 1.30(6) . . .
    17004.4 . 1.27(6) . . .
    17009.5 . 1.25(6) . . .
    17014.6 . 1.19(5) . . .
    17019.7 . 1.24(6) . . .
    17024.8 . 1.18(5) . . .
    17029.9 . 1.28(5) . . .
    17035.0 . 1.25(5) . . .
    17040.1 . 1.26(5) . . .
    17045.2 . 1.25(6) . . .
    17050.4 . 1.29(5) . . .
    17055.5 . 1.37(6) . . .
    17060.6 . 1.34(6) . . .
    17065.7 . 1.49(6) . . .
    17070.8 . 1.47(6) . . .
    17075.9 . 1.41(6) . . .
    17081.1 . 1.33(6) . . .
    17086.2 . 1.29(5) . . .
    17091.3 . 1.31(6) . . .
    17096.4 . 1.22(5) . . .
    17101.6 . 1.21(5) . . .
    17106.7 . 1.34(6) . . .
    17111.8 . 1.40(6) . . .
    17117.0 . 1.36(6) . . .
    17122.1 . 1.43(6) . . .
    17127.2 . 1.40(6) . . .
    17132.4 . 1.32(5) . . .
    17137.5 . 1.36(6) . . .
    17142.7 . 1.36(6) . . .
    17147.8 . 1.34(6) . . .
    17152.9 . 1.51(6) . . .
    17158.1 . 1.39(6) . . .
    17163.2 . 1.26(5) . . .
    17168.4 . 1.34(6) . . .
    17173.5 . 1.39(6) . . .
    17178.7 . 1.41(6) . . .
    17183.9 . 1.32(6) . . .
    17189.0 . 1.28(5) . . .
    17194.2 . 1.27(6) . . .
    17199.3 . 1.35(6) . . .
    17204.5 . 1.23(5) . . .
    17209.6 . 1.33(6) . . .
    17214.8 . 1.32(5) . . .
    17220.0 . 1.37(6) . . .
    17225.1 . 1.35(6) . . .
    17230.3 . 1.33(6) . . .
    17235.5 . 1.39(6) . . .
    17240.6 . 1.40(6) . . .
    17245.8 . 1.38(6) . . .
    17251.0 . 1.38(6) . . .
    17256.2 . 1.39(6) . . .
    17261.3 . 1.26(5) . . .
    17266.5 . 1.37(6) . . .
    17271.7 . 1.34(6) . . .
    17276.9 . 1.43(6) . . .
    17282.1 . 1.45(6) . . .
    17287.2 . 1.37(6) . . .
    17292.4 . 1.27(5) . . .
    17297.6 . 1.34(6) . . .
    17302.8 . 1.32(6) . . .
    17308.0 . 1.34(6) . . .
    17313.2 . 1.30(5) . . .
    17318.4 . 1.30(6) . . .
    17323.6 . 1.36(6) . . .
    17328.8 . 1.30(6) . . .
    17334.0 . 1.35(6) . . .
    17339.2 . 1.39(6) . . .
    17344.4 . 1.40(6) . . .
    17349.6 . 1.33(6) . . .
    17354.8 . 1.35(6) . . .
    17360.0 . 1.23(5) . . .
    17365.2 . 1.13(5) . . .
    17370.4 . 1.33(6) . . .
    17375.6 . 1.28(5) . . .
    17380.8 . 1.37(6) . . .
    17386.0 . 1.36(6) . . .
    17391.3 . 1.27(5) . . .
    17396.5 . 1.17(5) . . .
    17401.7 . 1.29(5) . . .
    17406.9 . 1.34(6) . . .
    17412.1 . 1.34(6) . . .
    17417.4 . 1.30(5) . . .
    17422.6 . 1.25(5) . . .
    17427.8 . 1.25(5) . . .
    17433.1 . 1.26(5) . . .
    17438.3 . 1.22(5) . . .
    17443.5 . 1.23(5) . . .
    17448.7 . 1.43(6) . . .
    17454.0 . 1.58(6) . . .
    17459.2 . 1.44(6) . . .
    17464.5 . 1.41(6) . . .
    17469.7 . 1.32(6) . . .
    17474.9 . 1.30(5) . . .
    17480.2 . 1.37(6) . . .
    17485.4 . 1.27(5) . . .
    17490.7 . 1.34(6) . . .
    17495.9 . 1.26(5) . . .
    17501.2 . 1.28(5) . . .
    17506.4 . 1.30(5) . . .
    17511.7 . 1.28(5) . . .
    17516.9 . 1.24(5) . . .
    17522.2 . 1.21(5) . . .
    17527.4 . 1.29(6) . . .
    17532.7 . 1.26(5) . . .
    17537.9 . 1.33(5) . . .
    17543.2 . 1.27(5) . . .
    17548.5 . 1.30(5) . . .
    17553.7 . 1.27(5) . . .
    17559.0 . 1.35(6) . . .
    17564.3 . 1.38(6) . . .
    17569.5 . 1.34(5) . . .
    17574.8 . 1.27(5) . . .
    17580.1 . 1.31(5) . . .
    17585.4 . 1.24(5) . . .
    17590.6 . 1.28(5) . . .
    17595.9 . 1.27(5) . . .
    17601.2 . 1.30(5) . . .
    17606.5 . 1.25(5) . . .
    17611.8 . 1.20(5) . . .
    17617.0 . 1.22(5) . . .
    17622.3 . 1.25(5) . . .
    17627.6 . 1.28(5) . . .
    17632.9 . 1.33(6) . . .
    17638.2 . 1.34(6) . . .
    17643.5 . 1.41(6) . . .
    17648.8 . 1.30(5) . . .
    17654.1 . 1.22(5) . . .
    17659.4 . 1.32(6) . . .
    17664.7 . 1.34(5) . . .
    17670.0 . 1.30(5) . . .
    17675.3 . 1.35(6) . . .
    17680.6 . 1.36(6) . . .
    17685.9 . 1.44(6) . . .
    17691.2 . 1.32(5) . . .
    17696.5 . 1.25(5) . . .
    17701.8 . 1.21(5) . . .
    17707.1 . 1.46(6) . . .
    17712.4 . 1.33(5) . . .
    17717.7 . 1.24(5) . . .
    17723.0 . 1.25(5) . . .
    17728.4 . 1.36(5) . . .
    17733.7 . 1.35(5) . . .
    17739.0 . 1.29(5) . . .
    17744.3 . 1.30(5) . . .
    17749.6 . 1.23(5) . . .
    17755.0 . 1.19(5) . . .
    17760.3 . 1.31(5) . . .
    17765.6 . 1.31(5) . . .
    17770.9 . 1.28(5) . . .
    17776.3 . 1.36(5) . . .
    17781.6 . 1.33(5) . . .
    17786.9 . 1.27(5) . . .
    17792.3 . 1.42(5) . . .
    17797.6 . 1.42(6) . . .
    17803.0 . 1.35(5) . . .
    17808.3 . 1.40(6) . . .
    17813.6 . 1.30(5) . . .
    17819.0 . 1.21(5) . . .
    17824.3 . 1.28(5) . . .
    17829.7 . 1.41(6) . . .
    17835.0 . 1.36(6) . . .
    17840.4 . 1.37(6) . . .
    17845.7 . 1.45(6) . . .
    17851.1 . 1.30(5) . . .
    17856.4 . 1.22(5) . . .
    17861.8 . 1.27(5) . . .
    17867.2 . 1.36(5) . . .
    17872.5 . 1.38(6) . . .
    17877.9 . 1.34(5) . . .
    17883.2 . 1.38(6) . . .
    17888.6 . 1.21(5) . . .
    17894.0 . 1.24(5) . . .
    17899.3 . 1.30(5) . . .
    17904.7 . 1.31(5) . . .
    17910.1 . 1.41(6) . . .
    17915.5 . 1.43(5) . . .
    17920.8 . 1.31(5) . . .
    17926.2 . 1.30(5) . . .
    17931.6 . 1.27(5) . . .
    17937.0 . 1.35(5) . . .
    17942.3 . 1.30(5) . . .
    17947.7 . 1.39(5) . . .
    17953.1 . 1.52(6) . . .
    17958.5 . 1.54(6) . . .
    17963.9 . 1.44(6) . . .
    17969.3 . 1.35(5) . . .
    17974.7 . 1.36(5) . . .
    17980.1 . 1.30(5) . . .
    17985.4 . 1.25(5) . . .
    17990.8 . 1.30(5) . . .
    17996.2 . 1.22(5) . . .
    18001.6 . 1.27(5) . . .
    18007.0 . 1.40(6) . . .
    18012.4 . 1.43(6) . . .
    18017.8 . 1.33(5) . . .
    18023.3 . 1.36(5) . . .
    18028.7 . 1.30(5) . . .
    18034.1 . 1.37(5) . . .
    18039.5 . 1.24(5) . . .
    18044.9 . 1.26(5) . . .
    18050.3 . 1.33(5) . . .
    18055.7 . 1.15(5) . . .
    18061.1 . 1.20(5) . . .
    18066.6 . 1.24(5) . . .
    18072.0 . 1.19(5) . . .
    18077.4 . 1.36(5) . . .
    18082.8 . 1.35(5) . . .
    18088.2 . 1.29(5) . . .
    18093.7 . 1.31(5) . . .
    18099.1 . 1.24(5) . . .
    18104.5 . 1.25(5) . . .
    18110.0 . 1.33(5) . . .
    18115.4 . 1.35(5) . . .
    18120.8 . 1.28(5) . . .
    18126.3 . 1.31(5) . . .
    18131.7 . 1.33(5) . . .
    18137.1 . 1.30(5) . . .
    18142.6 . 1.41(6) . . .
    18148.0 . 1.51(6) . . .
    18153.5 . 1.54(6) . . .
    18158.9 . 1.54(6) . . .
    18164.4 . 1.46(6) . . .
    18169.8 . 1.36(5) . . .
    18175.3 . 1.24(5) . . .
    18180.7 . 1.28(5) . . .
    18186.2 . 1.32(5) . . .
    18191.6 . 1.48(6) . . .
    18197.1 . 1.45(5) . . .
    18202.5 . 1.53(6) . . .
    18208.0 . 1.54(6) . . .
    18213.5 . 1.45(6) . . .
    18218.9 . 1.37(5) . . .
    18224.4 . 1.35(5) . . .
    18229.9 . 1.36(5) . . .
    18235.3 . 1.33(5) . . .
    18240.8 . 1.31(5) . . .
    18246.3 . 1.28(5) . . .
    18251.8 . 1.25(5) . . .
    18257.2 . 1.43(5) . . .
    18262.7 . 1.45(6) . . .
    18268.2 . 1.37(5) . . .
    18273.7 . 1.34(5) . . .
    18279.1 . 1.37(5) . . .
    18284.6 . 1.32(5) . . .
    18290.1 . 1.27(5) . . .
    18295.6 . 1.36(5) . . .
    18301.1 . 1.25(5) . . .
    18306.6 . 1.25(5) . . .
    18312.1 . 1.24(5) . . .
    18317.6 . 1.31(5) . . .
    18323.1 . 1.34(6) . . .
    18328.6 . 1.34(5) . . .
    18334.1 . 1.29(5) . . .
    18339.6 . 1.31(5) . . .
    18345.1 . 1.28(5) . . .
    18350.6 . 1.32(5) . . .
    18356.1 . 1.28(5) . . .
    18361.6 . 1.24(5) . . .
    18367.1 . 1.27(5) . . .
    18372.6 . 1.26(5) . . .
    18378.1 . 1.23(5) . . .
    18383.6 . 1.34(5) . . .
    18389.1 . 1.33(5) . . .
    18394.6 . 1.33(5) . . .
    18400.2 . 1.35(5) . . .
    18405.7 . 1.34(5) . . .
    18411.2 . 1.36(5) . . .
    18416.7 . 1.37(5) . . .
    18422.3 . 1.26(5) . . .
    18427.8 . 1.39(5) . . .
    18433.3 . 1.31(5) . . .
    18438.8 . 1.29(5) . . .
    18444.4 . 1.30(5) . . .
    18449.9 . 1.31(5) . . .
    18455.4 . 1.29(5) . . .
    18461.0 . 1.25(5) . . .
    18466.5 . 1.21(5) . . .
    18472.1 . 1.28(5) . . .
    18477.6 . 1.30(5) . . .
    18483.1 . 1.22(5) . . .
    18488.7 . 1.30(5) . . .
    18494.2 . 1.30(5) . . .
    18499.8 . 1.34(5) . . .
    18505.3 . 1.33(5) . . .
    18510.9 . 1.32(5) . . .
    18516.4 . 1.33(5) . . .
    18522.0 . 1.30(5) . . .
    18527.5 . 1.27(5) . . .
    18533.1 . 1.40(5) . . .
    18538.7 . 1.50(6) . . .
    18544.2 . 1.37(5) . . .
    18549.8 . 1.37(5) . . .
    18555.4 . 1.42(5) . . .
    18560.9 . 1.31(5) . . .
    18566.5 . 1.29(5) . . .
    18572.1 . 1.28(5) . . .
    18577.6 . 1.23(5) . . .
    18583.2 . 1.27(5) . . .
    18588.8 . 1.42(5) . . .
    18594.4 . 1.31(5) . . .
    18599.9 . 1.28(5) . . .
    18605.5 . 1.30(5) . . .
    18611.1 . 1.34(5) . . .
    18616.7 . 1.32(5) . . .
    18622.3 . 1.29(5) . . .
    18627.9 . 1.25(5) . . .
    18633.4 . 1.27(5) . . .
    18639.0 . 1.38(5) . . .
    18644.6 . 1.41(5) . . .
    18650.2 . 1.40(5) . . .
    18655.8 . 1.48(5) . . .
    18661.4 . 1.45(5) . . .
    18667.0 . 1.66(6) . . .
    18672.6 . 1.78(6) . . .
    18678.2 . 1.55(5) . . .
    18683.8 . 1.49(5) . . .
    18689.4 . 1.34(5) . . .
    18695.0 . 1.35(5) . . .
    18700.6 . 1.40(5) . . .
    18706.2 . 1.22(5) . . .
    18711.9 . 1.36(5) . . .
    18717.5 . 1.39(5) . . .
    18723.1 . 1.35(5) . . .
    18728.7 . 1.37(5) . . .
    18734.3 . 1.29(5) . . .
    18739.9 . 1.34(5) . . .
    18745.6 . 1.30(5) . . .
    18751.2 . 1.23(5) . . .
    18756.8 . 1.30(5) . . .
    18762.4 . 1.26(5) . . .
    18768.1 . 1.35(5) . . .
    18773.7 . 1.33(5) . . .
    18779.3 . 1.35(5) . . .
    18785.0 . 1.46(5) . . .
    18790.6 . 1.64(6) . . .
    18796.2 . 1.49(5) . . .
    18801.9 . 1.53(5) . . .
    18807.5 . 1.53(6) . . .
    18813.2 . 1.46(5) . . .
    18818.8 . 1.39(5) . . .
    18824.4 . 1.36(5) . . .
    18830.1 . 1.34(5) . . .
    18835.7 . 1.32(5) . . .
    18841.4 . 1.27(5) . . .
    18847.0 . 1.37(5) . . .
    18852.7 . 1.39(5) . . .
    18858.4 . 1.36(5) . . .
    18864.0 . 1.45(5) . . .
    18869.7 . 1.34(5) . . .
    18875.3 . 1.36(5) . . .
    18881.0 . 1.33(5) . . .
    18886.7 . 1.31(5) . . .
    18892.3 . 1.36(5) . . .
    18898.0 . 1.39(5) . . .
    18903.7 . 1.31(5) . . .
    18909.3 . 1.36(5) . . .
    18915.0 . 1.32(5) . . .
    18920.7 . 1.32(5) . . .
    18926.4 . 1.36(5) . . .
    18932.0 . 1.44(5) . . .
    18937.7 . 1.53(5) . . .
    18943.4 . 1.74(6) . . .
    18949.1 . 1.72(6) . . .
    18954.8 . 1.62(6) . . .
    18960.4 . 1.53(5) . . .
    18966.1 . 1.37(5) . . .
    18971.8 . 1.37(5) . . .
    18977.5 . 1.30(5) . . .
    18983.2 . 1.48(5) . . .
    18988.9 . 1.54(5) . . .
    18994.6 . 1.83(6) . . .
    19000.3 . 1.92(6) . . .
    19006.0 . 1.81(6) . . .
    19011.7 . 1.57(6) . . .
    19017.4 . 1.44(5) . . .
    19023.1 . 1.35(5) . . .
    19028.8 . 1.34(5) . . .
    19034.5 . 1.30(5) . . .
    19040.2 . 1.40(5) . . .
    19046.0 . 1.29(5) . . .
    19051.7 . 1.31(5) . . .
    19057.4 . 1.23(5) . . .
    19063.1 . 1.30(5) . . .
    19068.8 . 1.31(5) . . .
    19074.5 . 1.39(5) . . .
    19080.3 . 1.39(5) . . .
    19086.0 . 1.41(5) . . .
    19091.7 . 1.39(5) . . .
    19097.4 . 1.34(5) . . .
    19103.2 . 1.32(5) . . .
    19108.9 . 1.32(5) . . .
    19114.6 . 1.35(5) . . .
    19120.4 . 1.29(5) . . .
    19126.1 . 1.37(5) . . .
    19131.8 . 1.41(5) . . .
    19137.6 . 1.37(5) . . .
    19143.3 . 1.35(5) . . .
    19149.1 . 1.31(5) . . .
    19154.8 . 1.25(5) . . .
    19160.6 . 1.31(5) . . .
    19166.3 . 1.34(5) . . .
    19172.1 . 1.28(5) . . .
    19177.8 . 1.34(5) . . .
    19183.6 . 1.39(5) . . .
    19189.3 . 1.27(5) . . .
    19195.1 . 1.30(5) . . .
    19200.8 . 1.28(5) . . .
    19206.6 . 1.53(5) . . .
    19212.3 . 1.41(5) . . .
    19218.1 . 1.48(5) . . .
    19223.9 . 1.46(5) . . .
    19229.6 . 1.48(5) . . .
    19235.4 . 1.49(5) . . .
    19241.2 . 1.53(5) . . .
    19247.0 . 1.38(5) . . .
    19252.7 . 1.28(5) . . .
    19258.5 . 1.34(5) . . .
    19264.3 . 1.35(5) . . .
    19270.1 . 1.32(5) . . .
    19275.8 . 1.36(5) . . .
    19281.6 . 1.42(5) . . .
    19287.4 . 1.38(5) . . .
    19293.2 . 1.53(6) . . .
    19299.0 . 1.37(5) . . .
    19304.8 . 1.38(5) . . .
    19310.6 . 1.25(5) . . .
    19316.4 0.39992 1.25(5) 0.0 1.317 .
    19322.2 0.40004 1.37(5) 402. 1.317 1.330
    19328.0 0.40016 1.32(5) 409. 1.317 1.329
    19333.8 0.40028 1.31(5) 395. 1.317 1.329
    19339.6 0.40040 1.32(5) 401. 1.317 1.334
    19345.4 0.40052 1.36(5) 384. 1.317 1.348
    19351.2 0.40064 1.35(5) 410. 1.317 1.381
    19357.0 0.40076 1.43(5) 376. 1.317 1.440
    19362.8 0.40088 1.52(5) 344.1 1.317 1.512
    19368.6 0.40100 1.45(5) 384. 1.317 1.546
    19374.4 0.40112 1.42(5) 393. 1.317 1.526
    19380.2 0.40124 1.51(5) 361. 1.317 1.512
    19386.0 0.40136 1.45(5) 376. 1.316 1.500
    19391.8 0.40148 1.40(5) 378. 1.316 1.449
    19397.6 0.40160 1.37(5) 409. 1.316 1.389
    19403.5 0.40172 1.36(5) 411. 1.316 1.353
    19409.3 0.40184 1.32(5) 410. 1.316 1.337
    19415.1 0.40196 1.44(5) 356. 1.316 1.331
    19420.9 0.40209 1.38(5) 366. 1.316 1.330
    19426.8 0.40221 1.29(5) 431. 1.316 1.333
    19432.6 0.40233 1.27(5) 446. 1.316 1.342
    19438.4 0.40245 1.33(5) 408. 1.316 1.353
    19444.3 0.40257 1.33(5) 427. 1.316 1.354
    19450.1 0.40269 1.39(5) 372. 1.316 1.343
    19455.9 0.40281 1.36(5) 394. 1.316 1.332
    19461.8 0.40293 1.34(5) 400. 1.316 1.325
    19467.6 0.40305 1.34(5) 410. 1.316 1.322
    19473.4 0.40317 1.29(5) 423. 1.316 1.321
    19479.3 0.40329 1.32(5) 412. 1.316 1.321
    19485.1 0.40341 1.35(5) 404. 1.316 1.321
    19491.0 0.40354 1.30(5) 425. 1.316 1.321
    19496.8 0.40366 1.31(5) 408. 1.315 1.322
    19502.7 0.40378 1.30(5) 412. 1.315 1.324
    19508.5 0.40390 1.37(5) 385. 1.315 1.328
    19514.4 0.40402 1.32(5) 422. 1.315 1.339
    19520.2 0.40414 1.28(5) 444. 1.315 1.365
    19526.1 0.40426 1.43(5) 384. 1.315 1.417
    19531.9 0.40438 1.47(5) 363. 1.315 1.487
    19537.8 0.40451 1.62(5) 332.1 1.315 1.527
    19543.7 0.40463 1.53(5) 357. 1.315 1.486
    19549.5 0.40475 1.44(5) 384. 1.315 1.414
    19555.4 0.40487 1.42(5) 369. 1.315 1.368
    19561.3 0.40499 1.34(5) 413. 1.315 1.350
    19567.1 0.40511 1.30(5) 423. 1.315 1.350
    19573.0 0.40523 1.35(5) 410. 1.315 1.370
    19578.9 0.40536 1.45(5) 401. 1.315 1.428
    19584.7 0.40548 1.59(5) 350.1 1.315 1.544
    19590.6 0.40560 1.70(6) 316.1 1.315 1.691
    19596.5 0.40572 1.72(6) 304.5 1.314 1.760
    19602.4 0.40584 1.62(5) 332.8 1.314 1.654
    19608.2 0.40596 1.47(5) 363. 1.314 1.500
    19614.1 0.40609 1.41(5) 366. 1.314 1.404
    19620.0 0.40621 1.37(5) 399. 1.314 1.361
    19625.9 0.40633 1.39(5) 405. 1.314 1.343
    19631.8 0.40645 1.34(5) 426. 1.314 1.336
    19637.7 0.40657 1.37(5) 394. 1.314 1.333
    19643.6 0.40670 1.32(5) 405. 1.314 1.336
    19649.5 0.40682 1.33(5) 416. 1.314 1.345
    19655.4 0.40694 1.35(5) 404. 1.314 1.373
    19661.3 0.40706 1.52(5) 360. 1.314 1.432
    19667.2 0.40718 1.56(5) 351. 1.314 1.522
    19673.1 0.40731 1.66(6) 320.2 1.314 1.598
    19679.0 0.40743 1.57(5) 347.5 1.314 1.594
    19684.9 0.40755 1.49(5) 381. 1.314 1.557
    19690.8 0.40767 1.57(5) 342.5 1.314 1.544
    19696.7 0.40780 1.49(5) 365. 1.313 1.513
    19702.6 0.40792 1.45(5) 382. 1.313 1.441
    19708.5 0.40804 1.44(5) 393. 1.313 1.380
    19714.4 0.40816 1.32(5) 417. 1.313 1.348
    19720.3 0.40829 1.37(5) 384. 1.313 1.334
    19726.2 0.40841 1.37(5) 395. 1.313 1.327
    19732.1 0.40853 1.26(5) 441. 1.313 1.324
    19738.1 0.40865 1.31(5) 441. 1.313 1.322
    19744.0 0.40878 1.35(5) 411. 1.313 1.321
    19749.9 0.40890 1.29(5) 442. 1.313 1.320
    19755.8 0.40902 1.30(5) 426. 1.313 1.320
    19761.8 0.40914 1.23(5) 476. 1.313 1.319
    19767.7 0.40927 1.29(5) 437. 1.313 1.319
    19773.6 0.40939 1.30(5) 413. 1.313 1.319
    19779.6 0.40951 1.36(5) 420. 1.313 1.320
    19785.5 0.40964 1.25(5) 457. 1.313 1.320
    19791.4 0.40976 1.28(5) 452. 1.312 1.321
    19797.4 0.40988 1.37(5) 408. 1.312 1.322
    19803.3 0.41000 1.32(5) 446. 1.312 1.324
    19809.2 0.41013 1.31(5) 443. 1.312 1.329
    19815.2 0.41025 1.31(5) 415. 1.312 1.339
    19821.1 0.41037 1.34(5) 403. 1.312 1.359
    19827.1 0.41050 1.49(5) 366. 1.312 1.396
    19833.0 0.41062 1.43(5) 391. 1.312 1.455
    19839.0 0.41074 1.59(5) 342.2 1.312 1.554
    19844.9 0.41087 1.82(6) 306.4 1.312 1.716
    19850.9 0.41099 1.77(6) 327.8 1.312 1.877
    19856.8 0.41111 1.81(6) 305.4 1.312 1.860
    19862.8 0.41124 1.64(5) 332.4 1.312 1.666
    19868.8 0.41136 1.54(5) 351. 1.312 1.496
    19874.7 0.41148 1.47(5) 389. 1.312 1.408
    19880.7 0.41161 1.45(5) 388. 1.312 1.376
    19886.6 0.41173 1.32(5) 433. 1.311 1.377
    19892.6 0.41185 1.49(5) 399. 1.311 1.414
    19898.6 0.41198 1.51(5) 394. 1.311 1.518
    19904.5 0.41210 1.82(6) 329.1 1.311 1.711
    19910.5 0.41223 2.02(6) 288.1 1.311 1.929
    19916.5 0.41235 2.01(6) 293.4 1.311 1.976
    19922.5 0.41247 1.75(5) 339.8 1.311 1.774
    19928.4 0.41260 1.54(5) 378. 1.311 1.554
    19934.4 0.41272 1.45(5) 407. 1.311 1.428
    19940.4 0.41284 1.44(5) 400. 1.311 1.372
    19946.4 0.41297 1.49(5) 386. 1.311 1.348
    19952.4 0.41309 1.39(5) 414. 1.311 1.336
    19958.3 0.41322 1.33(5) 420. 1.311 1.330
    19964.3 0.41334 1.31(5) 427. 1.311 1.327
    19970.3 0.41346 1.52(5) 358. 1.311 1.327
    19976.3 0.41359 1.45(5) 363. 1.310 1.330
    19982.3 0.41371 1.46(5) 359. 1.310 1.339
    19988.3 0.41384 1.42(5) 358. 1.310 1.356
    19994.3 0.41396 1.49(5) 337.5 1.310 1.381
    20000.3 0.41408 1.46(5) 333.8 1.310 1.413
    20006.3 0.41421 1.55(6) 316.4 1.310 1.463
    20012.3 0.41433 1.67(6) 282.6 1.310 1.531
    20018.3 0.41446 1.52(6) 306.5 1.310 1.557
    20024.3 0.41458 1.46(6) 310.5 1.310 1.494
    20030.3 0.41471 1.39(6) 315.0 1.310 1.411
    20036.3 0.41483 1.46(6) 291.0 1.310 1.361
    20042.3 0.41496 1.32(6) 315.0 1.310 1.339
    20048.3 0.41508 1.38(6) 293.0 1.310 1.332
    20054.4 0.41520 1.43(6) 261.9 1.310 1.334
    20060.4 0.41533 1.28(6) 277.9 1.309 1.348
    20066.4 0.41545 1.40(8) 174.3 1.309 1.383
    20072.4 0.41558 1.51(8) 144.7 1.309 1.438
    20078.4 0.41570 1.53(8) 141.5 1.309 1.480
    20084.5 0.41583 1.41(8) 163.2 1.309 1.460
    20090.5 0.41595 1.39(8) 161.4 1.309 1.401
    20096.5 0.41608 1.32(7) 183.6 1.309 1.356
    20102.5 0.41620 1.19(7) 213.2 1.309 1.334
    20108.6 0.41633 1.26(7) 190.1 1.309 1.324
    20114.6 0.41645 1.33(8) 172.1 1.309 1.319
    20120.6 0.41658 1.19(7) 211.3 1.309 1.317
    20126.7 0.41670 1.27(7) 189.4 1.309 1.316
    20132.7 0.41683 1.29(7) 189.9 1.309 1.316
    20138.8 0.41695 1.28(7) 202.5 1.309 1.317
    20144.8 0.41708 1.24(7) 213.5 1.309 1.318
    20150.8 0.41720 1.27(7) 197.0 1.308 1.321
    20156.9 0.41733 1.38(7) 180.1 1.308 1.329
    20162.9 0.41745 1.24(7) 214.7 1.308 1.350
    20169.0 0.41758 1.34(7) 203.8 1.308 1.401
    20175.0 0.41770 1.46(7) 185.9 1.308 1.492
    20181.1 0.41783 1.56(8) 169.9 1.308 1.596
    20187.1 0.41795 1.60(8) 164.0 1.308 1.620
    20193.2 0.41808 1.52(7) 191.9 1.308 1.526
    20199.3 0.41821 1.34(7) 212.6 1.308 1.424
    20205.3 0.41833 1.19(6) 259.5 1.308 1.365
    20211.4 0.41846 1.20(6) 247.7 1.308 1.339
    20217.4 0.41858 1.23(6) 251.5 1.308 1.329
    20223.5 0.41871 1.35(7) 204.6 1.308 1.327
    20229.6 0.41883 1.25(6) 251.5 1.308 1.334
    20235.6 0.41896 1.44(7) 210.4 1.307 1.354
    20241.7 0.41908 1.32(6) 239.4 1.307 1.387
    20247.8 0.41921 1.41(7) 229.6 1.307 1.412
    20253.9 0.41934 1.37(6) 245.8 1.307 1.400
    20259.9 0.41946 1.22(6) 290.2 1.307 1.365
    20266.0 0.41959 1.12(6) 329.7 1.307 1.338
    20272.1 0.41971 1.23(6) 310.3 1.307 1.325
    20278.2 0.41984 1.27(6) 308.4 1.307 1.319
    20284.3 0.41997 1.33(6) 299.9 1.307 1.317
    20290.3 0.42009 1.30(6) 304.1 1.307 1.317
    20296.4 0.42022 1.27(6) 315.4 1.307 1.318
    20302.5 0.42034 1.31(6) 311.4 1.307 1.320
    20308.6 0.42047 1.31(6) 316.2 1.307 1.328
    20314.7 0.42060 1.36(6) 322.7 1.306 1.346
    20320.8 0.42072 1.53(6) 287.3 1.306 1.386
    20326.9 0.42085 1.45(6) 311.5 1.306 1.456
    20333.0 0.42098 1.55(6) 305.6 1.306 1.534
    20339.1 0.42110 1.61(6) 308.3 1.306 1.578
    20345.2 0.42123 1.65(6) 299.0 1.306 1.615
    20351.3 0.42135 1.79(6) 265.3 1.306 1.696
    20357.4 0.42148 1.76(6) 300.5 1.306 1.744
    20363.5 0.42161 1.60(5) 354. 1.306 1.647
    20369.6 0.42173 1.44(5) 386. 1.306 1.499
    20375.7 0.42186 1.49(5) 346.5 1.306 1.402
    20381.8 0.42199 1.38(5) 399. 1.306 1.355
    20388.0 0.42211 1.35(5) 413. 1.306 1.335
    20394.1 0.42224 1.40(5) 410. 1.305 1.327
    20400.2 0.42237 1.41(5) 399. 1.305 1.325
    20406.3 0.42249 1.38(5) 428. 1.305 1.329
    20412.4 0.42262 1.33(5) 424. 1.305 1.341
    20418.6 0.42275 1.36(5) 413. 1.305 1.356
    20424.7 0.42287 1.35(5) 418. 1.305 1.360
    20430.8 0.42300 1.31(5) 418. 1.305 1.346
    20436.9 0.42313 1.34(5) 409. 1.305 1.330
    20443.1 0.42325 1.34(5) 421. 1.305 1.320
    20449.2 0.42338 1.31(5) 439. 1.305 1.316
    20455.3 0.42351 1.36(5) 430. 1.305 1.314
    20461.5 0.42364 1.26(5) 445. 1.305 1.313
    20467.6 0.42376 1.36(5) 427. 1.305 1.313
    20473.8 0.42389 1.35(5) 433. 1.304 1.314
    20479.9 0.42402 1.29(5) 443. 1.304 1.316
    20486.0 0.42414 1.36(5) 422. 1.304 1.319
    20492.2 0.42427 1.38(5) 413. 1.304 1.326
    20498.3 0.42440 1.39(5) 427. 1.304 1.341
    20504.5 0.42453 1.38(5) 437. 1.304 1.368
    20510.6 0.42465 1.53(5) 360. 1.304 1.412
    20516.8 0.42478 1.43(5) 405. 1.304 1.488
    20522.9 0.42491 1.60(5) 361. 1.304 1.630
    20529.1 0.42504 1.93(6) 295.8 1.304 1.808
    20535.3 0.42516 1.85(6) 305.0 1.304 1.871
    20541.4 0.42529 1.52(5) 398. 1.304 1.721
    20547.6 0.42542 1.49(5) 388. 1.304 1.533
    20553.7 0.42555 1.46(5) 401. 1.303 1.420
    20559.9 0.42567 1.50(5) 380. 1.303 1.369
    20566.1 0.42580 1.37(5) 450. 1.303 1.351
    20572.2 0.42593 1.40(5) 438. 1.303 1.354
    20578.4 0.42606 1.43(5) 405. 1.303 1.384
    20584.6 0.42619 1.44(5) 405. 1.303 1.466
    20590.8 0.42631 1.66(5) 355. 1.303 1.624
    20596.9 0.42644 1.90(6) 313.2 1.303 1.809
    20603.1 0.42657 1.76(5) 338.3 1.303 1.861
    20609.3 0.42670 1.58(5) 379. 1.303 1.702
    20615.5 0.42683 1.49(5) 421. 1.303 1.518
    20621.7 0.42695 1.42(5) 421. 1.303 1.409
    20627.9 0.42708 1.35(5) 450. 1.303 1.359
    20634.0 0.42721 1.27(5) 482. 1.302 1.336
    20640.2 0.42734 1.37(5) 414. 1.302 1.326
    20646.4 0.42747 1.31(5) 460. 1.302 1.320
    20652.6 0.42760 1.29(5) 441. 1.302 1.318
    20658.8 0.42772 1.31(5) 425. 1.302 1.317
    20665.0 0.42785 1.28(5) 478. 1.302 1.318
    20671.2 0.42798 1.32(5) 468. 1.302 1.324
    20677.4 0.42811 1.34(5) 445. 1.302 1.337
    20683.6 0.42824 1.41(5) 428. 1.302 1.362
    20689.8 0.42837 1.41(5) 432. 1.302 1.397
    20696.0 0.42849 1.43(5) 434. 1.302 1.443
    20702.2 0.42862 1.55(5) 388. 1.302 1.527
    20708.5 0.42875 1.70(5) 348.3 1.301 1.657
    20714.7 0.42888 1.78(6) 308.1 1.301 1.747
    20720.9 0.42901 1.61(5) 358. 1.301 1.672
    20727.1 0.42914 1.40(5) 444. 1.301 1.519
    20733.3 0.42927 1.43(5) 417. 1.301 1.410
    20739.5 0.42940 1.43(5) 399. 1.301 1.356
    20745.8 0.42952 1.28(5) 484. 1.301 1.332
    20752.0 0.42965 1.30(5) 460. 1.301 1.321
    20758.2 0.42978 1.29(5) 453. 1.301 1.315
    20764.4 0.42991 1.31(5) 422. 1.301 1.312
    20770.7 0.43004 1.33(5) 438. 1.301 1.309
    20776.9 0.43017 1.30(5) 474. 1.301 1.308
    20783.1 0.43030 1.30(5) 465. 1.300 1.307
    20789.4 0.43043 1.35(5) 444. 1.300 1.307
    20795.6 0.43056 1.31(5) 458. 1.300 1.306
    20801.8 0.43069 1.32(5) 440. 1.300 1.306
    20808.1 0.43081 1.31(5) 436. 1.300 1.306
    20814.3 0.43094 1.32(5) 449. 1.300 1.305
    20820.6 0.43107 1.30(5) 463. 1.300 1.306
    20826.8 0.43120 1.28(5) 448. 1.300 1.306
    20833.1 0.43133 1.25(5) 473. 1.300 1.306
    20839.3 0.43146 1.31(5) 437. 1.300 1.307
    20845.6 0.43159 1.41(5) 390. 1.300 1.307
    20851.8 0.43172 1.30(5) 446. 1.300 1.309
    20858.1 0.43185 1.33(5) 425. 1.299 1.311
    20864.3 0.43198 1.33(5) 437. 1.299 1.315
    20870.6 0.43211 1.40(5) 418. 1.299 1.324
    20876.8 0.43224 1.37(5) 430. 1.299 1.348
    20883.1 0.43237 1.50(5) 367. 1.299 1.408
    20889.4 0.43250 1.55(5) 385. 1.299 1.528
    20895.6 0.43263 1.77(6) 326.4 1.299 1.687
    20901.9 0.43276 1.66(5) 347.0 1.299 1.768
    20908.2 0.43289 1.58(5) 380. 1.299 1.666
    20914.5 0.43302 1.35(5) 446. 1.299 1.510
    20920.7 0.43315 1.37(5) 443. 1.299 1.407
    20927.0 0.43328 1.40(5) 420. 1.299 1.360
    20933.3 0.43341 1.35(5) 410. 1.298 1.342
    20939.6 0.43354 1.31(5) 456. 1.298 1.341
    20945.8 0.43367 1.47(5) 401. 1.298 1.360
    20952.1 0.43380 1.40(5) 428. 1.298 1.420
    20958.4 0.43393 1.60(5) 390. 1.298 1.557
    20964.7 0.43406 1.90(6) 318.3 1.298 1.772
    20971.0 0.43419 2.10(6) 270.2 1.298 1.946
    20977.3 0.43432 1.82(6) 317.3 1.298 1.880
    20983.6 0.43445 1.60(5) 382. 1.298 1.657
    20989.9 0.43458 1.51(5) 388. 1.298 1.481
    20996.2 0.43471 1.41(5) 409. 1.298 1.390
    21002.5 0.43484 1.31(5) 450. 1.298 1.348
    21008.8 0.43497 1.33(5) 420. 1.297 1.329
    21015.1 0.43510 1.36(5) 432. 1.297 1.321
    21021.4 0.43523 1.33(5) 430. 1.297 1.316
    21027.7 0.43536 1.29(5) 471. 1.297 1.315
    21034.0 0.43549 1.35(5) 446. 1.297 1.317
    21040.3 0.43562 1.31(5) 445. 1.297 1.326
    21046.6 0.43575 1.37(5) 441. 1.297 1.351
    21052.9 0.43589 1.42(5) 422. 1.297 1.411
    21059.2 0.43602 1.54(5) 410. 1.297 1.515
    21065.6 0.43615 1.56(5) 396. 1.297 1.620
    21071.9 0.43628 1.60(5) 368. 1.297 1.623
    21078.2 0.43641 1.51(5) 408. 1.296 1.528
    21084.5 0.43654 1.42(5) 432. 1.296 1.449
    21090.8 0.43667 1.42(5) 429. 1.296 1.411
    21097.2 0.43680 1.38(5) 432. 1.296 1.380
    21103.5 0.43693 1.28(4) 504. 1.296 1.348
    21109.8 0.43706 1.31(5) 484. 1.296 1.326
    21116.2 0.43720 1.32(5) 445. 1.296 1.314
    21122.5 0.43733 1.28(5) 472. 1.296 1.308
    21128.8 0.43746 1.33(5) 435. 1.296 1.305
    21135.2 0.43759 1.29(5) 450. 1.296 1.304
    21141.5 0.43772 1.32(5) 446. 1.296 1.304
    21147.9 0.43785 1.34(5) 436. 1.296 1.306
    21154.2 0.43798 1.35(5) 465. 1.295 1.312
    21160.6 0.43811 1.38(5) 406. 1.295 1.320
    21166.9 0.43825 1.26(5) 466. 1.295 1.323
    21173.3 0.43838 1.25(5) 484. 1.295 1.317
    21179.6 0.43851 1.33(5) 422. 1.295 1.309
    21186.0 0.43864 1.29(5) 476. 1.295 1.303
    21192.3 0.43877 1.29(5) 453. 1.295 1.301
    21198.7 0.43890 1.35(5) 425. 1.295 1.300
    21205.0 0.43904 1.31(5) 444. 1.295 1.299
    21211.4 0.43917 1.27(5) 488. 1.295 1.299
    21217.8 0.43930 1.36(5) 430. 1.295 1.299
    21224.1 0.43943 1.26(5) 493. 1.294 1.300
    21230.5 0.43956 1.31(5) 454. 1.294 1.301
    21236.9 0.43970 1.30(5) 446. 1.294 1.303
    21243.2 0.43983 1.35(5) 446. 1.294 1.309
    21249.6 0.43996 1.37(5) 446. 1.294 1.323
    21256.0 0.44009 1.32(5) 451. 1.294 1.346
    21262.4 0.44022 1.39(5) 419. 1.294 1.371
    21268.7 0.44036 1.44(5) 406. 1.294 1.385
    21275.1 0.44049 1.43(5) 413. 1.294 1.404
    21281.5 0.44062 1.51(5) 393. 1.294 1.448
    21287.9 0.44075 1.52(5) 390. 1.294 1.488
    21294.3 0.44088 1.50(5) 390. 1.293 1.465
    21300.7 0.44102 1.33(5) 470. 1.293 1.402
    21307.0 0.44115 1.35(5) 481. 1.293 1.352
    21313.4 0.44128 1.35(5) 439. 1.293 1.327
    21319.8 0.44141 1.35(5) 424. 1.293 1.317
    21326.2 0.44155 1.42(5) 432. 1.293 1.315
    21332.6 0.44168 1.41(5) 409. 1.293 1.321
    21339.0 0.44181 1.36(5) 425. 1.293 1.341
    21345.4 0.44194 1.43(5) 427. 1.293 1.395
    21351.8 0.44208 1.48(5) 409. 1.293 1.509
    21358.2 0.44221 1.76(5) 335.3 1.293 1.667
    21364.6 0.44234 1.82(6) 313.0 1.292 1.758
    21371.0 0.44247 1.63(5) 359. 1.292 1.668
    21377.5 0.44261 1.44(5) 414. 1.292 1.512
    21383.9 0.44274 1.34(5) 472. 1.292 1.405
    21390.3 0.44287 1.32(5) 458. 1.292 1.351
    21396.7 0.44301 1.39(5) 427. 1.292 1.327
    21403.1 0.44314 1.30(5) 478. 1.292 1.315
    21409.5 0.44327 1.21(4) 542. 1.292 1.310
    21416.0 0.44340 1.29(5) 477. 1.292 1.308
    21422.4 0.44354 1.34(5) 451. 1.292 1.308
    21428.8 0.44367 1.37(5) 448. 1.292 1.310
    21435.3 0.44380 1.41(5) 418. 1.291 1.315
    21441.7 0.44394 1.31(5) 460. 1.291 1.329
    21448.1 0.44407 1.40(5) 418. 1.291 1.363
    21454.5 0.44420 1.45(5) 395. 1.291 1.431
    21461.0 0.44434 1.53(5) 394. 1.291 1.520
    21467.4 0.44447 1.59(5) 384. 1.291 1.583
    21473.9 0.44460 1.63(5) 374. 1.291 1.613
    21480.3 0.44474 1.74(5) 361. 1.291 1.706
    21486.8 0.44487 1.89(6) 329.8 1.291 1.862
    21493.2 0.44500 1.82(5) 334.4 1.291 1.910
    21499.6 0.44514 1.62(5) 370. 1.291 1.744
    21506.1 0.44527 1.50(5) 414. 1.290 1.546
    21512.5 0.44540 1.41(5) 443. 1.290 1.424
    21519.0 0.44554 1.38(5) 426. 1.290 1.365
    21525.5 0.44567 1.35(5) 454. 1.290 1.340
    21531.9 0.44581 1.33(5) 464. 1.290 1.332
    21538.4 0.44594 1.39(5) 426. 1.290 1.338
    21544.8 0.44607 1.45(5) 420. 1.290 1.369
    21551.3 0.44621 1.46(5) 454. 1.290 1.452
    21557.8 0.44634 1.70(5) 355. 1.290 1.615
    21564.2 0.44648 1.91(6) 307.5 1.290 1.811
    21570.7 0.44661 1.91(6) 302.2 1.289 1.874
    21577.2 0.44674 1.60(5) 397. 1.289 1.719
    21583.6 0.44688 1.51(5) 408. 1.289 1.530
    21590.1 0.44701 1.40(5) 437. 1.289 1.412
    21596.6 0.44715 1.39(5) 439. 1.289 1.355
    21603.1 0.44728 1.31(5) 485. 1.289 1.329
    21609.6 0.44741 1.32(5) 472. 1.289 1.316
    21616.0 0.44755 1.28(5) 474. 1.289 1.310
    21622.5 0.44768 1.23(4) 507. 1.289 1.307
    21629.0 0.44782 1.26(5) 481. 1.289 1.306
    21635.5 0.44795 1.28(5) 488. 1.289 1.305
    21642.0 0.44809 1.27(4) 495. 1.288 1.306
    21648.5 0.44822 1.34(5) 441. 1.288 1.308
    21655.0 0.44835 1.40(5) 404. 1.288 1.312
    21661.5 0.44849 1.37(5) 430. 1.288 1.320
    21668.0 0.44862 1.30(5) 490. 1.288 1.340
    21674.5 0.44876 1.44(5) 431. 1.288 1.392
    21681.0 0.44889 1.55(5) 412. 1.288 1.526
    21687.5 0.44903 1.87(5) 333.0 1.288 1.795
    21694.0 0.44916 2.34(6) 256.8 1.288 2.149
    21700.5 0.44930 2.41(6) 250.4 1.288 2.323
    21707.0 0.44943 1.94(6) 325.8 1.288 2.094
    21713.5 0.44957 1.62(5) 396. 1.287 1.751
    21720.0 0.44970 1.46(5) 438. 1.287 1.522
    21726.5 0.44984 1.39(5) 438. 1.287 1.408
    21733.1 0.44997 1.37(5) 437. 1.287 1.355
    21739.6 0.45011 1.40(5) 424. 1.287 1.331
    21746.1 0.45024 1.34(5) 475. 1.287 1.319
    21752.6 0.45038 1.42(5) 409. 1.287 1.316
    21759.2 0.45051 1.37(5) 420. 1.287 1.324
    21765.7 0.45065 1.40(5) 441. 1.287 1.348
    21772.2 0.45078 1.39(5) 440. 1.287 1.384
    21778.7 0.45092 1.40(5) 446. 1.286 1.410
    21785.3 0.45105 1.40(5) 447. 1.286 1.392
    21791.8 0.45119 1.31(5) 461. 1.286 1.353
    21798.3 0.45132 1.41(5) 433. 1.286 1.324
    21804.9 0.45146 1.36(5) 452. 1.286 1.309
    21811.4 0.45160 1.26(4) 511. 1.286 1.302
    21818.0 0.45173 1.30(5) 463. 1.286 1.299
    21824.5 0.45187 1.34(5) 437. 1.286 1.298
    21831.1 0.45200 1.26(5) 483. 1.286 1.297
    21837.6 0.45214 1.30(5) 460. 1.286 1.298
    21844.2 0.45227 1.28(5) 482. 1.285 1.301
    21850.7 0.45241 1.31(5) 481. 1.285 1.307
    21857.3 0.45254 1.34(5) 451. 1.285 1.323
    21863.8 0.45268 1.35(5) 458. 1.285 1.367
    21870.4 0.45282 1.47(5) 418. 1.285 1.469
    21877.0 0.45295 1.67(5) 357. 1.285 1.651
    21883.5 0.45309 1.92(6) 314.9 1.285 1.841
    21890.1 0.45322 1.82(6) 327.3 1.285 1.856
    21896.6 0.45336 1.64(5) 383. 1.285 1.680
    21903.2 0.45350 1.43(5) 438. 1.285 1.509
    21909.8 0.45363 1.36(5) 482. 1.285 1.413
    21916.4 0.45377 1.37(5) 454. 1.284 1.364
    21922.9 0.45390 1.34(5) 452. 1.284 1.334
    21929.5 0.45404 1.36(5) 458. 1.284 1.315
    21936.1 0.45418 1.35(5) 423. 1.284 1.305
    21942.7 0.45431 1.42(5) 429. 1.284 1.299
    21949.3 0.45445 1.35(5) 456. 1.284 1.296
    21955.8 0.45459 1.30(5) 484. 1.284 1.294
    21962.4 0.45472 1.23(5) 484. 1.284 1.293
    21969.0 0.45486 1.32(5) 471. 1.284 1.292
    21975.6 0.45500 1.28(4) 495. 1.284 1.293
    21982.2 0.45513 1.31(5) 447. 1.283 1.295
    21988.8 0.45527 1.31(5) 482. 1.283 1.299
    21995.4 0.45541 1.31(4) 495. 1.283 1.302
    22002.0 0.45554 1.34(5) 477. 1.283 1.300
    22008.6 0.45568 1.27(5) 479. 1.283 1.296
    22015.2 0.45582 1.34(5) 478. 1.283 1.294
    22021.8 0.45595 1.33(5) 439. 1.283 1.293
    22028.4 0.45609 1.28(5) 480. 1.283 1.293
    22035.0 0.45623 1.31(5) 471. 1.283 1.293
    22041.6 0.45636 1.33(5) 451. 1.283 1.294
    22048.2 0.45650 1.34(5) 466. 1.282 1.295
    22054.8 0.45664 1.33(5) 471. 1.282 1.297
    22061.5 0.45677 1.39(5) 427. 1.282 1.299
    22068.1 0.45691 1.33(5) 445. 1.282 1.302
    22074.7 0.45705 1.31(5) 486. 1.282 1.306
    22081.3 0.45719 1.29(5) 493. 1.282 1.314
    22088.0 0.45732 1.28(4) 538. 1.282 1.328
    22094.6 0.45746 1.28(4) 517. 1.282 1.356
    22101.2 0.45760 1.43(5) 430. 1.282 1.405
    22107.8 0.45773 1.59(5) 411. 1.282 1.494
    22114.5 0.45787 1.78(5) 347.3 1.281 1.694
    22121.1 0.45801 2.20(6) 292.7 1.281 2.132
    22127.7 0.45815 3.15(7) 188.7 1.281 2.781
    22134.4 0.45828 3.36(8) 175.1 1.281 3.221
    22141.0 0.45842 2.61(7) 236.5 1.281 2.918
    22147.7 0.45856 2.03(6) 316.6 1.281 2.273
    22154.3 0.45870 1.67(5) 383. 1.281 1.798
    22161.0 0.45883 1.57(5) 396. 1.281 1.549
    22167.6 0.45897 1.45(5) 426. 1.281 1.432
    22174.3 0.45911 1.44(5) 426. 1.281 1.378
    22180.9 0.45925 1.34(5) 453. 1.280 1.355
    22187.6 0.45939 1.42(5) 434. 1.280 1.353
    22194.2 0.45952 1.50(5) 412. 1.280 1.383
    22200.9 0.45966 1.43(5) 488. 1.280 1.478
    22207.5 0.45980 1.75(5) 375. 1.280 1.670
    22214.2 0.45994 1.96(6) 306.0 1.280 1.911
    22220.9 0.46007 2.04(6) 290.4 1.280 2.003
    22227.5 0.46021 1.69(5) 373. 1.280 1.825
    22234.2 0.46035 1.51(5) 410. 1.280 1.594
    22240.9 0.46049 1.39(5) 449. 1.280 1.444
    22247.5 0.46063 1.35(5) 480. 1.280 1.368
    22254.2 0.46077 1.29(5) 482. 1.279 1.332
    22260.9 0.46090 1.30(5) 474. 1.279 1.314
    22267.6 0.46104 1.26(4) 495. 1.279 1.304
    22274.2 0.46118 1.28(5) 490. 1.279 1.299
    22280.9 0.46132 1.33(5) 461. 1.279 1.296
    22287.6 0.46146 1.32(5) 490. 1.279 1.295
    22294.3 0.46160 1.33(5) 481. 1.279 1.294
    22301.0 0.46173 1.27(5) 486. 1.279 1.296
    22307.7 0.46187 1.29(4) 501. 1.279 1.302
    22314.4 0.46201 1.30(5) 477. 1.278 1.320
    22321.1 0.46215 1.37(5) 457. 1.278 1.356
    22327.8 0.46229 1.51(5) 414. 1.278 1.406
    22334.5 0.46243 1.45(5) 415. 1.278 1.437
    22341.2 0.46257 1.47(5) 426. 1.278 1.432
    22347.9 0.46271 1.43(5) 444. 1.278 1.441
    22354.6 0.46284 1.40(5) 462. 1.278 1.494
    22361.3 0.46298 1.53(5) 396. 1.278 1.542
    22368.0 0.46312 1.48(5) 429. 1.278 1.507
    22374.7 0.46326 1.46(5) 416. 1.278 1.423
    22381.4 0.46340 1.35(5) 464. 1.277 1.358
    22388.1 0.46354 1.33(5) 457. 1.277 1.322
    22394.8 0.46368 1.23(4) 508. 1.277 1.306
    22401.6 0.46382 1.32(5) 457. 1.277 1.298
    22408.3 0.46396 1.24(4) 505. 1.277 1.296
    22415.0 0.46410 1.33(5) 462. 1.277 1.298
    22421.7 0.46423 1.36(5) 451. 1.277 1.308
    22428.4 0.46437 1.39(5) 439. 1.277 1.338
    22435.2 0.46451 1.47(5) 434. 1.277 1.406
    22441.9 0.46465 1.62(5) 398. 1.277 1.511
    22448.6 0.46479 1.61(5) 398. 1.276 1.589
    22455.4 0.46493 1.57(5) 389. 1.276 1.550
    22462.1 0.46507 1.37(5) 457. 1.276 1.448
    22468.8 0.46521 1.35(5) 470. 1.276 1.368
    22475.6 0.46535 1.26(4) 504. 1.276 1.325
    22482.3 0.46549 1.28(5) 479. 1.276 1.304
    22489.1 0.46563 1.29(4) 500. 1.276 1.294
    22495.8 0.46577 1.27(5) 489. 1.276 1.289
    22502.6 0.46591 1.31(5) 486. 1.276 1.286
    22509.3 0.46605 1.27(4) 504. 1.276 1.285
    22516.1 0.46619 1.22(4) 520. 1.275 1.284
    22522.8 0.46633 1.22(4) 527. 1.275 1.284
    22529.6 0.46647 1.25(4) 508. 1.275 1.284
    22536.3 0.46661 1.22(4) 524. 1.275 1.285
    22543.1 0.46675 1.28(4) 506. 1.275 1.286
    22549.9 0.46689 1.41(5) 436. 1.275 1.288
    22556.6 0.46703 1.23(4) 515. 1.275 1.291
    22563.4 0.46717 1.21(4) 532. 1.275 1.300
    22570.2 0.46731 1.24(4) 530. 1.275 1.322
    22576.9 0.46745 1.35(5) 485. 1.275 1.381
    22583.7 0.46759 1.48(5) 444. 1.274 1.505
    22590.5 0.46773 1.75(5) 346.4 1.274 1.680
    22597.3 0.46787 1.84(6) 321.9 1.274 1.786
    22604.0 0.46801 1.63(5) 373. 1.274 1.696
    22610.8 0.46815 1.53(5) 402. 1.274 1.531
    22617.6 0.46829 1.42(5) 425. 1.274 1.413
    22624.4 0.46843 1.35(5) 448. 1.274 1.351
    22631.2 0.46857 1.27(5) 480. 1.274 1.322
    22638.0 0.46871 1.29(5) 491. 1.274 1.310
    22644.8 0.46885 1.32(5) 483. 1.274 1.307
    22651.6 0.46900 1.37(5) 462. 1.273 1.314
    22658.4 0.46914 1.24(4) 501. 1.273 1.340
    22665.1 0.46928 1.44(5) 454. 1.273 1.413
    22671.9 0.46942 1.64(5) 400. 1.273 1.584
    22678.8 0.46956 2.01(6) 302.6 1.273 1.855
    22685.6 0.46970 2.06(6) 303.2 1.273 2.080
    22692.4 0.46984 1.84(5) 345.8 1.273 2.008
    22699.2 0.46998 1.53(5) 418. 1.273 1.745
    22706.0 0.47012 1.40(5) 472. 1.273 1.527
    22712.8 0.47026 1.29(4) 507. 1.272 1.406
    22719.6 0.47040 1.29(4) 506. 1.272 1.346
    22726.4 0.47055 1.26(4) 516. 1.272 1.317
    22733.2 0.47069 1.26(4) 508. 1.272 1.302
    22740.1 0.47083 1.33(5) 452. 1.272 1.294
    22746.9 0.47097 1.31(5) 488. 1.272 1.290
    22753.7 0.47111 1.40(5) 448. 1.272 1.287
    22760.5 0.47125 1.24(4) 522. 1.272 1.286
    22767.4 0.47139 1.26(4) 501. 1.272 1.286
    22774.2 0.47153 1.31(5) 466. 1.272 1.287
    22781.0 0.47168 1.24(4) 503. 1.271 1.290
    22787.9 0.47182 1.26(4) 497. 1.271 1.299
    22794.7 0.47196 1.31(4) 494. 1.271 1.317
    22801.5 0.47210 1.35(5) 480. 1.271 1.346
    22808.4 0.47224 1.32(5) 489. 1.271 1.378
    22815.2 0.47238 1.34(5) 491. 1.271 1.417
    22822.1 0.47253 1.51(5) 432. 1.271 1.514
    22828.9 0.47267 1.78(5) 356. 1.271 1.714
    22835.8 0.47281 2.09(6) 289.3 1.271 1.940
    22842.6 0.47295 1.91(6) 324.6 1.271 1.966
    22849.5 0.47309 1.71(5) 358. 1.270 1.760
    22856.3 0.47324 1.39(5) 459. 1.270 1.545
    22863.2 0.47338 1.28(4) 502. 1.270 1.414
    22870.0 0.47352 1.34(5) 489. 1.270 1.348
    22876.9 0.47366 1.22(4) 522. 1.270 1.315
    22883.8 0.47380 1.27(4) 535. 1.270 1.299
    22890.6 0.47395 1.32(4) 494. 1.270 1.290
    22897.5 0.47409 1.26(4) 503. 1.270 1.284
    22904.3 0.47423 1.29(5) 480. 1.270 1.281
    22911.2 0.47437 1.25(5) 485. 1.270 1.279
    22918.1 0.47452 1.23(4) 505. 1.269 1.278
    22925.0 0.47466 1.26(4) 501. 1.269 1.277
    22931.8 0.47480 1.22(4) 529. 1.269 1.276
    22938.7 0.47494 1.18(4) 540. 1.269 1.275
    22945.6 0.47509 1.18(4) 546. 1.269 1.275
    22952.5 0.47523 1.18(4) 578. 1.269 1.274
    22959.4 0.47537 1.23(4) 524. 1.269 1.274
    22966.3 0.47551 1.27(5) 486. 1.269 1.274
    22973.2 0.47566 1.25(4) 505. 1.269 1.274
    22980.0 0.47580 1.23(4) 501. 1.268 1.274
    22986.9 0.47594 1.25(4) 504. 1.268 1.274
    22993.8 0.47608 1.24(4) 531. 1.268 1.274
    23000.7 0.47623 1.27(4) 524. 1.268 1.275
    23007.6 0.47637 1.24(4) 529. 1.268 1.275
    23014.5 0.47651 1.27(4) 508. 1.268 1.276
    23021.4 0.47666 1.29(4) 524. 1.268 1.278
    23028.4 0.47680 1.28(4) 509. 1.268 1.281
    23035.3 0.47694 1.24(4) 550. 1.268 1.287
    23042.2 0.47708 1.35(5) 440. 1.268 1.299
    23049.1 0.47723 1.27(4) 520. 1.267 1.319
    23056.0 0.47737 1.25(4) 512. 1.267 1.346
    23062.9 0.47751 1.28(5) 486. 1.267 1.383
    23069.8 0.47766 1.45(5) 436. 1.267 1.472
    23076.8 0.47780 1.68(5) 379. 1.267 1.672
    23083.7 0.47794 2.04(6) 302.4 1.267 1.948
    23090.6 0.47809 2.02(6) 314.8 1.267 2.087
    23097.5 0.47823 1.77(5) 374. 1.267 1.918
    23104.5 0.47838 1.46(5) 452. 1.267 1.657
    23111.4 0.47852 1.38(5) 478. 1.266 1.475
    23118.3 0.47866 1.32(4) 512. 1.266 1.378
    23125.3 0.47881 1.32(4) 498. 1.266 1.331
    23132.2 0.47895 1.34(5) 481. 1.266 1.307
    23139.1 0.47909 1.26(4) 506. 1.266 1.296
    23146.1 0.47924 1.22(4) 527. 1.266 1.292
    23153.0 0.47938 1.26(4) 528. 1.266 1.294
    23160.0 0.47952 1.27(4) 531. 1.266 1.308
    23166.9 0.47967 1.30(4) 516. 1.266 1.351
    23173.9 0.47981 1.43(5) 462. 1.266 1.435
    23180.8 0.47996 1.55(5) 409. 1.265 1.538
    23187.8 0.48010 1.53(5) 416. 1.265 1.572
    23194.7 0.48024 1.39(5) 472. 1.265 1.496
    23201.7 0.48039 1.40(5) 460. 1.265 1.401
    23208.6 0.48053 1.26(4) 531. 1.265 1.339
    23215.6 0.48068 1.21(4) 588. 1.265 1.307
    23222.6 0.48082 1.27(5) 491. 1.265 1.291
    23229.5 0.48097 1.30(5) 487. 1.265 1.283
    23236.5 0.48111 1.30(5) 483. 1.265 1.278
    23243.5 0.48125 1.30(4) 503. 1.264 1.276
    23250.5 0.48140 1.28(5) 493. 1.264 1.275
    23257.4 0.48154 1.26(4) 510. 1.264 1.275
    23264.4 0.48169 1.18(4) 578. 1.264 1.276
    23271.4 0.48183 1.22(4) 558. 1.264 1.278
    23278.4 0.48198 1.26(4) 512. 1.264 1.283
    23285.3 0.48212 1.37(5) 472. 1.264 1.294
    23292.3 0.48227 1.27(4) 498. 1.264 1.327
    23299.3 0.48241 1.39(5) 469. 1.264 1.404
    23306.3 0.48256 1.60(5) 413. 1.264 1.533
    23313.3 0.48270 1.69(5) 375. 1.263 1.654
    23320.3 0.48285 1.53(5) 410. 1.263 1.647
    23327.3 0.48299 1.40(5) 463. 1.263 1.550
    23334.3 0.48314 1.39(5) 479. 1.263 1.493
    23341.3 0.48328 1.51(5) 439. 1.263 1.504
    23348.3 0.48343 1.56(5) 404. 1.263 1.520
    23355.3 0.48357 1.40(5) 464. 1.263 1.470
    23362.3 0.48372 1.34(5) 488. 1.263 1.393
    23369.3 0.48386 1.39(5) 466. 1.263 1.337
    23376.3 0.48401 1.28(4) 515. 1.262 1.307
    23383.3 0.48415 1.23(4) 545. 1.262 1.292
    23390.4 0.48430 1.23(4) 525. 1.262 1.284
    23397.4 0.48444 1.29(4) 531. 1.262 1.281
    23404.4 0.48459 1.27(4) 518. 1.262 1.282
    23411.4 0.48473 1.17(4) 569. 1.262 1.287
    23418.4 0.48488 1.26(4) 536. 1.262 1.303
    23425.5 0.48502 1.32(4) 514. 1.262 1.349
    23432.5 0.48517 1.55(5) 422. 1.262 1.454
    23439.5 0.48531 1.62(5) 406. 1.262 1.619
    23446.6 0.48546 1.71(5) 368. 1.261 1.748
    23453.6 0.48561 1.60(5) 388. 1.261 1.697
    23460.6 0.48575 1.51(5) 427. 1.261 1.542
    23467.7 0.48590 1.34(5) 486. 1.261 1.417
    23474.7 0.48604 1.34(5) 472. 1.261 1.345
    23481.7 0.48619 1.33(5) 468. 1.261 1.309
    23488.8 0.48633 1.32(4) 495. 1.261 1.291
    23495.8 0.48648 1.19(4) 573. 1.261 1.282
    23502.9 0.48663 1.21(4) 572. 1.261 1.277
    23509.9 0.48677 1.28(4) 517. 1.260 1.274
    23517.0 0.48692 1.24(4) 521. 1.260 1.273
    23524.0 0.48706 1.23(4) 525. 1.260 1.272
    23531.1 0.48721 1.25(4) 528. 1.260 1.272
    23538.2 0.48736 1.17(4) 564. 1.260 1.272
    23545.2 0.48750 1.25(4) 506. 1.260 1.273
    23552.3 0.48765 1.25(4) 508. 1.260 1.275
    23559.3 0.48780 1.23(4) 555. 1.260 1.278
    23566.4 0.48794 1.18(4) 578. 1.260 1.282
    23573.5 0.48809 1.36(5) 469. 1.260 1.290
    23580.6 0.48824 1.28(4) 523. 1.259 1.308
    23587.6 0.48838 1.37(5) 453. 1.259 1.353
    23594.7 0.48853 1.57(5) 431. 1.259 1.477
    23601.8 0.48868 1.78(5) 375. 1.259 1.743
    23608.9 0.48882 2.32(6) 277.6 1.259 2.129
    23615.9 0.48897 2.46(6) 248.2 1.259 2.379
    23623.0 0.48912 2.05(6) 320.5 1.259 2.203
    23630.1 0.48926 1.69(5) 395. 1.259 1.848
    23637.2 0.48941 1.45(5) 462. 1.259 1.581
    23644.3 0.48956 1.34(4) 503. 1.258 1.433
    23651.4 0.48970 1.34(5) 483. 1.258 1.359
    23658.5 0.48985 1.33(4) 520. 1.258 1.321
    23665.6 0.49000 1.27(4) 525. 1.258 1.302
    23672.7 0.49014 1.32(5) 489. 1.258 1.294
    23679.8 0.49029 1.24(4) 516. 1.258 1.292
    23686.9 0.49044 1.32(4) 520. 1.258 1.301
    23694.0 0.49058 1.37(5) 486. 1.258 1.332
    23701.1 0.49073 1.44(5) 460. 1.258 1.415
    23708.2 0.49088 1.58(5) 422. 1.258 1.566
    23715.3 0.49103 1.75(5) 370. 1.257 1.726
    23722.4 0.49117 1.70(5) 401. 1.257 1.738
    23729.6 0.49132 1.50(5) 465. 1.257 1.597
    23736.7 0.49147 1.40(5) 484. 1.257 1.454
    23743.8 0.49162 1.34(4) 507. 1.257 1.365
    23750.9 0.49176 1.30(4) 522. 1.257 1.318
    23758.0 0.49191 1.26(4) 539. 1.257 1.294
    23765.2 0.49206 1.24(4) 535. 1.257 1.282
    23772.3 0.49221 1.29(5) 487. 1.257 1.276
    23779.4 0.49235 1.26(4) 551. 1.256 1.272
    23786.6 0.49250 1.23(4) 531. 1.256 1.270
    23793.7 0.49265 1.25(4) 535. 1.256 1.269
    23800.8 0.49280 1.22(4) 541. 1.256 1.269
    23808.0 0.49295 1.28(4) 500. 1.256 1.269
    23815.1 0.49309 1.26(4) 544. 1.256 1.269
    23822.3 0.49324 1.27(4) 544. 1.256 1.271
    23829.4 0.49339 1.30(4) 503. 1.256 1.273
    23836.6 0.49354 1.26(4) 507. 1.256 1.276
    23843.7 0.49369 1.30(4) 518. 1.256 1.281
    23850.9 0.49383 1.33(4) 509. 1.255 1.290
    23858.0 0.49398 1.27(4) 559. 1.255 1.312
    23865.2 0.49413 1.40(5) 493. 1.255 1.371
    23872.3 0.49428 1.54(5) 467. 1.255 1.527
    23879.5 0.49443 1.96(5) 343.9 1.255 1.853
    23886.7 0.49458 2.39(6) 267.0 1.255 2.298
    23893.8 0.49472 2.51(6) 246.1 1.255 2.533
    23901.0 0.49487 2.06(6) 323.4 1.255 2.287
    23908.2 0.49502 1.68(5) 404. 1.255 1.887
    23915.3 0.49517 1.57(5) 401. 1.254 1.599
    23922.5 0.49532 1.30(4) 533. 1.254 1.440
    23929.7 0.49547 1.29(4) 525. 1.254 1.359
    23936.9 0.49562 1.25(4) 523. 1.254 1.317
    23944.1 0.49576 1.32(4) 519. 1.254 1.295
    23951.2 0.49591 1.29(4) 529. 1.254 1.282
    23958.4 0.49606 1.28(4) 561. 1.254 1.275
    23965.6 0.49621 1.34(5) 472. 1.254 1.270
    23972.8 0.49636 1.25(4) 521. 1.254 1.267
    23980.0 0.49651 1.28(4) 512. 1.253 1.265
    23987.2 0.49666 1.25(4) 522. 1.253 1.263
    23994.4 0.49681 1.21(4) 570. 1.253 1.262
    24001.6 0.49696 1.23(4) 518. 1.253 1.261
    24008.8 0.49710 1.23(4) 538. 1.253 1.260
    24016.0 0.49725 1.20(4) 582. 1.253 1.259
    24023.2 0.49740 1.19(4) 606. 1.253 1.259
    24030.4 0.49755 1.28(4) 519. 1.253 1.258
    24037.6 0.49770 1.24(4) 548. 1.253 1.258
    24044.8 0.49785 1.25(4) 533. 1.253 1.258
    24052.0 0.49800 1.24(4) 563. 1.252 1.258
    24059.2 0.49815 1.18(4) 555. 1.252 1.258
    24066.5 0.49830 1.21(4) 563. 1.252 1.258
    24073.7 0.49845 1.31(4) 521. 1.252 1.258
    24080.9 0.49860 1.24(4) 534. 1.252 1.258
    24088.1 0.49875 1.25(4) 539. 1.252 1.259
    24095.4 0.49890 1.23(4) 545. 1.252 1.259
    24102.6 0.49905 1.19(4) 567. 1.252 1.260
    24109.8 0.49920 1.22(4) 566. 1.252 1.262
    24117.1 0.49935 1.28(4) 521. 1.251 1.265
    24124.3 0.49950 1.24(4) 548. 1.251 1.272
    24131.5 0.49965 1.22(4) 555. 1.251 1.284
    24138.8 0.49980 1.30(4) 536. 1.251 1.301
    24146.0 0.49995 1.29(4) 562. 1.251 1.319
    24153.2 0.50010 1.26(4) 568. 1.251 1.356
    24160.5 0.50025 1.47(5) 462. 1.251 1.459
    24167.7 0.50040 1.68(5) 401. 1.251 1.674
    24175.0 0.50055 2.05(6) 316.8 1.251 1.939
    24182.2 0.50070 1.96(5) 333.7 1.251 2.027
    24189.5 0.50085 1.75(5) 382. 1.250 1.839
    24196.8 0.50100 1.45(5) 484. 1.250 1.603
    24204.0 0.50115 1.29(4) 542. 1.250 1.445
    24211.3 0.50130 1.34(4) 498. 1.250 1.359
    24218.5 0.50145 1.27(4) 545. 1.250 1.315
    24225.8 0.50160 1.32(4) 504. 1.250 1.293
    24233.1 0.50175 1.31(4) 519. 1.250 1.281
    24240.3 0.50190 1.25(4) 552. 1.250 1.276
    24247.6 0.50205 1.29(4) 545. 1.250 1.276
    24254.9 0.50220 1.25(4) 521. 1.249 1.282
    24262.2 0.50235 1.31(4) 535. 1.249 1.303
    24269.4 0.50250 1.34(4) 530. 1.249 1.363
    24276.7 0.50265 1.61(5) 409. 1.249 1.489
    24284.0 0.50280 1.75(5) 383. 1.249 1.662
    24291.3 0.50296 1.81(5) 359. 1.249 1.750
    24298.6 0.50311 1.58(5) 409. 1.249 1.654
    24305.9 0.50326 1.37(4) 499. 1.249 1.501
    24313.2 0.50341 1.34(4) 527. 1.249 1.391
    24320.5 0.50356 1.36(5) 480. 1.248 1.330
    24327.8 0.50371 1.29(4) 544. 1.248 1.298
    24335.0 0.50386 1.29(4) 529. 1.248 1.282
    24342.4 0.50401 1.28(4) 549. 1.248 1.273
    24349.7 0.50416 1.29(4) 514. 1.248 1.269
    24357.0 0.50432 1.30(4) 532. 1.248 1.267
    24364.3 0.50447 1.25(4) 546. 1.248 1.266
    24371.6 0.50462 1.31(4) 506. 1.248 1.267
    24378.9 0.50477 1.22(4) 556. 1.248 1.268
    24386.2 0.50492 1.30(4) 508. 1.248 1.271
    24393.5 0.50507 1.25(4) 576. 1.247 1.277
    24400.8 0.50522 1.35(4) 525. 1.247 1.288
    24408.2 0.50538 1.36(4) 495. 1.247 1.316
    24415.5 0.50553 1.48(5) 468. 1.247 1.391
    24422.8 0.50568 1.71(5) 409. 1.247 1.571
    24430.1 0.50583 2.01(5) 338.1 1.247 1.875
    24437.5 0.50598 2.27(6) 286.6 1.247 2.162
    24444.8 0.50613 2.10(6) 322.5 1.247 2.152
    24452.1 0.50629 1.98(5) 342.5 1.247 1.938
    24459.5 0.50644 1.83(5) 375. 1.246 1.832
    24466.8 0.50659 2.00(5) 338.4 1.246 1.938
    24474.1 0.50674 2.23(6) 291.9 1.246 2.129
    24481.5 0.50689 2.10(6) 315.8 1.246 2.110
    24488.8 0.50705 1.74(5) 400. 1.246 1.857
    24496.2 0.50720 1.48(5) 473. 1.246 1.608
    24503.5 0.50735 1.38(4) 524. 1.246 1.450
    24510.9 0.50750 1.30(4) 532. 1.246 1.365
    24518.2 0.50766 1.35(5) 493. 1.246 1.321
    24525.6 0.50781 1.32(4) 521. 1.246 1.297
    24532.9 0.50796 1.32(4) 504. 1.245 1.285
    24540.3 0.50811 1.28(4) 540. 1.245 1.280
    24547.7 0.50826 1.28(4) 547. 1.245 1.279
    24555.0 0.50842 1.33(4) 525. 1.245 1.285
    24562.4 0.50857 1.34(4) 514. 1.245 1.309
    24569.8 0.50872 1.39(4) 506. 1.245 1.379
    24577.1 0.50888 1.66(5) 420. 1.245 1.534
    24584.5 0.50903 1.93(5) 353. 1.245 1.765
    24591.9 0.50918 1.95(5) 349.9 1.245 1.920
    24599.3 0.50933 1.77(5) 386. 1.244 1.825
    24606.6 0.50949 1.59(5) 436. 1.244 1.619
    24614.0 0.50964 1.40(5) 484. 1.244 1.458
    24621.4 0.50979 1.42(5) 468. 1.244 1.364
    24628.8 0.50995 1.32(4) 523. 1.244 1.315
    24636.2 0.51010 1.20(4) 615. 1.244 1.289
    24643.6 0.51025 1.22(4) 601. 1.244 1.275
    24651.0 0.51040 1.30(4) 515. 1.244 1.267
    24658.4 0.51056 1.36(4) 497. 1.244 1.262
    24665.8 0.51071 1.28(4) 535. 1.244 1.260
    24673.2 0.51086 1.27(4) 562. 1.243 1.258
    24680.6 0.51102 1.24(4) 571. 1.243 1.257
    24688.0 0.51117 1.27(4) 564. 1.243 1.257
    24695.4 0.51132 1.27(4) 578. 1.243 1.257
    24702.8 0.51148 1.24(4) 579. 1.243 1.257
    24710.2 0.51163 1.29(4) 553. 1.243 1.258
    24717.6 0.51178 1.23(4) 614. 1.243 1.260
    24725.0 0.51194 1.27(4) 562. 1.243 1.262
    24732.4 0.51209 1.23(4) 597. 1.243 1.266
    24739.8 0.51225 1.37(4) 520. 1.242 1.272
    24747.3 0.51240 1.42(5) 481. 1.242 1.284
    24754.7 0.51255 1.39(4) 519. 1.242 1.316
    24762.1 0.51271 1.53(5) 449. 1.242 1.403
    24769.6 0.51286 1.88(5) 353. 1.242 1.611
    24777.0 0.51301 2.20(6) 306.3 1.242 1.957
    24784.4 0.51317 2.45(6) 273.2 1.242 2.267
    24791.9 0.51332 2.13(6) 325.4 1.242 2.217
    24799.3 0.51348 1.77(5) 406. 1.242 1.909
    24806.7 0.51363 1.54(5) 452. 1.241 1.632
    24814.2 0.51378 1.50(5) 465. 1.241 1.463
    24821.6 0.51394 1.47(5) 461. 1.241 1.374
    24829.1 0.51409 1.46(5) 472. 1.241 1.328
    24836.5 0.51425 1.38(4) 507. 1.241 1.305
    24844.0 0.51440 1.30(4) 566. 1.241 1.295
    24851.4 0.51456 1.33(4) 532. 1.241 1.293
    24858.9 0.51471 1.35(4) 514. 1.241 1.299
    24866.3 0.51486 1.44(5) 475. 1.241 1.319
    24873.8 0.51502 1.41(4) 527. 1.241 1.378
    24881.2 0.51517 1.70(5) 426. 1.240 1.545
    24888.7 0.51533 2.12(6) 326.9 1.240 1.940
    24896.2 0.51548 2.79(6) 241.4 1.240 2.584
    24903.6 0.51564 3.34(7) 200.3 1.240 3.136
    24911.1 0.51579 2.72(6) 257.1 1.240 3.006
    24918.6 0.51595 2.07(5) 347.7 1.240 2.432
    24926.1 0.51610 1.67(5) 422. 1.240 1.929
    24933.5 0.51626 1.54(5) 468. 1.240 1.624
    24941.0 0.51641 1.45(5) 463. 1.240 1.459
    24948.5 0.51657 1.45(5) 446. 1.239 1.371
    24956.0 0.51672 1.33(4) 524. 1.239 1.323
    24963.5 0.51688 1.31(4) 537. 1.239 1.296
    24971.0 0.51703 1.31(4) 568. 1.239 1.281
    24978.5 0.51719 1.38(5) 481. 1.239 1.271
    24986.0 0.51734 1.30(4) 547. 1.239 1.266
    24993.5 0.51750 1.30(4) 546. 1.239 1.262
    25000.9 0.51765 1.28(4) 557. 1.239 1.260
    25008.4 0.51781 1.31(4) 535. 1.239 1.259
    25016.0 0.51796 1.27(4) 571. 1.239 1.260
    25023.5 0.51812 1.34(4) 519. 1.238 1.262
    25031.0 0.51827 1.37(4) 496. 1.238 1.270
    25038.5 0.51843 1.33(4) 517. 1.238 1.293
    25046.0 0.51859 1.39(4) 548. 1.238 1.356
    25053.5 0.51874 1.59(5) 452. 1.238 1.482
    25061.0 0.51890 1.78(5) 378. 1.238 1.643
    25068.5 0.51905 1.78(5) 382. 1.238 1.708
    25076.0 0.51921 1.64(5) 435. 1.238 1.617
    25083.6 0.51936 1.50(5) 474. 1.238 1.511
    25091.1 0.51952 1.51(5) 459. 1.237 1.486
    25098.6 0.51968 1.67(5) 412. 1.237 1.542
    25106.2 0.51983 1.76(5) 375. 1.237 1.599
    25113.7 0.51999 1.60(5) 425. 1.237 1.554
    25121.2 0.52014 1.47(4) 495. 1.237 1.448
    25128.8 0.52030 1.43(5) 488. 1.237 1.361
    25136.3 0.52046 1.29(4) 544. 1.237 1.309
    25143.8 0.52061 1.35(4) 509. 1.237 1.281
    25151.4 0.52077 1.32(4) 514. 1.237 1.265
    25158.9 0.52092 1.33(4) 517. 1.237 1.256
    25166.5 0.52108 1.29(4) 525. 1.236 1.251
    25174.0 0.52124 1.29(4) 575. 1.236 1.248
    25181.6 0.52139 1.32(4) 524. 1.236 1.246
    25189.1 0.52155 1.24(4) 566. 1.236 1.245
    25196.7 0.52171 1.28(4) 534. 1.236 1.244
    25204.2 0.52186 1.25(4) 587. 1.236 1.244
    25211.8 0.52202 1.24(4) 594. 1.236 1.245
    25219.4 0.52218 1.30(4) 522. 1.236 1.250
    25226.9 0.52233 1.36(4) 512. 1.236 1.253
    25234.5 0.52249 1.29(4) 557. 1.235 1.254
    25242.1 0.52265 1.28(4) 558. 1.235 1.249
    25249.6 0.52280 1.24(4) 605. 1.235 1.246
    25257.2 0.52296 1.27(4) 573. 1.235 1.243
    25264.8 0.52312 1.26(4) 579. 1.235 1.242
    25272.4 0.52327 1.28(4) 574. 1.235 1.241
    25280.0 0.52343 1.25(4) 602. 1.235 1.241
    25287.5 0.52359 1.30(4) 533. 1.235 1.241
    25295.1 0.52375 1.34(4) 516. 1.235 1.241
    25302.7 0.52390 1.23(4) 610. 1.235 1.241
    25310.3 0.52406 1.20(4) 607. 1.234 1.242
    25317.9 0.52422 1.24(4) 559. 1.234 1.242
    25325.5 0.52437 1.26(4) 562. 1.234 1.243
    25333.1 0.52453 1.32(4) 554. 1.234 1.244
    25340.7 0.52469 1.28(4) 533. 1.234 1.245
    25348.3 0.52485 1.25(4) 546. 1.234 1.246
    25355.9 0.52500 1.32(4) 539. 1.234 1.248
    25363.5 0.52516 1.39(4) 507. 1.234 1.250
    25371.1 0.52532 1.28(4) 563. 1.234 1.253
    25378.7 0.52548 1.23(4) 606. 1.234 1.258
    25386.3 0.52563 1.32(4) 517. 1.233 1.265
    25394.0 0.52579 1.33(4) 542. 1.233 1.276
    25401.6 0.52595 1.43(4) 494. 1.233 1.297
    25409.2 0.52611 1.40(4) 548. 1.233 1.350
    25416.8 0.52627 1.59(5) 465. 1.233 1.498
    25424.4 0.52642 2.05(5) 363. 1.233 1.843
    25432.1 0.52658 2.71(6) 258.1 1.233 2.394
    25439.7 0.52674 3.07(7) 218.4 1.233 2.839
    25447.3 0.52690 2.59(6) 276.2 1.233 2.701
    25455.0 0.52706 1.87(5) 404. 1.232 2.222
    25462.6 0.52721 1.72(5) 422. 1.232 1.813
    25470.2 0.52737 1.49(4) 506. 1.232 1.564
    25477.9 0.52753 1.41(4) 559. 1.232 1.428
    25485.5 0.52769 1.39(4) 522. 1.232 1.355
    25493.2 0.52785 1.38(4) 524. 1.232 1.316
    25500.8 0.52801 1.42(4) 495. 1.232 1.296
    25508.5 0.52816 1.36(4) 533. 1.232 1.286
    25516.1 0.52832 1.40(4) 544. 1.232 1.284
    25523.8 0.52848 1.37(4) 540. 1.232 1.289
    25531.4 0.52864 1.45(5) 492. 1.231 1.309
    25539.1 0.52880 1.44(4) 520. 1.231 1.370
    25546.8 0.52896 1.64(5) 475. 1.231 1.543
    25554.4 0.52912 2.05(5) 372. 1.231 1.926
    25562.1 0.52927 2.90(6) 242.4 1.231 2.482
    25569.8 0.52943 2.94(7) 236.0 1.231 2.833
    25577.4 0.52959 2.44(6) 305.6 1.231 2.595
    25585.1 0.52975 1.88(5) 394. 1.231 2.118
    25592.8 0.52991 1.66(5) 458. 1.231 1.746
    25600.5 0.53007 1.56(5) 465. 1.230 1.526
    25608.1 0.53023 1.39(4) 555. 1.230 1.405
    25615.8 0.53039 1.42(4) 506. 1.230 1.338
    25623.5 0.53055 1.36(4) 535. 1.230 1.302
    25631.2 0.53071 1.32(4) 563. 1.230 1.280
    25638.9 0.53086 1.27(4) 569. 1.230 1.268
    25646.6 0.53102 1.31(4) 562. 1.230 1.261
    25654.3 0.53118 1.27(4) 563. 1.230 1.256
    25662.0 0.53134 1.37(4) 532. 1.230 1.254
    25669.7 0.53150 1.32(4) 557. 1.230 1.252
    25677.4 0.53166 1.36(4) 523. 1.229 1.252
    25685.1 0.53182 1.34(4) 543. 1.229 1.253
    25692.8 0.53198 1.34(4) 557. 1.229 1.255
    25700.5 0.53214 1.36(4) 521. 1.229 1.259
    25708.2 0.53230 1.32(4) 554. 1.229 1.270
    25715.9 0.53246 1.37(4) 539. 1.229 1.299
    25723.6 0.53262 1.45(5) 488. 1.229 1.374
    25731.3 0.53278 1.63(5) 451. 1.229 1.522
    25739.1 0.53294 1.86(5) 378. 1.229 1.702
    25746.8 0.53310 1.68(5) 425. 1.229 1.766
    25754.5 0.53326 1.63(5) 464. 1.228 1.675
    25762.2 0.53342 1.67(5) 436. 1.228 1.603
    25769.9 0.53358 1.74(5) 433. 1.228 1.683
    25777.7 0.53374 1.99(5) 368. 1.228 1.942
    25785.4 0.53390 2.38(6) 287.8 1.228 2.223
    25793.2 0.53406 2.13(5) 342.6 1.228 2.201
    25800.9 0.53422 1.77(5) 425. 1.228 1.921
    25808.6 0.53438 1.50(4) 495. 1.228 1.649
    25816.4 0.53454 1.40(4) 572. 1.228 1.475
    25824.1 0.53470 1.41(4) 524. 1.228 1.377
    25831.9 0.53486 1.33(4) 580. 1.227 1.324
    25839.6 0.53502 1.31(4) 581. 1.227 1.295
    25847.4 0.53518 1.36(4) 531. 1.227 1.280
    25855.1 0.53534 1.34(4) 544. 1.227 1.272
    25862.9 0.53550 1.30(4) 610. 1.227 1.271
    25870.6 0.53566 1.37(4) 542. 1.227 1.274
    25878.4 0.53583 1.41(4) 510. 1.227 1.284
    25886.2 0.53599 1.35(4) 550. 1.227 1.313
    25893.9 0.53615 1.51(5) 491. 1.227 1.399
    25901.7 0.53631 1.79(5) 411. 1.226 1.626
    25909.5 0.53647 2.43(6) 302.0 1.226 2.072
    25917.2 0.53663 3.05(7) 224.3 1.226 2.611
    25925.0 0.53679 2.96(6) 237.9 1.226 2.772
    25932.8 0.53695 2.29(6) 313.7 1.226 2.413
    25940.6 0.53711 1.85(5) 401. 1.226 1.966
    25948.4 0.53727 1.53(4) 504. 1.226 1.655
    25956.1 0.53744 1.49(4) 498. 1.226 1.476
    25963.9 0.53760 1.41(4) 546. 1.226 1.377
    25971.7 0.53776 1.36(4) 558. 1.226 1.322
    25979.5 0.53792 1.34(4) 553. 1.225 1.291
    25987.3 0.53808 1.32(4) 585. 1.225 1.273
    25995.1 0.53824 1.31(4) 549. 1.225 1.262
    26002.9 0.53840 1.38(4) 546. 1.225 1.256
    26010.7 0.53857 1.31(4) 575. 1.225 1.252
    26018.5 0.53873 1.39(4) 542. 1.225 1.249
    26026.3 0.53889 1.34(4) 577. 1.225 1.248
    26034.1 0.53905 1.32(4) 552. 1.225 1.248
    26041.9 0.53921 1.24(4) 588. 1.225 1.248
    26049.7 0.53937 1.22(4) 614. 1.225 1.249
    26057.5 0.53954 1.29(4) 606. 1.224 1.251
    26065.4 0.53970 1.38(4) 534. 1.224 1.254
    26073.2 0.53986 1.36(4) 541. 1.224 1.258
    26081.0 0.54002 1.41(4) 512. 1.224 1.263
    26088.8 0.54018 1.42(4) 532. 1.224 1.271
    26096.7 0.54035 1.33(4) 574. 1.224 1.283
    26104.5 0.54051 1.32(4) 580. 1.224 1.305
    26112.3 0.54067 1.46(4) 528. 1.224 1.354
    26120.2 0.54083 1.57(4) 502. 1.224 1.488
    26128.0 0.54099 2.04(5) 393. 1.224 1.854
    26135.8 0.54116 3.00(6) 258.0 1.223 2.628
    26143.7 0.54132 4.14(7) 178.4 1.223 3.676
    26151.5 0.54148 4.31(8) 167.1 1.223 4.199
    26159.4 0.54164 3.27(7) 232.9 1.223 3.654
    26167.2 0.54181 2.39(5) 335.6 1.223 2.786
    26175.1 0.54197 1.88(5) 411. 1.223 2.138
    26182.9 0.54213 1.65(5) 471. 1.223 1.754
    26190.8 0.54229 1.45(4) 535. 1.223 1.540
    26198.6 0.54246 1.43(4) 529. 1.223 1.420
    26206.5 0.54262 1.43(4) 547. 1.222 1.353
    26214.3 0.54278 1.36(4) 544. 1.222 1.315
    26222.2 0.54295 1.41(4) 535. 1.222 1.293
    26230.1 0.54311 1.35(4) 575. 1.222 1.281
    26237.9 0.54327 1.35(4) 563. 1.222 1.277
    26245.8 0.54343 1.37(4) 550. 1.222 1.279
    26253.7 0.54360 1.39(4) 570. 1.222 1.295
    26261.6 0.54376 1.40(4) 552. 1.222 1.350
    26269.4 0.54392 1.59(4) 494. 1.222 1.502
    26277.3 0.54409 1.93(5) 412. 1.222 1.799
    26285.2 0.54425 2.31(6) 319.9 1.221 2.148
    26293.1 0.54441 2.21(5) 346.7 1.221 2.236
    26301.0 0.54458 1.82(5) 420. 1.221 1.996
    26308.9 0.54474 1.63(5) 461. 1.221 1.708
    26316.8 0.54490 1.41(4) 576. 1.221 1.508
    26324.7 0.54507 1.36(4) 566. 1.221 1.392
    26332.6 0.54523 1.23(4) 642. 1.221 1.326
    26340.5 0.54539 1.38(4) 538. 1.221 1.290
    26348.4 0.54556 1.25(4) 631. 1.221 1.269
    26356.3 0.54572 1.30(4) 614. 1.221 1.256
    26364.2 0.54589 1.32(4) 571. 1.220 1.249
    26372.1 0.54605 1.31(4) 596. 1.220 1.245
    26380.0 0.54621 1.32(4) 579. 1.220 1.242
    26387.9 0.54638 1.33(4) 582. 1.220 1.241
    26395.8 0.54654 1.31(4) 584. 1.220 1.240
    26403.7 0.54671 1.31(4) 559. 1.220 1.240
    26411.7 0.54687 1.23(4) 615. 1.220 1.241
    26419.6 0.54703 1.22(4) 636. 1.220 1.242
    26427.5 0.54720 1.26(4) 584. 1.220 1.244
    26435.4 0.54736 1.27(4) 581. 1.220 1.248
    26443.4 0.54753 1.30(4) 601. 1.219 1.256
    26451.3 0.54769 1.31(4) 602. 1.219 1.276
    26459.2 0.54785 1.34(4) 558. 1.219 1.323
    26467.2 0.54802 1.56(5) 471. 1.219 1.413
    26475.1 0.54818 1.61(5) 443. 1.219 1.520
    26483.1 0.54835 1.66(5) 441. 1.219 1.562
    26491.0 0.54851 1.48(4) 562. 1.219 1.539
    26498.9 0.54868 1.69(5) 468. 1.219 1.588
    26506.9 0.54884 1.84(5) 452. 1.219 1.869
    26514.8 0.54901 2.78(6) 278.0 1.219 2.498
    26522.8 0.54917 3.73(7) 196.0 1.218 3.275
    26530.8 0.54934 3.64(7) 198.9 1.218 3.500
    26538.7 0.54950 2.65(6) 295.7 1.218 2.975
    26546.7 0.54967 1.99(5) 406. 1.218 2.324
    26554.6 0.54983 1.68(5) 455. 1.218 1.867
    26562.6 0.55000 1.53(4) 507. 1.218 1.598
    26570.6 0.55016 1.42(4) 554. 1.218 1.447
    26578.6 0.55033 1.36(4) 587. 1.218 1.360
    26586.5 0.55049 1.39(4) 547. 1.218 1.311
    26594.5 0.55066 1.36(4) 534. 1.218 1.281
    26602.5 0.55082 1.38(4) 532. 1.217 1.263
    26610.5 0.55099 1.32(4) 591. 1.217 1.252
    26618.4 0.55115 1.32(4) 595. 1.217 1.245
    26626.4 0.55132 1.32(4) 588. 1.217 1.240
    26634.4 0.55148 1.30(4) 600. 1.217 1.238
    26642.4 0.55165 1.28(4) 610. 1.217 1.239
    26650.4 0.55181 1.34(4) 581. 1.217 1.247
    26658.4 0.55198 1.29(4) 580. 1.217 1.267
    26666.4 0.55215 1.42(4) 538. 1.217 1.298
    26674.4 0.55231 1.39(4) 511. 1.217 1.315
    26682.4 0.55248 1.35(4) 558. 1.216 1.300
    26690.4 0.55264 1.29(4) 598. 1.216 1.274
    26698.4 0.55281 1.24(4) 607. 1.216 1.253
    26706.4 0.55297 1.34(4) 558. 1.216 1.240
    26714.4 0.55314 1.28(4) 600. 1.216 1.232
    26722.4 0.55331 1.24(4) 633. 1.216 1.229
    26730.5 0.55347 1.21(4) 688. 1.216 1.226
    26738.5 0.55364 1.28(4) 615. 1.216 1.225
    26746.5 0.55380 1.23(4) 647. 1.216 1.224
    26754.5 0.55397 1.24(4) 624. 1.216 1.223
    26762.6 0.55414 1.31(4) 587. 1.215 1.223
    26770.6 0.55430 1.28(4) 605. 1.215 1.222
    26778.6 0.55447 1.25(4) 637. 1.215 1.222
    26786.6 0.55464 1.25(4) 645. 1.215 1.222
    26794.7 0.55480 1.21(4) 637. 1.215 1.222
    26802.7 0.55497 1.25(4) 654. 1.215 1.223
    26810.8 0.55514 1.21(4) 635. 1.215 1.223
    26818.8 0.55530 1.19(4) 681. 1.215 1.223
    26826.8 0.55547 1.27(4) 605. 1.215 1.224
    26834.9 0.55564 1.30(4) 595. 1.215 1.225
    26842.9 0.55580 1.26(4) 650. 1.214 1.226
    26851.0 0.55597 1.27(4) 646. 1.214 1.228
    26859.1 0.55614 1.27(4) 628. 1.214 1.231
    26867.1 0.55630 1.33(4) 590. 1.214 1.234
    26875.2 0.55647 1.26(4) 632. 1.214 1.241
    26883.2 0.55664 1.30(4) 613. 1.214 1.256
    26891.3 0.55680 1.42(4) 537. 1.214 1.297
    26899.4 0.55697 1.46(4) 564. 1.214 1.409
    26907.4 0.55714 1.79(5) 434. 1.214 1.650
    26915.5 0.55730 2.16(5) 346.0 1.214 1.979
    26923.6 0.55747 2.19(5) 343.5 1.213 2.148
    26931.7 0.55764 1.94(5) 415. 1.213 1.986
    26939.7 0.55781 1.64(5) 482. 1.213 1.720
    26947.8 0.55797 1.45(4) 537. 1.213 1.518
    26955.9 0.55814 1.39(4) 561. 1.213 1.396
    26964.0 0.55831 1.34(4) 570. 1.213 1.326
    26972.1 0.55848 1.27(4) 632. 1.213 1.286
    26980.2 0.55864 1.31(4) 594. 1.213 1.265
    26988.3 0.55881 1.30(4) 605. 1.213 1.253
    26996.4 0.55898 1.28(4) 618. 1.213 1.247
    27004.5 0.55915 1.22(4) 674. 1.213 1.245
    27012.6 0.55931 1.28(4) 639. 1.212 1.246
    27020.7 0.55948 1.25(4) 625. 1.212 1.250
    27028.8 0.55965 1.23(4) 680. 1.212 1.261
    27036.9 0.55982 1.32(4) 580. 1.212 1.287
    27045.0 0.55999 1.41(4) 566. 1.212 1.365
    27053.1 0.56015 1.65(4) 499. 1.212 1.575
    27061.2 0.56032 2.10(5) 388. 1.212 1.997
    27069.3 0.56049 2.74(6) 279.7 1.212 2.522
    27077.5 0.56066 2.82(6) 272.7 1.212 2.703
    27085.6 0.56083 2.23(5) 352. 1.212 2.385
    27093.7 0.56100 1.74(5) 472. 1.211 1.964
    27101.8 0.56116 1.52(4) 549. 1.211 1.661
    27110.0 0.56133 1.37(4) 615. 1.211 1.478
    27118.1 0.56150 1.33(4) 643. 1.211 1.374
    27126.2 0.56167 1.26(4) 678. 1.211 1.313
    27134.4 0.56184 1.31(4) 627. 1.211 1.278
    27142.5 0.56201 1.31(4) 622. 1.211 1.258
    27150.7 0.56217 1.30(4) 626. 1.211 1.245
    27158.8 0.56234 1.28(4) 648. 1.211 1.237
    27167.0 0.56251 1.25(4) 617. 1.211 1.232
    27175.1 0.56268 1.20(4) 686. 1.210 1.229
    27183.3 0.56285 1.25(4) 657. 1.210 1.226
    27191.4 0.56302 1.29(4) 613. 1.210 1.225
    27199.6 0.56319 1.27(4) 626. 1.210 1.224
    27207.7 0.56336 1.22(4) 662. 1.210 1.224
    27215.9 0.56353 1.23(4) 662. 1.210 1.224
    27224.1 0.56369 1.21(4) 683. 1.210 1.224
    27232.2 0.56386 1.28(4) 645. 1.210 1.225
    27240.4 0.56403 1.19(4) 684. 1.210 1.227
    27248.6 0.56420 1.23(4) 678. 1.210 1.233
    27256.7 0.56437 1.30(4) 618. 1.209 1.247
    27264.9 0.56454 1.35(4) 606. 1.209 1.278
    27273.1 0.56471 1.30(4) 613. 1.209 1.328
    27281.3 0.56488 1.44(4) 560. 1.209 1.369
    27289.5 0.56505 1.35(4) 609. 1.209 1.368
    27297.6 0.56522 1.29(4) 629. 1.209 1.355
    27305.8 0.56539 1.39(4) 589. 1.209 1.392
    27314.0 0.56556 1.63(4) 507. 1.209 1.557
    27322.2 0.56573 2.04(5) 392. 1.209 1.900
    27330.4 0.56590 2.37(6) 329.2 1.209 2.299
    27338.6 0.56607 2.25(5) 348.2 1.209 2.382
    27346.8 0.56624 1.85(5) 464. 1.208 2.102
    27355.0 0.56641 1.59(4) 538. 1.208 1.776
    27363.2 0.56658 1.40(4) 616. 1.208 1.549
    27371.4 0.56675 1.39(4) 599. 1.208 1.415
    27379.7 0.56692 1.31(4) 635. 1.208 1.336
    27387.9 0.56709 1.28(4) 612. 1.208 1.291
    27396.1 0.56726 1.28(4) 627. 1.208 1.264
    27404.3 0.56743 1.23(4) 688. 1.208 1.248
    27412.5 0.56760 1.25(4) 657. 1.208 1.239
    27420.7 0.56777 1.23(4) 652. 1.208 1.233
    27429.0 0.56794 1.21(4) 671. 1.207 1.230
    27437.2 0.56811 1.24(4) 656. 1.207 1.229
    27445.4 0.56828 1.23(4) 676. 1.207 1.230
    27453.7 0.56845 1.27(4) 657. 1.207 1.233
    27461.9 0.56862 1.29(4) 669. 1.207 1.247
    27470.1 0.56879 1.35(4) 620. 1.207 1.288
    27478.4 0.56896 1.39(4) 625. 1.207 1.381
    27486.6 0.56913 1.59(4) 515. 1.207 1.518
    27494.9 0.56930 1.64(4) 499. 1.207 1.606
    27503.1 0.56947 1.51(4) 554. 1.207 1.553
    27511.4 0.56965 1.47(4) 552. 1.207 1.443
    27519.6 0.56982 1.30(4) 632. 1.206 1.353
    27527.9 0.56999 1.29(4) 660. 1.206 1.297
    27536.1 0.57016 1.26(4) 668. 1.206 1.265
    27544.4 0.57033 1.27(4) 681. 1.206 1.246
    27552.7 0.57050 1.24(4) 684. 1.206 1.235
    27560.9 0.57067 1.20(4) 699. 1.206 1.229
    27569.2 0.57084 1.23(4) 658. 1.206 1.225
    27577.5 0.57101 1.22(4) 697. 1.206 1.223
    27585.7 0.57119 1.20(4) 695. 1.206 1.222
    27594.0 0.57136 1.21(4) 642. 1.206 1.222
    27602.3 0.57153 1.24(4) 638. 1.205 1.222
    27610.6 0.57170 1.31(4) 584. 1.205 1.223
    27618.9 0.57187 1.28(4) 638. 1.205 1.224
    27627.1 0.57204 1.26(4) 643. 1.205 1.225
    27635.4 0.57221 1.23(4) 657. 1.205 1.227
    27643.7 0.57239 1.21(4) 731. 1.205 1.229
    27652.0 0.57256 1.29(4) 642. 1.205 1.232
    27660.3 0.57273 1.19(4) 742. 1.205 1.235
    27668.6 0.57290 1.23(4) 705. 1.205 1.239
    27676.9 0.57307 1.28(4) 651. 1.205 1.245
    27685.2 0.57325 1.26(4) 660. 1.205 1.252
    27693.5 0.57342 1.30(4) 632. 1.204 1.262
    27701.8 0.57359 1.37(4) 580. 1.204 1.276
    27710.1 0.57376 1.32(4) 622. 1.204 1.297
    27718.5 0.57393 1.43(4) 588. 1.204 1.333
    27726.8 0.57411 1.52(4) 548. 1.204 1.412
    27735.1 0.57428 1.80(5) 477. 1.204 1.630
    27743.4 0.57445 2.49(5) 369. 1.204 2.235
    27751.7 0.57462 4.03(7) 210.6 1.204 3.538
    27760.1 0.57480 6.04(9) 131.5 1.204 5.335
    27768.4 0.57497 6.54(9) 118.0 1.204 6.270
    27776.7 0.57514 4.84(8) 173.3 1.203 5.430
    27785.0 0.57531 3.34(6) 264.0 1.203 4.014
    27793.4 0.57549 2.36(5) 384. 1.203 2.914
    27801.7 0.57566 1.96(5) 431. 1.203 2.231
    27810.1 0.57583 1.74(5) 482. 1.203 1.829
    27818.4 0.57600 1.66(4) 498. 1.203 1.595
    27826.7 0.57618 1.53(4) 555. 1.203 1.456
    27835.1 0.57635 1.43(4) 603. 1.203 1.373
    27843.4 0.57652 1.37(4) 641. 1.203 1.322
    27851.8 0.57670 1.43(4) 589. 1.203 1.291
    27860.2 0.57687 1.32(4) 662. 1.203 1.271
    27868.5 0.57704 1.29(4) 657. 1.202 1.258
    27876.9 0.57721 1.35(4) 617. 1.202 1.249
    27885.2 0.57739 1.25(4) 682. 1.202 1.245
    27893.6 0.57756 1.28(4) 662. 1.202 1.245
    27902.0 0.57773 1.32(4) 646. 1.202 1.255
    27910.3 0.57791 1.41(4) 606. 1.202 1.291
    27918.7 0.57808 1.41(4) 614. 1.202 1.374
    27927.1 0.57825 1.50(4) 575. 1.202 1.493
    27935.5 0.57843 1.58(4) 543. 1.202 1.559
    27943.8 0.57860 1.48(4) 568. 1.202 1.506
    27952.2 0.57878 1.40(4) 614. 1.201 1.410
    27960.6 0.57895 1.33(4) 639. 1.201 1.334
    27969.0 0.57912 1.29(4) 639. 1.201 1.286
    27977.4 0.57930 1.26(4) 653. 1.201 1.257
    27985.8 0.57947 1.24(4) 704. 1.201 1.240
    27994.2 0.57964 1.29(4) 651. 1.201 1.230
    28002.6 0.57982 1.25(4) 642. 1.201 1.224
    28011.0 0.57999 1.23(4) 690. 1.201 1.220
    28019.4 0.58017 1.21(4) 734. 1.201 1.218
    28027.8 0.58034 1.24(4) 716. 1.201 1.216
    28036.2 0.58051 1.22(4) 706. 1.201 1.216
    28044.6 0.58069 1.17(4) 760. 1.200 1.215
    28053.0 0.58086 1.19(4) 752. 1.200 1.215
    28061.4 0.58104 1.28(4) 665. 1.200 1.216
    28069.9 0.58121 1.23(4) 682. 1.200 1.216
    28078.3 0.58139 1.17(4) 736. 1.200 1.218
    28086.7 0.58156 1.25(4) 711. 1.200 1.219
    28095.1 0.58174 1.24(4) 711. 1.200 1.222
    28103.6 0.58191 1.25(4) 693. 1.200 1.225
    28112.0 0.58208 1.24(4) 667. 1.200 1.231
    28120.4 0.58226 1.27(4) 689. 1.200 1.242
    28128.9 0.58243 1.32(4) 668. 1.200 1.272
    28137.3 0.58261 1.36(4) 688. 1.199 1.352
    28145.7 0.58278 1.51(4) 618. 1.199 1.530
    28154.2 0.58296 1.85(5) 453. 1.199 1.799
    28162.6 0.58313 1.95(5) 434. 1.199 1.981
    28171.1 0.58331 1.78(5) 488. 1.199 1.901
    28179.5 0.58348 1.60(4) 545. 1.199 1.719
    28188.0 0.58366 1.62(4) 531. 1.199 1.619
    28196.4 0.58383 1.79(5) 494. 1.199 1.709
    28204.9 0.58401 2.24(5) 395. 1.199 2.074
    28213.4 0.58418 2.90(6) 282.3 1.199 2.629
    28221.8 0.58436 2.94(6) 284.3 1.199 2.912
    28230.3 0.58453 2.42(5) 363. 1.198 2.623
    28238.8 0.58471 1.96(5) 460. 1.198 2.153
    28247.2 0.58489 1.65(4) 542. 1.198 1.787
    28255.7 0.58506 1.46(4) 588. 1.198 1.557
    28264.2 0.58524 1.39(4) 612. 1.198 1.420
    28272.7 0.58541 1.31(4) 654. 1.198 1.339
    28281.1 0.58559 1.32(4) 682. 1.198 1.290
    28289.6 0.58576 1.27(4) 699. 1.198 1.260
    28298.1 0.58594 1.24(4) 721. 1.198 1.241
    28306.6 0.58611 1.28(4) 682. 1.198 1.231
    28315.1 0.58629 1.15(4) 777. 1.198 1.224
    28323.6 0.58647 1.23(4) 697. 1.197 1.218
    28332.1 0.58664 1.24(4) 683. 1.197 1.215
    28340.6 0.58682 1.20(4) 730. 1.197 1.212
    28349.1 0.58699 1.24(4) 727. 1.197 1.210
    28357.6 0.58717 1.22(4) 674. 1.197 1.209
    28366.1 0.58735 1.25(4) 692. 1.197 1.208
    28374.6 0.58752 1.27(4) 702. 1.197 1.207
    28383.1 0.58770 1.22(4) 734. 1.197 1.206
    28391.6 0.58788 1.29(4) 647. 1.197 1.205
    28400.2 0.58805 1.25(4) 688. 1.197 1.205
    28408.7 0.58823 1.19(4) 727. 1.197 1.204
    28417.2 0.58841 1.18(4) 746. 1.196 1.204
    28425.7 0.58858 1.20(4) 741. 1.196 1.204
    28434.3 0.58876 1.18(4) 717. 1.196 1.204
    28442.8 0.58894 1.18(4) 741. 1.196 1.204
    28451.3 0.58911 1.24(4) 729. 1.196 1.203
    28459.8 0.58929 1.21(4) 721. 1.196 1.203
    28468.4 0.58947 1.22(4) 713. 1.196 1.204
    28476.9 0.58964 1.19(4) 783. 1.196 1.204
    28485.5 0.58982 1.20(4) 744. 1.196 1.204
    28494.0 0.59000 1.18(4) 768. 1.196 1.205
    28502.6 0.59017 1.22(4) 758. 1.196 1.205
    28511.1 0.59035 1.21(4) 717. 1.195 1.205
    28519.7 0.59053 1.22(4) 726. 1.195 1.206
    28528.2 0.59070 1.18(4) 747. 1.195 1.207
    28536.8 0.59088 1.21(4) 749. 1.195 1.207
    28545.3 0.59106 1.14(4)   826. 1.1950 1.2080
    28553.9 0.59124 1.22(4) 728. 1.195 1.209
    28562.5 0.59141 1.21(4) 746. 1.195 1.211
    28571.0 0.59159 1.24(4) 722. 1.195 1.213
    28579.6 0.59177 1.21(4) 734. 1.195 1.215
    28588.2 0.59195 1.18(4) 753. 1.195 1.218
    28596.8 0.59212 1.22(4) 740. 1.195 1.221
    28605.3 0.59230 1.23(4) 737. 1.194 1.228
    28613.9 0.59248 1.26(4) 702. 1.194 1.240
    28622.5 0.59266 1.33(4) 644. 1.194 1.261
    28631.1 0.59284 1.29(4) 694. 1.194 1.287
    28639.7 0.59301 1.35(4) 667. 1.194 1.307
    28648.3 0.59319 1.30(4) 702. 1.194 1.325
    28656.9 0.59337 1.41(4) 653. 1.194 1.377
    28665.5 0.59355 1.64(4) 561. 1.194 1.550
    28674.1 0.59373 2.23(5) 415. 1.194 2.040
    28682.7 0.59390 3.39(6) 259.2 1.194 3.028
    28691.3 0.59408 4.75(8) 172.9 1.194 4.235
    28699.9 0.59426 4.58(7) 185.3 1.193 4.620
    28708.5 0.59444 3.48(6) 255.8 1.193 3.910
    28717.1 0.59462 2.53(5) 369. 1.193 2.983
    28725.7 0.59479 2.04(5) 440. 1.193 2.299
    28734.3 0.59497 1.71(4) 521. 1.193 1.873
    28743.0 0.59515 1.61(4) 553. 1.193 1.617
    28751.6 0.59533 1.44(4) 650. 1.193 1.465
    28760.2 0.59551 1.46(4) 614. 1.193 1.372
    28768.8 0.59569 1.36(4) 639. 1.193 1.316
    28777.5 0.59587 1.32(4) 716. 1.193 1.282
    28786.1 0.59605 1.27(4) 746. 1.193 1.261
    28794.7 0.59622 1.24(4) 753. 1.192 1.248
    28803.4 0.59640 1.32(4) 689. 1.192 1.241
    28812.0 0.59658 1.26(4) 708. 1.192 1.237
    28820.7 0.59676 1.23(4) 732. 1.192 1.237
    28829.3 0.59694 1.27(4) 697. 1.192 1.242
    28838.0 0.59712 1.28(4) 692. 1.192 1.255
    28846.6 0.59730 1.40(4) 637. 1.192 1.296
    28855.3 0.59748 1.42(4) 666. 1.192 1.419
    28863.9 0.59766 1.78(4) 523. 1.192 1.708
    28872.6 0.59784 2.33(5) 381. 1.192 2.157
    28881.2 0.59802 2.54(5) 345.6 1.192 2.480
    28889.9 0.59820 2.19(5) 415. 1.191 2.352
    28898.6 0.59837 1.83(4) 513. 1.191 2.006
    28907.2 0.59855 1.54(4) 596. 1.191 1.706
    28915.9 0.59873 1.44(4) 620. 1.191 1.510
    28924.6 0.59891 1.35(4) 674. 1.191 1.391
    28933.3 0.59909 1.24(4) 741. 1.191 1.319
    28941.9 0.59927 1.28(4) 700. 1.191 1.275
    28950.6 0.59945 1.27(4) 735. 1.191 1.249
    28959.3 0.59963 1.23(4) 752. 1.191 1.232
    28968.0 0.59981 1.30(4) 692. 1.191 1.221
    28976.7 0.59999 1.24(4) 737. 1.191 1.215
    28985.4 0.60017 1.20(4) 779. 1.190 1.210
    28994.1 0.60035 1.20(4) 760. 1.190 1.209
    29002.8 0.60053 1.22(4) 742. 1.190 1.207
    29011.5 0.60071 1.19(4) 777. 1.190 1.206
    29020.2 0.60089 1.26(4) 721. 1.190 1.205
    29028.9 0.60107 1.18(4)   824. 1.1900 1.2043
    29037.6 0.60125 1.21(4) 749. 1.190 1.204
    29046.3 0.60143 1.18(4) 778. 1.190 1.204
    29055.0 0.60161 1.20(4) 776. 1.190 1.204
    29063.7 0.60180 1.25(4) 764. 1.190 1.204
    29072.5 0.60198 1.20(4) 756. 1.190 1.203
    29081.2 0.60216 1.16(4)   829. 1.1895 1.2047
    29089.9 0.60234 1.21(4) 755. 1.189 1.208
    29098.6 0.60252 1.22(4) 745. 1.189 1.215
    29107.4 0.60270 1.21(4) 773. 1.189 1.234
    29116.1 0.60288 1.31(4) 715. 1.189 1.278
    29124.8 0.60306 1.35(4) 692. 1.189 1.346
    29133.6 0.60324 1.38(4) 674. 1.189 1.396
    29142.3 0.60342 1.36(4) 676. 1.189 1.381
    29151.0 0.60360 1.29(4) 701. 1.189 1.337
    29159.8 0.60378 1.34(4) 689. 1.189 1.311
    29168.5 0.60397 1.32(4) 680. 1.189 1.332
    29177.3 0.60415 1.39(4) 697. 1.189 1.440
    29186.0 0.60433 1.65(4) 598. 1.188 1.656
    29194.8 0.60451 1.94(5) 459. 1.188 1.877
    29203.6 0.60469 1.72(4) 551. 1.188 1.883
    29212.3 0.60487 1.57(4) 589. 1.188 1.711
    29221.1 0.60505 1.44(4) 653. 1.188 1.533
    29229.8 0.60524 1.35(4) 685. 1.188 1.409
    29238.6 0.60542 1.31(4) 706. 1.188 1.333
    29247.4 0.60560 1.28(4) 718. 1.188 1.288
    29256.2 0.60578 1.30(4) 716. 1.188 1.262
    29264.9 0.60596 1.31(4) 702. 1.188 1.246
    29273.7 0.60614 1.29(4) 699. 1.188 1.239
    29282.5 0.60633 1.28(4) 719. 1.187 1.236
    29291.3 0.60651 1.24(4) 761. 1.187 1.237
    29300.1 0.60669 1.23(4) 766. 1.187 1.241
    29308.9 0.60687 1.25(4) 789. 1.187 1.248
    29317.7 0.60705 1.33(4) 699. 1.187 1.258
    29326.4 0.60724 1.29(4) 715. 1.187 1.274
    29335.2 0.60742 1.31(4) 736. 1.187 1.301
    29344.0 0.60760 1.42(4) 653. 1.187 1.347
    29352.8 0.60778 1.47(4) 661. 1.187 1.454
    29361.7 0.60797 1.90(4) 547. 1.187 1.765
    29370.5 0.60815 2.85(5) 354. 1.187 2.600
    29379.3 0.60833 4.85(7) 193.4 1.187 4.221
    29388.1 0.60851 6.72(9) 128.6 1.186 6.084
    29396.9 0.60870 6.53(9) 135.6 1.186 6.516
    29405.7 0.60888 4.63(7) 206.1 1.186 5.343
    29414.5 0.60906 3.30(6) 299.8 1.186 3.929
    29423.4 0.60924 2.52(5) 377. 1.186 2.899
    29432.2 0.60943 2.04(5) 475. 1.186 2.253
    29441.0 0.60961 1.77(4) 546. 1.186 1.859
    29449.9 0.60979 1.64(4) 581. 1.186 1.619
    29458.7 0.60998 1.57(4) 585. 1.186 1.472
    29467.5 0.61016 1.46(4) 643. 1.186 1.380
    29476.4 0.61034 1.38(4) 679. 1.186 1.323
    29485.2 0.61052 1.38(4) 671. 1.185 1.286
    29494.1 0.61071 1.35(4) 699. 1.185 1.262
    29502.9 0.61089 1.31(4) 729. 1.185 1.246
    29511.8 0.61107 1.34(4) 723. 1.185 1.235
    29520.6 0.61126 1.26(4) 761. 1.185 1.228
    29529.5 0.61144 1.26(4) 767. 1.185 1.222
    29538.3 0.61162 1.26(4) 745. 1.185 1.219
    29547.2 0.61181 1.15(4)   836. 1.1849 1.2164
    29556.1 0.61199 1.21(4) 796. 1.185 1.214
    29564.9 0.61217 1.26(4) 750. 1.185 1.213
    29573.8 0.61236 1.20(4) 797. 1.185 1.212
    29582.7 0.61254 1.20(4) 811. 1.185 1.212
    29591.5 0.61273 1.20(4) 803. 1.184 1.212
    29600.4 0.61291 1.18(4) 799. 1.184 1.213
    29609.3 0.61309 1.17(4)   833. 1.1843 1.2141
    29618.2 0.61328 1.21(4) 764. 1.184 1.216
    29627.1 0.61346 1.30(4) 709. 1.184 1.219
    29636.0 0.61365 1.23(4) 778. 1.184 1.223
    29644.8 0.61383 1.23(4) 797. 1.184 1.229
    29653.7 0.61401 1.29(4) 731. 1.184 1.237
    29662.6 0.61420 1.28(4) 732. 1.184 1.249
    29671.5 0.61438 1.27(4) 738. 1.184 1.268
    29680.4 0.61457 1.34(4) 740. 1.184 1.306
    29689.3 0.61475 1.46(4) 668. 1.184 1.404
    29698.2 0.61494 1.82(4) 569. 1.183 1.692
    29707.2 0.61512 2.56(5) 401. 1.183 2.395
    29716.1 0.61531 3.79(6) 250.2 1.183 3.555
    29725.0 0.61549 4.60(7) 198.7 1.183 4.520
    29733.9 0.61567 4.03(7) 233.3 1.183 4.337
    29742.8 0.61586 2.98(5) 330.9 1.183 3.466
    29751.7 0.61604 2.36(5) 410. 1.183 2.655
    29760.7 0.61623 1.85(4) 542. 1.183 2.105
    29769.6 0.61641 1.67(4) 608. 1.183 1.761
    29778.5 0.61660 1.51(4) 648. 1.183 1.552
    29787.5 0.61678 1.50(4) 621. 1.183 1.425
    29796.4 0.61697 1.40(4) 671. 1.182 1.346
    29805.3 0.61715 1.31(4) 721. 1.182 1.297
    29814.3 0.61734 1.29(4) 774. 1.182 1.267
    29823.2 0.61752 1.33(4) 690. 1.182 1.247
    29832.2 0.61771 1.25(4) 773. 1.182 1.235
    29841.1 0.61790 1.23(4) 772. 1.182 1.228
    29850.1 0.61808 1.28(4) 750. 1.182 1.224
    29859.0 0.61827 1.28(4) 769. 1.182 1.223
    29868.0 0.61845 1.22(4) 790. 1.182 1.225
    29876.9 0.61864 1.28(4) 754. 1.182 1.231
    29885.9 0.61882 1.27(4) 775. 1.182 1.246
    29894.9 0.61901 1.27(4) 804. 1.182 1.287
    29903.8 0.61919 1.44(4) 731. 1.181 1.411
    29912.8 0.61938 1.84(4) 543. 1.181 1.714
    29921.8 0.61957 2.43(5) 394. 1.181 2.215
    29930.8 0.61975 2.76(5) 344.4 1.181 2.627
    29939.7 0.61994 2.49(5) 374. 1.181 2.545
    29948.7 0.62012 2.00(5) 492. 1.181 2.170
    29957.7 0.62031 1.65(4) 612. 1.181 1.822
    29966.7 0.62050 1.44(4) 718. 1.181 1.585
    29975.7 0.62068 1.38(4) 718. 1.181 1.438
    29984.7 0.62087 1.30(4) 754. 1.181 1.347
    29993.7 0.62105 1.33(4) 750. 1.181 1.291
    30002.7 0.62124 1.28(4) 725. 1.181 1.256
    30011.7 0.62143 1.22(4)   816. 1.1805 1.2340
    30020.7 0.62161 1.26(4) 747. 1.180 1.220
    30029.7 0.62180 1.22(4) 782. 1.180 1.211
    30038.7 0.62199 1.19(4) 786. 1.180 1.205
    30047.7 0.62217 1.28(4) 782. 1.180 1.201
    30056.7 0.62236 1.14(3)   891. 1.1800 1.1985
    30065.7 0.62255 1.21(4) 793. 1.180 1.197
    30074.8 0.62273 1.20(4)   829. 1.1799 1.1957
    30083.8 0.62292 1.21(4)   829. 1.1798 1.1950
    30092.8 0.62311 1.22(4) 798. 1.180 1.195
    30101.8 0.62329 1.19(4)   832. 1.1796 1.1950
    30110.9 0.62348 1.21(4) 790. 1.180 1.196
    30119.9 0.62367 1.14(3)   863. 1.1795 1.1969
    30128.9 0.62386 1.12(3)   926. 1.1794 1.1986
    30138.0 0.62404 1.13(3)   873. 1.1793 1.2011
    30147.0 0.62423 1.18(3)   844. 1.1792 1.2033
    30156.0 0.62442 1.19(4)   825. 1.1791 1.2096
    30165.1 0.62460 1.20(4)   834. 1.1790 1.2216
    30174.1 0.62479 1.19(3)   850. 1.1789 1.2514
    30183.2 0.62498 1.30(4) 804. 1.179 1.339
    30192.3 0.62517 1.52(4) 705. 1.179 1.564
    30201.3 0.62535 1.98(4) 519. 1.179 1.962
    30210.4 0.62554 2.37(5) 399. 1.179 2.346
    30219.4 0.62573 2.19(5) 435. 1.179 2.346
    30228.5 0.62592 1.86(4) 541. 1.178 2.056
    30237.6 0.62611 1.58(4) 665. 1.178 1.759
    30246.6 0.62629 1.42(4) 722. 1.178 1.557
    30255.7 0.62648 1.42(4) 704. 1.178 1.447
    30264.8 0.62667 1.41(4) 734. 1.178 1.423
    30273.9 0.62686 1.50(4) 667. 1.178 1.469
    30283.0 0.62705 1.49(4) 647. 1.178 1.520
    30292.0 0.62723 1.43(4) 689. 1.178 1.488
    30301.1 0.62742 1.36(4) 735. 1.178 1.404
    30310.2 0.62761 1.25(4)   817. 1.1777 1.3279
    30319.3 0.62780 1.24(4)   817. 1.1776 1.2756
    30328.4 0.62799 1.22(4)   827. 1.1775 1.2424
    30337.5 0.62818 1.18(4)   839. 1.1775 1.2217
    30346.6 0.62836 1.21(4) 808. 1.177 1.209
    30355.7 0.62855 1.21(3)   854. 1.1773 1.1995
    30364.8 0.62874 1.20(4)   833. 1.1772 1.1942
    30373.9 0.62893 1.18(4)   834. 1.1771 1.1907
    30383.0 0.62912 1.14(3)   894. 1.1770 1.1884
    30392.2 0.62931 1.16(3)   861. 1.1770 1.1869
    30401.3 0.62950 1.16(3)   844. 1.1769 1.1860
    30410.4 0.62968 1.14(3)   905. 1.1768 1.1856
    30419.5 0.62987 1.15(3)   916. 1.1767 1.1855
    30428.6 0.63006 1.14(3)   904. 1.1766 1.1858
    30437.8 0.63025 1.17(3)   863. 1.1765 1.1873
    30446.9 0.63044 1.14(3)   922. 1.1765 1.1891
    30456.0 0.63063 1.12(3)   886. 1.1764 1.1932
    30465.2 0.63082 1.13(3)   905. 1.1763 1.2047
    30474.3 0.63101 1.21(3)   843. 1.1762 1.2389
    30483.5 0.63120 1.25(4)   825. 1.1761 1.3205
    30492.6 0.63139 1.43(4) 717. 1.176 1.449
    30501.7 0.63158 1.55(4) 635. 1.176 1.545
    30510.9 0.63177 1.47(4) 675. 1.176 1.514
    30520.0 0.63196 1.29(4) 796. 1.176 1.419
    30529.2 0.63215 1.28(4) 801. 1.176 1.335
    30538.4 0.63234 1.28(4) 805. 1.176 1.277
    30547.5 0.63252 1.18(3)   855. 1.1756 1.2410
    30556.7 0.63271 1.11(3)   934. 1.1755 1.2185
    30565.9 0.63290 1.15(3)   892. 1.1754 1.2045
    30575.0 0.63309 1.14(3)   929. 1.1753 1.1957
    30584.2 0.63328 1.12(3)   886. 1.1752 1.1901
    30593.4 0.63347 1.14(3)   864. 1.1751 1.1865
    30602.6 0.63366 1.19(4)   820. 1.1751 1.1842
    30611.7 0.63385 1.19(4)   840. 1.1750 1.1827
    30620.9 0.63404 1.16(3)   891. 1.1749 1.1816
    30630.1 0.63424 1.11(3)   936. 1.1748 1.1810
    30639.3 0.63443 1.10(3)   947. 1.1747 1.1799
    30648.5 0.63462 1.13(3)   886. 1.1747 1.1796
    30657.7 0.63481 1.06(3)   976. 1.1746 1.1795
    30666.9 0.63500 1.17(3)   853. 1.1745 1.1801
    30676.1 0.63519 1.14(3)   895. 1.1744 1.1802
    30685.3 0.63538 1.14(3)   906. 1.1743 1.1804
    30694.5 0.63557 1.13(3)   922. 1.1742 1.1806
    30703.7 0.63576 1.13(3)   923. 1.1742 1.1810
    30712.9 0.63595 1.15(3)   910. 1.1741 1.1814
    30722.1 0.63614 1.10(3)   967. 1.1740 1.1821
    30731.3 0.63633 1.13(3)   929. 1.1739 1.1831
    30740.6 0.63652 1.09(3)   940. 1.1738 1.1844
    30749.8 0.63671 1.14(3)   958. 1.1738 1.1864
    30759.0 0.63690 1.14(3)   935. 1.1737 1.1904
    30768.2 0.63710 1.06(3)   1034. 1.1736 1.2002
    30777.5 0.63729 1.18(3)   888. 1.1735 1.2247
    30786.7 0.63748 1.22(4)   837. 1.1734 1.2696
    30795.9 0.63767 1.25(3)   842. 1.1734 1.3181
    30805.2 0.63786 1.26(3)   847. 1.1733 1.3284
    30814.4 0.63805 1.25(4) 801. 1.173 1.304
    30823.7 0.63824 1.15(3)   941. 1.1731 1.2813
    30832.9 0.63844 1.25(4)   826. 1.1730 1.2812
    30842.2 0.63863 1.28(4)   834. 1.1729 1.3364
    30851.4 0.63882 1.55(4) 711. 1.173 1.523
    30860.7 0.63901 2.00(4) 521. 1.173 1.915
    30869.9 0.63920 2.44(5) 419. 1.173 2.399
    30879.2 0.63939 2.49(5) 407. 1.173 2.557
    30888.4 0.63959 2.02(4) 538. 1.173 2.290
    30897.7 0.63978 1.72(4) 605. 1.172 1.934
    30907.0 0.63997 1.50(4) 721. 1.172 1.662
    30916.2 0.64016 1.36(4) 791. 1.172 1.486
    30925.5 0.64035 1.32(4) 787. 1.172 1.375
    30934.8 0.64055 1.23(3)   864. 1.1721 1.3057
    30944.1 0.64074 1.23(3)   868. 1.1721 1.2624
    30953.4 0.64093 1.16(3)   940. 1.1720 1.2352
    30962.7 0.64112 1.22(3)   866. 1.1719 1.2180
    30971.9 0.64131 1.17(3)   926. 1.1718 1.2072
    30981.2 0.64151 1.16(3)   902. 1.1717 1.2006
    30990.5 0.64170 1.14(3)   940. 1.1717 1.1965
    30999.8 0.64189 1.11(3)   964. 1.1716 1.1943
    31009.1 0.64208 1.21(3)   859. 1.1715 1.1935
    31018.4 0.64228 1.15(3)   942. 1.1714 1.1940
    31027.7 0.64247 1.13(3)   891. 1.1713 1.1957
    31037.0 0.64266 1.14(3)   942. 1.1712 1.1990
    31046.3 0.64286 1.14(3)   929. 1.1712 1.2048
    31055.7 0.64305 1.19(3)   872. 1.1711 1.2161
    31065.0 0.64324 1.20(3)   869. 1.1710 1.2458
    31074.3 0.64343 1.23(3)   888. 1.1709 1.3293
    31083.6 0.64363 1.58(4) 704. 1.171 1.552
    31092.9 0.64382 2.12(5) 492. 1.171 1.973
    31102.3 0.64401 2.56(5) 409. 1.171 2.424
    31111.6 0.64421 2.46(5) 423. 1.171 2.490
    31120.9 0.64440 1.97(4) 545. 1.171 2.194
    31130.3 0.64459 1.61(4) 676. 1.170 1.859
    31139.6 0.64479 1.44(4) 763. 1.170 1.613
    31149.0 0.64498 1.37(4) 773. 1.170 1.455
    31158.3 0.64517 1.30(3)   865. 1.1702 1.3555
    31167.6 0.64537 1.24(4)   831. 1.1701 1.2930
    31177.0 0.64556 1.27(4)   827. 1.1700 1.2536
    31186.4 0.64576 1.23(3)   865. 1.1700 1.2286
    31195.7 0.64595 1.22(3)   890. 1.1699 1.2125
    31205.1 0.64614 1.19(3)   925. 1.1698 1.2021
    31214.4 0.64634 1.21(3)   874. 1.1697 1.1953
    31223.8 0.64653 1.20(3)   889. 1.1696 1.1907
    31233.2 0.64672 1.19(3)   922. 1.1696 1.1876
    31242.5 0.64692 1.15(3)   945. 1.1695 1.1856
    31251.9 0.64711 1.12(3)   1013. 1.1694 1.1842
    31261.3 0.64731 1.17(3)   918. 1.1693 1.1833
    31270.7 0.64750 1.12(3)   964. 1.1692 1.1828
    31280.0 0.64770 1.21(3)   855. 1.1692 1.1826
    31289.4 0.64789 1.10(3)   999. 1.1691 1.1826
    31298.8 0.64808 1.13(3)   958. 1.1690 1.1821
    31308.2 0.64828 1.17(3)   948. 1.1689 1.1833
    31317.6 0.64847 1.12(3)   980. 1.1689 1.1841
    31327.0 0.64867 1.18(3)   898. 1.1688 1.1852
    31336.4 0.64886 1.08(3)   1019. 1.1687 1.1866
    31345.8 0.64906 1.13(3)   985. 1.1686 1.1885
    31355.2 0.64925 1.12(3)   1000. 1.1685 1.1911
    31364.6 0.64945 1.17(3)   919. 1.1685 1.1947
    31374.0 0.64964 1.14(3)   942. 1.1684 1.2007
    31383.4 0.64984 1.13(3)   1017. 1.1683 1.2137
    31392.8 0.65003 1.21(3)   908. 1.1682 1.2480
    31402.3 0.65023 1.30(3)   869. 1.1681 1.3279
    31411.7 0.65042 1.47(4) 726. 1.168 1.456
    31421.1 0.65062 1.57(4) 697. 1.168 1.561
    31430.5 0.65081 1.47(4) 724. 1.168 1.549
    31439.9 0.65101 1.40(4) 782. 1.168 1.476
    31449.4 0.65120 1.40(4) 809. 1.168 1.420
    31458.8 0.65140 1.37(4)   815. 1.1677 1.4213
    31468.3 0.65159 1.54(4) 746. 1.168 1.552
    31477.7 0.65179 2.17(4) 525. 1.168 1.996
    31487.1 0.65198 3.19(5) 355. 1.167 2.939
    31496.6 0.65218 4.44(7) 235.5 1.167 4.119
    31506.0 0.65238 4.43(7) 234.7 1.167 4.527
    31515.5 0.65257 3.60(6) 305.4 1.167 3.906
    31524.9 0.65277 2.59(5) 452. 1.167 3.050
    31534.4 0.65296 2.12(4) 529. 1.167 2.387
    31543.9 0.65316 1.81(4) 599. 1.167 1.952
    31553.3 0.65336 1.63(4) 695. 1.167 1.676
    31562.8 0.65355 1.50(4) 732. 1.167 1.502
    31572.3 0.65375 1.38(4) 783. 1.167 1.392
    31581.7 0.65394 1.31(3)   846. 1.1666 1.3217
    31591.2 0.65414 1.27(3)   889. 1.1666 1.2767
    31600.7 0.65434 1.20(3)   942. 1.1665 1.2476
    31610.2 0.65453 1.22(3)   912. 1.1664 1.2287
    31619.6 0.65473 1.21(3)   956. 1.1663 1.2163
    31629.1 0.65493 1.16(3)   986. 1.1662 1.2083
    31638.6 0.65512 1.20(3)   914. 1.1662 1.2034
    31648.1 0.65532 1.22(3)   888. 1.1661 1.2006
    31657.6 0.65551 1.17(3)   948. 1.1660 1.1996
    31667.1 0.65571 1.16(3)   994. 1.1659 1.2004
    31676.6 0.65591 1.17(3)   993. 1.1659 1.2031
    31686.1 0.65611 1.19(3)   921. 1.1658 1.2087
    31695.6 0.65630 1.22(3)   945. 1.1657 1.2202
    31705.1 0.65650 1.25(3)   849. 1.1656 1.2493
    31714.6 0.65670 1.34(3)   859. 1.1655 1.3370
    31724.1 0.65689 1.57(4) 737. 1.165 1.576
    31733.7 0.65709 2.15(4) 534. 1.165 2.038
    31743.2 0.65729 2.67(5) 381. 1.165 2.551
    31752.7 0.65748 2.60(5) 420. 1.165 2.651
    31762.2 0.65768 2.08(4) 555. 1.165 2.336
    31771.8 0.65788 1.77(4) 654. 1.165 1.961
    31781.3 0.65808 1.51(4) 770. 1.165 1.682
    31790.8 0.65827 1.39(4)   832. 1.1649 1.4991
    31800.4 0.65847 1.33(3)   873. 1.1648 1.3832
    31809.9 0.65867 1.29(3)   876. 1.1648 1.3096
    31819.4 0.65887 1.21(3)   924. 1.1647 1.2626
    31829.0 0.65906 1.25(3)   883. 1.1646 1.2325
    31838.5 0.65926 1.22(3)   905. 1.1645 1.2129
    31848.1 0.65946 1.15(3)   995. 1.1644 1.1998
    31857.6 0.65966 1.19(3)   963. 1.1644 1.1912
    31867.2 0.65986 1.11(3)   1031. 1.1643 1.1853
    31876.8 0.66005 1.11(3)   998. 1.1642 1.1812
    31886.3 0.66025 1.11(3)   992. 1.1641 1.1782
    31895.9 0.66045 1.12(3)   1012. 1.1641 1.1761
    31905.5 0.66065 1.18(3)   974. 1.1640 1.1744
    31915.0 0.66085 1.15(3)   977. 1.1639 1.1731
    31924.6 0.66104 1.08(3)   1127. 1.1638 1.1702
    31934.2 0.66124 1.15(3)   987. 1.1637 1.1695
    31943.8 0.66144 1.12(3)   1041. 1.1637 1.1689
    31953.3 0.66164 1.16(3)   998. 1.1636 1.1684
    31962.9 0.66184 1.15(3)   927. 1.1635 1.1680
    31972.5 0.66204 1.13(3)   971. 1.1634 1.1676
    31982.1 0.66224 1.20(3)   883. 1.1634 1.1673
    31991.7 0.66243 1.14(3)   1015. 1.1633 1.1678
    32001.3 0.66263 1.16(3)   997. 1.1632 1.1676
    32010.9 0.66283 1.15(3)   1023. 1.1631 1.1675
    32020.5 0.66303 1.15(3)   1012. 1.1630 1.1675
    32030.1 0.66323 1.14(3)   1019. 1.1630 1.1675
    32039.7 0.66343 1.12(3)   1064. 1.1629 1.1675
    32049.3 0.66363 1.15(3)   1018. 1.1628 1.1677
    32059.0 0.66383 1.15(3)   949. 1.1627 1.1679
    32068.6 0.66403 1.14(3)   989. 1.1627 1.1682
    32078.2 0.66423 1.14(3)   966. 1.1626 1.1687
    32087.8 0.66442 1.14(3)   988. 1.1625 1.1695
    32097.4 0.66462 1.16(3)   944. 1.1624 1.1706
    32107.1 0.66482 1.14(3)   1025. 1.1623 1.1723
    32116.7 0.66502 1.16(3)   982. 1.1623 1.1753
    32126.3 0.66522 1.13(3)   1019. 1.1622 1.1826
    32136.0 0.66542 1.19(3)   971. 1.1621 1.2042
    32145.6 0.66562 1.25(3)   913. 1.1620 1.2625
    32155.3 0.66582 1.34(3)   873. 1.1620 1.3744
    32164.9 0.66602 1.58(4) 697. 1.162 1.497
    32174.6 0.66622 1.44(4) 795. 1.162 1.519
    32184.2 0.66642 1.37(3)   855. 1.1617 1.4432
    32193.9 0.66662 1.35(4)   827. 1.1617 1.3541
    32203.5 0.66682 1.23(3)   935. 1.1616 1.2877
    32213.2 0.66702 1.27(3)   864. 1.1615 1.2442
    32222.8 0.66722 1.18(3)   991. 1.1614 1.2165
    32232.5 0.66742 1.20(3)   1004. 1.1613 1.1989
    32242.2 0.66762 1.16(3)   1005. 1.1613 1.1878
    32251.9 0.66782 1.10(3)   1079. 1.1612 1.1807
    32261.5 0.66802 1.09(3)   1121. 1.1611 1.1763
    32271.2 0.66822 1.12(3)   1057. 1.1610 1.1736
    32280.9 0.66842 1.15(3)   997. 1.1610 1.1721
    32290.6 0.66862 1.14(3)   1051. 1.1609 1.1713
    32300.3 0.66882 1.19(3)   950. 1.1608 1.1711
    32310.0 0.66902 1.10(3)   1082. 1.1607 1.1714
    32319.6 0.66923 1.09(3)   1082. 1.1607 1.1722
    32329.3 0.66943 1.14(3)   989. 1.1606 1.1734
    32339.0 0.66963 1.09(3)   1081. 1.1605 1.1753
    32348.7 0.66983 1.18(3)   1001. 1.1604 1.1781
    32358.4 0.67003 1.16(3)   1023. 1.1603 1.1822
    32368.2 0.67023 1.17(3)   1033. 1.1603 1.1884
    32377.9 0.67043 1.19(3)   1000. 1.1602 1.1996
    32387.6 0.67063 1.22(3)   969. 1.1601 1.2264
    32397.3 0.67083 1.30(3)   939. 1.1600 1.3063
    32407.0 0.67104 1.47(3)   851. 1.1600 1.5204
    32416.7 0.67124 1.93(4) 595. 1.160 1.924
    32426.5 0.67144 2.38(5) 452. 1.160 2.353
    32436.2 0.67164 2.38(5) 475. 1.160 2.416
    32445.9 0.67184 1.98(4) 578. 1.160 2.142
    32455.7 0.67204 1.68(4) 706. 1.160 1.829
    32465.4 0.67224 1.50(4) 778. 1.160 1.597
    32475.1 0.67245 1.40(4)   837. 1.1594 1.4448
    32484.9 0.67265 1.27(3)   943. 1.1593 1.3472
    32494.6 0.67285 1.23(3)   952. 1.1593 1.2848
    32504.4 0.67305 1.23(3)   942. 1.1592 1.2448
    32514.1 0.67325 1.14(3)   1058. 1.1591 1.2190
    32523.9 0.67346 1.18(3)   1020. 1.1590 1.2022
    32533.6 0.67366 1.19(3)   1017. 1.1590 1.1912
    32543.4 0.67386 1.15(3)   1051. 1.1589 1.1839
    32553.1 0.67406 1.18(3)   995. 1.1588 1.1790
    32562.9 0.67426 1.15(3)   1003. 1.1587 1.1757
    32572.7 0.67447 1.12(3)   1071. 1.1587 1.1735
    32582.5 0.67467 1.17(3)   996. 1.1586 1.1719
    32592.2 0.67487 1.15(3)   1039. 1.1585 1.1706
    32602.0 0.67507 1.13(3)   1051. 1.1584 1.1700
    32611.8 0.67528 1.13(3)   1079. 1.1584 1.1695
    32621.6 0.67548 1.18(3)   980. 1.1583 1.1693
    32631.4 0.67568 1.13(3)   1043. 1.1582 1.1693
    32641.1 0.67588 1.11(3)   1052. 1.1581 1.1694
    32650.9 0.67609 1.22(3)   940. 1.1581 1.1697
    32660.7 0.67629 1.14(3)   1067. 1.1580 1.1701
    32670.5 0.67649 1.14(3)   1032. 1.1579 1.1707
    32680.3 0.67670 1.13(3)   1065. 1.1578 1.1715
    32690.1 0.67690 1.14(3)   1065. 1.1577 1.1724
    32699.9 0.67710 1.14(3)   1041. 1.1577 1.1737
    32709.8 0.67730 1.12(3)   1076. 1.1576 1.1753
    32719.6 0.67751 1.14(3)   1062. 1.1575 1.1778
    32729.4 0.67771 1.14(3)   1010. 1.1574 1.1806
    32739.2 0.67791 1.23(3)   952. 1.1574 1.1848
    32749.0 0.67812 1.24(3)   976. 1.1573 1.1928
    32758.8 0.67832 1.19(3)   1039. 1.1572 1.2122
    32768.7 0.67853 1.21(3)   991. 1.1571 1.2551
    32778.5 0.67873 1.35(3)   886. 1.1571 1.3219
    32788.3 0.67893 1.41(4)   815. 1.1570 1.3747
    32798.2 0.67914 1.31(3)   941. 1.1569 1.3716
    32808.0 0.67934 1.25(3)   979. 1.1568 1.3429
    32817.9 0.67954 1.26(3)   959. 1.1568 1.3249
    32827.7 0.67975 1.32(3)   915. 1.1567 1.3357
    32837.6 0.67995 1.44(3)   867. 1.1566 1.4105
    32847.4 0.68016 1.74(4) 753. 1.157 1.675
    32857.3 0.68036 2.48(4) 524. 1.156 2.395
    32867.1 0.68056 3.91(6) 306.0 1.156 3.716
    32877.0 0.68077 5.17(7) 221.8 1.156 5.034
    32886.8 0.68097 4.98(7) 233.6 1.156 5.116
    32896.7 0.68118 3.84(6) 318.7 1.156 4.213
    32906.6 0.68138 2.80(5) 462. 1.156 3.234
    32916.4 0.68159 2.34(4) 525. 1.156 2.517
    32926.3 0.68179 1.99(4) 609. 1.156 2.046
    32936.2 0.68199 1.74(4) 706. 1.156 1.742
    32946.1 0.68220 1.57(4) 774. 1.156 1.546
    32956.0 0.68240 1.46(3)   844. 1.1557 1.4201
    32965.9 0.68261 1.39(3)   880. 1.1556 1.3382
    32975.7 0.68281 1.31(3)   955. 1.1556 1.2848
    32985.6 0.68302 1.27(3)   1002. 1.1555 1.2495
    32995.5 0.68322 1.28(3)   961. 1.1554 1.2260
    33005.4 0.68343 1.23(3)   1014. 1.1553 1.2101
    33015.3 0.68363 1.19(3)   1063. 1.1552 1.1993
    33025.2 0.68384 1.22(3)   1013. 1.1552 1.1918
    33035.1 0.68404 1.17(3)   1078. 1.1551 1.1867
    33045.1 0.68425 1.20(3)   1019. 1.1550 1.1832
    33055.0 0.68445 1.18(3)   1042. 1.1549 1.1811
    33064.9 0.68466 1.19(3)   1041. 1.1549 1.1799
    33074.8 0.68487 1.16(3)   1034. 1.1548 1.1799
    33084.7 0.68507 1.20(3)   989. 1.1547 1.1809
    33094.7 0.68528 1.18(3)   1023. 1.1546 1.1836
    33104.6 0.68548 1.16(3)   1022. 1.1546 1.1897
    33114.5 0.68569 1.18(3)   1072. 1.1545 1.2050
    33124.4 0.68589 1.29(3)   970. 1.1544 1.2522
    33134.4 0.68610 1.46(3)   861. 1.1543 1.3838
    33144.3 0.68630 1.70(4) 735. 1.154 1.644
    33154.3 0.68651 2.01(4) 596. 1.154 1.945
    33164.2 0.68672 2.04(4) 592. 1.154 2.017
    33174.2 0.68692 1.86(4) 645. 1.154 1.847
    33184.1 0.68713 1.64(4) 744. 1.154 1.636
    33194.1 0.68733 1.44(3)   879. 1.1539 1.4744
    33204.0 0.68754 1.31(3)   965. 1.1538 1.3668
    33214.0 0.68775 1.27(3)   997. 1.1537 1.2972
    33224.0 0.68795 1.23(3)   1052. 1.1537 1.2523
    33233.9 0.68816 1.19(3)   1082. 1.1536 1.2232
    33243.9 0.68837 1.18(3)   1104. 1.1535 1.2044
    33253.9 0.68857 1.16(3)   1139. 1.1534 1.1920
    33263.8 0.68878 1.16(3)   1087. 1.1534 1.1839
    33273.8 0.68899 1.25(3)   979. 1.1533 1.1785
    33283.8 0.68919 1.16(3)   1081. 1.1532 1.1750
    33293.8 0.68940 1.18(3)   1070. 1.1531 1.1727
    33303.8 0.68961 1.16(3)   1114. 1.1531 1.1711
    33313.8 0.68981 1.17(3)   1091. 1.1530 1.1701
    33323.8 0.69002 1.18(3)   1067. 1.1529 1.1696
    33333.8 0.69023 1.17(3)   1100. 1.1528 1.1693
    33343.8 0.69044 1.16(3)   1088. 1.1528 1.1692
    33353.8 0.69064 1.16(3)   1074. 1.1527 1.1673
    33363.8 0.69085 1.19(3)   1073. 1.1526 1.1678
    33373.8 0.69106 1.18(3)   1063. 1.1525 1.1683
    33383.8 0.69126 1.17(3)   1058. 1.1525 1.1691
    33393.8 0.69147 1.17(3)   1085. 1.1524 1.1700
    33403.8 0.69168 1.20(3)   1028. 1.1523 1.1711
    33413.8 0.69189 1.18(3)   1046. 1.1522 1.1724
    33423.9 0.69209 1.13(3)   1121. 1.1522 1.1740
    33433.9 0.69230 1.14(3)   1128. 1.1521 1.1759
    33443.9 0.69251 1.20(3)   1057. 1.1520 1.1782
    33454.0 0.69272 1.20(3)   1054. 1.1519 1.1817
    33464.0 0.69292 1.20(3)   1019. 1.1519 1.1851
    33474.0 0.69313 1.21(3)   1043. 1.1518 1.1893
    33484.1 0.69334 1.20(3)   1029. 1.1517 1.1947
    33494.1 0.69355 1.20(3)   1046. 1.1516 1.2027
    33504.2 0.69376 1.20(3)   1095. 1.1516 1.2180
    33514.2 0.69397 1.31(3)   972. 1.1515 1.2534
    33524.3 0.69417 1.39(3)   912. 1.1514 1.3258
    33534.3 0.69438 1.47(3)   863. 1.1513 1.4270
    33544.4 0.69459 1.52(4)   820. 1.1513 1.4903
    33554.4 0.69480 1.49(3)   859. 1.1512 1.4770
    33564.5 0.69501 1.37(3)   944. 1.1511 1.4423
    33574.6 0.69522 1.40(3)   915. 1.1511 1.4303
    33584.7 0.69542 1.50(3)   887. 1.1510 1.4629
    33594.7 0.69563 1.64(4)   815. 1.1509 1.5940
    33604.8 0.69584 2.18(4) 650. 1.151 2.032
    33614.9 0.69605 3.39(5) 419. 1.151 3.285
    33625.0 0.69626 6.29(7) 203.9 1.151 5.815
    33635.1 0.69647 9.27(9) 132.0 1.151 8.803
    33645.2 0.69668 9.57(9) 126.7 1.151 9.639
    33655.3 0.69689 7.41(8) 172.0 1.150 8.036
    33665.3 0.69710 5.28(6) 248.1 1.150 5.946
    33675.4 0.69730 3.95(6) 327.9 1.150 4.327
    33685.6 0.69751 3.14(5) 425. 1.150 3.240
    33695.7 0.69772 2.59(4) 511. 1.150 2.532
    33705.8 0.69793 2.30(4) 553. 1.150 2.074
    33715.9 0.69814 1.99(4) 646. 1.150 1.776
    33726.0 0.69835 1.76(4) 746. 1.150 1.581
    33736.1 0.69856 1.61(4) 790. 1.150 1.453
    33746.2 0.69877 1.52(3)   863. 1.1498 1.3689
    33756.4 0.69898 1.44(3)   900. 1.1497 1.3124
    33766.5 0.69919 1.38(3)   938. 1.1496 1.2742
    33776.6 0.69940 1.32(3)   988. 1.1496 1.2482
    33786.7 0.69961 1.29(3)   1012. 1.1495 1.2302
    33796.9 0.69982 1.32(3)   955. 1.1494 1.2177
    33807.0 0.70003 1.27(3)   1008. 1.1493 1.2090
    33817.2 0.70024 1.26(3)   1028. 1.1493 1.2031
    33827.3 0.70045 1.21(3)   1088. 1.1492 1.1994
    33837.5 0.70066 1.23(3)   1021. 1.1491 1.1976
    33847.6 0.70087 1.25(3)   1028. 1.1490 1.1976
    33857.8 0.70108 1.25(3)   1006. 1.1490 1.2000
    33867.9 0.70129 1.22(3)   1048. 1.1489 1.2047
    33878.1 0.70150 1.26(3)   1053. 1.1488 1.2137
    33888.2 0.70171 1.28(3)   1036. 1.1487 1.2334
    33898.4 0.70192 1.31(3)   1019. 1.1487 1.2885
    33908.6 0.70213 1.51(3)   903. 1.1486 1.4572
    33918.8 0.70234 1.89(4) 725. 1.149 1.869
    33928.9 0.70255 2.60(5) 485. 1.148 2.528
    33939.1 0.70276 3.10(5) 407. 1.148 3.018
    33949.3 0.70298 2.81(5) 455. 1.148 2.888
    33959.5 0.70319 2.39(4) 538. 1.148 2.439
    33969.7 0.70340 1.94(4) 677. 1.148 2.024
    33979.9 0.70361 1.68(4) 808. 1.148 1.729
    33990.0 0.70382 1.57(3)   858. 1.1480 1.5352
    34000.2 0.70403 1.49(3)   880. 1.1479 1.4087
    34010.4 0.70424 1.42(3)   929. 1.1479 1.3261
    34020.6 0.70445 1.33(3)   984. 1.1478 1.2721
    34030.9 0.70466 1.34(3)   949. 1.1477 1.2366
    34041.1 0.70488 1.25(3)   1075. 1.1476 1.2131
    34051.3 0.70509 1.25(3)   1025. 1.1476 1.1973
    34061.5 0.70530 1.24(3)   1036. 1.1475 1.1866
    34071.7 0.70551 1.24(3)   1037. 1.1474 1.1793
    34081.9 0.70572 1.23(3)   1054. 1.1473 1.1741
    34092.1 0.70593 1.17(3)   1153. 1.1473 1.1705
    34102.4 0.70615 1.16(3)   1127. 1.1472 1.1679
    34112.6 0.70636 1.20(3)   1078. 1.1471 1.1614
    34122.8 0.70657 1.16(3)   1139. 1.1470 1.1601
    34133.1 0.70678 1.15(3)   1174. 1.1470 1.1593
    34143.3 0.70699 1.20(3)   1114. 1.1469 1.1587
    34153.6 0.70721 1.15(3)   1156. 1.1468 1.1584
    34163.8 0.70742 1.21(3)   1124. 1.1467 1.1582
    34174.1 0.70763 1.22(3)   1085. 1.1467 1.1582
    34184.3 0.70784 1.18(3)   1126. 1.1466 1.1584
    34194.6 0.70806 1.15(3)   1191. 1.1465 1.1588
    34204.8 0.70827 1.23(3)   1063. 1.1465 1.1593
    34215.1 0.70848 1.18(3)   1089. 1.1464 1.1601
    34225.3 0.70869 1.19(3)   1108. 1.1463 1.1611
    34235.6 0.70891 1.22(3)   1065. 1.1462 1.1625
    34245.9 0.70912 1.18(3)   1161. 1.1462 1.1643
    34256.2 0.70933 1.17(3)   1122. 1.1461 1.1667
    34266.4 0.70954 1.19(3)   1126. 1.1460 1.1700
    34276.7 0.70976 1.17(3)   1214. 1.1459 1.1745
    34287.0 0.70997 1.23(3)   1073. 1.1459 1.1849
    34297.3 0.71018 1.23(3)   1086. 1.1458 1.1971
    34307.6 0.71040 1.21(3)   1110. 1.1457 1.2263
    34317.9 0.71061 1.35(3)   1014. 1.1456 1.3118
    34328.2 0.71082 1.56(3)   904. 1.1456 1.5296
    34338.5 0.71104 1.94(4) 707. 1.145 1.907
    34348.8 0.71125 2.28(4) 563. 1.145 2.245
    34359.1 0.71146 2.12(4) 619. 1.145 2.232
    34369.4 0.71168 1.92(4) 700. 1.145 1.987
    34379.7 0.71189 1.69(4) 809. 1.145 1.740
    34390.0 0.71210 1.51(3)   918. 1.1451 1.5666
    34400.3 0.71232 1.44(3)   940. 1.1451 1.4637
    34410.6 0.71253 1.45(3)   961. 1.1450 1.4301
    34421.0 0.71274 1.58(3)   901. 1.1449 1.5207
    34431.3 0.71296 1.96(4) 734. 1.145 1.875
    34441.6 0.71317 2.71(4) 500. 1.145 2.591
    34452.0 0.71339 3.50(5) 362. 1.145 3.362
    34462.3 0.71360 3.52(5) 365. 1.145 3.473
    34472.6 0.71381 2.84(5) 483. 1.145 2.989
    34483.0 0.71403 2.38(4) 561. 1.144 2.428
    34493.3 0.71424 2.03(4) 661. 1.144 2.004
    34503.7 0.71446 1.70(4)   820. 1.1443 1.7190
    34514.0 0.71467 1.57(3)   892. 1.1442 1.5327
    34524.4 0.71489 1.50(3)   908. 1.1442 1.4112
    34534.7 0.71510 1.38(3)   1015. 1.1441 1.3319
    34545.1 0.71531 1.34(3)   1060. 1.1440 1.2801
    34555.4 0.71553 1.36(3)   1030. 1.1440 1.2464
    34565.8 0.71574 1.32(3)   1030. 1.1439 1.2244
    34576.2 0.71596 1.29(3)   1064. 1.1438 1.2103
    34586.6 0.71617 1.25(3)   1140. 1.1437 1.2014
    34596.9 0.71639 1.22(3)   1083. 1.1437 1.1963
    34607.3 0.71660 1.25(3)   1077. 1.1436 1.1937
    34617.7 0.71682 1.22(3)   1145. 1.1435 1.1933
    34628.1 0.71703 1.18(3)   1182. 1.1434 1.1945
    34638.5 0.71725 1.19(3)   1206. 1.1434 1.1974
    34648.9 0.71746 1.18(3)   1188. 1.1433 1.2021
    34659.3 0.71768 1.21(3)   1130. 1.1432 1.2087
    34669.6 0.71789 1.23(3)   1093. 1.1431 1.2178
    34680.1 0.71811 1.21(3)   1178. 1.1431 1.2304
    34690.5 0.71832 1.24(3)   1081. 1.1430 1.2478
    34700.9 0.71854 1.31(3)   1038. 1.1429 1.2726
    34711.3 0.71876 1.26(3)   1166. 1.1428 1.3103
    34721.7 0.71897 1.41(3)   994. 1.1428 1.3770
    34732.1 0.71919 1.62(3)   859. 1.1427 1.5360
    34742.5 0.71940 2.12(4) 708. 1.143 2.014
    34752.9 0.71962 3.36(5) 459. 1.143 3.304
    34763.4 0.71983 5.99(7) 231.6 1.142 5.720
    34773.8 0.72005 8.67(8) 148.7 1.142 8.217
    34784.2 0.72027 8.50(8) 155.6 1.142 8.515
    34794.7 0.72048 6.49(7) 218.2 1.142 6.948
    34805.1 0.72070 4.73(6) 308.9 1.142 5.167
    34815.6 0.72092 3.68(5) 378. 1.142 3.826
    34826.0 0.72113 2.96(5) 469. 1.142 2.923
    34836.4 0.72135 2.41(4) 596. 1.142 2.331
    34846.9 0.72156 2.06(4) 695. 1.142 1.946
    34857.3 0.72178 1.80(4) 798. 1.142 1.691
    34867.8 0.72200 1.65(3)   884. 1.1417 1.5227
    34878.3 0.72221 1.55(3)   895. 1.1417 1.4113
    34888.7 0.72243 1.46(3)   949. 1.1416 1.3368
    34899.2 0.72265 1.37(3)   1019. 1.1415 1.2864
    34909.7 0.72286 1.35(3)   1011. 1.1415 1.2520
    34920.1 0.72308 1.31(3)   1071. 1.1414 1.2282
    34930.6 0.72330 1.30(3)   1087. 1.1413 1.2100
    34941.1 0.72352 1.27(3)   1090. 1.1412 1.1980
    34951.6 0.72373 1.26(3)   1110. 1.1412 1.1892
    34962.1 0.72395 1.23(3)   1135. 1.1411 1.1827
    34972.5 0.72417 1.22(3)   1164. 1.1410 1.1777
    34983.0 0.72438 1.22(3)   1174. 1.1409 1.1739
    34993.5 0.72460 1.20(3)   1140. 1.1409 1.1709
    35004.0 0.72482 1.26(3)   1099. 1.1408 1.1686
    35014.5 0.72504 1.18(3)   1196. 1.1407 1.1667
    35025.0 0.72525 1.17(3)   1208. 1.1407 1.1652
    35035.5 0.72547 1.24(3)   1159. 1.1406 1.1640
    35046.1 0.72569 1.21(3)   1187. 1.1405 1.1631
    35056.6 0.72591 1.16(3)   1232. 1.1404 1.1625
    35067.1 0.72612 1.19(3)   1182. 1.1404 1.1620
    35078. 0.72634 1.20(3)   1144. 1.1403 1.1618
    35088. 0.72656 1.20(3)   1190. 1.1402 1.1618
    35099. 0.72678 1.16(3)   1189. 1.1401 1.1619
    35109. 0.72700 1.20(3)   1157. 1.1401 1.1623
    35120. 0.72721 1.18(3)   1210. 1.1400 1.1629
    35130. 0.72743 1.21(3)   1169. 1.1399 1.1637
    35141. 0.72765 1.17(3)   1214. 1.1398 1.1648
    35151. 0.72787 1.12(3)   1316. 1.1398 1.1662
    35162. 0.72809 1.17(3)   1235. 1.1397 1.1681
    35172. 0.72831 1.16(3)   1255. 1.1396 1.1703
    35183. 0.72852 1.15(3)   1243. 1.1396 1.1732
    35194. 0.72874 1.17(3)   1225. 1.1395 1.1797
    35204. 0.72896 1.20(3)   1185. 1.1394 1.1845
    35215. 0.72918 1.25(3)   1145. 1.1393 1.1906
    35225. 0.72940 1.21(3)   1182. 1.1393 1.1984
    35236. 0.72962 1.22(3)   1178. 1.1392 1.2088
    35246. 0.72984 1.18(3)   1229. 1.1391 1.2186
    35257. 0.73006 1.24(3)   1145. 1.1390 1.2387
    35268. 0.73028 1.28(3)   1130. 1.1390 1.2692
    35278. 0.73049 1.33(3)   1122. 1.1389 1.3232
    35289. 0.73071 1.48(3)   1046. 1.1388 1.4546
    35299. 0.73093 1.88(4) 811. 1.139 1.851
    35310. 0.73115 2.93(4) 541. 1.139 2.900
    35320. 0.73137 4.98(6) 289.8 1.139 4.798
    35331. 0.73159 6.86(7) 195.4 1.139 6.628
    35342. 0.73181 6.69(7) 203.4 1.138 6.705
    35352. 0.73203 5.19(6) 281.3 1.138 5.471
    35363. 0.73225 3.90(5) 380. 1.138 4.139
    35373. 0.73247 3.01(5) 484. 1.138 3.146
    35384. 0.73269 2.50(4) 582. 1.138 2.479
    35395. 0.73291 2.19(4) 660. 1.138 2.039
    35405. 0.73313 1.86(4) 805. 1.138 1.750
    35416. 0.73335 1.72(3)   851. 1.1379 1.5596
    35427. 0.73357 1.55(3)   953. 1.1379 1.4339
    35437. 0.73379 1.45(3)   1022. 1.1378 1.3504
    35448. 0.73401 1.38(3)   1053. 1.1377 1.2948
    35458. 0.73423 1.33(3)   1062. 1.1377 1.2575
    35469. 0.73445 1.28(3)   1151. 1.1376 1.2325
    35480. 0.73467 1.26(3)   1133. 1.1375 1.2156
    35490. 0.73489 1.24(3)   1183. 1.1374 1.2043
    35501. 0.73511 1.25(3)   1190. 1.1374 1.1969
    35512. 0.73533 1.19(3)   1266. 1.1373 1.1923
    35522. 0.73555 1.20(3)   1251. 1.1372 1.1900
    35533. 0.73577 1.16(3)   1312. 1.1371 1.1894
    35544. 0.73599 1.25(3)   1138. 1.1371 1.1904
    35554. 0.73621 1.22(3)   1178. 1.1370 1.1932
    35565. 0.73644 1.22(3)   1194. 1.1369 1.1978
    35576. 0.73666 1.24(3)   1178. 1.1369 1.2047
    35586. 0.73688 1.30(3)   1096. 1.1368 1.2147
    35597. 0.73710 1.21(3)   1226. 1.1367 1.2292
    35608. 0.73732 1.26(3)   1201. 1.1366 1.2508
    35618. 0.73754 1.25(3)   1206. 1.1366 1.2858
    35629. 0.73776 1.38(3)   1115. 1.1365 1.3570
    35640. 0.73798 1.67(3)   886. 1.1364 1.5550
    35650. 0.73821 2.22(4) 706. 1.136 2.148
    35661. 0.73843 3.66(5) 414. 1.136 3.516
    35672. 0.73865 5.64(6) 249.5 1.136 5.511
    35683. 0.73887 6.60(7) 208.8 1.136 6.683
    35693. 0.73909 5.84(6) 245.0 1.136 6.065
    35704. 0.73931 4.42(5) 334.8 1.136 4.742
    35715. 0.73954 3.37(5) 455. 1.136 3.586
    35725. 0.73976 2.70(4) 558. 1.136 2.774
    35736. 0.73998 2.28(4) 651. 1.136 2.233
    35747. 0.74020 1.95(4) 781. 1.136 1.876
    35758. 0.74042 1.82(4)   819. 1.1356 1.6398
    35768. 0.74065 1.61(3)   929. 1.1355 1.4836
    35779. 0.74087 1.47(3)   1006. 1.1355 1.3797
    35790. 0.74109 1.37(3)   1097. 1.1354 1.3106
    35800. 0.74131 1.33(3)   1139. 1.1353 1.2636
    35811. 0.74153 1.32(3)   1115. 1.1353 1.2315
    35822. 0.74176 1.27(3)   1167. 1.1352 1.2093
    35833. 0.74198 1.23(3)   1188. 1.1351 1.1937
    35843. 0.74220 1.21(3)   1209. 1.1350 1.1825
    35854. 0.74242 1.21(3)   1234. 1.1350 1.1714
    35865. 0.74265 1.18(3)   1302. 1.1349 1.1655
    35876. 0.74287 1.15(3)   1301. 1.1348 1.1609
    35886. 0.74309 1.16(3)   1250. 1.1347 1.1574
    35897. 0.74332 1.14(3)   1310. 1.1347 1.1546
    35908. 0.74354 1.18(3)   1218. 1.1346 1.1524
    35919. 0.74376 1.16(3)   1276. 1.1345 1.1505
    35930. 0.74399 1.16(3)   1288. 1.1345 1.1490
    35940. 0.74421 1.19(3)   1245. 1.1344 1.1477
    35951. 0.74443 1.16(3)   1262. 1.1343 1.1466
    35962. 0.74466 1.14(3)   1276. 1.1342 1.1456
    35973. 0.74488 1.11(3)   1353. 1.1342 1.1448
    35983. 0.74510 1.11(3)   1372. 1.1341 1.1441
    35994. 0.74533 1.11(3)   1389. 1.1340 1.1435
    36005. 0.74555 1.17(3)   1238. 1.1339 1.1429
    36016. 0.74577 1.17(3)   1221. 1.1339 1.1424
    36027. 0.74600 1.15(3)   1271. 1.1338 1.1420
    36037. 0.74622 1.12(3)   1379. 1.1337 1.1417
    36048. 0.74644 1.17(3)   1230. 1.1337 1.1414
    36059. 0.74667 1.11(3)   1322. 1.1336 1.1411
    36070. 0.74689 1.15(3)   1294. 1.1335 1.1410
    36081. 0.74712 1.18(3)   1244. 1.1334 1.1408
    36092. 0.74734 1.17(3)   1281. 1.1334 1.1408
    36102. 0.74757 1.20(3)   1172. 1.1333 1.1408
    36113. 0.74779 1.15(3)   1249. 1.1332 1.1409
    36124. 0.74801 1.15(3)   1316. 1.1331 1.1411
    36135. 0.74824 1.17(3)   1281. 1.1331 1.1414
    36146. 0.74846 1.15(3)   1279. 1.1330 1.1418
    36157. 0.74869 1.14(3)   1316. 1.1329 1.1425
    36167. 0.74891 1.13(3)   1332. 1.1329 1.1448
    36178. 0.74914 1.13(3)   1322. 1.1328 1.1461
    36189. 0.74936 1.14(3)   1336. 1.1327 1.1479
    36200. 0.74959 1.11(3)   1400. 1.1326 1.1476
    36211. 0.74981 1.18(3)   1241. 1.1326 1.1516
    36222. 0.75004 1.15(3)   1320. 1.1325 1.1581
    36233. 0.75026 1.21(3)   1261. 1.1324 1.1722
    36243. 0.75049 1.29(3)   1161. 1.1323 1.2133
    36254. 0.75071 1.28(3)   1211. 1.1323 1.3316
    36265. 0.75094 1.54(3)   1001. 1.1322 1.5800
    36276. 0.75116 1.89(4) 780. 1.132 1.891
    36287. 0.75139 1.95(4) 764. 1.132 2.004
    36298. 0.75161 1.86(4) 809. 1.132 1.862
    36309. 0.75184 1.61(3)   935. 1.1319 1.6542
    36320. 0.75206 1.47(3)   1037. 1.1318 1.4862
    36331. 0.75229 1.35(3)   1151. 1.1318 1.3703
    36341. 0.75252 1.33(3)   1109. 1.1317 1.2931
    36352. 0.75274 1.29(3)   1141. 1.1316 1.2421
    36363. 0.75297 1.21(3)   1234. 1.1315 1.2084
    36374. 0.75319 1.20(3)   1246. 1.1315 1.1861
    36385. 0.75342 1.23(3)   1204. 1.1314 1.1712
    36396. 0.75365 1.21(3)   1203. 1.1313 1.1614
    36407. 0.75387 1.19(3)   1272. 1.1313 1.1549
    36418. 0.75410 1.24(3)   1183. 1.1312 1.1505
    36429. 0.75432 1.12(3)   1380. 1.1311 1.1477
    36440. 0.75455 1.17(3)   1290. 1.1310 1.1459
    36451. 0.75478 1.19(3)   1222. 1.1310 1.1449
    36462. 0.75500 1.17(3)   1285. 1.1309 1.1444
    36472. 0.75523 1.11(3)   1427. 1.1308 1.1444
    36483. 0.75546 1.16(3)   1272. 1.1307 1.1447
    36494. 0.75568 1.13(3)   1363. 1.1307 1.1454
    36505. 0.75591 1.18(3)   1255. 1.1306 1.1465
    36516. 0.75614 1.14(3)   1343. 1.1305 1.1480
    36527. 0.75636 1.14(3)   1360. 1.1305 1.1500
    36538. 0.75659 1.15(3)   1356. 1.1304 1.1527
    36549. 0.75682 1.18(3)   1261. 1.1303 1.1564
    36560. 0.75704 1.18(3)   1279. 1.1302 1.1613
    36571. 0.75727 1.17(3)   1278. 1.1302 1.1681
    36582. 0.75750 1.20(3)   1265. 1.1301 1.1780
    36593. 0.75773 1.24(3)   1214. 1.1300 1.1934
    36604. 0.75795 1.22(3)   1221. 1.1300 1.2230
    36615. 0.75818 1.36(3)   1143. 1.1299 1.3024
    36626. 0.75841 1.60(3)   991. 1.1298 1.5434
    36637. 0.75864 2.10(4) 760. 1.130 2.128
    36648. 0.75886 3.09(5) 485. 1.130 3.042
    36659. 0.75909 3.64(5) 405. 1.130 3.680
    36670. 0.75932 3.36(5) 445. 1.130 3.483
    36681. 0.75955 2.75(4) 571. 1.129 2.888
    36692. 0.75977 2.25(4) 694. 1.129 2.336
    36703. 0.76000 1.87(3)   848. 1.1293 1.9410
    36714. 0.76023 1.69(3)   919. 1.1292 1.6752
    36725. 0.76046 1.58(3)   974. 1.1292 1.4986
    36736. 0.76069 1.51(3)   1000. 1.1291 1.3813
    36747. 0.76091 1.37(3)   1133. 1.1290 1.3033
    36758. 0.76114 1.30(3)   1165. 1.1289 1.2512
    36769. 0.76137 1.30(3)   1166. 1.1289 1.2202
    36780. 0.76160 1.25(3)   1252. 1.1288 1.1967
    36791. 0.76183 1.20(3)   1282. 1.1287 1.1807
    36802. 0.76206 1.20(3)   1264. 1.1286 1.1692
    36813. 0.76229 1.16(3)   1354. 1.1286 1.1616
    36824. 0.76251 1.20(3)   1267. 1.1285 1.1563
    36835. 0.76274 1.20(3)   1291. 1.1284 1.1525
    36846. 0.76297 1.14(3)   1412. 1.1284 1.1498
    36857. 0.76320 1.16(3)   1345. 1.1283 1.1478
    36868. 0.76343 1.15(3)   1348. 1.1282 1.1464
    36879. 0.76366 1.21(3)   1232. 1.1281 1.1454
    36891. 0.76389 1.17(3)   1343. 1.1281 1.1447
    36902. 0.76412 1.16(3)   1297. 1.1280 1.1443
    36913. 0.76435 1.16(3)   1329. 1.1279 1.1440
    36924. 0.76458 1.16(3)   1338. 1.1279 1.1439
    36935. 0.76481 1.16(3)   1315. 1.1278 1.1440
    36946. 0.76503 1.17(3)   1315. 1.1277 1.1442
    36957. 0.76526 1.14(3)   1350. 1.1276 1.1446
    36968. 0.76549 1.14(3)   1370. 1.1276 1.1451
    36979. 0.76572 1.17(3)   1273. 1.1275 1.1457
    36990. 0.76595 1.15(3)   1311. 1.1274 1.1466
    37001. 0.76618 1.14(3)   1375. 1.1273 1.1476
    37012. 0.76641 1.15(3)   1328. 1.1273 1.1488
    37024. 0.76664 1.14(3)   1368. 1.1272 1.1503
    37035. 0.76687 1.15(3)   1326. 1.1271 1.1522
    37046. 0.76710 1.22(3)   1244. 1.1271 1.1544
    37057. 0.76733 1.15(3)   1349. 1.1270 1.1571
    37068. 0.76756 1.17(3)   1314. 1.1269 1.1605
    37079. 0.76779 1.18(3)   1273. 1.1268 1.1648
    37090. 0.76802 1.17(3)   1309. 1.1268 1.1703
    37101. 0.76825 1.18(3)   1313. 1.1267 1.1778
    37113. 0.76849 1.19(3)   1364. 1.1266 1.1887
    37124. 0.76872 1.16(3)   1339. 1.1265 1.2080
    37135. 0.76895 1.24(3)   1301. 1.1265 1.2555
    37146. 0.76918 1.41(3)   1126. 1.1264 1.3931
    37157. 0.76941 1.72(3)   936. 1.1263 1.7169
    37168. 0.76964 2.18(4) 719. 1.126 2.211
    37179. 0.76987 2.53(4) 592. 1.126 2.540
    37191. 0.77010 2.33(4) 667. 1.126 2.432
    37202. 0.77033 2.10(4) 732. 1.126 2.129
    37213. 0.77056 1.80(3)   882. 1.1260 1.8580
    37224. 0.77079 1.63(3)   1010. 1.1259 1.6759
    37235. 0.77103 1.60(3)   991. 1.1258 1.5716
    37246. 0.77126 1.56(3)   1018. 1.1258 1.5333
    37258. 0.77149 1.63(3)   989. 1.1257 1.5779
    37269. 0.77172 1.91(3)   878. 1.1256 1.8276
    37280. 0.77195 2.75(4) 639. 1.126 2.678
    37291. 0.77218 4.77(5) 352. 1.125 4.722
    37302. 0.77241 7.93(7) 193.2 1.125 7.775
    37313. 0.77265 9.87(8) 150.2 1.125 9.649
    37325. 0.77288 8.40(7) 186.8 1.125 8.791
    37336. 0.77311 6.48(6) 245.8 1.125 6.797
    37347. 0.77334 4.94(6) 323.7 1.125 5.018
    37358. 0.77357 3.77(5) 433. 1.125 3.750
    37369. 0.77381 2.99(4) 550. 1.125 2.897
    37381. 0.77404 2.47(4) 650. 1.125 2.328
    37392. 0.77427 2.06(4) 786. 1.125 1.950
    37403. 0.77450 1.86(3)   855. 1.1247 1.6967
    37414. 0.77473 1.71(3)   892. 1.1247 1.5273
    37426. 0.77497 1.51(3)   1077. 1.1246 1.4133
    37437. 0.77520 1.46(3)   1069. 1.1245 1.3359
    37448. 0.77543 1.37(3)   1138. 1.1245 1.2829
    37459. 0.77567 1.34(3)   1166. 1.1244 1.2463
    37470. 0.77590 1.31(3)   1200. 1.1243 1.2206
    37482. 0.77613 1.22(3)   1329. 1.1242 1.2024
    37493. 0.77636 1.25(3)   1299. 1.1242 1.1893
    37504. 0.77660 1.24(3)   1284. 1.1241 1.1797
    37515. 0.77683 1.20(3)   1298. 1.1240 1.1727
    37527. 0.77706 1.17(3)   1357. 1.1239 1.1674
    37538. 0.77730 1.16(3)   1364. 1.1239 1.1636
    37549. 0.77753 1.15(3)   1341. 1.1238 1.1608
    37560. 0.77776 1.13(3)   1417. 1.1237 1.1588
    37572. 0.77800 1.13(3)   1445. 1.1237 1.1577
    37583. 0.77823 1.13(3)   1421. 1.1236 1.1572
    37594. 0.77846 1.17(3)   1332. 1.1235 1.1575
    37606. 0.77870 1.14(3)   1465. 1.1234 1.1587
    37617. 0.77893 1.19(3)   1349. 1.1234 1.1610
    37628. 0.77916 1.18(3)   1288. 1.1233 1.1648
    37639. 0.77940 1.13(3)   1451. 1.1232 1.1707
    37651. 0.77963 1.20(3)   1316. 1.1232 1.1803
    37662. 0.77986 1.19(3)   1407. 1.1231 1.1981
    37673. 0.78010 1.25(3)   1298. 1.1230 1.2427
    37685. 0.78033 1.37(3)   1207. 1.1229 1.3809
    37696. 0.78057 1.71(3)   1011. 1.1229 1.7490
    37707. 0.78080 2.36(4) 688. 1.123 2.414
    37719. 0.78104 3.00(4) 516. 1.123 3.042
    37730. 0.78127 2.94(4) 531. 1.123 3.060
    37741. 0.78150 2.53(4) 638. 1.123 2.639
    37753. 0.78174 2.08(4) 793. 1.123 2.186
    37764. 0.78197 1.82(3)   887. 1.1224 1.8443
    37775. 0.78221 1.61(3)   1033. 1.1224 1.6113
    37786. 0.78244 1.44(3)   1167. 1.1223 1.4552
    37798. 0.78268 1.40(3)   1129. 1.1222 1.3511
    37809. 0.78291 1.32(3)   1219. 1.1221 1.2815
    37821. 0.78315 1.26(3)   1269. 1.1221 1.2348
    37832. 0.78338 1.22(3)   1319. 1.1220 1.1985
    37843. 0.78362 1.20(3)   1391. 1.1219 1.1773
    37855. 0.78385 1.20(3)   1366. 1.1219 1.1628
    37866. 0.78409 1.19(3)   1370. 1.1218 1.1528
    37877. 0.78432 1.15(3)   1393. 1.1217 1.1458
    37889. 0.78456 1.13(3)   1419. 1.1216 1.1441
    37900. 0.78479 1.14(3)   1420. 1.1216 1.1407
    37911. 0.78503 1.15(3)   1425. 1.1215 1.1382
    37923. 0.78526 1.14(3)   1407. 1.1214 1.1364
    37934. 0.78550 1.18(3)   1348. 1.1213 1.1351
    37946. 0.78574 1.12(3)   1451. 1.1213 1.1341
    37957. 0.78597 1.12(3)   1460. 1.1212 1.1333
    37968. 0.78621 1.12(3)   1477. 1.1211 1.1328
    37980. 0.78644 1.11(3)   1509. 1.1211 1.1324
    37991. 0.78668 1.12(3)   1473. 1.1210 1.1322
    38002. 0.78692 1.10(3)   1474. 1.1209 1.1321
    38014. 0.78715 1.11(3)   1477. 1.1208 1.1320
    38025. 0.78739 1.09(3)   1511. 1.1208 1.1321
    38037. 0.78762 1.08(3)   1534. 1.1207 1.1322
    38048. 0.78786 1.13(3)   1499. 1.1206 1.1324
    38059. 0.78810 1.10(3)   1481. 1.1206 1.1327
    38071. 0.78833 1.12(3)   1500. 1.1205 1.1331
    38082. 0.78857 1.10(3)   1517. 1.1204 1.1336
    38094. 0.78881 1.10(3)   1532. 1.1203 1.1343
    38105. 0.78904 1.07(3)   1605. 1.1203 1.1350
    38117. 0.78928 1.12(3)   1470. 1.1202 1.1359
    38128. 0.78952 1.14(3)   1446. 1.1201 1.1370
    38139. 0.78975 1.11(3)   1488. 1.1201 1.1383
    38151. 0.78999 1.13(3)   1434. 1.1200 1.1399
    38162. 0.79023 1.13(3)   1466. 1.1199 1.1418
    38174. 0.79046 1.15(3)   1434. 1.1198 1.1442
    38185. 0.79070 1.16(3)   1421. 1.1198 1.1472
    38197. 0.79094 1.17(3)   1390. 1.1197 1.1511
    38208. 0.79118 1.16(3)   1385. 1.1196 1.1563
    38220. 0.79141 1.18(3)   1387. 1.1195 1.1638
    38231. 0.79165 1.20(3)   1400. 1.1195 1.1766
    38243. 0.79189 1.23(3)   1353. 1.1194 1.2061
    38254. 0.79213 1.27(3)   1305. 1.1193 1.2955
    38266. 0.79236 1.47(3)   1188. 1.1193 1.5126
    38277. 0.79260 1.85(3)   890. 1.1192 1.8585
    38289. 0.79284 2.08(4) 755. 1.119 2.113
    38300. 0.79308 2.00(4)   819. 1.1190 2.0588
    38311. 0.79331 1.80(3)   919. 1.1190 1.8490
    38323. 0.79355 1.64(3)   1004. 1.1189 1.6530
    38334. 0.79379 1.54(3)   1082. 1.1188 1.5172
    38346. 0.79403 1.44(3)   1185. 1.1188 1.4393
    38357. 0.79427 1.41(3)   1180. 1.1187 1.4009
    38369. 0.79451 1.47(3)   1137. 1.1186 1.4034
    38380. 0.79474 1.52(3)   1115. 1.1185 1.4727
    38392. 0.79498 1.78(3)   1019. 1.1185 1.7393
    38404. 0.79522 2.56(4) 718. 1.118 2.575
    38415. 0.79546 4.29(5) 417. 1.118 4.423
    38427. 0.79570 6.87(7) 232.4 1.118 6.874
    38438. 0.79594 7.75(7) 204.8 1.118 7.953
    38450. 0.79618 6.66(6) 251.0 1.118 6.980
    38461. 0.79641 5.14(5) 335.0 1.118 5.380
    38473. 0.79665 3.98(5) 426. 1.118 4.039
    38484. 0.79689 3.09(4) 552. 1.118 3.096
    38496. 0.79713 2.56(4) 674. 1.118 2.461
    38507. 0.79737 2.10(4)   818. 1.1178 2.0363
    38519. 0.79761 1.83(3)   944. 1.1177 1.7521
    38530. 0.79785 1.67(3)   1028. 1.1176 1.5618
    38542. 0.79809 1.53(3)   1085. 1.1175 1.4338
    38554. 0.79833 1.42(3)   1192. 1.1175 1.3474
    38565. 0.79857 1.30(3)   1331. 1.1174 1.2887
    38577. 0.79881 1.24(3)   1413. 1.1173 1.2486
    38588. 0.79905 1.27(3)   1322. 1.1173 1.2209
    38600. 0.79929 1.24(3)   1365. 1.1172 1.2017
    38611. 0.79953 1.17(3)   1439. 1.1171 1.1883
    38623. 0.79977 1.20(3)   1400. 1.1170 1.1790
    38635. 0.80001 1.24(3)   1341. 1.1170 1.1725
    38646. 0.80025 1.17(3)   1455. 1.1169 1.1680
    38658. 0.80049 1.18(3)   1456. 1.1168 1.1652
    38669. 0.80073 1.20(3)   1389. 1.1168 1.1636
    38681. 0.80097 1.16(3)   1445. 1.1167 1.1630
    38693. 0.80121 1.11(3)   1544. 1.1166 1.1634
    38704. 0.80145 1.09(3)   1617. 1.1165 1.1648
    38716. 0.80169 1.12(3)   1525. 1.1165 1.1671
    38727. 0.80193 1.17(3)   1448. 1.1164 1.1706
    38739. 0.80217 1.15(3)   1461. 1.1163 1.1755
    38751. 0.80241 1.16(3)   1478. 1.1163 1.1821
    38762. 0.80265 1.13(3)   1518. 1.1162 1.1911
    38774. 0.80289 1.20(3)   1404. 1.1161 1.2032
    38786. 0.80313 1.21(3)   1373. 1.1160 1.2200
    38797. 0.80337 1.21(3)   1407. 1.1160 1.2439
    38809. 0.80361 1.27(3)   1340. 1.1159 1.2794
    38820. 0.80386 1.33(3)   1340. 1.1158 1.3424
    38832. 0.80410 1.53(3)   1179. 1.1158 1.4927
    38844. 0.80434 2.01(3)   959. 1.1157 1.9534
    38855. 0.80458 3.18(4) 579. 1.116 3.206
    38867. 0.80482 5.43(6) 316.4 1.116 5.525
    38879. 0.80506 7.72(7) 209.3 1.115 7.821
    38890. 0.80530 7.82(7) 209.4 1.115 8.020
    38902. 0.80555 6.29(6) 271.6 1.115 6.587
    38914. 0.80579 4.86(5) 357. 1.115 4.973
    38925. 0.80603 3.76(5) 474. 1.115 3.741
    38937. 0.80627 3.00(4) 594. 1.115 2.894
    38949. 0.80651 2.41(4) 721. 1.115 2.325
    38960. 0.80675 2.01(3)   883. 1.1150 1.9392
    38972. 0.80700 1.73(3)   1026. 1.1149 1.6837
    38984. 0.80724 1.59(3)   1062. 1.1148 1.5121
    38996. 0.80748 1.43(3)   1224. 1.1148 1.3962
    39007. 0.80772 1.38(3)   1259. 1.1147 1.3176
    39019. 0.80797 1.32(3)   1288. 1.1146 1.2637
    39031. 0.80821 1.25(3)   1441. 1.1145 1.2264
    39042. 0.80845 1.23(3)   1424. 1.1145 1.2004
    39054. 0.80869 1.20(3)   1465. 1.1144 1.1819
    39066. 0.80894 1.22(3)   1411. 1.1143 1.1686
    39077. 0.80918 1.17(3)   1480. 1.1143 1.1588
    39089. 0.80942 1.16(3)   1476. 1.1142 1.1514
    39101. 0.80966 1.17(3)   1444. 1.1141 1.1458
    39113. 0.80991 1.17(3)   1401. 1.1140 1.1415
    39124. 0.81015 1.21(3)   1431. 1.1140 1.1427
    39136. 0.81039 1.18(3)   1449. 1.1139 1.1400
    39148. 0.81064 1.21(3)   1376. 1.1138 1.1379
    39160. 0.81088 1.14(3)   1517. 1.1138 1.1362
    39171. 0.81112 1.13(3)   1540. 1.1137 1.1348
    39183. 0.81137 1.17(3)   1526. 1.1136 1.1336
    39195. 0.81161 1.14(3)   1552. 1.1135 1.1327
    39207. 0.81185 1.17(3)   1423. 1.1135 1.1319
    39218. 0.81210 1.14(3)   1533. 1.1134 1.1312
    39230. 0.81234 1.14(3)   1524. 1.1133 1.1307
    39242. 0.81258 1.12(3)   1556. 1.1133 1.1303
    39254. 0.81283 1.11(3)   1586. 1.1132 1.1300
    39265. 0.81307 1.12(3)   1570. 1.1131 1.1298
    39277. 0.81332 1.08(3)   1664. 1.1130 1.1298
    39289. 0.81356 1.12(3)   1538. 1.1130 1.1298
    39301. 0.81380 1.12(3)   1576. 1.1129 1.1299
    39313. 0.81405 1.09(2)   1667. 1.1128 1.1300
    39324. 0.81429 1.06(3)   1659. 1.1128 1.1303
    39336. 0.81454 1.12(3)   1509. 1.1127 1.1307
    39348. 0.81478 1.12(3)   1578. 1.1126 1.1313
    39360. 0.81503 1.08(3)   1649. 1.1125 1.1319
    39372. 0.81527 1.11(3)   1523. 1.1125 1.1327
    39383. 0.81551 1.06(3)   1649. 1.1124 1.1336
    39395. 0.81576 1.07(3)   1639. 1.1123 1.1347
    39407. 0.81600 1.12(3)   1546. 1.1123 1.1360
    39419. 0.81625 1.08(2)   1671. 1.1122 1.1376
    39431. 0.81649 1.12(3)   1541. 1.1121 1.1395
    39443. 0.81674 1.12(3)   1584. 1.1121 1.1416
    39454. 0.81698 1.15(3)   1445. 1.1120 1.1406
    39466. 0.81723 1.11(3)   1590. 1.1119 1.1439
    39478. 0.81747 1.14(3)   1523. 1.1118 1.1477
    39490. 0.81772 1.10(3)   1585. 1.1118 1.1524
    39502. 0.81796 1.12(3)   1562. 1.1117 1.1580
    39514. 0.81821 1.15(3)   1459. 1.1116 1.1650
    39525. 0.81846 1.15(3)   1496. 1.1116 1.1737
    39537. 0.81870 1.14(3)   1516. 1.1115 1.1848
    39549. 0.81895 1.17(3)   1513. 1.1114 1.1992
    39561. 0.81919 1.16(3)   1509. 1.1113 1.2184
    39573. 0.81944 1.25(3)   1405. 1.1113 1.2449
    39585. 0.81968 1.22(3)   1486. 1.1112 1.2832
    39597. 0.81993 1.32(3)   1363. 1.1111 1.3441
    39609. 0.82018 1.45(3)   1260. 1.1111 1.4682
    39620. 0.82042 1.86(3)   1012. 1.1110 1.8237
    39632. 0.82067 2.88(4) 658. 1.111 2.885
    39644. 0.82091 5.14(5) 353. 1.111 5.249
    39656. 0.82116 8.38(7) 199.1 1.111 8.448
    39668. 0.82141 9.95(8) 164.6 1.111 9.958
    39680. 0.82165 8.55(7) 201.4 1.111 8.780
    39692. 0.82190 6.57(6) 275.5 1.111 6.722
    39704. 0.82215 4.98(5) 358. 1.110 4.969
    39716. 0.82239 3.69(5) 493. 1.110 3.729
    39728. 0.82264 3.07(4) 586. 1.110 2.889
    39739. 0.82289 2.45(4) 735. 1.110 2.325
    39751. 0.82313 2.10(3)   843. 1.1102 1.9466
    39763. 0.82338 1.85(3)   961. 1.1101 1.6921
    39775. 0.82363 1.58(3)   1143. 1.1101 1.5205
    39787. 0.82387 1.44(3)   1263. 1.1100 1.4042
    39799. 0.82412 1.43(3)   1253. 1.1099 1.3247
    39811. 0.82437 1.33(3)   1378. 1.1099 1.2700
    39823. 0.82462 1.32(3)   1399. 1.1098 1.2320
    39835. 0.82486 1.21(3)   1565. 1.1097 1.2052
    39847. 0.82511 1.24(3)   1517. 1.1097 1.1860
    39859. 0.82536 1.20(3)   1552. 1.1096 1.1721
    39871. 0.82561 1.17(3)   1596. 1.1095 1.1618
    39883. 0.82585 1.19(3)   1577. 1.1094 1.1541
    39895. 0.82610 1.20(3)   1548. 1.1094 1.1482
    39907. 0.82635 1.19(3)   1549. 1.1093 1.1437
    39919. 0.82660 1.13(3)   1621. 1.1092 1.1401
    39931. 0.82685 1.22(3)   1474. 1.1092 1.1372
    39943. 0.82709 1.16(3)   1553. 1.1091 1.1349
    39955. 0.82734 1.11(3)   1582. 1.1090 1.1331
    39967. 0.82759 1.12(3)   1493. 1.1090 1.1317
    39979. 0.82784 1.13(3)   1272. 1.1089 1.1307
    39991. 0.82809 1.12(3)   1201. 1.1088 1.1299
    40003. 0.82834 1.16(3)   1083. 1.1087 1.1295
    40015. 0.82858 1.11(3)   1160. 1.1087 1.1294
    40027. 0.82883 1.10(3)   1140. 1.1086 1.1297
    40039. 0.82908 1.11(3)   1129. 1.1085 1.1305
    40051. 0.82933 1.13(3)   1084. 1.1085 1.1320
    40063. 0.82958 1.15(3)   1060. 1.1084 1.1343
    40075. 0.82983 1.11(3)   1130. 1.1083 1.1381
    40087. 0.83008 1.12(3)   1091. 1.1083 1.1444
    40099. 0.83033 1.12(3)   1070. 1.1082 1.1571
    40111. 0.83058 1.14(3)   1114. 1.1081 1.1929
    40123. 0.83082 1.29(3)   968. 1.1080 1.3037
    40135. 0.83107 1.59(4) 798. 1.108 1.567
    40147. 0.83132 1.88(4) 662. 1.108 1.960
    40159. 0.83157 2.16(4) 556. 1.108 2.201
    40171. 0.83182 2.01(4) 630. 1.108 2.097
    40183. 0.83207 1.81(4) 686. 1.108 1.847
    40195. 0.83232 1.63(4) 783. 1.108 1.620
    40207. 0.83257 1.45(3)   851. 1.1076 1.4575
    40219. 0.83282 1.32(3)   956. 1.1075 1.3467
    40231. 0.83307 1.28(3)   968. 1.1074 1.2673
    40243. 0.83332 1.22(3)   1039. 1.1073 1.2176
    40255. 0.83357 1.21(3)   1042. 1.1073 1.1839
    40267. 0.83382 1.21(3)   1043. 1.1072 1.1612
    40279. 0.83407 1.16(3)   1109. 1.1071 1.1458
    40292. 0.83432 1.10(3)   1218. 1.1071 1.1352
    40304. 0.83457 1.13(3)   1150. 1.1070 1.1280
    40316. 0.83482 1.10(3)   1206. 1.1069 1.1229
    40328. 0.83507 1.06(3)   1215. 1.1069 1.1193
    40340. 0.83532 1.08(3)   1194. 1.1068 1.1168
    40352. 0.83557 1.12(3)   1143. 1.1067 1.1149
    40364. 0.83582 1.08(3)   1229. 1.1067 1.1135
    40376. 0.83607 1.13(3)   1175. 1.1066 1.1124
    40388. 0.83633 1.11(3)   1170. 1.1065 1.1116
    40400. 0.83658 1.13(3)   1165. 1.1064 1.1109
    40413. 0.83683 1.10(3)   1240. 1.1064 1.1104
    40425. 0.83708 1.10(3)   1260. 1.1063 1.1119
    40437. 0.83733 1.11(3)   1209. 1.1062 1.1116
    40449. 0.83758 1.11(3)   1181. 1.1062 1.1114
    40461. 0.83783 1.14(3)   1191. 1.1061 1.1112
    40473. 0.83808 1.14(3)   1182. 1.1060 1.1111
    40485. 0.83834 1.11(3)   1230. 1.1060 1.1110
    40498. 0.83859 1.09(3)   1284. 1.1059 1.1109
    40510. 0.83884 1.06(3)   1377. 1.1058 1.1109
    40522. 0.83909 1.15(3)   1257. 1.1058 1.1109
    40534. 0.83934 1.12(3)   1321. 1.1057 1.1109
    40546. 0.83959 1.06(3)   1458. 1.1056 1.1110
    40558. 0.83985 1.11(3)   1387. 1.1055 1.1111
    40570. 0.84010 1.14(3)   1391. 1.1055 1.1112
    40583. 0.84035 1.11(3)   1456. 1.1054 1.1113
    40595. 0.84060 1.11(3)   1504. 1.1053 1.1115
    40607. 0.84085 1.10(3)   1537. 1.1053 1.1118
    40619. 0.84111 1.11(3)   1534. 1.1052 1.1120
    40631. 0.84136 1.12(3)   1557. 1.1051 1.1124
    40644. 0.84161 1.12(3)   1570. 1.1051 1.1128
    40656. 0.84186 1.16(3)   1563. 1.1050 1.1132
    40668. 0.84212 1.15(3)   1564. 1.1049 1.1138
    40680. 0.84237 1.11(3)   1641. 1.1049 1.1145
    40692. 0.84262 1.10(3)   1620. 1.1048 1.1153
    40705. 0.84287 1.10(2)   1667. 1.1047 1.1163
    40717. 0.84313 1.10(3)   1587. 1.1047 1.1175
    40729. 0.84338 1.13(3)   1587. 1.1046 1.1184
    40741. 0.84363 1.14(3)   1579. 1.1045 1.1204
    40753. 0.84389 1.13(3)   1628. 1.1045 1.1231
    40766. 0.84414 1.13(3)   1616. 1.1044 1.1268
    40778. 0.84439 1.12(3)   1630. 1.1043 1.1326
    40790. 0.84465 1.13(3)   1606. 1.1042 1.1448
    40802. 0.84490 1.18(3)   1512. 1.1042 1.1802
    40815. 0.84515 1.30(3)   1428. 1.1041 1.2772
    40827. 0.84541 1.50(3)   1231. 1.1040 1.4642
    40839. 0.84566 1.69(3)   1037. 1.1040 1.6636
    40851. 0.84591 1.72(3)   1014. 1.1039 1.7004
    40864. 0.84617 1.58(3)   1159. 1.1038 1.5932
    40876. 0.84642 1.48(3)   1233. 1.1038 1.4634
    40888. 0.84668 1.33(3)   1392. 1.1037 1.3637
    40900. 0.84693 1.31(3)   1377. 1.1036 1.2977
    40913. 0.84718 1.24(3)   1480. 1.1036 1.2574
    40925. 0.84744 1.22(3)   1460. 1.1035 1.2363
    40937. 0.84769 1.22(3)   1504. 1.1034 1.2313
    40950. 0.84795 1.22(3)   1518. 1.1034 1.2431
    40962. 0.84820 1.29(3)   1459. 1.1033 1.2855
    40974. 0.84846 1.43(3)   1319. 1.1032 1.4248
    40986. 0.84871 1.88(3)   1032. 1.1032 1.8658
    40999. 0.84896 2.80(4) 689. 1.103 2.899
    41011. 0.84922 4.44(5) 402. 1.103 4.392
    41023. 0.84947 5.29(5) 330.7 1.103 5.229
    41036. 0.84973 4.79(5) 378. 1.103 4.779
    41048. 0.84998 3.85(5) 474. 1.103 3.830
    41060. 0.85024 3.03(4) 612. 1.103 2.989
    41073. 0.85049 2.38(4) 792. 1.103 2.386
    41085. 0.85075 2.09(3)   880. 1.1026 1.9761
    41097. 0.85100 1.79(3)   1021. 1.1025 1.7000
    41109. 0.85126 1.59(3)   1146. 1.1025 1.5143
    41122. 0.85151 1.50(3)   1207. 1.1024 1.3892
    41134. 0.85177 1.38(3)   1315. 1.1023 1.3046
    41147. 0.85203 1.26(3)   1453. 1.1023 1.2471
    41159. 0.85228 1.24(3)   1473. 1.1022 1.2078
    41171. 0.85254 1.16(3)   1609. 1.1021 1.1807
    41184. 0.85279 1.15(3)   1663. 1.1021 1.1618
    41196. 0.85305 1.16(3)   1631. 1.1020 1.1484
    41208. 0.85330 1.14(3)   1608. 1.1019 1.1389
    41221. 0.85356 1.14(3)   1575. 1.1019 1.1319
    41233. 0.85382 1.11(2)   1721. 1.1018 1.1267
    41245. 0.85407 1.15(3)   1600. 1.1017 1.1228
    41258. 0.85433 1.14(3)   1624. 1.1017 1.1197
    41270. 0.85459 1.13(3)   1627. 1.1016 1.1174
    41282. 0.85484 1.09(2)   1709. 1.1015 1.1154
    41295. 0.85510 1.10(3)   1629. 1.1015 1.1138
    41307. 0.85536 1.09(2)   1680. 1.1014 1.1125
    41320. 0.85561 1.08(2)   1681. 1.1013 1.1114
    41332. 0.85587 1.11(3)   1622. 1.1013 1.1104
    41344. 0.85613 1.12(3)   1654. 1.1012 1.1096
    41357. 0.85638 1.08(2)   1710. 1.1011 1.1089
    41369. 0.85664 1.08(2)   1670. 1.1011 1.1082
    41382. 0.85690 1.01(2)   1851. 1.1010 1.1076
    41394. 0.85715 1.10(3)   1632. 1.1009 1.1071
    41407. 0.85741 1.04(2)   1736. 1.1009 1.1066
    41419. 0.85767 1.10(2)   1699. 1.1008 1.1059
    41431. 0.85793 1.12(3)   1609. 1.1007 1.1055
    41444. 0.85818 1.11(3)   1619. 1.1007 1.1051
    41456. 0.85844 1.07(2)   1775. 1.1006 1.1048
    41469. 0.85870 1.07(2)   1730. 1.1005 1.1045
    41481. 0.85896 1.09(2)   1676. 1.1005 1.1042
    41494. 0.85921 1.11(3)   1601. 1.1004 1.1039
    41506. 0.85947 1.09(2)   1721. 1.1003 1.1037
    41518. 0.85973 1.13(3)   1565. 1.1003 1.1034
    41531. 0.85999 1.10(3)   1664. 1.1002 1.1032
    41543. 0.86024 1.08(2)   1747. 1.1001 1.1030
    41556. 0.86050 1.07(2)   1727. 1.1001 1.1028
    41568. 0.86076 1.09(2)   1731. 1.1000 1.1026
    41581. 0.86102 1.09(2)   1677. 1.0999 1.1024
    41593. 0.86128 1.13(3)   1550. 1.0999 1.0999
    41606. 0.86154 1.11(3)   1637. 1.0998 1.0998
    41618. 0.86179 1.06(2)   1758. 1.0997 1.0997
    41631. 0.86205 1.07(2)   1707. 1.0997 1.0997
    41643. 0.86231 1.07(2)   1718. 1.0996 1.0996
    41656. 0.86257 1.05(2)   1838. 1.0995 1.0995
    41668. 0.86283 1.11(2)   1678. 1.0995 1.0995
    41681. 0.86309 1.03(2)   1824. 1.0994 1.0994
    41693. 0.86335 1.09(2)   1698. 1.0993 1.0993
    41706. 0.86361 1.11(3)   1629. 1.0993 1.0993
    41718. 0.86386 1.12(3)   1632. 1.0992 1.0992
    41731. 0.86412 1.10(2)   1686. 1.0991 1.1004
    41743. 0.86438 1.11(3)   1598. 1.0991 1.1004
    41756. 0.86464 1.15(3)   1575. 1.0990 1.1004
    41768. 0.86490 1.12(3)   1627. 1.0989 1.1003
    41781. 0.86516 1.12(3)   1613. 1.0989 1.1003
    41793. 0.86542 1.11(3)   1604. 1.0988 1.1003
    41806. 0.86568 1.05(2)   1767. 1.0987 1.1004
    41818. 0.86594 1.06(2)   1777. 1.0987 1.1004
    41831. 0.86620 1.10(3)   1656. 1.0986 1.1004
    41844. 0.86646 1.09(2)   1676. 1.0986 1.1004
    41856. 0.86672 1.13(3)   1609. 1.0985 1.1004
    41869. 0.86698 1.12(3)   1637. 1.0984 1.1005
    41881. 0.86724 1.08(2)   1693. 1.0984 1.1005
    41894. 0.86750 1.10(2)   1728. 1.0983 1.1006
    41906. 0.86776 1.10(2)   1717. 1.0982 1.1007
    41919. 0.86802 1.13(3)   1656. 1.0982 1.1007
    41931. 0.86828 1.10(2)   1668. 1.0981 1.1069
    41944. 0.86854 1.06(2)   1774. 1.0980 1.1073
    41957. 0.86880 1.05(2)   1806. 1.0980 1.1077
    41969. 0.86906 1.09(2)   1758. 1.0979 1.1081
    41982. 0.86932 1.07(2)   1733. 1.0978 1.1086
    41994. 0.86958 1.09(2)   1729. 1.0978 1.1092
    42007. 0.86985 1.06(2)   1856. 1.0977 1.1097
    42020. 0.87011 1.09(2)   1722. 1.0976 1.1104
    42032. 0.87037 1.13(3)   1632. 1.0976 1.1111
    42045. 0.87063 1.10(2)   1696. 1.0975 1.1119
    42057. 0.87089 1.06(2)   1751. 1.0974 1.1128
    42070. 0.87115 1.05(2)   1758. 1.0974 1.1138
    42083. 0.87141 1.07(2)   1794. 1.0973 1.1149
    42095. 0.87167 1.10(2)   1709. 1.0973 1.1162
    42108. 0.87194 1.11(2)   1681. 1.0972 1.1176
    42121. 0.87220 1.09(2)   1740. 1.0971 1.1193
    42133. 0.87246 1.09(2)   1773. 1.0971 1.1212
    42146. 0.87272 1.12(3)   1649. 1.0970 1.1234
    42158. 0.87298 1.11(2)   1689. 1.0969 1.1260
    42171. 0.87324 1.14(2)   1683. 1.0969 1.1292
    42184. 0.87351 1.12(3)   1625. 1.0968 1.1329
    42196. 0.87377 1.15(3)   1580. 1.0967 1.1376
    42209. 0.87403 1.16(3)   1586. 1.0967 1.1434
    42222. 0.87429 1.14(3)   1635. 1.0966 1.1509
    42234. 0.87456 1.16(3)   1650. 1.0965 1.1608
    42247. 0.87482 1.14(3)   1654. 1.0965 1.1748
    42260. 0.87508 1.24(3)   1508. 1.0964 1.1967
    42272. 0.87534 1.26(3)   1473. 1.0964 1.2420
    42285. 0.87561 1.36(3)   1399. 1.0963 1.3728
    42298. 0.87587 1.75(3)   1090. 1.0962 1.7465
    42310. 0.87613 2.42(4) 783. 1.096 2.507
    42323. 0.87639 3.41(4) 520. 1.096 3.393
    42336. 0.87666 3.66(5) 491. 1.096 3.644
    42349. 0.87692 3.26(4) 571. 1.096 3.222
    42361. 0.87718 2.64(4) 716. 1.096 2.652
    42374. 0.87745 2.24(3)   870. 1.0958 2.1973
    42387. 0.87771 1.94(3)   984. 1.0958 1.8856
    42399. 0.87797 1.69(3)   1103. 1.0957 1.6832
    42412. 0.87824 1.56(3)   1213. 1.0957 1.5590
    42425. 0.87850 1.48(3)   1307. 1.0956 1.4921
    42438. 0.87876 1.50(3)   1250. 1.0955 1.4718
    42450. 0.87903 1.56(3)   1177. 1.0955 1.4979
    42463. 0.87929 1.68(3)   1102. 1.0954 1.5989
    42476. 0.87955 2.03(3)   971. 1.0953 1.9236
    42489. 0.87982 2.97(4) 709. 1.095 2.985
    42501. 0.88008 5.39(5) 377. 1.095 5.668
    42514. 0.88035 9.79(7) 186.2 1.095 9.986
    42527. 0.88061 13.14(9) 132.2 1.095 13.121
    42540. 0.88087 12.48(8) 143.2 1.095 12.391
    42552. 0.88114 9.69(7) 193.4 1.095 9.689
    42565. 0.88140 7.32(6) 262.3 1.095 7.093
    42578. 0.88167 5.48(5) 354. 1.095 5.186
    42591. 0.88193 4.15(5) 467. 1.095 3.881
    42603. 0.88220 3.21(4) 602. 1.095 3.001
    42616. 0.88246 2.58(4) 743. 1.095 2.409
    42629. 0.88273 2.15(3)   879. 1.0946 2.0095
    42642. 0.88299 1.87(3)   1011. 1.0945 1.7397
    42655. 0.88326 1.66(3)   1135. 1.0945 1.5566
    42667. 0.88352 1.54(3)   1230. 1.0944 1.4316
    42680. 0.88379 1.41(3)   1314. 1.0943 1.3456
    42693. 0.88405 1.29(3)   1462. 1.0943 1.2858
    42706. 0.88432 1.20(3)   1599. 1.0942 1.2437
    42719. 0.88458 1.22(3)   1533. 1.0941 1.2138
    42731. 0.88485 1.20(3)   1579. 1.0941 1.1922
    42744. 0.88511 1.14(2)   1693. 1.0940 1.1764
    42757. 0.88538 1.20(3)   1563. 1.0940 1.1645
    42770. 0.88564 1.14(3)   1665. 1.0939 1.1556
    42783. 0.88591 1.13(3)   1651. 1.0938 1.1487
    42796. 0.88618 1.12(2)   1673. 1.0938 1.1433
    42808. 0.88644 1.10(2)   1690. 1.0937 1.1391
    42821. 0.88671 1.13(3)   1603. 1.0937 1.1357
    42834. 0.88697 1.11(2)   1672. 1.0936 1.1331
    42847. 0.88724 1.11(2)   1674. 1.0935 1.1310
    42860. 0.88751 1.08(2)   1784. 1.0935 1.1294
    42873. 0.88777 1.16(3)   1583. 1.0934 1.1283
    42885. 0.88804 1.10(2)   1671. 1.0933 1.1276
    42898. 0.88830 1.07(2)   1741. 1.0933 1.1272
    42911. 0.88857 1.08(2)   1765. 1.0932 1.1272
    42924. 0.88884 1.14(3)   1631. 1.0932 1.1277
    42937. 0.88910 1.12(3)   1610. 1.0931 1.1286
    42950. 0.88937 1.12(3)   1665. 1.0930 1.1301
    42963. 0.88964 1.13(3)   1619. 1.0930 1.1310
    42976. 0.88990 1.12(3)   1614. 1.0929 1.1340
    42988. 0.89017 1.10(2)   1705. 1.0929 1.1380
    43001. 0.89044 1.10(2)   1721. 1.0928 1.1435
    43014. 0.89071 1.13(2)   1694. 1.0927 1.1509
    43027. 0.89097 1.15(3)   1632. 1.0927 1.1611
    43040. 0.89124 1.14(2)   1666. 1.0926 1.1756
    43053. 0.89151 1.16(3)   1649. 1.0926 1.1973
    43066. 0.89178 1.20(3)   1608. 1.0925 1.2336
    43079. 0.89204 1.33(3)   1466. 1.0924 1.3162
    43092. 0.89231 1.57(3)   1261. 1.0924 1.5689
    43105. 0.89258 2.23(3)   888. 1.0923 2.2879
    43118. 0.89285 3.56(4) 542. 1.092 3.700
    43131. 0.89311 5.31(5) 340.1 1.092 5.231
    43144. 0.89338 5.62(6) 318.8 1.092 5.530
    43156. 0.89365 4.81(5) 383. 1.092 4.696
    43169. 0.89392 3.73(4) 515. 1.092 3.668
    43182. 0.89419 2.96(4) 647. 1.092 2.856
    43195. 0.89445 2.43(4) 784. 1.092 2.292
    43208. 0.89472 1.95(3)   1003. 1.0918 1.9099
    43221. 0.89499 1.66(3)   1209. 1.0918 1.6528
    43234. 0.89526 1.52(3)   1276. 1.0917 1.4796
    43247. 0.89553 1.38(3)   1383. 1.0917 1.3628
    43260. 0.89580 1.28(3)   1525. 1.0916 1.2837
    43273. 0.89607 1.26(3)   1513. 1.0915 1.2298
    43286. 0.89633 1.23(3)   1505. 1.0915 1.1928
    43299. 0.89660 1.21(3)   1525. 1.0914 1.1672
    43312. 0.89687 1.14(3)   1629. 1.0914 1.1493
    43325. 0.89714 1.18(3)   1613. 1.0913 1.1366
    43338. 0.89741 1.15(3)   1623. 1.0912 1.1275
    43351. 0.89768 1.13(3)   1628. 1.0912 1.1208
    43364. 0.89795 1.13(3)   1640. 1.0911 1.1158
    43377. 0.89822 1.09(2)   1689. 1.0911 1.1120
    43390. 0.89849 1.11(3)   1660. 1.0910 1.1090
    43403. 0.89876 1.09(2)   1692. 1.0909 1.1067
    43416. 0.89903 1.06(2)   1819. 1.0909 1.1048
    43429. 0.89930 1.09(2)   1740. 1.0908 1.1032
    43442. 0.89957 1.07(2)   1780. 1.0908 1.1019
    43455. 0.89984 1.05(2)   1816. 1.0907 1.1008
    43468. 0.90011 1.09(2)   1755. 1.0907 1.0998
    43481. 0.90038 1.12(2)   1667. 1.0906 1.0990
    43494. 0.90065 1.09(2)   1722. 1.0905 1.0983
    43507. 0.90092 1.09(2)   1744. 1.0905 1.0976
    43520. 0.90119 1.07(2)   1773. 1.0904 1.0971
    43533. 0.90146 1.07(2)   1790. 1.0904 1.0965
    43547. 0.90173 1.10(2)   1689. 1.0903 1.0961
    43560. 0.90200 1.09(2)   1691. 1.0902 1.0956
    43573. 0.90227 1.07(2)   1753. 1.0902 1.0952
    43586. 0.90254 1.06(2)   1833. 1.0901 1.0949
    43599. 0.90281 1.07(2)   1775. 1.0901 1.0945
    43612. 0.90308 1.07(2)   1804. 1.0900 1.0958
    43625. 0.90335 1.08(2)   1785. 1.0900 1.0955
    43638. 0.90362 1.04(2)   1867. 1.0899 1.0953
    43651. 0.90390 1.06(2)   1821. 1.0898 1.0952
    43664. 0.90417 1.07(2)   1760. 1.0898 1.0950
    43677. 0.90444 1.06(2)   1829. 1.0897 1.0949
    43690. 0.90471 1.06(2)   1780. 1.0897 1.0947
    43704. 0.90498 1.07(2)   1803. 1.0896 1.0946
    43717. 0.90525 1.07(2)   1787. 1.0896 1.0946
    43730. 0.90552 1.05(2)   1756. 1.0895 1.0945
    43743. 0.90580 1.07(2)   1720. 1.0894 1.0944
    43756. 0.90607 1.06(2)   1764. 1.0894 1.0920
    43769. 0.90634 1.06(2)   1774. 1.0893 1.0921
    43782. 0.90661 1.07(2)   1741. 1.0893 1.0922
    43795. 0.90688 1.10(2)   1705. 1.0892 1.0923
    43809. 0.90715 1.09(2)   1741. 1.0892 1.0925
    43822. 0.90743 1.05(2)   1857. 1.0891 1.0926
    43835. 0.90770 1.04(2)   1815. 1.0890 1.0928
    43848. 0.90797 1.07(2)   1756. 1.0890 1.0930
    43861. 0.90824 1.09(2)   1727. 1.0889 1.0933
    43874. 0.90852 1.05(2)   1886. 1.0889 1.0936
    43887. 0.90879 1.06(2)   1786. 1.0888 1.0939
    43901. 0.90906 1.10(3)   1665. 1.0888 1.0942
    43914. 0.90933 1.10(2)   1710. 1.0887 1.0947
    43927. 0.90961 1.07(2)   1766. 1.0887 1.0951
    43940. 0.90988 1.08(2)   1801. 1.0886 1.0957
    43953. 0.91015 1.09(2)   1749. 1.0885 1.0963
    43967. 0.91043 1.08(2)   1749. 1.0885 1.0971
    43980. 0.91070 1.11(2)   1676. 1.0884 1.0980
    43993. 0.91097 1.14(3)   1627. 1.0884 1.0991
    44006. 0.91125 1.11(2)   1700. 1.0883 1.1003
    44019. 0.91152 1.07(2)   1784. 1.0883 1.1019
    44033. 0.91179 1.09(2)   1689. 1.0882 1.1038
    44046. 0.91207 1.10(3)   1664. 1.0882 1.1061
    44059. 0.91234 1.10(2)   1779. 1.0881 1.1090
    44072. 0.91261 1.10(2)   1761. 1.0880 1.1128
    44085. 0.91289 1.11(2)   1741. 1.0880 1.1178
    44099. 0.91316 1.09(2)   1772. 1.0879 1.1244
    44112. 0.91344 1.13(2)   1699. 1.0879 1.1336
    44125. 0.91371 1.13(2)   1711. 1.0878 1.1470
    44138. 0.91398 1.15(3)   1651. 1.0878 1.1687
    44152. 0.91426 1.19(3)   1647. 1.0877 1.2152
    44165. 0.91453 1.31(3)   1528. 1.0877 1.3542
    44178. 0.91481 1.72(3)   1175. 1.0876 1.7629
    44191. 0.91508 2.53(4) 771. 1.088 2.615
    44205. 0.91536 3.59(4) 507. 1.087 3.635
    44218. 0.91563 3.95(5) 459. 1.087 3.951
    44231. 0.91590 3.54(4) 529. 1.087 3.479
    44244. 0.91618 2.89(4) 660. 1.087 2.829
    44258. 0.91645 2.36(4)   823. 1.0873 2.2877
    44271. 0.91673 1.99(3)   970. 1.0872 1.9085
    44284. 0.91700 1.69(3)   1172. 1.0872 1.6518
    44297. 0.91728 1.51(3)   1290. 1.0871 1.4793
    44311. 0.91755 1.41(3)   1369. 1.0871 1.3635
    44324. 0.91783 1.30(3)   1499. 1.0870 1.2857
    44337. 0.91811 1.24(3)   1536. 1.0870 1.2334
    44351. 0.91838 1.21(3)   1557. 1.0869 1.1982
    44364. 0.91866 1.18(3)   1596. 1.0869 1.1744
    44377. 0.91893 1.21(3)   1555. 1.0868 1.1583
    44391. 0.91921 1.12(2)   1686. 1.0867 1.1474
    44404. 0.91948 1.17(3)   1560. 1.0867 1.1402
    44417. 0.91976 1.13(2)   1714. 1.0866 1.1354
    44431. 0.92004 1.07(2)   1868. 1.0866 1.1323
    44444. 0.92031 1.11(2)   1714. 1.0865 1.1305
    44457. 0.92059 1.16(3)   1587. 1.0865 1.1296
    44471. 0.92086 1.10(2)   1750. 1.0864 1.1295
    44484. 0.92114 1.11(2)   1754. 1.0864 1.1299
    44497. 0.92142 1.11(2)   1678. 1.0863 1.1308
    44511. 0.92169 1.15(3)   1651. 1.0863 1.1322
    44524. 0.92197 1.08(2)   1802. 1.0862 1.1340
    44537. 0.92225 1.12(2)   1719. 1.0862 1.1362
    44551. 0.92252 1.15(2)   1683. 1.0861 1.1389
    44564. 0.92280 1.15(3)   1631. 1.0861 1.1420
    44577. 0.92308 1.12(2)   1698. 1.0860 1.1456
    44591. 0.92335 1.09(2)   1810. 1.0860 1.1498
    44604. 0.92363 1.08(2)   1848. 1.0859 1.1547
    44618. 0.92391 1.15(2)   1676. 1.0859 1.1604
    44631. 0.92418 1.12(2)   1726. 1.0858 1.1670
    44644. 0.92446 1.11(2)   1773. 1.0858 1.1747
    44658. 0.92474 1.15(3)   1648. 1.0857 1.1837
    44671. 0.92502 1.17(3)   1610. 1.0857 1.1944
    44684. 0.92529 1.16(3)   1650. 1.0856 1.2071
    44698. 0.92557 1.18(3)   1618. 1.0856 1.2223
    44711. 0.92585 1.20(3)   1609. 1.0855 1.2409
    44725. 0.92613 1.24(3)   1574. 1.0854 1.2637
    44738. 0.92641 1.28(3)   1487. 1.0854 1.2921
    44752. 0.92668 1.29(3)   1468. 1.0853 1.3283
    44765. 0.92696 1.31(3)   1428. 1.0853 1.3753
    44778. 0.92724 1.36(3)   1443. 1.0852 1.4377
    44792. 0.92752 1.47(3)   1347. 1.0852 1.5232
    44805. 0.92780 1.55(3)   1269. 1.0851 1.6455
    44819. 0.92807 1.83(3)   1091. 1.0851 1.8348
    44832. 0.92835 2.37(3)   860. 1.0850 2.1980
    44846. 0.92863 3.49(4) 624. 1.085 3.209
    44859. 0.92891 6.32(5) 353. 1.085 6.334
    44873. 0.92919 12.96(8) 161.0 1.085 13.703
    44886. 0.92947 23.65(11) 79.0 1.085 24.407
    44899. 0.92975 30.60(13) 58.5 1.085 30.488
    44913. 0.93002 28.08(12) 66.3 1.085 27.408
    44926. 0.93030 21.58(11) 89.2 1.085 20.674
    44940. 0.93058 15.47(9) 127.5 1.085 14.645
    44953. 0.93086 11.12(7) 178.9 1.085 10.306
    44967. 0.93114 8.02(6) 247.6 1.085 7.353
    44980. 0.93142 5.78(5) 347.6 1.085 5.366
    44994. 0.93170 4.39(5) 457. 1.084 4.031
    45007. 0.93198 3.45(4) 579. 1.084 3.132
    45021. 0.93226 2.77(4) 709. 1.084 2.525
    45034. 0.93254 2.32(4)   835. 1.0843 2.1134
    45048. 0.93282 1.97(3)   1039. 1.0843 1.8324
    45061. 0.93310 1.73(3)   1145. 1.0842 1.6390
    45075. 0.93338 1.60(3)   1198. 1.0842 1.5045
    45088. 0.93366 1.46(3)   1342. 1.0841 1.4097
    45102. 0.93394 1.38(3)   1433. 1.0841 1.3421
    45115. 0.93422 1.32(3)   1491. 1.0840 1.2930
    45129. 0.93450 1.32(3)   1462. 1.0840 1.2568
    45143. 0.93478 1.28(3)   1564. 1.0839 1.2295
    45156. 0.93506 1.24(3)   1584. 1.0839 1.2085
    45170. 0.93534 1.21(3)   1595. 1.0838 1.1921
    45183. 0.93562 1.21(3)   1624. 1.0838 1.1790
    45197. 0.93590 1.19(3)   1647. 1.0837 1.1684
    45210. 0.93618 1.11(2)   1767. 1.0837 1.1596
    45224. 0.93646 1.15(2)   1702. 1.0836 1.1522
    45237. 0.93674 1.17(3)   1614. 1.0836 1.1459
    45251. 0.93703 1.17(3)   1650. 1.0835 1.1405
    45265. 0.93731 1.14(2)   1703. 1.0835 1.1358
    45278. 0.93759 1.11(2)   1778. 1.0834 1.1317
    45292. 0.93787 1.15(2)   1695. 1.0834 1.1281
    45305. 0.93815 1.13(2)   1702. 1.0834 1.1249
    45319. 0.93843 1.08(2)   1842. 1.0833 1.1220
    45333. 0.93871 1.10(2)   1793. 1.0833 1.1194
    45346. 0.93900 1.11(2)   1797. 1.0832 1.1170
    45360. 0.93928 1.09(2)   1779. 1.0832 1.1149
    45373. 0.93956 1.14(2)   1668. 1.0831 1.1130
    45387. 0.93984 1.09(2)   1754. 1.0831 1.1112
    45401. 0.94012 1.09(2)   1833. 1.0830 1.1096
    45414. 0.94040 1.11(2)   1736. 1.0830 1.1081
    45428. 0.94069 1.11(2)   1734. 1.0829 1.1067
    45441. 0.94097 1.09(2)   1771. 1.0829 1.1054
    45455. 0.94125 1.08(2)   1800. 1.0828 1.1045
    45469. 0.94153 1.08(2)   1849. 1.0828 1.1034
    45482. 0.94182 1.11(2)   1721. 1.0828 1.1024
    45496. 0.94210 1.12(2)   1764. 1.0827 1.1015
    45510. 0.94238 1.09(2)   1844. 1.0827 1.1006
    45523. 0.94266 1.04(2)   1879. 1.0826 1.0830
    45537. 0.94295 1.10(2)   1790. 1.0826 1.0829
    45551. 0.94323 1.08(2)   1875. 1.0825 1.0829
    45564. 0.94351 1.10(2)   1782. 1.0825 1.0829
    45578. 0.94380 1.09(2)   1800. 1.0824 1.0828
    45592. 0.94408 1.09(2)   1724. 1.0824 1.0828
    45605. 0.94436 1.09(2)   1766. 1.0823 1.0828
    45619. 0.94465 1.05(2)   1881. 1.0823 1.0828
    45633. 0.94493 1.11(2)   1761. 1.0823 1.0828
    45646. 0.94521 1.07(2)   1799. 1.0822 1.0827
    45660. 0.94550 1.10(2)   1761. 1.0822 1.0827
    45674. 0.94578 1.09(2)   1782. 1.0821 1.0827
    45687. 0.94606 1.09(2)   1802. 1.0821 1.0827
    45701. 0.94635 1.08(2)   1828. 1.0820 1.0827
    45715. 0.94663 1.12(2)   1700. 1.0820 1.0827
    45729. 0.94692 1.07(2)   1819. 1.0820 1.0827
    45742. 0.94720 1.08(2)   1777. 1.0819 1.0827
    45756. 0.94748 1.07(2)   1850. 1.0819 1.0828
    45770. 0.94777 1.05(2)   1889. 1.0818 1.0828
    45783. 0.94805 1.06(2)   1889. 1.0818 1.0828
    45797. 0.94834 1.09(2)   1725. 1.0817 1.0829
    45811. 0.94862 1.05(2)   1845. 1.0817 1.0829
    45825. 0.94891 1.09(2)   1779. 1.0817 1.0830
    45838. 0.94919 1.09(2)   1808. 1.0816 1.0831
    45852. 0.94948 1.06(2)   1873. 1.0816 1.0832
    45866. 0.94976 1.05(2)   1836. 1.0815 1.0833
    45880. 0.95005 1.09(2)   1778. 1.0815 1.0835
    45893. 0.95033 1.07(2)   1830. 1.0814 1.0837
    45907. 0.95062 1.09(2)   1753. 1.0814 1.0839
    45921. 0.95090 1.09(2)   1831. 1.0814 1.0842
    45935. 0.95119 1.09(2)   1776. 1.0813 1.0846
    45949. 0.95147 1.07(2)   1746. 1.0813 1.0851
    45962. 0.95176 1.10(2)   1745. 1.0812 1.0857
    45976. 0.95204 1.04(2)   1853. 1.0812 1.0865
    45990. 0.95233 1.10(2)   1715. 1.0811 1.0876
    46004. 0.95261 1.10(2)   1715. 1.0811 1.0892
    46018. 0.95290 1.08(2)   1811. 1.0811 1.0913
    46031. 0.95319 1.11(2)   1710. 1.0810 1.0946
    46045. 0.95347 1.09(2)   1787. 1.0810 1.1007
    46059. 0.95376 1.12(2)   1710. 1.0809 1.1167
    46073. 0.95404 1.21(3)   1583. 1.0809 1.1670
    46087. 0.95433 1.31(3)   1498. 1.0809 1.2934
    46100. 0.95462 1.55(3)   1230. 1.0808 1.4949
    46114. 0.95490 1.72(3)   1128. 1.0808 1.6375
    46128. 0.95519 1.64(3)   1180. 1.0807 1.6015
    46142. 0.95548 1.50(3)   1318. 1.0807 1.4760
    46156. 0.95576 1.38(3)   1440. 1.0807 1.3558
    46170. 0.95605 1.29(3)   1515. 1.0806 1.2676
    46183. 0.95634 1.25(3)   1558. 1.0806 1.2074
    46197. 0.95662 1.20(3)   1600. 1.0805 1.1670
    46211. 0.95691 1.16(2)   1687. 1.0805 1.1398
    46225. 0.95720 1.13(2)   1745. 1.0805 1.1216
    46239. 0.95748 1.14(2)   1727. 1.0804 1.1094
    46253. 0.95777 1.12(2)   1765. 1.0804 1.1011
    46267. 0.95806 1.11(2)   1791. 1.0803 1.0954
    46281. 0.95835 1.13(2)   1752. 1.0803 1.0915
    46294. 0.95863 1.13(2)   1752. 1.0803 1.0888
    46308. 0.95892 1.16(2)   1691. 1.0802 1.0869
    46322. 0.95921 1.10(2)   1734. 1.0802 1.0855
    46336. 0.95950 1.14(2)   1777. 1.0802 1.0845
    46350. 0.95978 1.19(3)   1617. 1.0801 1.0837
    46364. 0.96007 1.13(2)   1741. 1.0801 1.0832
    46378. 0.96036 1.13(2)   1728. 1.0800 1.0827
    46392. 0.96065 1.09(2)   1789. 1.0800 1.0824
    46406. 0.96094 1.11(2)   1740. 1.0800 1.0821
    46420. 0.96122 1.12(2)   1686. 1.0799 1.0819
    46433. 0.96151 1.13(2)   1709. 1.0799 1.0817
    46447. 0.96180 1.10(2)   1757. 1.0798 1.0816
    46461. 0.96209 1.11(2)   1727. 1.0798 1.0814
    46475. 0.96238 1.07(2)   1811. 1.0798 1.0813
    46489. 0.96267 1.09(2)   1779. 1.0797 1.0812
    46503. 0.96296 1.06(2)   1894. 1.0797 1.0811
    46517. 0.96325 1.13(2)   1715. 1.0797 1.0811
    46531. 0.96353 1.08(2)   1835. 1.0796 1.0810
    46545. 0.96382 1.08(2)   1809. 1.0796 1.0809
    46559. 0.96411 1.08(2)   1805. 1.0796 1.0809
    46573. 0.96440 1.07(2)   1801. 1.0795 1.0809
    46587. 0.96469 1.07(2)   1878. 1.0795 1.0809
    46601. 0.96498 1.09(2)   1787. 1.0794 1.0809
    46615. 0.96527 1.09(2)   1769. 1.0794 1.0809
    46629. 0.96556 1.07(2)   1789. 1.0794 1.0809
    46643. 0.96585 1.07(2)   1888. 1.0793 1.0810
    46657. 0.96614 1.10(2)   1730. 1.0793 1.0810
    46671. 0.96643 1.10(2)   1754. 1.0793 1.0811
    46685. 0.96672 1.09(2)   1775. 1.0792 1.0813
    46699. 0.96701 1.11(2)   1701. 1.0792 1.0814
    46713. 0.96730 1.06(2)   1840. 1.0792 1.0817
    46727. 0.96759 1.06(2)   1802. 1.0791 1.0819
    46741. 0.96788 1.08(2)   1784. 1.0791 1.0820
    46755. 0.96817 1.06(2)   1868. 1.0791 1.0825
    46769. 0.96846 1.09(2)   1752. 1.0790 1.0832
    46783. 0.96875 1.07(2)   1851. 1.0790 1.0842
    46797. 0.96904 1.10(2)   1781. 1.0790 1.0857
    46811. 0.96933 1.06(2)   1852. 1.0789 1.0879
    46825. 0.96962 1.09(2)   1771. 1.0789 1.0921
    46839. 0.96991 1.06(2)   1884. 1.0788 1.1037
    46853. 0.97021 1.16(3)   1658. 1.0788 1.1401
    46867. 0.97050 1.24(3)   1577. 1.0788 1.2274
    46881. 0.97079 1.35(3)   1434. 1.0787 1.3572
    46895. 0.97108 1.44(3)   1366. 1.0787 1.4350
    46909. 0.97137 1.44(3)   1339. 1.0787 1.4009
    46924. 0.97166 1.34(3)   1474. 1.0786 1.3192
    46938. 0.97195 1.23(3)   1568. 1.0786 1.2450
    46952. 0.97224 1.19(3)   1642. 1.0786 1.1914
    46966. 0.97254 1.18(3)   1634. 1.0785 1.1550
    46980. 0.97283 1.16(2)   1690. 1.0785 1.1306
    46994. 0.97312 1.12(2)   1762. 1.0785 1.1142
    47008. 0.97341 1.12(2)   1786. 1.0785 1.1032
    47022. 0.97370 1.12(3)   1661. 1.0784 1.0958
    47036. 0.97400 1.04(2)   1967. 1.0784 1.0908
    47050. 0.97429 1.06(2)   1827. 1.0784 1.0874
    47064. 0.97458 1.03(2)   1919. 1.0783 1.0850
    47079. 0.97487 1.09(2)   1758. 1.0783 1.0833
    47093. 0.97517 1.10(2)   1710. 1.0783 1.0822
    47107. 0.97546 1.05(2)   1872. 1.0782 1.0813
    47121. 0.97575 1.06(2)   1772. 1.0782 1.0807
    47135. 0.97604 1.11(2)   1729. 1.0782 1.0802
    47149. 0.97634 1.07(2)   1835. 1.0781 1.0799
    47163. 0.97663 1.01(2)   1968. 1.0781 1.0796
    47178. 0.97692 1.09(2)   1788. 1.0781 1.0794
    47192. 0.97722 1.09(2)   1764. 1.0780 1.0792
    47206. 0.97751 1.06(2)   1845. 1.0780 1.0790
    47220. 0.97780 1.10(2)   1758. 1.0780 1.0789
    47234. 0.97810 1.08(2)   1763. 1.0779 1.0788
    47248. 0.97839 1.09(2)   1786. 1.0779 1.0787
    47263. 0.97868 1.06(2)   1834. 1.0779 1.0786
    47277. 0.97898 1.06(2)   1825. 1.0779 1.0785
    47291. 0.97927 1.06(2)   1824. 1.0778 1.0784
    47305. 0.97956 1.03(2)   1936. 1.0778 1.0783
    47319. 0.97986 1.04(2)   1885. 1.0778 1.0783
    47333. 0.98015 1.08(2)   1788. 1.0777 1.0782
    47348. 0.98045 1.06(2)   1789. 1.0777 1.0788
    47362. 0.98074 1.10(2)   1746. 1.0777 1.0788
    47376. 0.98103 1.05(2)   1825. 1.0777 1.0788
    47390. 0.98133 1.06(2)   1836. 1.0776 1.0788
    47405. 0.98162 1.06(2)   1847. 1.0776 1.0788
    47419. 0.98192 1.06(2)   1875. 1.0776 1.0787
    47433. 0.98221 1.06(2)   1834. 1.0775 1.0787
    47447. 0.98251 1.05(2)   1912. 1.0775 1.0787
    47461. 0.98280 1.09(2)   1814. 1.0775 1.0787
    47476. 0.98310 1.09(2)   1780. 1.0775 1.0788
    47490. 0.98339 1.05(2)   1846. 1.0774 1.0788
    47504. 0.98369 1.07(2)   1817. 1.0774 1.0788
    47518. 0.98398 1.09(2)   1784. 1.0774 1.0788
    47533. 0.98428 1.08(2)   1814. 1.0773 1.0789
    47547. 0.98457 1.05(2)   1852. 1.0773 1.0789
    47561. 0.98487 1.07(2)   1858. 1.0773 1.0790
    47575. 0.98516 1.07(2)   1830. 1.0773 1.0788
    47590. 0.98546 1.05(2)   1794. 1.0772 1.0789
    47604. 0.98575 1.09(2)   1735. 1.0772 1.0790
    47618. 0.98605 1.07(2)   1801. 1.0772 1.0791
    47633. 0.98634 1.08(2)   1802. 1.0772 1.0820
    47647. 0.98664 1.06(2)   1943. 1.0771 1.0823
    47661. 0.98694 1.02(2)   2005. 1.0771 1.0826
    47675. 0.98723 1.09(2)   1724. 1.0771 1.0829
    47690. 0.98753 1.05(2)   1740. 1.0771 1.0833
    47704. 0.98783 1.05(2)   1849. 1.0770 1.0837
    47718. 0.98812 1.09(2)   1785. 1.0770 1.0841
    47733. 0.98842 1.06(2)   1844. 1.0770 1.0847
    47747. 0.98871 1.05(2)   1832. 1.0770 1.0853
    47761. 0.98901 1.04(2)   1832. 1.0769 1.0860
    47776. 0.98931 1.07(2)   1838. 1.0769 1.0868
    47790. 0.98960 1.06(2)   1846. 1.0769 1.0877
    47804. 0.98990 1.10(2)   1743. 1.0769 1.0889
    47819. 0.99020 1.08(2)   1781. 1.0768 1.0902
    47833. 0.99050 1.08(2)   1818. 1.0768 1.0919
    47847. 0.99079 1.08(2)   1812. 1.0768 1.0940
    47862. 0.99109 1.05(2)   1906. 1.0768 1.0967
    47876. 0.99139 1.08(2)   1795. 1.0767 1.1002
    47890. 0.99169 1.11(2)   1720. 1.0767 1.1049
    47905. 0.99198 1.09(2)   1765. 1.0767 1.1117
    47919. 0.99228 1.14(2)   1691. 1.0767 1.1226
    47934. 0.99258 1.15(2)   1726. 1.0766 1.1462
    47948. 0.99288 1.23(3)   1574. 1.0766 1.2175
    47962. 0.99317 1.39(3)   1456. 1.0766 1.4215
    47977. 0.99347 1.77(3)   1109. 1.0766 1.8242
    47991. 0.99377 2.24(3)   843. 1.0765 2.2597
    48006. 0.99407 2.36(4) 810. 1.077 2.346
    48020. 0.99437 2.11(3)   908. 1.0765 2.1133
    48034. 0.99466 1.85(3)   1045. 1.0765 1.8214
    48049. 0.99496 1.60(3)   1239. 1.0765 1.5914
    48063. 0.99526 1.45(3)   1314. 1.0764 1.4332
    48078. 0.99556 1.34(3)   1433. 1.0764 1.3282
    48092. 0.99586 1.25(3)   1551. 1.0764 1.2596
    48106. 0.99616 1.22(3)   1557. 1.0764 1.2158
    48121. 0.99646 1.17(3)   1646. 1.0763 1.1891
    48135. 0.99676 1.12(2)   1700. 1.0763 1.1745
    48150. 0.99705 1.12(2)   1791. 1.0763 1.1691
    48164. 0.99735 1.11(2)   1754. 1.0763 1.1718
    48179. 0.99765 1.13(2)   1743. 1.0763 1.1825
    48193. 0.99795 1.20(3)   1596. 1.0762 1.2035
    48208. 0.99825 1.22(3)   1541. 1.0762 1.2430
    48222. 0.99855 1.30(3)   1554. 1.0762 1.3374
    48236. 0.99885 1.63(3)   1300. 1.0762 1.6350
    48251. 0.99915 2.47(3)   853. 1.0762 2.4870
    48265. 0.99945 4.04(4) 495. 1.076 4.145
    48280. 0.99975 5.99(6) 310.1 1.076 5.885
    48294. 1.00005 6.42(6) 293.5 1.076 6.165
    48309. 1.00035 5.48(5) 354. 1.076 5.185
    48323. 1.00065 4.22(5) 468. 1.076 3.994
    48338. 1.00095 3.21(4) 624. 1.076 3.062
    48352. 1.00125 2.53(4) 790. 1.076 2.417
    48367. 1.00155 2.01(3)   1012. 1.0760 1.9851
    48381. 1.00185 1.74(3)   1108. 1.0760 1.6963
    48396. 1.00215 1.58(3)   1214. 1.0760 1.5032
    48410. 1.00245 1.41(3)   1378. 1.0759 1.3739
    48425. 1.00275 1.29(3)   1501. 1.0759 1.2868
    48439. 1.00305 1.23(3)   1587. 1.0759 1.2279
    48454. 1.00335 1.18(3)   1628. 1.0759 1.1876
    48469. 1.00366 1.17(3)   1606. 1.0759 1.1661
    48483. 1.00396 1.11(2)   1781. 1.0759 1.1470
    48498. 1.00426 1.12(2)   1751. 1.0758 1.1335
    48512. 1.00456 1.12(2)   1712. 1.0758 1.1239
    48527. 1.00486 1.11(2)   1753. 1.0758 1.1170
    48541. 1.00516 1.08(2)   1809. 1.0758 1.1119
    48556. 1.00546 1.08(2)   1791. 1.0758 1.1081
    48570. 1.00577 1.13(2)   1707. 1.0758 1.1052
    48585. 1.00607 1.08(2)   1771. 1.0757 1.1031
    48600. 1.00637 1.09(2)   1745. 1.0757 1.1014
    48614. 1.00667 1.06(2)   1835. 1.0757 1.1002
    48629. 1.00697 1.09(2)   1770. 1.0757 1.0992
    48643. 1.00728 1.09(2)   1789. 1.0757 1.0986
    48658. 1.00758 1.08(2)   1769. 1.0757 1.0981
    48672. 1.00788 1.12(3)   1636. 1.0756 1.0971
    48687. 1.00818 1.08(2)   1857. 1.0756 1.0970
    48702. 1.00848 1.05(2)   1883. 1.0756 1.0971
    48716. 1.00879 1.06(2)   1799. 1.0756 1.0973
    48731. 1.00909 1.07(2)   1784. 1.0756 1.0977
    48746. 1.00939 1.07(2)   1807. 1.0756 1.0982
    48760. 1.00970 1.09(2)   1729. 1.0755 1.0988
    48775. 1.01000 1.09(2)   1722. 1.0755 1.0996
    48789. 1.01030 1.12(3)   1658. 1.0755 1.1006
    48804. 1.01060 1.05(2)   1787. 1.0755 1.1018
    48819. 1.01091 1.07(2)   1827. 1.0755 1.1031
    48833. 1.01121 1.06(2)   1901. 1.0755 1.1047
    48848. 1.01151 1.06(2)   1838. 1.0755 1.1066
    48863. 1.01182 1.07(2)   1781. 1.0754 1.1088
    48877. 1.01212 1.05(2)   1863. 1.0754 1.1113
    48892. 1.01242 1.05(2)   1854. 1.0754 1.1143
    48907. 1.01273 1.06(2)   1828. 1.0754 1.1177
    48921. 1.01303 1.09(2)   1732. 1.0754 1.1218
    48936. 1.01334 1.08(2)   1776. 1.0754 1.1266
    48951. 1.01364 1.06(2)   1783. 1.0754 1.1324
    48965. 1.01394 1.10(2)   1777. 1.0754 1.1365
    48980. 1.01425 1.13(2)   1698. 1.0753 1.1451
    48995. 1.01455 1.14(2)   1680. 1.0753 1.1557
    49009. 1.01486 1.14(2)   1686. 1.0753 1.1689
    49024. 1.01516 1.14(3)   1652. 1.0753 1.1857
    49039. 1.01547 1.19(3)   1590. 1.0753 1.2075
    49054. 1.01577 1.18(3)   1631. 1.0753 1.2365
    49068. 1.01608 1.23(3)   1541. 1.0753 1.2765
    49083. 1.01638 1.31(3)   1435. 1.0753 1.3338
    49098. 1.01669 1.41(3)   1436. 1.0753 1.4231
    49112. 1.01699 1.60(3)   1269. 1.0752 1.5988
    49127. 1.01730 2.14(3)   986. 1.0752 2.0997
    49142. 1.01760 3.55(4) 615. 1.075 3.645
    49157. 1.01791 6.82(6) 299.3 1.075 7.180
    49171. 1.01821 11.72(8) 159.4 1.075 12.033
    49186. 1.01852 14.56(9) 124.8 1.075 14.382
    49201. 1.01882 13.09(8) 144.0 1.075 12.703
    49216. 1.01913 10.16(7) 191.0 1.075 9.605
    49230. 1.01943 7.40(6) 268.0 1.075 6.920
    49245. 1.01974 5.27(5) 382. 1.075 5.016
    49260. 1.02005 3.87(4) 510. 1.075 3.734
    49275. 1.02035 3.00(4) 667. 1.075 2.879
    49290. 1.02066 2.37(3)   846. 1.0751 2.3093
    49304. 1.02096 1.98(3)   1002. 1.0751 1.9291
    49319. 1.02127 1.74(3)   1120. 1.0751 1.6744
    49334. 1.02158 1.47(3)   1366. 1.0751 1.5026
    49349. 1.02188 1.37(3)   1440. 1.0751 1.3861
    49364. 1.02219 1.30(3)   1477. 1.0751 1.3063
    49378. 1.02250 1.30(3)   1464. 1.0751 1.2509
    49393. 1.02280 1.28(3)   1475. 1.0751 1.2120
    49408. 1.02311 1.19(3)   1579. 1.0751 1.1842
    49423. 1.02342 1.17(3)   1602. 1.0750 1.1640
    49438. 1.02372 1.19(3)   1580. 1.0750 1.1490
    49452. 1.02403 1.12(2)   1748. 1.0750 1.1377
    49467. 1.02434 1.12(2)   1746. 1.0750 1.1290
    49482. 1.02465 1.10(2)   1718. 1.0750 1.1221
    49497. 1.02495 1.12(3)   1660. 1.0750 1.1166
    49512. 1.02526 1.12(2)   1698. 1.0750 1.1121
    49527. 1.02557 1.09(2)   1776. 1.0750 1.1083
    49542. 1.02588 1.13(2)   1667. 1.0750 1.1052
    49556. 1.02618 1.09(2)   1725. 1.0750 1.1025
    49571. 1.02649 1.07(2)   1832. 1.0750 1.1002
    49586. 1.02680 1.09(2)   1700. 1.0750 1.0981
    49601. 1.02711 1.06(2)   1811. 1.0750 1.0963
    49616. 1.02742 1.07(2)   1776. 1.0750 1.0948
    49631. 1.02772 1.07(2)   1761. 1.0750 1.0934
    49646. 1.02803 1.05(2)   1806. 1.0750 1.0921
    49661. 1.02834 1.07(2)   1794. 1.0749 1.0910
    49675. 1.02865 1.07(2)   1777. 1.0749 1.0900
    49690. 1.02896 1.08(2)   1764. 1.0749 1.0890
    49705. 1.02927 1.04(2)   1791. 1.0749 1.0882
    49720. 1.02958 1.08(2)   1727. 1.0749 1.0874
    49735. 1.02988 1.06(2)   1784. 1.0749 1.0867
    49750. 1.03019 1.04(2)   1835. 1.0749 1.0890
    49765. 1.03050 1.06(2)   1788. 1.0749 1.0885
    49780. 1.03081 1.09(2)   1790. 1.0749 1.0881
    49795. 1.03112 1.03(2)   1904. 1.0749 1.0877
    49810. 1.03143 1.06(2)   1844. 1.0749 1.0874
    49825. 1.03174 1.03(2)   1860. 1.0749 1.0871
    49840. 1.03205 1.08(2)   1784. 1.0749 1.0869
    49855. 1.03236 1.06(2)   1813. 1.0749 1.0867
    49870. 1.03267 1.06(2)   1822. 1.0749 1.0790
    49884. 1.03298 1.07(2)   1830. 1.0749 1.0792
    49899. 1.03329 1.08(2)   1802. 1.0749 1.0795
    49914. 1.03360 1.09(2)   1749. 1.0749 1.0797
    49929. 1.03391 1.07(2)   1809. 1.0749 1.0800
    49944. 1.03422 1.05(2)   1867. 1.0749 1.0803
    49959. 1.03453 1.06(2)   1799. 1.0749 1.0806
    49974. 1.03484 1.03(2)   1869. 1.0749 1.0809
    49989. 1.03515 1.08(2)   1751. 1.0749 1.0813
    50004. 1.03546 1.07(2)   1714. 1.0749 1.0817
    50019. 1.03577 1.07(2)   1801. 1.0749 1.0822
    50034. 1.03608 1.07(2)   1757. 1.0749 1.0827
    50049. 1.03639 1.08(2)   1708. 1.0749 1.0832
    50064. 1.03670 1.05(2)   1771. 1.0749 1.0839
    50079. 1.03701 1.10(2)   1715. 1.0749 1.0895
    50094. 1.03733 1.10(2)   1727. 1.0749 1.0905
    50109. 1.03764 1.11(2)   1720. 1.0749 1.0916
    50124. 1.03795 1.09(2)   1736. 1.0749 1.0928
    50140. 1.03826 1.05(2)   1793. 1.0749 1.0942
    50155. 1.03857 1.12(2)   1706. 1.0749 1.0958
    50170. 1.03888 1.07(2)   1726. 1.0749 1.0975
    50185. 1.03919 1.07(2)   1764. 1.0749 1.0996
    50200. 1.03951 1.04(2)   1828. 1.0749 1.1020
    50215. 1.03982 1.08(2)   1739. 1.0749 1.1047
    50230. 1.04013 1.04(2)   1840. 1.0749 1.1079
    50245. 1.04044 1.09(2)   1719. 1.0749 1.1118
    50260. 1.04075 1.11(3)   1660. 1.0749 1.1165
    50275. 1.04107 1.14(3)   1641. 1.0749 1.1222
    50290. 1.04138 1.08(2)   1750. 1.0749 1.1292
    50305. 1.04169 1.10(2)   1719. 1.0749 1.1382
    50320. 1.04200 1.13(2)   1687. 1.0749 1.1499
    50335. 1.04232 1.13(2)   1726. 1.0749 1.1656
    50351. 1.04263 1.17(3)   1551. 1.0749 1.1873
    50366. 1.04294 1.18(3)   1632. 1.0749 1.2191
    50381. 1.04325 1.30(3)   1467. 1.0749 1.2727
    50396. 1.04357 1.45(3)   1315. 1.0749 1.3990
    50411. 1.04388 1.83(3)   1126. 1.0749 1.7943
    50426. 1.04419 2.74(4) 759. 1.075 2.880
    50441. 1.04451 4.67(5) 420. 1.075 4.857
    50456. 1.04482 6.81(6) 267.8 1.075 6.687
    50471. 1.04513 6.90(6) 271.9 1.075 6.744
    50487. 1.04545 5.84(5) 330.7 1.075 5.539
    50502. 1.04576 4.54(5) 430. 1.075 4.210
    50517. 1.04607 3.39(4) 576. 1.075 3.203
    50532. 1.04639 2.63(4) 755. 1.075 2.518
    50547. 1.04670 2.15(3)   896. 1.0750 2.0626
    50562. 1.04702 1.78(3)   1092. 1.0750 1.7628
    50578. 1.04733 1.57(3)   1276. 1.0750 1.5662
    50593. 1.04764 1.45(3)   1337. 1.0750 1.4385
    50608. 1.04796 1.33(3)   1503. 1.0750 1.3569
    50623. 1.04827 1.28(3)   1499. 1.0750 1.3071
    50638. 1.04859 1.27(3)   1531. 1.0750 1.2798
    50653. 1.04890 1.26(3)   1491. 1.0750 1.2699
    50669. 1.04922 1.20(3)   1592. 1.0750 1.2752
    50684. 1.04953 1.29(3)   1473. 1.0750 1.2961
    50699. 1.04985 1.34(3)   1470. 1.0750 1.3375
    50714. 1.05016 1.44(3)   1330. 1.0750 1.4161
    50730. 1.05048 1.66(3)   1206. 1.0750 1.6087
    50745. 1.05079 2.31(3)   889. 1.0750 2.2237
    50760. 1.05111 3.80(4) 555. 1.075 3.965
    50775. 1.05142 6.85(6) 285.3 1.075 7.267
    50790. 1.05174 10.41(8) 174.1 1.075 10.555
    50806. 1.05205 11.13(8) 165.2 1.075 10.902
    50821. 1.05237 9.36(7) 202.6 1.075 8.908
    50836. 1.05268 7.11(6) 274.6 1.075 6.589
    50851. 1.05300 5.11(5) 385. 1.075 4.801
    50867. 1.05332 3.76(4) 521. 1.075 3.577
    50882. 1.05363 2.88(4) 672. 1.075 2.762
    50897. 1.05395 2.27(3)   845. 1.0751 2.2215
    50912. 1.05427 1.90(3)   1029. 1.0751 1.8626
    50928. 1.05458 1.66(3)   1164. 1.0751 1.6236
    50943. 1.05490 1.48(3)   1335. 1.0752 1.4638
    50958. 1.05521 1.35(3)   1409. 1.0752 1.3560
    50974. 1.05553 1.27(3)   1515. 1.0752 1.2827
    50989. 1.05585 1.22(3)   1598. 1.0752 1.2322
    51004. 1.05616 1.23(3)   1538. 1.0752 1.1970
    51019. 1.05648 1.17(3)   1590. 1.0752 1.1721
    51035. 1.05680 1.15(2)   1671. 1.0752 1.1541
    51050. 1.05711 1.18(3)   1588. 1.0752 1.1409
    51065. 1.05743 1.14(3)   1625. 1.0752 1.1309
    51081. 1.05775 1.11(2)   1712. 1.0753 1.1233
    51096. 1.05807 1.10(2)   1727. 1.0753 1.1173
    51111. 1.05838 1.13(3)   1660. 1.0753 1.1125
    51127. 1.05870 1.16(3)   1595. 1.0753 1.1121
    51142. 1.05902 1.06(2)   1774. 1.0753 1.1055
    51157. 1.05934 1.07(2)   1730. 1.0753 1.1031
    51173. 1.05965 1.14(3)   1602. 1.0753 1.1011
    51188. 1.05997 1.10(2)   1727. 1.0753 1.0994
    51203. 1.06029 1.11(2)   1696. 1.0754 1.0980
    51219. 1.06061 1.08(2)   1807. 1.0754 1.0968
    51234. 1.06093 1.07(2)   1812. 1.0754 1.0958
    51250. 1.06125 1.08(2)   1720. 1.0754 1.0950
    51265. 1.06156 1.08(2)   1730. 1.0754 1.0942
    51280. 1.06188 1.11(3)   1652. 1.0754 1.0936
    51296. 1.06220 1.08(2)   1766. 1.0754 1.0932
    51311. 1.06252 1.07(2)   1771. 1.0754 1.0928
    51326. 1.06284 1.08(2)   1709. 1.0755 1.0925
    51342. 1.06316 1.06(2)   1759. 1.0755 1.0923
    51357. 1.06348 1.08(2)   1698. 1.0755 1.0922
    51373. 1.06380 1.07(2)   1753. 1.0755 1.0922
    51388. 1.06411 1.14(3)   1601. 1.0755 1.0923
    51403. 1.06443 1.06(2)   1771. 1.0755 1.0925
    51419. 1.06475 1.09(2)   1699. 1.0755 1.0928
    51434. 1.06507 1.03(2)   1854. 1.0756 1.0931
    51450. 1.06539 1.09(2)   1780. 1.0756 1.0936
    51465. 1.06571 1.06(2)   1803. 1.0756 1.0942
    51481. 1.06603 1.09(3)   1647. 1.0756 1.0889
    51496. 1.06635 1.12(3)   1650. 1.0756 1.0901
    51512. 1.06667 1.08(2)   1737. 1.0756 1.0914
    51527. 1.06699 1.07(2)   1781. 1.0757 1.0930
    51542. 1.06731 1.10(2)   1705. 1.0757 1.0947
    51558. 1.06763 1.09(2)   1735. 1.0757 1.0967
    51573. 1.06795 1.13(3)   1649. 1.0757 1.0991
    51589. 1.06827 1.06(2)   1794. 1.0757 1.1019
    51604. 1.06859 1.09(2)   1768. 1.0757 1.1052
    51620. 1.06891 1.12(2)   1726. 1.0758 1.1092
    51635. 1.06923 1.08(2)   1806. 1.0758 1.1141
    51651. 1.06955 1.12(2)   1694. 1.0758 1.1201
    51666. 1.06988 1.12(3)   1632. 1.0758 1.1277
    51682. 1.07020 1.13(3)   1646. 1.0758 1.1374
    51697. 1.07052 1.12(3)   1648. 1.0759 1.1501
    51713. 1.07084 1.19(3)   1494. 1.0759 1.1672
    51728. 1.07116 1.17(3)   1601. 1.0759 1.1910
    51744. 1.07148 1.20(3)   1601. 1.0759 1.2260
    51759. 1.07180 1.30(3)   1429. 1.0759 1.2837
    51775. 1.07212 1.52(3)   1266. 1.0759 1.4142
    51790. 1.07245 1.85(3)   1075. 1.0760 1.8198
    51806. 1.07277 2.85(4) 749. 1.076 2.980
    51821. 1.07309 4.94(5) 394. 1.076 5.227
    51837. 1.07341 7.51(6) 239.0 1.076 7.553
    51853. 1.07373 8.25(7) 216.5 1.076 7.897
    51868. 1.07406 6.88(6) 273.5 1.076 6.552
    51884. 1.07438 5.23(5) 366. 1.076 4.933
    51899. 1.07470 3.89(4) 508. 1.076 3.674
    51915. 1.07502 2.95(4) 659. 1.076 2.813
    51930. 1.07535 2.30(4)   836. 1.0762 2.2417
    51946. 1.07567 1.86(3)   1028. 1.0762 1.8642
    51962. 1.07599 1.65(3)   1154. 1.0762 1.6145
    51977. 1.07631 1.47(3)   1286. 1.0762 1.4490
    51993. 1.07664 1.37(3)   1340. 1.0762 1.3386
    52008. 1.07696 1.27(3)   1452. 1.0763 1.2645
    52024. 1.07728 1.25(3)   1501. 1.0763 1.2143
    52040. 1.07761 1.18(3)   1566. 1.0763 1.1799
    52055. 1.07793 1.14(2)   1706. 1.0763 1.1560
    52071. 1.07825 1.13(2)   1670. 1.0764 1.1392
    52086. 1.07858 1.13(2)   1679. 1.0764 1.1271
    52102. 1.07890 1.13(2)   1736. 1.0764 1.1182
    52118. 1.07922 1.11(2)   1760. 1.0764 1.1116
    52133. 1.07955 1.10(2)   1702. 1.0764 1.1066
    52149. 1.07987 1.09(2)   1682. 1.0765 1.1026
    52165. 1.08019 1.08(3)   1653. 1.0765 1.0995
    52180. 1.08052 1.09(2)   1718. 1.0765 1.0969
    52196. 1.08084 1.10(2)   1729. 1.0765 1.0948
    52212. 1.08117 1.06(2)   1833. 1.0766 1.0931
    52227. 1.08149 1.07(2)   1735. 1.0766 1.0916
    52243. 1.08182 1.11(3)   1641. 1.0766 1.0903
    52259. 1.08214 1.08(2)   1749. 1.0766 1.0892
    52274. 1.08246 1.06(2)   1771. 1.0767 1.0883
    52290. 1.08279 1.07(2)   1782. 1.0767 1.0874
    52306. 1.08311 1.10(2)   1668. 1.0767 1.0867
    52321. 1.08344 1.08(2)   1723. 1.0767 1.0860
    52337. 1.08376 1.03(2)   1844. 1.0768 1.0854
    52353. 1.08409 1.06(2)   1740. 1.0768 1.0849
    52368. 1.08441 1.06(2)   1762. 1.0768 1.0844
    52384. 1.08474 1.06(2)   1754. 1.0768 1.0840
    52400. 1.08507 1.05(2)   1828. 1.0769 1.0836
    52416. 1.08539 1.15(3)   1586. 1.0769 1.0832
    52431. 1.08572 1.04(2)   1846. 1.0769 1.0829
    52447. 1.08604 1.06(2)   1767. 1.0769 1.0826
    52463. 1.08637 1.07(2)   1748. 1.0770 1.0823
    52478. 1.08669 1.08(2)   1758. 1.0770 1.0821
    52494. 1.08702 1.09(2)   1700. 1.0770 1.0819
    52510. 1.08735 1.11(3)   1658. 1.0771 1.0817
    52526. 1.08767 1.13(3)   1642. 1.0771 1.0815
    52541. 1.08800 1.10(2)   1680. 1.0771 1.0813
    52557. 1.08833 1.08(2)   1682. 1.0771 1.0811
    52573. 1.08865 1.10(2)   1704. 1.0772 1.0810
    52589. 1.08898 1.06(2)   1729. 1.0772 1.0772
    52605. 1.08931 1.08(2)   1718. 1.0772 1.0772
    52620. 1.08963 1.08(2)   1713. 1.0773 1.0773
    52636. 1.08996 1.09(2)   1705. 1.0773 1.0774
    52652. 1.09029 1.09(2)   1699. 1.0773 1.0774
    52668. 1.09061 1.05(2)   1775. 1.0773 1.0775
    52683. 1.09094 1.06(2)   1804. 1.0774 1.0775
    52699. 1.09127 1.09(2)   1723. 1.0774 1.0776
    52715. 1.09159 1.07(2)   1743. 1.0774 1.0776
    52731. 1.09192 1.03(2)   1817. 1.0775 1.0776
    52747. 1.09225 1.04(2)   1773. 1.0775 1.0777
    52763. 1.09258 1.10(3)   1642. 1.0775 1.0777
    52778. 1.09291 1.11(3)   1642. 1.0776 1.0778
    52794. 1.09323 1.09(3)   1660. 1.0776 1.0778
    52810. 1.09356 1.08(2)   1699. 1.0776 1.0778
    52826. 1.09389 1.09(2)   1737. 1.0777 1.0779
    52842. 1.09422 1.08(2)   1711. 1.0777 1.0779
    52858. 1.09455 1.05(2)   1766. 1.0777 1.0780
    52873. 1.09487 1.07(2)   1704. 1.0777 1.0780
    52889. 1.09520 1.08(3)   1647. 1.0778 1.0781
    52905. 1.09553 1.06(2)   1721. 1.0778 1.0781
    52921. 1.09586 1.11(3)   1632. 1.0778 1.0782
    52937. 1.09619 1.12(3)   1634. 1.0779 1.0782
    52953. 1.09652 1.10(2)   1708. 1.0779 1.0783
    52969. 1.09685 1.07(2)   1745. 1.0779 1.0809
    52985. 1.09718 1.08(2)   1733. 1.0780 1.0811
    53000. 1.09750 1.13(3)   1554. 1.0780 1.0813
    53016. 1.09783 1.08(2)   1725. 1.0780 1.0815
    53032. 1.09816 1.14(3)   1602. 1.0781 1.0817
    53048. 1.09849 1.13(3)   1619. 1.0781 1.0819
    53064. 1.09882 1.14(3)   1561. 1.0781 1.0822
    53080. 1.09915 1.06(2)   1773. 1.0782 1.0824
    53096. 1.09948 1.11(3)   1628. 1.0782 1.0828
    53112. 1.09981 1.08(2)   1686. 1.0782 1.0831
    53128. 1.10014 1.10(3)   1619. 1.0783 1.0835
    53144. 1.10047 1.09(2)   1677. 1.0783 1.0839
    53160. 1.10080 1.09(3)   1653. 1.0783 1.0844
    53176. 1.10113 1.07(2)   1674. 1.0784 1.0850
    53192. 1.10146 1.10(3)   1620. 1.0784 1.0857
    53208. 1.10179 1.12(3)   1567. 1.0785 1.0865
    53224. 1.10212 1.08(2)   1688. 1.0785 1.0876
    53239. 1.10245 1.08(2)   1684. 1.0785 1.0891
    53255. 1.10278 1.11(3)   1659. 1.0786 1.0911
    53271. 1.10312 1.08(3)   1649. 1.0786 1.0950
    53287. 1.10345 1.10(2)   1673. 1.0786 1.1054
    53303. 1.10378 1.09(2)   1709. 1.0787 1.1362
    53319. 1.10411 1.19(3)   1528. 1.0787 1.2035
    53335. 1.10444 1.25(3)   1419. 1.0787 1.2896
    53351. 1.10477 1.33(3)   1343. 1.0788 1.3240
    53367. 1.10510 1.32(3)   1373. 1.0788 1.2896
    53383. 1.10543 1.23(3)   1497. 1.0789 1.2344
    53399. 1.10577 1.19(3)   1515. 1.0789 1.1886
    53415. 1.10610 1.15(3)   1595. 1.0789 1.1572
    53431. 1.10643 1.14(3)   1622. 1.0790 1.1369
    53447. 1.10676 1.10(3)   1639. 1.0790 1.1243
    53464. 1.10709 1.12(3)   1630. 1.0790 1.1169
    53480. 1.10743 1.11(3)   1564. 1.0791 1.1129
    53496. 1.10776 1.11(3)   1601. 1.0791 1.1114
    53512. 1.10809 1.15(3)   1554. 1.0792 1.1118
    53528. 1.10842 1.11(3)   1623. 1.0792 1.1138
    53544. 1.10875 1.15(3)   1580. 1.0792 1.1173
    53560. 1.10909 1.16(3)   1523. 1.0793 1.1223
    53576. 1.10942 1.15(3)   1537. 1.0793 1.1293
    53592. 1.10975 1.13(3)   1554. 1.0794 1.1388
    53608. 1.11009 1.14(3)   1589. 1.0794 1.1518
    53624. 1.11042 1.14(3)   1612. 1.0794 1.1702
    53640. 1.11075 1.19(3)   1502. 1.0795 1.1974
    53656. 1.11109 1.28(3)   1404. 1.0795 1.2426
    53672. 1.11142 1.38(3)   1368. 1.0796 1.3461
    53689. 1.11175 1.67(3)   1170. 1.0796 1.6700
    53705. 1.11209 2.49(4) 795. 1.080 2.591
    53721. 1.11242 4.12(5) 464. 1.080 4.351
    53737. 1.11275 6.11(6) 290.1 1.080 6.126
    53753. 1.11309 6.61(6) 264.4 1.080 6.337
    53769. 1.11342 5.48(6) 330.6 1.080 5.269
    53785. 1.11375 4.18(5) 458. 1.080 4.010
    53801. 1.11409 3.17(4) 603. 1.080 3.041
    53818. 1.11442 2.48(4) 757. 1.080 2.383
    53834. 1.11476 2.05(3)   864. 1.0800 1.9493
    53850. 1.11509 1.69(3)   1063. 1.0800 1.6648
    53866. 1.11543 1.54(3)   1181. 1.0801 1.4780
    53882. 1.11576 1.40(3)   1297. 1.0801 1.3549
    53898. 1.11610 1.32(3)   1376. 1.0801 1.2733
    53914. 1.11643 1.29(3)   1367. 1.0802 1.2188
    53931. 1.11677 1.26(3)   1405. 1.0802 1.1820
    53947. 1.11710 1.24(3)   1400. 1.0803 1.1569
    53963. 1.11744 1.24(3)   1464. 1.0803 1.1395
    53979. 1.11777 1.20(3)   1453. 1.0804 1.1272
    53995. 1.11811 1.13(3)   1568. 1.0804 1.1184
    54012. 1.11844 1.16(3)   1566. 1.0804 1.1119
    54028. 1.11878 1.14(3)   1553. 1.0805 1.1071
    54044. 1.11911 1.13(3)   1603. 1.0805 1.1034
    54060. 1.11945 1.11(3)   1622. 1.0806 1.1005
    54076. 1.11978 1.12(3)   1562. 1.0806 1.0982
    54093. 1.12012 1.08(3)   1643. 1.0807 1.0962
    54109. 1.12046 1.13(3)   1509. 1.0807 1.0946
    54125. 1.12079 1.10(3)   1632. 1.0808 1.0934
    54141. 1.12113 1.07(2)   1686. 1.0808 1.0923
    54158. 1.12147 1.08(2)   1674. 1.0809 1.0913
    54174. 1.12180 1.09(3)   1656. 1.0809 1.0905
    54190. 1.12214 1.09(3)   1642. 1.0809 1.0898
    54206. 1.12247 1.11(3)   1579. 1.0810 1.0982
    54223. 1.12281 1.07(2)   1678. 1.0810 1.0980
    54239. 1.12315 1.09(3)   1664. 1.0811 1.0979
    54255. 1.12349 1.09(2)   1676. 1.0811 1.0979
    54271. 1.12382 1.07(2)   1699. 1.0812 1.0980
    54288. 1.12416 1.11(3)   1579. 1.0812 1.0982
    54304. 1.12450 1.13(3)   1579. 1.0813 1.0984
    54320. 1.12483 1.15(3)   1551. 1.0813 1.0987
    54337. 1.12517 1.07(2)   1670. 1.0814 1.0990
    54353. 1.12551 1.13(3)   1575. 1.0814 1.0994
    54369. 1.12585 1.08(3)   1643. 1.0815 1.0999
    54385. 1.12618 1.14(3)   1542. 1.0815 1.1005
    54402. 1.12652 1.13(3)   1575. 1.0816 1.1012
    54418. 1.12686 1.16(3)   1478. 1.0816 1.1019
    54434. 1.12720 1.14(3)   1485. 1.0817 1.1028
    54451. 1.12754 1.13(3)   1603. 1.0817 1.1037
    54467. 1.12788 1.13(3)   1611. 1.0818 1.1047
    54483. 1.12821 1.10(3)   1631. 1.0818 1.1028
    54500. 1.12855 1.09(3)   1620. 1.0818 1.1043
    54516. 1.12889 1.16(3)   1467. 1.0819 1.1058
    54532. 1.12923 1.12(3)   1570. 1.0819 1.1076
    54549. 1.12957 1.11(3)   1597. 1.0820 1.1095
    54565. 1.12991 1.10(3)   1628. 1.0820 1.1117
    54582. 1.13025 1.11(3)   1615. 1.0821 1.1140
    54598. 1.13058 1.08(3)   1664. 1.0821 1.1167
    54614. 1.13092 1.12(3)   1539. 1.0822 1.1198
    54631. 1.13126 1.11(3)   1625. 1.0822 1.1232
    54647. 1.13160 1.16(3)   1434. 1.0823 1.1271
    54664. 1.13194 1.11(3)   1546. 1.0823 1.1316
    54680. 1.13228 1.14(3)   1520. 1.0824 1.1368
    54696. 1.13262 1.13(3)   1612. 1.0824 1.1428
    54713. 1.13296 1.10(3)   1625. 1.0825 1.1499
    54729. 1.13330 1.12(3)   1548. 1.0826 1.1583
    54746. 1.13364 1.15(3)   1532. 1.0826 1.1684
    54762. 1.13398 1.14(3)   1590. 1.0827 1.1806
    54778. 1.13432 1.16(3)   1502. 1.0827 1.1957
    54795. 1.13466 1.18(3)   1521. 1.0828 1.2144
    54811. 1.13500 1.19(3)   1499. 1.0828 1.2383
    54828. 1.13534 1.19(3)   1504. 1.0829 1.2694
    54844. 1.13568 1.24(3)   1395. 1.0829 1.3109
    54861. 1.13602 1.33(3)   1337. 1.0830 1.3680
    54877. 1.13636 1.44(3)   1220. 1.0830 1.4499
    54894. 1.13671 1.53(3)   1174. 1.0831 1.5780
    54910. 1.13705 1.88(3)   1010. 1.0831 1.8322
    54926. 1.13739 2.63(4) 761. 1.083 2.569
    54943. 1.13773 4.64(5) 440. 1.083 4.846
    54959. 1.13807 9.31(7) 207.5 1.083 9.977
    54976. 1.13841 16.63(10) 104.4 1.083 16.802
    54992. 1.13875 20.74(11) 80.8 1.083 19.807
    55009. 1.13910 18.30(10) 95.6 1.083 17.193
    55025. 1.13944 13.69(9) 133.4 1.084 12.710
    55042. 1.13978 9.56(7) 195.3 1.084 8.905
    55058. 1.14012 6.58(6) 286.4 1.084 6.259
    55075. 1.14046 4.55(5) 416. 1.084 4.514
    55091. 1.14080 3.43(4) 535. 1.084 3.375
    55108. 1.14115 2.56(4) 735. 1.084 2.631
    55125. 1.14149 2.10(3)   891. 1.0838 2.1429
    55141. 1.14183 1.79(3)   1004. 1.0839 1.8218
    55158. 1.14217 1.66(3)   1039. 1.0839 1.6088
    55174. 1.14252 1.48(3)   1206. 1.0840 1.4660
    55191. 1.14286 1.37(3)   1324. 1.0840 1.3692
    55207. 1.14320 1.31(3)   1351. 1.0841 1.3025
    55224. 1.14355 1.27(3)   1399. 1.0842 1.2558
    55240. 1.14389 1.20(3)   1508. 1.0842 1.2225
    55257. 1.14423 1.21(3)   1446. 1.0843 1.1982
    55274. 1.14457 1.17(3)   1491. 1.0843 1.1801
    55290. 1.14492 1.17(3)   1470. 1.0844 1.1663
    55307. 1.14526 1.11(3)   1630. 1.0844 1.1556
    55323. 1.14561 1.14(3)   1564. 1.0845 1.1470
    55340. 1.14595 1.17(3)   1441. 1.0846 1.1401
    55357. 1.14629 1.15(3)   1516. 1.0846 1.1344
    55373. 1.14664 1.12(3)   1550. 1.0847 1.1296
    55390. 1.14698 1.11(3)   1610. 1.0847 1.1255
    55406. 1.14733 1.13(3)   1515. 1.0848 1.1221
    55423. 1.14767 1.12(3)   1565. 1.0848 1.1190
    55440. 1.14801 1.10(3)   1591. 1.0849 1.1164
    55456. 1.14836 1.14(3)   1515. 1.0850 1.1141
    55473. 1.14870 1.15(3)   1532. 1.0850 1.1120
    55490. 1.14905 1.13(3)   1532. 1.0851 1.1102
    55506. 1.14939 1.12(3)   1524. 1.0851 1.1086
    55523. 1.14974 1.12(3)   1558. 1.0852 1.1071
    55539. 1.15008 1.13(3)   1568. 1.0853 1.1058
    55556. 1.15043 1.16(3)   1481. 1.0853 1.1046
    55573. 1.15077 1.16(3)   1429. 1.0854 1.1035
    55589. 1.15112 1.16(3)   1519. 1.0854 1.1026
    55606. 1.15146 1.16(3)   1461. 1.0855 1.1017
    55623. 1.15181 1.18(3)   1475. 1.0855 1.1008
    55640. 1.15215 1.15(3)   1550. 1.0856 1.1001
    55656. 1.15250 1.15(3)   1517. 1.0857 1.0994
    55673. 1.15284 1.19(3)   1466. 1.0857 1.0988
    55690. 1.15319 1.15(3)   1557. 1.0858 1.0982
    55706. 1.15354 1.12(3)   1521. 1.0858 1.0977
    55723. 1.15388 1.18(3)   1411. 1.0859 1.0859
    55740. 1.15423 1.13(3)   1517. 1.0860 1.0860
    55756. 1.15457 1.10(3)   1613. 1.0860 1.0860
    55773. 1.15492 1.10(3)   1539. 1.0861 1.0861
    55790. 1.15527 1.11(3)   1550. 1.0861 1.0861
    55807. 1.15561 1.14(3)   1474. 1.0862 1.0862
    55823. 1.15596 1.08(3)   1595. 1.0863 1.0863
    55840. 1.15631 1.10(3)   1541. 1.0863 1.0863
    55857. 1.15665 1.12(3)   1571. 1.0864 1.0864
    55874. 1.15700 1.10(3)   1589. 1.0865 1.0865
    55890. 1.15735 1.11(3)   1493. 1.0865 1.0865
    55907. 1.15770 1.06(3)   1635. 1.0866 1.0866
    55924. 1.15804 1.07(3)   1577. 1.0866 1.0866
    55941. 1.15839 1.09(3)   1456. 1.0867 1.0867
    55958. 1.15874 1.11(3)   1480. 1.0868 1.0868
    55974. 1.15909 1.07(3)   1640. 1.0868 1.0868
    55991. 1.15943 1.08(3)   1595. 1.0869 1.0869
    56008. 1.15978 1.08(3)   1576. 1.0870 1.0869
    56025. 1.16013 1.10(3)   1532. 1.0870 1.0870
    56042. 1.16048 1.08(3)   1528. 1.0871 1.0871
    56058. 1.16083 1.11(3)   1461. 1.0871 1.0871
    56075. 1.16117 1.14(3)   1345. 1.0872 1.0872
    56092. 1.16152 1.07(3)   1566. 1.0873 1.0873
    56109. 1.16187 1.09(3)   1480. 1.0873 1.0873
    56126. 1.16222 1.09(3)   1488. 1.0874 1.0874
    56142. 1.16257 1.14(3)   1433. 1.0875 1.0875
    56159. 1.16292 1.08(3)   1594. 1.0875 1.0875
    56176. 1.16327 1.09(3)   1517. 1.0876 1.0876
    56193. 1.16361 1.09(3)   1521. 1.0877 1.0876
    56210. 1.16396 1.06(3)   1638. 1.0877 1.0877
    56227. 1.16431 1.13(3)   1487. 1.0878 1.0878
    56244. 1.16466 1.12(3)   1473. 1.0878 1.0878
    56260. 1.16501 1.12(3)   1434. 1.0879 1.0879
    56277. 1.16536 1.12(3)   1469. 1.0880 1.0880
    56294. 1.16571 1.11(3)   1456. 1.0880 1.0880
    56311. 1.16606 1.10(3)   1527. 1.0881 1.0881
    56328. 1.16641 1.09(3)   1545. 1.0882 1.0882
    56345. 1.16676 1.07(3)   1529. 1.0882 1.0882
    56362. 1.16711 1.06(3)   1607. 1.0883 1.0883
    56379. 1.16746 1.11(3)   1504. 1.0884 1.0884
    56396. 1.16781 1.12(3)   1471. 1.0884 1.0884
    56413. 1.16816 1.17(3)   1308. 1.0885 1.0885
    56429. 1.16851 1.12(3)   1456. 1.0886 1.0886
    56446. 1.16886 1.10(3)   1558. 1.0886 1.0886
    56463. 1.16921 1.13(3)   1437. 1.0887 1.0887
    56480. 1.16956 1.13(3)   1474. 1.0888 1.0888
    56497. 1.16991 1.11(3)   1461. 1.0888 1.1114
    56514. 1.17027 1.13(3)   1447. 1.0889 1.1125
    56531. 1.17062 1.14(3)   1429. 1.0890 1.1136
    56548. 1.17097 1.11(3)   1490. 1.0890 1.1148
    56565. 1.17132 1.10(3)   1538. 1.0891 1.1161
    56582. 1.17167 1.08(3)   1597. 1.0892 1.1175
    56599. 1.17202 1.14(3)   1450. 1.0892 1.1190
    56616. 1.17237 1.13(3)   1470. 1.0893 1.1206
    56633. 1.17273 1.13(3)   1441. 1.0894 1.1223
    56650. 1.17308 1.15(3)   1453. 1.0894 1.1241
    56667. 1.17343 1.16(3)   1469. 1.0895 1.1261
    56684. 1.17378 1.16(3)   1406. 1.0896 1.1283
    56701. 1.17413 1.17(3)   1368. 1.0896 1.1307
    56718. 1.17449 1.15(3)   1449. 1.0897 1.1332
    56735. 1.17484 1.11(3)   1500. 1.0898 1.1360
    56752. 1.17519 1.16(3)   1413. 1.0898 1.1391
    56769. 1.17554 1.17(3)   1450. 1.0899 1.1424
    56786. 1.17590 1.17(3)   1471. 1.0900 1.1461
    56803. 1.17625 1.13(3)   1513. 1.0900 1.1502
    56820. 1.17660 1.16(3)   1442. 1.0901 1.1548
    56837. 1.17695 1.18(3)   1373. 1.0902 1.1599
    56854. 1.17731 1.14(3)   1479. 1.0903 1.1655
    56871. 1.17766 1.11(3)   1484. 1.0903 1.1719
    56888. 1.17801 1.17(3)   1374. 1.0904 1.1792
    56905. 1.17837 1.19(3)   1383. 1.0905 1.1874
    56922. 1.17872 1.23(3)   1287. 1.0905 1.1968
    56940. 1.17907 1.22(3)   1304. 1.0906 1.2076
    56957. 1.17943 1.17(3)   1401. 1.0907 1.2202
    56974. 1.17978 1.19(3)   1410. 1.0907 1.2348
    56991. 1.18014 1.27(3)   1258. 1.0908 1.2522
    57008. 1.18049 1.30(3)   1247. 1.0909 1.2728
    57025. 1.18084 1.31(3)   1242. 1.0909 1.2976
    57042. 1.18120 1.30(3)   1256. 1.0910 1.3280
    57059. 1.18155 1.32(3)   1294. 1.0911 1.3655
    57076. 1.18191 1.39(3)   1218. 1.0912 1.4127
    57093. 1.18226 1.43(3)   1147. 1.0912 1.4734
    57111. 1.18262 1.45(3)   1144. 1.0913 1.5531
    57128. 1.18297 1.56(3)   1063. 1.0914 1.6607
    57145. 1.18333 1.67(3)   1002. 1.0914 1.8113
    57162. 1.18368 1.99(3)   856. 1.0915 2.0329
    57179. 1.18404 2.41(4) 742. 1.092 2.403
    57196. 1.18439 3.57(4) 520. 1.092 3.265
    57213. 1.18475 6.17(6) 321.4 1.092 5.988
    57231. 1.18510 12.86(8) 149.7 1.092 13.641
    57248. 1.18546 26.40(12) 64.8 1.092 27.950
    57265. 1.18581 41.79(16) 37.2 1.092 41.746
    57282. 1.18617 44.41(17) 35.7 1.092 42.715
    57299. 1.18652 35.81(15) 46.1 1.092 33.797
    57317. 1.18688 25.28(12) 67.8 1.092 23.653
    57334. 1.18724 16.97(10) 103.3 1.092 15.982
    57351. 1.18759 11.27(8) 159.3 1.092 10.856
    57368. 1.18795 7.68(7) 232.8 1.092 7.530
    57385. 1.18831 5.40(5) 331.6 1.092 5.379
    57403. 1.18866 3.86(5) 459. 1.093 3.986
    57420. 1.18902 3.02(4) 586. 1.093 3.079
    57437. 1.18938 2.47(4) 692. 1.093 2.485
    57454. 1.18973 2.14(4) 779. 1.093 2.091
    57471. 1.19009 1.86(3)   897. 1.0928 1.8279
    57489. 1.19045 1.62(3)   1070. 1.0929 1.6488
    57506. 1.19080 1.55(3)   1068. 1.0930 1.5250
    57523. 1.19116 1.52(3)   1082. 1.0930 1.4376
    57540. 1.19152 1.47(3)   1134. 1.0931 1.3746
    57558. 1.19187 1.34(3)   1240. 1.0932 1.3282
    57575. 1.19223 1.31(3)   1299. 1.0932 1.2931
    57592. 1.19259 1.29(3)   1273. 1.0933 1.2660
    57610. 1.19295 1.30(3)   1271. 1.0934 1.2445
    57627. 1.19331 1.23(3)   1382. 1.0935 1.2273
    57644. 1.19366 1.24(3)   1324. 1.0935 1.2131
    57661. 1.19402 1.23(3)   1354. 1.0936 1.2012
    57679. 1.19438 1.22(3)   1314. 1.0937 1.1912
    57696. 1.19474 1.18(3)   1362. 1.0938 1.1827
    57713. 1.19510 1.18(3)   1382. 1.0938 1.1752
    57731. 1.19546 1.18(3)   1370. 1.0939 1.1688
    57748. 1.19581 1.16(3)   1393. 1.0940 1.1631
    57765. 1.19617 1.17(3)   1381. 1.0941 1.1581
    57783. 1.19653 1.15(3)   1428. 1.0941 1.1536
    57800. 1.19689 1.14(3)   1393. 1.0942 1.1496
    57817. 1.19725 1.14(3)   1381. 1.0943 1.1460
    57835. 1.19761 1.17(3)   1347. 1.0944 1.1428
    57852. 1.19797 1.10(3)   1542. 1.0944 1.1399
    57869. 1.19833 1.11(3)   1491. 1.0945 1.1373
    57887. 1.19869 1.12(3)   1493. 1.0946 1.1348
    57904. 1.19905 1.15(3)   1432. 1.0947 1.1326
    57921. 1.19941 1.06(3)   1560. 1.0947 1.1306
    57939. 1.19977 1.08(3)   1585. 1.0948 1.1349
    57956. 1.20013 1.11(3)   1476. 1.0949 1.1335
    57974. 1.20049 1.09(3)   1468. 1.0950 1.1322
    57991. 1.20085 1.09(3)   1497. 1.0950 1.1310
    58008. 1.20121 1.09(3)   1507. 1.0951 1.1300
    58026. 1.20157 1.14(3)   1390. 1.0952 1.1291
    58043. 1.20193 1.09(3)   1461. 1.0953 1.1283
    58061. 1.20229 1.10(3)   1465. 1.0953 1.1277
    58078. 1.20265 1.09(3)   1521. 1.0954 1.1041
    58095. 1.20301 1.11(3)   1447. 1.0955 1.1046
    58113. 1.20337 1.14(3)   1437. 1.0956 1.1052
    58130. 1.20373 1.10(3)   1475. 1.0956 1.1057
    58148. 1.20409 1.11(3)   1456. 1.0957 1.1064
    58165. 1.20445 1.12(3)   1420. 1.0958 1.1070
    58183. 1.20481 1.10(3)   1421. 1.0959 1.1078
    58200. 1.20518 1.12(3)   1484. 1.0960 1.1085
    58218. 1.20554 1.08(3)   1483. 1.0960 1.1094
    58235. 1.20590 1.08(3)   1482. 1.0961 1.1103
    58252. 1.20626 1.12(3)   1415. 1.0962 1.1113
    58270. 1.20662 1.08(3)   1517. 1.0963 1.1124
    58287. 1.20699 1.10(3)   1495. 1.0963 1.1136
    58305. 1.20735 1.12(3)   1417. 1.0964 1.1149
    58322. 1.20771 1.10(3)   1467. 1.0965 1.1163
    58340. 1.20807 1.11(3)   1420. 1.0966 1.1179
    58357. 1.20843 1.09(3)   1490. 1.0966 1.1198
    58375. 1.20880 1.09(3)   1490. 1.0967 1.1218
    58392. 1.20916 1.11(3)   1440. 1.0968 1.1240
    58410. 1.20952 1.12(3)   1429. 1.0969 1.1266
    58427. 1.20989 1.15(3)   1368. 1.0970 1.1296
    58445. 1.21025 1.16(3)   1344. 1.0970 1.1330
    58463. 1.21061 1.16(3)   1337. 1.0971 1.1369
    58480. 1.21097 1.17(3)   1334. 1.0972 1.1415
    58498. 1.21134 1.14(3)   1353. 1.0973 1.1468
    58515. 1.21170 1.09(3)   1493. 1.0973 1.1532
    58533. 1.21206 1.13(3)   1413. 1.0974 1.1609
    58550. 1.21243 1.11(3)   1442. 1.0975 1.1703
    58568. 1.21279 1.16(3)   1343. 1.0976 1.1820
    58585. 1.21316 1.17(3)   1351. 1.0977 1.1966
    58603. 1.21352 1.18(3)   1325. 1.0977 1.2153
    58621. 1.21388 1.23(3)   1300. 1.0978 1.2399
    58638. 1.21425 1.20(3)   1360. 1.0979 1.2732
    58656. 1.21461 1.29(3)   1210. 1.0980 1.3197
    58673. 1.21498 1.36(3)   1167. 1.0981 1.3883
    58691. 1.21534 1.49(3)   1120. 1.0981 1.5031
    58709. 1.21571 1.87(3)   931. 1.0982 1.7714
    58726. 1.21607 2.65(4) 709. 1.098 2.621
    58744. 1.21644 4.74(5) 388. 1.098 5.000
    58761. 1.21680 8.94(7) 188.9 1.098 9.424
    58779. 1.21717 13.69(9) 112.2 1.099 13.639
    58797. 1.21753 14.40(10) 107.9 1.099 13.880
    58814. 1.21790 11.55(8) 139.3 1.099 11.094
    58832. 1.21826 8.46(7) 199.8 1.099 7.956
    58850. 1.21863 5.84(6) 291.3 1.099 5.596
    58867. 1.21899 4.08(5) 423. 1.099 4.030
    58885. 1.21936 2.97(4) 573. 1.099 3.021
    58903. 1.21972 2.39(4) 716. 1.099 2.373
    58920. 1.22009 1.97(4)   830. 1.0992 1.9559
    58938. 1.22046 1.65(3)   973. 1.0992 1.6861
    58956. 1.22082 1.48(3)   1104. 1.0993 1.5101
    58973. 1.22119 1.37(3)   1195. 1.0994 1.3942
    58991. 1.22155 1.33(3)   1221. 1.0995 1.3168
    59009. 1.22192 1.26(3)   1314. 1.0996 1.2643
    59026. 1.22229 1.17(3)   1433. 1.0996 1.2281
    59044. 1.22265 1.19(3)   1368. 1.0997 1.2025
    59062. 1.22302 1.18(3)   1372. 1.0998 1.1841
    59080. 1.22339 1.16(3)   1376. 1.0999 1.1705
    59097. 1.22375 1.13(3)   1405. 1.1000 1.1602
    59115. 1.22412 1.13(3)   1430. 1.1000 1.1522
    59133. 1.22449 1.14(3)   1392. 1.1001 1.1459
    59150. 1.22486 1.16(3)   1385. 1.1002 1.1408
    59168. 1.22522 1.12(3)   1431. 1.1003 1.1366
    59186. 1.22559 1.12(3)   1396. 1.1004 1.1331
    59204. 1.22596 1.09(3)   1451. 1.1004 1.1301
    59221. 1.22633 1.11(3)   1410. 1.1005 1.1276
    59239. 1.22669 1.10(3)   1423. 1.1006 1.1254
    59257. 1.22706 1.07(3)   1471. 1.1007 1.1235
    59275. 1.22743 1.11(3)   1355. 1.1008 1.1218
    59293. 1.22780 1.11(3)   1379. 1.1008 1.1204
    59310. 1.22817 1.11(3)   1392. 1.1009 1.1191
    59328. 1.22854 1.10(3)   1445. 1.1010 1.1179
    59346. 1.22890 1.07(3)   1473. 1.1011 1.1169
    59364. 1.22927 1.10(3)   1370. 1.1012 1.1159
    59382. 1.22964 1.11(3)   1429. 1.1012 1.1151
    59399. 1.23001 1.12(3)   1336. 1.1013 1.1144
    59417. 1.23038 1.12(3)   1369. 1.1014 1.1137
    59435. 1.23075 1.11(3)   1440. 1.1015 1.1131
    59453. 1.23112 1.11(3)   1422. 1.1016 1.1125
    59471. 1.23149 1.14(3)   1348. 1.1016 1.1120
    59489. 1.23186 1.11(3)   1410. 1.1017 1.1116
    59506. 1.23223 1.15(3)   1286. 1.1018 1.1111
    59524. 1.23260 1.11(3)   1378. 1.1019 1.1108
    59542. 1.23297 1.11(3)   1382. 1.1020 1.1104
    59560. 1.23334 1.09(3)   1439. 1.1021 1.1101
    59578. 1.23371 1.10(3)   1448. 1.1021 1.1021
    59596. 1.23408 1.10(3)   1402. 1.1022 1.1022
    59614. 1.23445 1.08(3)   1442. 1.1023 1.1023
    59631. 1.23482 1.13(3)   1378. 1.1024 1.1024
    59649. 1.23519 1.09(3)   1374. 1.1025 1.1025
    59667. 1.23556 1.13(3)   1356. 1.1025 1.1025
    59685. 1.23593 1.07(3)   1518. 1.1026 1.1026
    59703. 1.23630 1.15(3)   1303. 1.1027 1.1027
    59721. 1.23667 1.16(3)   1385. 1.1028 1.1028
    59739. 1.23704 1.20(3)   1383. 1.1029 1.1029
    59757. 1.23741 1.22(3)   1403. 1.1029 1.1029
    59775. 1.23778 1.29(3)   1347. 1.1030 1.1030
    59793. 1.23815 1.35(3)   1277. 1.1031 1.1031
    59811. 1.23853 1.32(3)   1304. 1.1032 1.1032
    59829. 1.23890 1.36(3)   1262. 1.1033 1.1033
    59846. 1.23927 1.22(3)   1395. 1.1034 1.1033
    59864. 1.23964 1.25(3)   1369. 1.1034 1.1034
    59882. 1.24001 1.22(3)   1326. 1.1035 1.1035
    59900. 1.24038 1.11(3)   1317. 1.1036 1.1036
    59918. 1.24076 1.10(3)   1259. 1.1037 1.1037
    59936. 1.24113 1.10(3)   1229. 1.1038 1.1038
    59954. 1.24150 1.09(3)   1207. 1.1038 1.1038
    59972. 1.24187 1.13(3)   1059. 1.1039 1.1039
    59990. 1.24225 1.20(3)   991. 1.1040 1.1040
    60008. 1.24262 1.13(3)   1103. 1.1041 1.1041
    60026. 1.24299 1.13(3)   1073. 1.1042 1.1042
    60044. 1.24336 1.11(3)   1078. 1.1043 1.1042
    60062. 1.24374 1.11(3)   1066. 1.1043 1.1043
    60080. 1.24411 1.16(3)   1037. 1.1044 1.1044
    60098. 1.24448 1.09(3)   1136. 1.1045 1.1045
    60116. 1.24486 1.12(3)   1097. 1.1046 1.1046
    60134. 1.24523 1.13(3)   1068. 1.1047 1.1047
    60152. 1.24560 1.14(3)   1105. 1.1047 1.1047
    60170. 1.24598 1.15(3)   1052. 1.1048 1.1048
    60189. 1.24635 1.13(3)   1071. 1.1049 1.1049
    60207. 1.24673 1.13(3)   1077. 1.1050 1.1050
    60225. 1.24710 1.09(3)   1140. 1.1051 1.1051
    60243. 1.24747 1.12(3)   1115. 1.1052 1.1051
    60261. 1.24785 1.14(3)   1081. 1.1052 1.1052
    60279. 1.24822 1.13(3)   1099. 1.1053 1.1053
    60297. 1.24860 1.15(3)   1006. 1.1054 1.1054
    60315. 1.24897 1.10(3)   1159. 1.1055 1.1055
    60333. 1.24935 1.09(3)   1157. 1.1056 1.1056
    60351. 1.24972 1.11(3)   1123. 1.1056 1.1056
    60369. 1.25010 1.10(3)   1145. 1.1057 1.1057
    60387. 1.25047 1.12(3)   1077. 1.1058 1.1058
    60406. 1.25085 1.13(3)   1072. 1.1059 1.1059
    60424. 1.25122 1.13(3)   1072. 1.1060 1.1060
    60442. 1.25160 1.10(3)   1152. 1.1061 1.1061
    60460. 1.25197 1.08(3)   1163. 1.1061 1.1061
    60478. 1.25235 1.13(3)   1117. 1.1062 1.1062
    60496. 1.25272 1.07(3)   1206. 1.1063 1.1063
    60514. 1.25310 1.13(3)   1091. 1.1064 1.1064
    60533. 1.25348 1.10(3)   1207. 1.1065 1.1065
    60551. 1.25385 1.11(3)   1144. 1.1065 1.1065
    60569. 1.25423 1.12(3)   1145. 1.1066 1.1066
    60587. 1.25460 1.11(3)   1176. 1.1067 1.1067
    60605. 1.25498 1.13(3)   1084. 1.1068 1.1068
    60623. 1.25536 1.12(3)   1119. 1.1069 1.1069
    60642. 1.25573 1.07(3)   1210. 1.1070 1.1070
    60660. 1.25611 1.08(3)   1205. 1.1070 1.1070
    60678. 1.25649 1.10(3)   1195. 1.1071 1.1071
    60696. 1.25686 1.07(3)   1235. 1.1072 1.1072
    60714. 1.25724 1.09(3)   1151. 1.1073 1.1073
    60733. 1.25762 1.11(3)   1131. 1.1074 1.1074
    60751. 1.25800 1.08(3)   1207. 1.1075 1.1143
    60769. 1.25837 1.10(3)   1240. 1.1075 1.1147
    60787. 1.25875 1.11(3)   1206. 1.1076 1.1151
    60806. 1.25913 1.11(3)   1245. 1.1077 1.1155
    60824. 1.25951 1.12(3)   1258. 1.1078 1.1160
    60842. 1.25988 1.10(3)   1288. 1.1079 1.1164
    60860. 1.26026 1.21(3)   1131. 1.1079 1.1169
    60879. 1.26064 1.17(3)   1253. 1.1080 1.1175
    60897. 1.26102 1.15(3)   1304. 1.1081 1.1180
    60915. 1.26140 1.15(3)   1312. 1.1082 1.1186
    60933. 1.26177 1.15(3)   1359. 1.1083 1.1193
    60952. 1.26215 1.15(3)   1336. 1.1084 1.1200
    60970. 1.26253 1.13(3)   1348. 1.1084 1.1207
    60988. 1.26291 1.13(3)   1336. 1.1085 1.1215
    61006. 1.26329 1.13(3)   1337. 1.1086 1.1224
    61025. 1.26367 1.12(3)   1315. 1.1087 1.1234
    61043. 1.26405 1.12(3)   1405. 1.1088 1.1244
    61061. 1.26443 1.09(3)   1443. 1.1088 1.1255
    61080. 1.26481 1.11(3)   1396. 1.1089 1.1268
    61098. 1.26518 1.13(3)   1346. 1.1090 1.1281
    61116. 1.26556 1.13(3)   1398. 1.1091 1.1297
    61135. 1.26594 1.13(3)   1354. 1.1092 1.1314
    61153. 1.26632 1.08(3)   1413. 1.1093 1.1332
    61171. 1.26670 1.14(3)   1385. 1.1093 1.1353
    61190. 1.26708 1.14(3)   1360. 1.1094 1.1377
    61208. 1.26746 1.12(3)   1357. 1.1095 1.1404
    61226. 1.26784 1.13(3)   1392. 1.1096 1.1435
    61245. 1.26822 1.16(3)   1367. 1.1097 1.1470
    61263. 1.26860 1.13(3)   1380. 1.1097 1.1511
    61282. 1.26899 1.17(3)   1318. 1.1098 1.1559
    61300. 1.26937 1.14(3)   1364. 1.1099 1.1616
    61318. 1.26975 1.14(3)   1356. 1.1100 1.1683
    61337. 1.27013 1.15(3)   1302. 1.1101 1.1764
    61355. 1.27051 1.11(3)   1420. 1.1102 1.1863
    61374. 1.27089 1.18(3)   1339. 1.1102 1.1986
    61392. 1.27127 1.19(3)   1284. 1.1103 1.2141
    61410. 1.27165 1.22(3)   1213. 1.1104 1.2340
    61429. 1.27203 1.18(3)   1284. 1.1105 1.2602
    61447. 1.27242 1.26(3)   1236. 1.1106 1.2957
    61466. 1.27280 1.29(3)   1210. 1.1106 1.3456
    61484. 1.27318 1.40(3)   1118. 1.1107 1.4197
    61503. 1.27356 1.51(3)   1062. 1.1108 1.5467
    61521. 1.27394 1.92(3)   861. 1.1109 1.8567
    61539. 1.27433 2.88(4) 612. 1.111 2.847
    61558. 1.27471 5.32(5) 330.9 1.111 5.535
    61576. 1.27509 9.79(8) 164.0 1.111 10.272
    61595. 1.27547 14.33(10) 104.9 1.111 14.352
    61613. 1.27586 14.56(10) 105.2 1.111 14.134
    61632. 1.27624 11.64(9) 137.2 1.111 11.056
    61650. 1.27662 8.15(7) 200.6 1.111 7.818
    61669. 1.27700 5.62(6) 295.8 1.112 5.451
    61687. 1.27739 4.01(5) 414. 1.112 3.908
    61706. 1.27777 2.92(4) 558. 1.112 2.928
    61724. 1.27815 2.24(4) 705. 1.112 2.306
    61743. 1.27854 1.85(3)   843. 1.1119 1.9113
    61761. 1.27892 1.61(3)   977. 1.1119 1.6583
    61780. 1.27930 1.44(3)   1100. 1.1120 1.4947
    61798. 1.27969 1.40(3)   1057. 1.1121 1.3877
    61817. 1.28007 1.30(3)   1197. 1.1122 1.3166
    61836. 1.28046 1.26(3)   1236. 1.1123 1.2684
    61854. 1.28084 1.24(3)   1184. 1.1123 1.2352
    61873. 1.28122 1.19(3)   1302. 1.1124 1.2116
    61891. 1.28161 1.17(3)   1308. 1.1125 1.1945
    61910. 1.28199 1.17(3)   1257. 1.1126 1.1818
    61928. 1.28238 1.16(3)   1331. 1.1127 1.1721
    61947. 1.28276 1.14(3)   1332. 1.1127 1.1645
    61965. 1.28315 1.16(3)   1321. 1.1128 1.1584
    61984. 1.28353 1.12(3)   1374. 1.1129 1.1535
    62003. 1.28392 1.15(3)   1318. 1.1130 1.1494
    62021. 1.28430 1.16(3)   1270. 1.1131 1.1459
    62040. 1.28469 1.09(3)   1421. 1.1131 1.1430
    62058. 1.28507 1.13(3)   1333. 1.1132 1.1405
    62077. 1.28546 1.06(3)   1453. 1.1133 1.1383
    62096. 1.28584 1.17(3)   1273. 1.1134 1.1364
    62114. 1.28623 1.10(3)   1370. 1.1135 1.1348
    62133. 1.28662 1.14(3)   1296. 1.1135 1.1333
    62152. 1.28700 1.09(3)   1372. 1.1136 1.1320
    62170. 1.28739 1.12(3)   1312. 1.1137 1.1308
    62189. 1.28777 1.13(3)   1313. 1.1138 1.1298
    62208. 1.28816 1.06(3)   1394. 1.1139 1.1289
    62226. 1.28855 1.10(3)   1406. 1.1139 1.1280
    62245. 1.28893 1.12(3)   1365. 1.1140 1.1273
    62264. 1.28932 1.09(3)   1348. 1.1141 1.1266
    62282. 1.28971 1.11(3)   1303. 1.1142 1.1260
    62301. 1.29009 1.09(3)   1420. 1.1143 1.1254
    62320. 1.29048 1.11(3)   1320. 1.1143 1.1249
    62338. 1.29087 1.07(3)   1362. 1.1144 1.1244
    62357. 1.29126 1.06(3)   1381. 1.1145 1.1240
    62376. 1.29164 1.08(3)   1384. 1.1146 1.1236
    62394. 1.29203 1.10(3)   1359. 1.1147 1.1233
    62413. 1.29242 1.11(3)   1326. 1.1147 1.1229
    62432. 1.29281 1.10(3)   1313. 1.1148 1.1226
    62451. 1.29319 1.11(3)   1320. 1.1149 1.1224
    62469. 1.29358 1.17(3)   1202. 1.1150 1.1150
    62488. 1.29397 1.11(3)   1268. 1.1150 1.1150
    62507. 1.29436 1.12(3)   1342. 1.1151 1.1151
    62526. 1.29475 1.09(3)   1363. 1.1152 1.1152
    62544. 1.29513 1.16(3)   1264. 1.1153 1.1153
    62563. 1.29552 1.12(3)   1334. 1.1154 1.1154
    62582. 1.29591 1.14(3)   1276. 1.1154 1.1154
    62601. 1.29630 1.12(3)   1299. 1.1155 1.1155
    62619. 1.29669 1.12(3)   1316. 1.1156 1.1156
    62638. 1.29708 1.12(3)   1355. 1.1157 1.1157
    62657. 1.29747 1.12(3)   1286. 1.1157 1.1243
    62676. 1.29786 1.13(3)   1306. 1.1158 1.1248
    62695. 1.29825 1.16(3)   1235. 1.1159 1.1253
    62713. 1.29864 1.13(3)   1306. 1.1160 1.1258
    62732. 1.29902 1.15(3)   1315. 1.1161 1.1263
    62751. 1.29941 1.12(3)   1350. 1.1161 1.1269
    62770. 1.29980 1.10(3)   1312. 1.1162 1.1276
    62789. 1.30019 1.08(3)   1376. 1.1163 1.1282
    62808. 1.30058 1.10(3)   1359. 1.1164 1.1290
    62826. 1.30097 1.08(3)   1429. 1.1164 1.1297
    62845. 1.30136 1.13(3)   1280. 1.1165 1.1306
    62864. 1.30176 1.15(3)   1237. 1.1166 1.1315
    62883. 1.30215 1.12(3)   1341. 1.1167 1.1325
    62902. 1.30254 1.15(3)   1222. 1.1168 1.1335
    62921. 1.30293 1.10(3)   1339. 1.1168 1.1347
    62940. 1.30332 1.09(3)   1429. 1.1169 1.1360
    62958. 1.30371 1.11(3)   1246. 1.1170 1.1374
    62977. 1.30410 1.11(3)   1330. 1.1171 1.1389
    62996. 1.30449 1.13(3)   1311. 1.1171 1.1407
    63015. 1.30488 1.12(3)   1327. 1.1172 1.1426
    63034. 1.30527 1.18(3)   1158. 1.1173 1.1447
    63053. 1.30567 1.14(3)   1293. 1.1174 1.1471
    63072. 1.30606 1.14(3)   1282. 1.1174 1.1498
    63091. 1.30645 1.16(3)   1264. 1.1175 1.1528
    63110. 1.30684 1.13(3)   1285. 1.1176 1.1563
    63129. 1.30723 1.20(3)   1162. 1.1177 1.1604
    63148. 1.30763 1.18(3)   1179. 1.1177 1.1650
    63167. 1.30802 1.19(3)   1218. 1.1178 1.1705
    63185. 1.30841 1.15(3)   1269. 1.1179 1.1769
    63204. 1.30880 1.15(3)   1265. 1.1180 1.1845
    63223. 1.30920 1.17(3)   1229. 1.1180 1.1938
    63242. 1.30959 1.22(3)   1170. 1.1181 1.2050
    63261. 1.30998 1.18(3)   1242. 1.1182 1.2189
    63280. 1.31037 1.23(3)   1134. 1.1183 1.2365
    63299. 1.31077 1.26(3)   1147. 1.1183 1.2590
    63318. 1.31116 1.31(3)   1072. 1.1184 1.2887
    63337. 1.31155 1.32(3)   1097. 1.1185 1.3289
    63356. 1.31195 1.36(3)   1083. 1.1186 1.3852
    63375. 1.31234 1.37(3)   1117. 1.1186 1.4685
    63394. 1.31273 1.65(3)   934. 1.1187 1.6094
    63413. 1.31313 2.12(4) 732. 1.119 1.946
    63432. 1.31352 3.16(4) 526. 1.119 3.019
    63451. 1.31392 5.79(6) 289.1 1.119 5.985
    63470. 1.31431 10.90(8) 140.9 1.119 11.359
    63489. 1.31470 16.18(11) 88.1 1.119 16.244
    63509. 1.31510 16.51(11) 86.6 1.119 16.259
    63528. 1.31549 13.00(9) 115.9 1.119 12.761
    63547. 1.31589 9.37(8) 164.9 1.119 8.953
    63566. 1.31628 6.36(6) 249.9 1.119 6.151
    63585. 1.31668 4.37(5) 358. 1.119 4.335
    63604. 1.31707 3.15(5) 491. 1.120 3.191
    63623. 1.31747 2.44(4) 635. 1.120 2.473
    63642. 1.31786 1.98(4) 753. 1.120 2.021
    63661. 1.31826 1.72(3)   869. 1.1198 1.7331
    63680. 1.31865 1.54(3)   983. 1.1198 1.5485
    63699. 1.31905 1.39(3)   1070. 1.1199 1.4284
    63718. 1.31944 1.34(3)   1080. 1.1200 1.3489
    63738. 1.31984 1.25(3)   1205. 1.1200 1.2953
    63757. 1.32024 1.25(3)   1174. 1.1201 1.2583
    63776. 1.32063 1.21(3)   1204. 1.1202 1.2321
    63795. 1.32103 1.22(3)   1154. 1.1203 1.2131
    63814. 1.32143 1.20(3)   1190. 1.1203 1.1989
    63833. 1.32182 1.22(3)   1177. 1.1204 1.1880
    63852. 1.32222 1.16(3)   1280. 1.1205 1.1794
    63871. 1.32261 1.19(3)   1202. 1.1205 1.1726
    63891. 1.32301 1.18(3)   1204. 1.1206 1.1670
    63910. 1.32341 1.16(3)   1234. 1.1207 1.1623
    63929. 1.32381 1.13(3)   1291. 1.1208 1.1584
    63948. 1.32420 1.11(3)   1244. 1.1208 1.1550
    63967. 1.32460 1.13(3)   1270. 1.1209 1.1522
    63987. 1.32500 1.10(3)   1375. 1.1210 1.1497
    64006. 1.32539 1.09(3)   1351. 1.1210 1.1475
    64025. 1.32579 1.16(3)   1210. 1.1211 1.1455
    64044. 1.32619 1.18(3)   1106. 1.1212 1.1438
    64063. 1.32659 1.14(3)   1239. 1.1213 1.1423
    64083. 1.32699 1.10(3)   1325. 1.1213 1.1410
    64102. 1.32738 1.12(3)   1242. 1.1214 1.1398
    64121. 1.32778 1.11(3)   1206. 1.1215 1.1387
    64140. 1.32818 1.11(3)   1276. 1.1215 1.1377
    64160. 1.32858 1.17(3)   1217. 1.1216 1.1368
    64179. 1.32898 1.14(3)   1280. 1.1217 1.1360
    64198. 1.32938 1.12(3)   1285. 1.1217 1.1353
    64217. 1.32977 1.14(3)   1198. 1.1218 1.1346
    64237. 1.33017 1.19(3)   1193. 1.1219 1.1340
    64256. 1.33057 1.11(3)   1282. 1.1220 1.1334
    64275. 1.33097 1.13(3)   1236. 1.1220 1.1329
    64294. 1.33137 1.11(3)   1272. 1.1221 1.1324
    64314. 1.33177 1.11(3)   1267. 1.1222 1.1320
    64333. 1.33217 1.11(3)   1231. 1.1222 1.1316
    64352. 1.33257 1.12(3)   1262. 1.1223 1.1223
    64372. 1.33297 1.08(3)   1335. 1.1224 1.1224
    64391. 1.33337 1.17(3)   1154. 1.1224 1.1224
    64410. 1.33377 1.12(3)   1243. 1.1225 1.1225
    64430. 1.33417 1.10(3)   1263. 1.1226 1.1226
    64449. 1.33457 1.12(3)   1256. 1.1226 1.1226
    64468. 1.33497 1.13(3)   1218. 1.1227 1.1227
    64488. 1.33537 1.13(3)   1201. 1.1228 1.1228
    64507. 1.33577 1.14(3)   1227. 1.1228 1.1228
    64526. 1.33617 1.17(3)   1190. 1.1229 1.1229
    64546. 1.33657 1.15(3)   1207. 1.1230 1.1230
    64565. 1.33697 1.13(3)   1256. 1.1230 1.1230
    64584. 1.33737 1.08(3)   1337. 1.1231 1.1231
    64604. 1.33778 1.13(3)   1216. 1.1232 1.1232
    64623. 1.33818 1.11(3)   1221. 1.1232 1.1232
    64642. 1.33858 1.13(3)   1246. 1.1233 1.1233
    64662. 1.33898 1.14(3)   1226. 1.1234 1.1234
    64681. 1.33938 1.14(3)   1207. 1.1234 1.1234
    64701. 1.33978 1.12(3)   1222. 1.1235 1.1235
    64720. 1.34019 1.11(3)   1222. 1.1236 1.1236
    64739. 1.34059 1.16(3)   1155. 1.1236 1.1236
    64759. 1.34099 1.10(3)   1280. 1.1237 1.1237
    64778. 1.34139 1.16(3)   1167. 1.1238 1.1238
    64798. 1.34179 1.09(3)   1281. 1.1238 1.1238
    64817. 1.34220 1.11(3)   1286. 1.1239 1.1239
    64837. 1.34260 1.07(3)   1318. 1.1240 1.1240
    64856. 1.34300 1.13(3)   1190. 1.1240 1.1240
    64876. 1.34341 1.12(3)   1270. 1.1241 1.1241
    64895. 1.34381 1.08(3)   1280. 1.1242 1.1242
    64914. 1.34421 1.12(3)   1250. 1.1242 1.1242
    64934. 1.34461 1.13(3)   1212. 1.1243 1.1243
    64953. 1.34502 1.13(3)   1204. 1.1244 1.1244
    64973. 1.34542 1.14(3)   1199. 1.1244 1.1244
    64992. 1.34583 1.13(3)   1196. 1.1245 1.1245
    65012. 1.34623 1.10(3)   1241. 1.1246 1.1245
    65031. 1.34663 1.17(3)   1143. 1.1246 1.1246
    65051. 1.34704 1.11(3)   1178. 1.1247 1.1247
    65070. 1.34744 1.17(3)   1146. 1.1247 1.1247
    65090. 1.34785 1.14(3)   1150. 1.1248 1.1248
    65109. 1.34825 1.14(3)   1188. 1.1249 1.1249
    65129. 1.34865 1.08(3)   1290. 1.1249 1.1249
    65149. 1.34906 1.10(3)   1301. 1.1250 1.1250
    65168. 1.34946 1.11(3)   1244. 1.1251 1.1251
    65188. 1.34987 1.15(3)   1207. 1.1251 1.1251
    65207. 1.35027 1.12(3)   1238. 1.1252 1.1252
    65227. 1.35068 1.13(3)   1183. 1.1252 1.1252
    65246. 1.35108 1.09(3)   1286. 1.1253 1.1253
    65266. 1.35149 1.15(3)   1179. 1.1254 1.1254
    65285. 1.35189 1.14(3)   1167. 1.1254 1.1254
    65305. 1.35230 1.11(3)   1215. 1.1255 1.1255
    65325. 1.35271 1.14(3)   1210. 1.1256 1.1256
    65344. 1.35311 1.12(3)   1217. 1.1256 1.1256
    65364. 1.35352 1.14(3)   1166. 1.1257 1.1257
    65383. 1.35392 1.16(3)   1163. 1.1257 1.1257
    65403. 1.35433 1.14(3)   1211. 1.1258 1.1375
    65423. 1.35474 1.14(3)   1156. 1.1259 1.1380
    65442. 1.35514 1.13(3)   1149. 1.1259 1.1387
    65462. 1.35555 1.14(3)   1134. 1.1260 1.1393
    65482. 1.35596 1.17(3)   1149. 1.1260 1.1400
    65501. 1.35636 1.13(3)   1178. 1.1261 1.1407
    65521. 1.35677 1.15(3)   1132. 1.1262 1.1415
    65541. 1.35718 1.16(3)   1170. 1.1262 1.1423
    65560. 1.35758 1.17(3)   1117. 1.1263 1.1432
    65580. 1.35799 1.14(3)   1199. 1.1263 1.1441
    65600. 1.35840 1.16(3)   1169. 1.1264 1.1452
    65619. 1.35881 1.16(3)   1178. 1.1265 1.1463
    65639. 1.35921 1.20(3)   1070. 1.1265 1.1475
    65659. 1.35962 1.16(3)   1177. 1.1266 1.1488
    65678. 1.36003 1.20(3)   1100. 1.1266 1.1502
    65698. 1.36044 1.16(3)   1183. 1.1267 1.1517
    65718. 1.36084 1.15(3)   1181. 1.1268 1.1534
    65737. 1.36125 1.15(3)   1163. 1.1268 1.1552
    65757. 1.36166 1.16(3)   1133. 1.1269 1.1573
    65777. 1.36207 1.14(3)   1189. 1.1269 1.1595
    65797. 1.36248 1.15(3)   1172. 1.1270 1.1620
    65816. 1.36289 1.17(3)   1147. 1.1270 1.1648
    65836. 1.36330 1.22(3)   1077. 1.1271 1.1679
    65856. 1.36370 1.15(3)   1172. 1.1272 1.1714
    65876. 1.36411 1.23(3)   1037. 1.1272 1.1754
    65895. 1.36452 1.19(3)   1117. 1.1273 1.1799
    65915. 1.36493 1.21(3)   1144. 1.1273 1.1850
    65935. 1.36534 1.20(3)   1108. 1.1274 1.1909
    65955. 1.36575 1.18(3)   1146. 1.1274 1.1978
    65974. 1.36616 1.22(3)   1069. 1.1275 1.2059
    65994. 1.36657 1.22(3)   1096. 1.1275 1.2154
    66014. 1.36698 1.21(3)   1082. 1.1276 1.2267
    66034. 1.36739 1.21(3)   1093. 1.1277 1.2403
    66054. 1.36780 1.19(3)   1162. 1.1277 1.2570
    66074. 1.36821 1.23(3)   1104. 1.1278 1.2776
    66093. 1.36862 1.29(3)   1031. 1.1278 1.3036
    66113. 1.36903 1.24(3)   1097. 1.1279 1.3370
    66133. 1.36944 1.30(3)   1039. 1.1279 1.3810
    66153. 1.36985 1.34(3)   1024. 1.1280 1.4404
    66173. 1.37027 1.44(3)   964. 1.1280 1.5299
    66193. 1.37068 1.57(3)   884. 1.1281 1.6529
    66212. 1.37109 1.90(4) 737. 1.128 1.859
    66232. 1.37150 2.52(4) 594. 1.128 2.345
    66252. 1.37191 4.16(5) 373. 1.128 3.890
    66272. 1.37232 8.04(7) 195.3 1.128 8.205
    66292. 1.37273 15.82(11) 87.3 1.128 16.179
    66312. 1.37315 24.28(14) 52.6 1.128 23.701
    66332. 1.37356 25.21(14) 50.9 1.128 24.016
    66352. 1.37397 19.69(12) 69.4 1.129 18.783
    66371. 1.37438 13.44(10) 106.0 1.129 12.939
    66391. 1.37479 8.81(8) 163.7 1.129 8.633
    66411. 1.37521 5.89(6) 250.8 1.129 5.867
    66431. 1.37562 4.09(5) 350.0 1.129 4.152
    66451. 1.37603 2.94(5) 489. 1.129 3.090
    66471. 1.37644 2.33(4) 606. 1.129 2.430
    66491. 1.37686 1.91(4) 723. 1.129 2.016
    66511. 1.37727 1.66(4)   816. 1.1289 1.7531
    66531. 1.37768 1.57(3)   857. 1.1290 1.5841
    66551. 1.37810 1.45(3)   915. 1.1290 1.4733
    66571. 1.37851 1.33(3)   1022. 1.1291 1.3994
    66591. 1.37892 1.29(3)   1061. 1.1291 1.3489
    66611. 1.37934 1.34(3)   984. 1.1292 1.3137
    66631. 1.37975 1.28(3)   1055. 1.1292 1.2887
    66651. 1.38016 1.24(3)   1104. 1.1293 1.2706
    66671. 1.38058 1.21(3)   1111. 1.1293 1.2576
    66691. 1.38099 1.19(3)   1135. 1.1294 1.2481
    66711. 1.38141 1.18(3)   1105. 1.1294 1.2415
    66731. 1.38182 1.20(3)   1092. 1.1295 1.2372
    66751. 1.38224 1.24(3)   1001. 1.1295 1.2350
    66771. 1.38265 1.25(3)   1039. 1.1296 1.2347
    66791. 1.38307 1.21(3)   1068. 1.1296 1.2364
    66811. 1.38348 1.18(3)   1099. 1.1297 1.2401
    66831. 1.38390 1.20(3)   1113. 1.1297 1.2463
    66851. 1.38431 1.20(3)   1076. 1.1298 1.2555
    66871. 1.38473 1.21(3)   1056. 1.1298 1.2685
    66891. 1.38514 1.23(3)   1113. 1.1299 1.2867
    66911. 1.38556 1.31(3)   1006. 1.1299 1.3122
    66931. 1.38597 1.37(3)   941. 1.1300 1.3487
    66951. 1.38639 1.39(3)   945. 1.1300 1.4025
    66971. 1.38680 1.46(3)   916. 1.1301 1.4891
    66992. 1.38722 1.76(4) 781. 1.130 1.670
    67012. 1.38764 2.37(4) 599. 1.130 2.218
    67032. 1.38805 3.90(5) 383. 1.130 3.886
    67052. 1.38847 7.19(7) 195.0 1.130 7.476
    67072. 1.38889 11.75(10) 109.6 1.130 11.893
    67092. 1.38930 13.80(10) 91.1 1.130 13.411
    67112. 1.38972 11.61(9) 115.3 1.130 11.302
    67132. 1.39014 8.38(8) 163.4 1.130 8.155
    67152. 1.39055 5.67(6) 250.9 1.130 5.625
    67173. 1.39097 3.94(5) 350.0 1.131 3.945
    67193. 1.39139 2.85(5) 477. 1.131 2.911
    67213. 1.39180 2.27(4) 584. 1.131 2.273
    67233. 1.39222 1.85(4) 716. 1.131 1.879
    67253. 1.39264 1.60(4) 806. 1.131 1.633
    67273. 1.39306 1.54(3)   843. 1.1308 1.4775
    67294. 1.39348 1.35(3)   992. 1.1308 1.3781
    67314. 1.39389 1.31(3)   975. 1.1308 1.3133
    67334. 1.39431 1.29(3)   1016. 1.1309 1.2700
    67354. 1.39473 1.25(3)   1055. 1.1309 1.2404
    67374. 1.39515 1.23(3)   1076. 1.1310 1.2195
    67395. 1.39557 1.22(3)   1077. 1.1310 1.2044
    67415. 1.39599 1.19(3)   1073. 1.1311 1.1932
    67435. 1.39640 1.17(3)   1090. 1.1311 1.1845
    67455. 1.39682 1.15(3)   1107. 1.1311 1.1778
    67476. 1.39724 1.17(3)   1045. 1.1312 1.1723
    67496. 1.39766 1.15(3)   1121. 1.1312 1.1679
    67516. 1.39808 1.15(3)   1077. 1.1313 1.1642
    67536. 1.39850 1.18(3)   1075. 1.1313 1.1610
    67557. 1.39892 1.17(3)   1091. 1.1314 1.1584
    67577. 1.39934 1.20(3)   1040. 1.1314 1.1561
    67597. 1.39976 1.21(3)   1026. 1.1314 1.1541
    67617. 1.40018 1.21(3)   1075. 1.1315 1.1523
    67638. 1.40060 1.15(3)   1141. 1.1315 1.1508
    67658. 1.40102 1.18(3)   1038. 1.1316 1.1494
    67678. 1.40144 1.21(3)   1045. 1.1316 1.1482
    67699. 1.40186 1.24(3)   1029. 1.1316 1.1471
    67719. 1.40228 1.16(3)   1121. 1.1317 1.1461
    67739. 1.40270 1.20(3)   1012. 1.1317 1.1452
    67759. 1.40312 1.16(3)   1108. 1.1318 1.1444
    67780. 1.40354 1.15(3)   1124. 1.1318 1.1437
    67800. 1.40396 1.12(3)   1115. 1.1318 1.1431
    67820. 1.40439 1.13(3)   1103. 1.1319 1.1425
    67841. 1.40481 1.12(3)   1139. 1.1319 1.1419
    67861. 1.40523 1.20(3)   1039. 1.1320 1.1414
    67882. 1.40565 1.12(3)   1122. 1.1320 1.1410
    67902. 1.40607 1.16(3)   1083. 1.1320 1.1406
    67922. 1.40649 1.13(3)   1146. 1.1321 1.1402
    67943. 1.40691 1.13(3)   1114. 1.1321 1.1398
    67963. 1.40734 1.10(3)   1118. 1.1321 1.1395
    67983. 1.40776 1.11(3)   1138. 1.1322 1.1392
    68004. 1.40818 1.14(3)   1087. 1.1322 1.1389
    68024. 1.40860 1.12(3)   1055. 1.1323 1.1323
    68045. 1.40903 1.13(3)   1068. 1.1323 1.1323
    68065. 1.40945 1.13(3)   1091. 1.1323 1.1323
    68085. 1.40987 1.16(3)   1049. 1.1324 1.1324
    68106. 1.41029 1.12(3)   1087. 1.1324 1.1324
    68126. 1.41072 1.11(3)   1126. 1.1324 1.1324
    68147. 1.41114 1.12(3)   1113. 1.1325 1.1325
    68167. 1.41156 1.13(3)   1069. 1.1325 1.1325
    68188. 1.41199 1.16(3)   1006. 1.1325 1.1325
    68208. 1.41241 1.08(3)   1178. 1.1326 1.1326
    68229. 1.41284 1.10(3)   1138. 1.1326 1.1326
    68249. 1.41326 1.16(3)   1050. 1.1327 1.1327
    68270. 1.41368 1.11(3)   1129. 1.1327 1.1327
    68290. 1.41411 1.13(3)   1073. 1.1327 1.1327
    68310. 1.41453 1.10(3)   1133. 1.1328 1.1328
    68331. 1.41496 1.17(3)   1045. 1.1328 1.1328
    68351. 1.41538 1.16(3)   1052. 1.1328 1.1328
    68372. 1.41580 1.22(3)   964. 1.1329 1.1329
    68392. 1.41623 1.17(3)   1014. 1.1329 1.1329
    68413. 1.41665 1.13(3)   1072. 1.1329 1.1329
    68434. 1.41708 1.16(3)   1071. 1.1330 1.1330
    68454. 1.41750 1.11(3)   1071. 1.1330 1.1330
    68475. 1.41793 1.15(3)   1043. 1.1330 1.1330
    68495. 1.41835 1.16(3)   1039. 1.1331 1.1331
    68516. 1.41878 1.12(3)   1101. 1.1331 1.1331
    68536. 1.41921 1.18(3)   1008. 1.1331 1.1331
    68557. 1.41963 1.12(3)   1128. 1.1332 1.1332
    68577. 1.42006 1.09(3)   1186. 1.1332 1.1332
    68598. 1.42048 1.15(3)   1042. 1.1332 1.1332
    68619. 1.42091 1.13(3)   1084. 1.1333 1.1333
    68639. 1.42134 1.12(3)   1072. 1.1333 1.1360
    68660. 1.42176 1.04(3)   1187. 1.1333 1.1362
    68680. 1.42219 1.09(3)   1136. 1.1333 1.1364
    68701. 1.42262 1.19(3)   973. 1.1334 1.1365
    68721. 1.42304 1.12(3)   1098. 1.1334 1.1367
    68742. 1.42347 1.09(3)   1181. 1.1334 1.1369
    68763. 1.42390 1.19(3)   1042. 1.1335 1.1371
    68783. 1.42432 1.18(3)   1021. 1.1335 1.1373
    68804. 1.42475 1.14(3)   1054. 1.1335 1.1376
    68825. 1.42518 1.13(3)   1047. 1.1336 1.1378
    68845. 1.42561 1.16(3)   1049. 1.1336 1.1381
    68866. 1.42603 1.17(3)   1023. 1.1336 1.1384
    68887. 1.42646 1.16(3)   1018. 1.1336 1.1387
    68907. 1.42689 1.13(3)   1059. 1.1337 1.1391
    68928. 1.42732 1.15(3)   1037. 1.1337 1.1395
    68949. 1.42774 1.17(3)   1010. 1.1337 1.1399
    68969. 1.42817 1.15(3)   1064. 1.1338 1.1403
    68990. 1.42860 1.17(3)   995. 1.1338 1.1409
    69011. 1.42903 1.17(3)   1011. 1.1338 1.1414
    69031. 1.42946 1.18(3)   976. 1.1338 1.1420
    69052. 1.42989 1.18(3)   984. 1.1339 1.1427
    69073. 1.43032 1.14(3)   1064. 1.1339 1.1435
    69094. 1.43075 1.19(3)   1002. 1.1339 1.1444
    69114. 1.43118 1.17(3)   1032. 1.1340 1.1454
    69135. 1.43160 1.14(3)   1050. 1.1340 1.1465
    69156. 1.43203 1.18(3)   973. 1.1340 1.1478
    69176. 1.43246 1.15(3)   1001. 1.1340 1.1494
    69197. 1.43289 1.16(3)   1085. 1.1341 1.1512
    69218. 1.43332 1.19(3)   996. 1.1341 1.1533
    69239. 1.43375 1.16(3)   1030. 1.1341 1.1558
    69260. 1.43418 1.15(3)   1050. 1.1341 1.1588
    69280. 1.43461 1.18(3)   1015. 1.1342 1.1625
    69301. 1.43504 1.16(3)   1004. 1.1342 1.1671
    69322. 1.43547 1.15(3)   1014. 1.1342 1.1729
    69343. 1.43590 1.20(3)   967. 1.1342 1.1803
    69363. 1.43634 1.20(3)   978. 1.1343 1.1902
    69384. 1.43677 1.16(3)   1053. 1.1343 1.2036
    69405. 1.43720 1.23(3)   962. 1.1343 1.2224
    69426. 1.43763 1.27(3)   955. 1.1343 1.2504
    69447. 1.43806 1.33(3)   908. 1.1344 1.2990
    69468. 1.43849 1.51(4)   831. 1.1344 1.4200
    69488. 1.43892 1.88(4) 687. 1.134 1.808
    69509. 1.43935 2.76(5) 482. 1.134 2.846
    69530. 1.43979 4.59(6) 273.5 1.134 4.638
    69551. 1.44022 6.39(7) 183.8 1.134 6.126
    69572. 1.44065 6.15(7) 195.5 1.135 5.977
    69593. 1.44108 4.90(6) 260.2 1.135 4.757
    69614. 1.44151 3.61(5) 349.5 1.135 3.504
    69634. 1.44195 2.67(5) 477. 1.135 2.614
    69655. 1.44238 1.99(4) 637. 1.135 2.055
    69676. 1.44281 1.63(4) 747. 1.135 1.715
    69697. 1.44325 1.48(4)   820. 1.1346 1.5074
    69718. 1.44368 1.40(4)   839. 1.1347 1.3801
    69739. 1.44411 1.24(3)   1011. 1.1347 1.3011
    69760. 1.44454 1.25(3)   947. 1.1347 1.2514
    69781. 1.44498 1.16(3)   1038. 1.1347 1.2195
    69802. 1.44541 1.19(3)   996. 1.1347 1.1985
    69823. 1.44584 1.23(3)   966. 1.1348 1.1844
    69844. 1.44628 1.22(3)   957. 1.1348 1.1745
    69865. 1.44671 1.18(3)   984. 1.1348 1.1675
    69886. 1.44715 1.16(3)   999. 1.1348 1.1623
    69907. 1.44758 1.16(3)   1051. 1.1348 1.1584
    69928. 1.44801 1.13(3)   1075. 1.1349 1.1553
    69949. 1.44845 1.14(3)   1035. 1.1349 1.1529
    69969. 1.44888 1.14(3)   1085. 1.1349 1.1509
    69990. 1.44932 1.12(3)   1088. 1.1349 1.1492
    70011. 1.44975 1.15(3)   1068. 1.1349 1.1478
    70032. 1.45019 1.12(3)   1073. 1.1350 1.1467
    70054. 1.45062 1.11(3)   1041. 1.1350 1.1456
    70075. 1.45106 1.13(3)   1053. 1.1350 1.1448
    70096. 1.45149 1.05(3)   1182. 1.1350 1.1440
    70117. 1.45193 1.16(3)   985. 1.1350 1.1433
    70138. 1.45236 1.10(3)   1060. 1.1351 1.1427
    70159. 1.45280 1.12(3)   1073. 1.1351 1.1422
    70180. 1.45324 1.13(3)   1051. 1.1351 1.1417
    70201. 1.45367 1.11(3)   1061. 1.1351 1.1413
    70222. 1.45411 1.13(3)   1039. 1.1351 1.1409
    70243. 1.45454 1.13(3)   1020. 1.1351 1.1406
    70264. 1.45498 1.14(3)   1028. 1.1352 1.1402
    70285. 1.45542 1.17(3)   981. 1.1352 1.1400
    70306. 1.45585 1.14(3)   1006. 1.1352 1.1397
    70327. 1.45629 1.11(3)   1080. 1.1352 1.1395
    70348. 1.45673 1.17(3)   1016. 1.1352 1.1392
    70369. 1.45716 1.12(3)   1074. 1.1352 1.1391
    70391. 1.45760 1.09(3)   1103. 1.1353 1.1389
    70412. 1.45804 1.11(3)   1089. 1.1353 1.1387
    70433. 1.45848 1.13(3)   1098. 1.1353 1.1386
    70454. 1.45891 1.10(3)   1126. 1.1353 1.1384
    70475. 1.45935 1.19(3)   966. 1.1353 1.1353
    70496. 1.45979 1.11(3)   1060. 1.1353 1.1353
    70517. 1.46023 1.12(3)   1044. 1.1353 1.1353
    70538. 1.46066 1.11(3)   1089. 1.1354 1.1354
    70560. 1.46110 1.14(3)   999. 1.1354 1.1354
    70581. 1.46154 1.21(3)   961. 1.1354 1.1354
    70602. 1.46198 1.19(3)   986. 1.1354 1.1354
    70623. 1.46242 1.16(3)   1021. 1.1354 1.1354
    70644. 1.46286 1.13(3)   1044. 1.1354 1.1354
    70666. 1.46330 1.16(3)   1015. 1.1354 1.1354
    70687. 1.46373 1.18(3)   997. 1.1355 1.1355
    70708. 1.46417 1.15(3)   1058. 1.1355 1.1355
    70729. 1.46461 1.13(3)   1019. 1.1355 1.1355
    70750. 1.46505 1.11(3)   1067. 1.1355 1.1355
    70772. 1.46549 1.11(3)   1069. 1.1355 1.1355
    70793. 1.46593 1.13(3)   1069. 1.1355 1.1355
    70814. 1.46637 1.13(3)   1047. 1.1355 1.1355
    70835. 1.46681 1.11(3)   1014. 1.1356 1.1356
    70857. 1.46725 1.14(3)   987. 1.1356 1.1356
    70878. 1.46769 1.07(3)   1101. 1.1356 1.1356
    70899. 1.46813 1.09(3)   1102. 1.1356 1.1356
    70920. 1.46857 1.11(3)   1005. 1.1356 1.1356
    70942. 1.46901 1.14(3)   1008. 1.1356 1.1356
    70963. 1.46945 1.17(3)   959. 1.1356 1.1356
    70984. 1.46989 1.10(3)   1097. 1.1356 1.1356
    71005. 1.47034 1.18(3)   965. 1.1357 1.1356
    71027. 1.47078 1.13(3)   1040. 1.1357 1.1357
    71048. 1.47122 1.19(3)   955. 1.1357 1.1357
    71069. 1.47166 1.16(3)   988. 1.1357 1.1357
    71091. 1.47210 1.17(3)   983. 1.1357 1.1357
    71112. 1.47254 1.16(3)   972. 1.1357 1.1357
    71133. 1.47298 1.12(3)   1066. 1.1357 1.1357
    71155. 1.47343 1.17(3)   971. 1.1357 1.1357
    71176. 1.47387 1.14(3)   989. 1.1357 1.1357
    71197. 1.47431 1.18(3)   976. 1.1357 1.1357
    71219. 1.47475 1.13(3)   1018. 1.1358 1.1358
    71240. 1.47519 1.19(3)   924. 1.1358 1.1358
    71262. 1.47564 1.20(3)   923. 1.1358 1.1358
    71283. 1.47608 1.19(3)   947. 1.1358 1.1358
    71304. 1.47652 1.16(3)   952. 1.1358 1.1358
    71326. 1.47697 1.14(3)   997. 1.1358 1.1358
    71347. 1.47741 1.18(3)   978. 1.1358 1.1358
    71368. 1.47785 1.18(3)   981. 1.1358 1.1358
    71390. 1.47829 1.13(3)   1034. 1.1358 1.1358
    71411. 1.47874 1.16(3)   1005. 1.1358 1.1358
    71433. 1.47918 1.13(3)   1068. 1.1358 1.1358
    71454. 1.47963 1.17(3)   1024. 1.1359 1.1359
    71476. 1.48007 1.23(3)   930. 1.1359 1.1359
    71497. 1.48051 1.17(3)   927. 1.1359 1.1359
    71518. 1.48096 1.15(3)   968. 1.1359 1.1359
    71540. 1.48140 1.19(3)   925. 1.1359 1.1359
    71561. 1.48185 1.14(3)   1010. 1.1359 1.1359
    71583. 1.48229 1.16(3)   999. 1.1359 1.1359
    71604. 1.48274 1.16(3)   995. 1.1359 1.1359
    71626. 1.48318 1.17(3)   977. 1.1359 1.1359
    71647. 1.48363 1.13(3)   1023. 1.1359 1.1359
    71669. 1.48407 1.18(3)   975. 1.1359 1.1359
    71690. 1.48452 1.23(3)   878. 1.1359 1.1359
    71712. 1.48496 1.19(3)   961. 1.1360 1.1359
    71733. 1.48541 1.20(3)   929. 1.1360 1.1360
    71755. 1.48585 1.21(3)   876. 1.1360 1.1360
    71776. 1.48630 1.25(3)   857. 1.1360 1.1360
    71798. 1.48674 1.23(3)   899. 1.1360 1.1360
    71819. 1.48719 1.18(3)   932. 1.1360 1.1360
    71841. 1.48764 1.15(3)   965. 1.1360 1.1360
    71863. 1.48808 1.17(3)   934. 1.1360 1.1360
    71884. 1.48853 1.20(3)   934. 1.1360 1.1360
    71906. 1.48897 1.17(3)   970. 1.1360 1.1360
    71927. 1.48942 1.14(3)   984. 1.1360 1.1360
    71949. 1.48987 1.16(3)   960. 1.1360 1.1360
    71970. 1.49031 1.16(3)   969. 1.1360 1.1360
    71992. 1.49076 1.16(3)   905. 1.1360 1.1360
    72014. 1.49121 1.11(3)   1018. 1.1360 1.1360
    72035. 1.49166 1.18(3)   910. 1.1360 1.1360
    72057. 1.49210 1.12(3)   993. 1.1360 1.1360
    72078. 1.49255 1.17(3)   944. 1.1361 1.1360
    72100. 1.49300 1.16(3)   914. 1.1361 1.1361
    72122. 1.49345 1.13(3)   962. 1.1361 1.1361
    72143. 1.49390 1.16(3)   949. 1.1361 1.1361
    72165. 1.49434 1.15(3)   956. 1.1361 1.1361
    72187. 1.49479 1.23(3)   861. 1.1361 1.1361
    72208. 1.49524 1.13(3)   1013. 1.1361 1.1361
    72230. 1.49569 1.17(3)   948. 1.1361 1.1361
    72252. 1.49614 1.14(3)   956. 1.1361 1.1361
    72273. 1.49659 1.15(3)   909. 1.1361 1.1361
    72295. 1.49704 1.13(3)   997. 1.1361 1.1361
    72317. 1.49748 1.13(3)   1021. 1.1361 1.1361
    72338. 1.49793 1.15(3)   978. 1.1361 1.1366
    72360. 1.49838 1.16(3)   906. 1.1361 1.1366
    72382. 1.49883 1.14(3)   927. 1.1361 1.1366
    72403. 1.49928 1.09(3)   983. 1.1361 1.1366
    72425. 1.49973 1.12(3)   949. 1.1361 1.1367
    72447. 1.50018 1.11(3)   946. 1.1361 1.1367
    72469. 1.50063 1.12(3)   926. 1.1361 1.1367
    72490. 1.50108 1.16(3)   930. 1.1361 1.1368
    72512. 1.50153 1.14(3)   965. 1.1361 1.1368
    72534. 1.50198 1.05(3)   1059. 1.1361 1.1368
    72556. 1.50243 1.17(3)   937. 1.1361 1.1369
    72577. 1.50288 1.12(3)   989. 1.1361 1.1369
    72599. 1.50333 1.14(3)   998. 1.1361 1.1370
    72621. 1.50379 1.17(3)   883. 1.1361 1.1370
    72643. 1.50424 1.16(3)   937. 1.1361 1.1371
    72665. 1.50469 1.15(3)   934. 1.1362 1.1371
    72686. 1.50514 1.15(3)   946. 1.1362 1.1372
    72708. 1.50559 1.20(3)   905. 1.1362 1.1373
    72730. 1.50604 1.10(3)   1033. 1.1362 1.1374
    72752. 1.50649 1.19(3)   876. 1.1362 1.1375
    72774. 1.50695 1.06(3)   1061. 1.1362 1.1376
    72795. 1.50740 1.18(3)   939. 1.1362 1.1377
    72817. 1.50785 1.21(3)   870. 1.1362 1.1378
    72839. 1.50830 1.15(3)   946. 1.1362 1.1380
    72861. 1.50876 1.15(3)   955. 1.1362 1.1382
    72883. 1.50921 1.15(3)   920. 1.1362 1.1384
    72905. 1.50966 1.18(3)   883. 1.1362 1.1386
    72927. 1.51011 1.19(3)   849. 1.1362 1.1389
    72948. 1.51057 1.14(3)   908. 1.1362 1.1392
    72970. 1.51102 1.15(3)   931. 1.1362 1.1396
    72992. 1.51147 1.13(3)   952. 1.1362 1.1400
    73014. 1.51193 1.13(3)   913. 1.1362 1.1406
    73036. 1.51238 1.13(3)   929. 1.1362 1.1412
    73058. 1.51283 1.16(3)   893. 1.1362 1.1421
    73080. 1.51329 1.15(3)   947. 1.1362 1.1432
    73102. 1.51374 1.18(3)   881. 1.1362 1.1446
    73124. 1.51420 1.19(3)   882. 1.1362 1.1464
    73146. 1.51465 1.19(3)   892. 1.1362 1.1490
    73168. 1.51510 1.14(3)   946. 1.1362 1.1527
    73190. 1.51556 1.18(3)   880. 1.1362 1.1583
    73212. 1.51601 1.19(3)   892. 1.1362 1.1694
    73233. 1.51647 1.23(3)   888. 1.1362 1.2013
    73255. 1.51692 1.39(4) 773. 1.136 1.301
    73277. 1.51738 1.53(4) 710. 1.136 1.531
    73299. 1.51783 1.93(4) 529. 1.136 1.850
    73321. 1.51829 2.10(5) 488. 1.136 2.010
    73343. 1.51874 1.89(4) 558. 1.136 1.891
    73365. 1.51920 1.65(4) 644. 1.136 1.665
    73387. 1.51965 1.52(4) 670. 1.136 1.470
    73409. 1.52011 1.39(4) 762. 1.136 1.342
    73431. 1.52057 1.23(3)   919. 1.1362 1.2641
    73453. 1.52102 1.30(4) 784. 1.136 1.218
    73476. 1.52148 1.24(4)   816. 1.1362 1.1904
    73498. 1.52194 1.21(4)   839. 1.1362 1.1738
    73520. 1.52239 1.18(3)   867. 1.1362 1.1637
    73542. 1.52285 1.23(4) 794. 1.136 1.157
    73564. 1.52331 1.18(3)   873. 1.1362 1.1536
    73586. 1.52376 1.17(3)   880. 1.1362 1.1511
    73608. 1.52422 1.12(3)   950. 1.1362 1.1495
    73630. 1.52468 1.15(3)   963. 1.1362 1.1486
    73652. 1.52513 1.14(3)   972. 1.1362 1.1480
    73674. 1.52559 1.15(3)   886. 1.1362 1.1477
    73696. 1.52605 1.17(3)   875. 1.1362 1.1476
    73718. 1.52651 1.17(3)   868. 1.1362 1.1477
    73740. 1.52697 1.14(3)   911. 1.1362 1.1479
    73763. 1.52742 1.12(3)   904. 1.1362 1.1482
    73785. 1.52788 1.13(3)   932. 1.1362 1.1487
    73807. 1.52834 1.14(3)   915. 1.1362 1.1493
    73829. 1.52880 1.15(3)   923. 1.1362 1.1500
    73851. 1.52926 1.12(3)   914. 1.1362 1.1509
    73873. 1.52972 1.13(3)   904. 1.1362 1.1519
    73895. 1.53017 1.15(3)   870. 1.1362 1.1531
    73918. 1.53063 1.17(3)   876. 1.1362 1.1546
    73940. 1.53109 1.18(3)   873. 1.1362 1.1563
    73962. 1.53155 1.18(3)   847. 1.1362 1.1583
    73984. 1.53201 1.17(3)   854. 1.1362 1.1606
    74006. 1.53247 1.21(4) 805. 1.136 1.163
    74029. 1.53293 1.17(4)   837. 1.1362 1.1669
    74051. 1.53339 1.12(3)   920. 1.1362 1.1711
    74073. 1.53385 1.13(3)   922. 1.1362 1.1763
    74095. 1.53431 1.14(3)   907. 1.1362 1.1828
    74117. 1.53477 1.14(3)   899. 1.1362 1.1912
    74140. 1.53523 1.10(3)   967. 1.1362 1.2020
    74162. 1.53569 1.22(4)   833. 1.1362 1.2165
    74184. 1.53615 1.23(3)   855. 1.1362 1.2365
    74206. 1.53661 1.25(4) 812. 1.136 1.265
    74229. 1.53707 1.28(4)   827. 1.1362 1.3101
    74251. 1.53754 1.43(4) 751. 1.136 1.399
    74273. 1.53800 1.78(4) 600. 1.136 1.658
    74296. 1.53846 2.51(5) 452. 1.136 2.461
    74318. 1.53892 4.34(6) 254.6 1.136 4.283
    74340. 1.53938 6.83(8) 150.7 1.136 6.738
    74362. 1.53984 8.17(9) 122.5 1.136 7.881
    74385. 1.54030 7.07(8) 148.9 1.136 6.888
    74407. 1.54077 5.07(7) 216.3 1.136 5.106
    74429. 1.54123 3.56(6) 306.9 1.136 3.614
    74452. 1.54169 2.70(5) 402. 1.136 2.642
    74474. 1.54215 1.97(4) 522. 1.136 2.059
    74496. 1.54262 1.69(4) 627. 1.136 1.712
    74519. 1.54308 1.47(4) 717. 1.136 1.506
    74541. 1.54354 1.34(4) 780. 1.136 1.381
    74563. 1.54401 1.31(4) 768. 1.136 1.305
    74586. 1.54447 1.25(4) 785. 1.136 1.257
    74608. 1.54493 1.17(3)   890. 1.1362 1.2258
    74631. 1.54540 1.14(3)   942. 1.1362 1.2053
    74653. 1.54586 1.17(3)   883. 1.1362 1.1913
    74675. 1.54632 1.20(4) 790. 1.136 1.181
    74698. 1.54679 1.08(3)   944. 1.1362 1.1741
    74720. 1.54725 1.15(3)   884. 1.1362 1.1685
    74743. 1.54771 1.14(4)   837. 1.1362 1.1643
    74765. 1.54818 1.17(3)   860. 1.1362 1.1608
    74787. 1.54864 1.17(4)   834. 1.1362 1.1580
    74810. 1.54911 1.12(3)   885. 1.1362 1.1557
    74832. 1.54957 1.16(4)   837. 1.1362 1.1538
    74855. 1.55004 1.09(3)   913. 1.1362 1.1521
    74877. 1.55050 1.15(3)   847. 1.1362 1.1507
    74900. 1.55097 1.09(3)   918. 1.1362 1.1494
    74922. 1.55143 1.13(3)   848. 1.1363 1.1484
    74945. 1.55190 1.14(3)   886. 1.1363 1.1474
    74967. 1.55236 1.16(4)   835. 1.1363 1.1466
    74990. 1.55283 1.11(3)   903. 1.1363 1.1458
    75012. 1.55330 1.15(3)   846. 1.1363 1.1451
    75035. 1.55376 1.15(3)   859. 1.1363 1.1445
    75057. 1.55423 1.07(3)   955. 1.1363 1.1440
    75080. 1.55469 1.17(4)   830. 1.1363 1.1435
    75102. 1.55516 1.12(3)   887. 1.1363 1.1431
    75125. 1.55563 1.17(4)   828. 1.1363 1.1427
    75147. 1.55609 1.14(3)   858. 1.1363 1.1423
    75170. 1.55656 1.18(4)   819. 1.1363 1.1420
    75192. 1.55703 1.14(3)   848. 1.1363 1.1416
    75215. 1.55749 1.12(3)   890. 1.1363 1.1414
    75237. 1.55796 1.07(3)   894. 1.1363 1.1411
    75260. 1.55843 1.11(3)   860. 1.1363 1.1409
    75283. 1.55890 1.13(4)   829. 1.1363 1.1406
    75305. 1.55936 1.15(4) 802. 1.136 1.140
    75328. 1.55983 1.14(3)   852. 1.1363 1.1402
    75350. 1.56030 1.14(3)   875. 1.1363 1.1363
    75373. 1.56077 1.13(3)   857. 1.1363 1.1363
    75396. 1.56124 1.08(3)   939. 1.1363 1.1363
    75418. 1.56170 1.12(4)   831. 1.1363 1.1363
    75441. 1.56217 1.16(4)   822. 1.1363 1.1363
    75463. 1.56264 1.19(4) 793. 1.136 1.136
    75486. 1.56311 1.16(4)   831. 1.1363 1.1363
    75509. 1.56358 1.09(3)   868. 1.1363 1.1363
    75531. 1.56405 1.15(4)   832. 1.1363 1.1363
    75554. 1.56452 1.10(3)   932. 1.1363 1.1363
    75577. 1.56499 1.18(4) 803. 1.136 1.136
    75599. 1.56546 1.06(3)   950. 1.1364 1.1364
    75622. 1.56592 1.15(3)   853. 1.1364 1.1364
    75645. 1.56639 1.09(3)   882. 1.1364 1.1364
    75667. 1.56686 1.19(4) 805. 1.136 1.136
    75690. 1.56733 1.10(3)   862. 1.1364 1.1364
    75713. 1.56780 1.09(3)   856. 1.1364 1.1364
    75736. 1.56828 1.14(3)   845. 1.1364 1.1364
    75758. 1.56875 1.14(4)   831. 1.1364 1.1364
    75781. 1.56922 1.13(4)   830. 1.1364 1.1364
    75804. 1.56969 1.14(4)   817. 1.1364 1.1364
    75826. 1.57016 1.07(3)   929. 1.1364 1.1364
    75849. 1.57063 1.11(3)   867. 1.1364 1.1364
    75872. 1.57110 1.13(4)   816. 1.1364 1.1364
    75895. 1.57157 1.12(3)   850. 1.1364 1.1364
    75918. 1.57204 1.16(4)   826. 1.1364 1.1364
    75940. 1.57251 1.14(4)   822. 1.1364 1.1364
    75963. 1.57299 1.10(3)   856. 1.1365 1.1365
    75986. 1.57346 1.19(4) 782. 1.136 1.136
    76009. 1.57393 1.11(3)   860. 1.1365 1.1365
    76031. 1.57440 1.15(4) 806. 1.136 1.136
    76054. 1.57487 1.13(4) 799. 1.136 1.136
    76077. 1.57535 1.14(4) 800. 1.136 1.136
    76100. 1.57582 1.13(4) 787. 1.137 1.137
    76123. 1.57629 1.16(4)   814. 1.1365 1.1365
    76146. 1.57676 1.14(4)   837. 1.1365 1.1365
    76168. 1.57724 1.11(3)   847. 1.1365 1.1365
    76191. 1.57771 1.16(4) 767. 1.137 1.137
    76214. 1.57818 1.17(4) 786. 1.137 1.137
    76237. 1.57866 1.13(4)   833. 1.1366 1.1366
    76260. 1.57913 1.08(3)   883. 1.1366 1.1366
    76283. 1.57960 1.16(4) 797. 1.137 1.137
    76306. 1.58008 1.14(4) 785. 1.137 1.137
    76328. 1.58055 1.15(4) 791. 1.137 1.137
    76351. 1.58103 1.10(3)   867. 1.1366 1.1366
    76374. 1.58150 1.17(4)   822. 1.1366 1.1366
    76397. 1.58198 1.12(3)   846. 1.1366 1.1366
    76420. 1.58245 1.19(4) 767. 1.137 1.137
    76443. 1.58292 1.21(4) 733. 1.137 1.137
    76466. 1.58340 1.20(4) 796. 1.137 1.137
    76489. 1.58387 1.19(4) 788. 1.137 1.137
    76512. 1.58435 1.12(3)   882. 1.1367 1.1367
    76535. 1.58482 1.16(4) 798. 1.137 1.137
    76558. 1.58530 1.18(4) 811. 1.137 1.137
    76581. 1.58578 1.19(4) 771. 1.137 1.137
    76604. 1.58625 1.21(4) 792. 1.137 1.137
    76627. 1.58673 1.19(4) 771. 1.137 1.137
    76650. 1.58720 1.10(4)   839. 1.1368 1.1368
    76673. 1.58768 1.18(4) 776. 1.137 1.137
    76696. 1.58816 1.17(4) 798. 1.137 1.137
    76719. 1.58863 1.19(4) 752. 1.137 1.215
    76742. 1.58911 1.14(4) 774. 1.137 1.219
    76765. 1.58959 1.19(4) 744. 1.137 1.222
    76788. 1.59006 1.14(4) 798. 1.137 1.226
    76811. 1.59054 1.21(4) 737. 1.137 1.231
    76834. 1.59102 1.22(4) 754. 1.137 1.235
    76857. 1.59149 1.23(4) 724. 1.137 1.240
    76880. 1.59197 1.27(4) 728. 1.137 1.246
    76903. 1.59245 1.23(4) 764. 1.137 1.251
    76926. 1.59293 1.20(4) 782. 1.137 1.258
    76949. 1.59340 1.27(4) 722. 1.137 1.264
    76972. 1.59388 1.20(4) 809. 1.137 1.272
    76995. 1.59436 1.21(4) 769. 1.137 1.280
    77018. 1.59484 1.25(4) 745. 1.137 1.289
    77042. 1.59532 1.28(4) 705. 1.137 1.298
    77065. 1.59580 1.22(4) 765. 1.137 1.309
    77088. 1.59627 1.25(4) 734. 1.137 1.321
    77111. 1.59675 1.30(4) 659. 1.137 1.334
    77134. 1.59723 1.30(4) 715. 1.137 1.348
    77157. 1.59771 1.31(4) 685. 1.137 1.364
    77180. 1.59819 1.34(4) 660. 1.137 1.382
    77203. 1.59867 1.31(4) 691. 1.137 1.402
    77227. 1.59915 1.36(4) 661. 1.137 1.424
    77250. 1.59963 1.41(4) 651. 1.137 1.450
    77273. 1.60011 1.40(4) 649. 1.137 1.479
    77296. 1.60059 1.45(4) 619. 1.137 1.513
    77319. 1.60107 1.44(4) 636. 1.137 1.551
    77343. 1.60155 1.47(4) 636. 1.137 1.596
    77366. 1.60203 1.57(4) 581. 1.137 1.649
    77389. 1.60251 1.64(4) 531. 1.137 1.712
    77412. 1.60299 1.65(4) 534. 1.137 1.787
    77435. 1.60347 1.69(4) 544. 1.137 1.877
    77459. 1.60395 1.86(5) 494. 1.137 1.988
    77482. 1.60443 1.91(5) 484. 1.137 2.126
    77505. 1.60492 2.08(5) 437. 1.137 2.301
    77528. 1.60540 2.33(5) 398. 1.137 2.527
    77552. 1.60588 2.64(5) 344.4 1.137 2.825
    77575. 1.60636 3.01(6) 310.7 1.138 3.231
    77598. 1.60684 3.63(6) 270.5 1.138 3.803
    77621. 1.60732 4.74(7) 211.3 1.138 4.660
    77645. 1.60781 6.94(8) 148.8 1.138 6.172
    77668. 1.60829 12.19(11) 86.1 1.138 10.044
    77691. 1.60877 24.41(15) 43.1 1.138 22.442
    77715. 1.60925 53.3(2)   17.60 1.138 54.872
    77738. 1.60974 106.1(4) 7.13 1.14 109.29
    77761. 1.61022 151.5(5) 4.38 1.14 152.66
    77785. 1.61070 141.4(5) 4.85 1.14 145.94
    77808. 1.61119 101.0(4) 7.59 1.14 107.18
    77831. 1.61167 63.7(3)   13.39 1.138 68.338
    77855. 1.61215 38.1(2)   24.07 1.138 41.539
    77878. 1.61264 22.91(15) 42.1 1.138 25.388
    77901. 1.61312 14.23(12) 68.7 1.138 15.976
    77925. 1.61360 9.34(10) 105.1 1.138 10.475
    77948. 1.61409 6.48(8) 149.4 1.138 7.221
    77971. 1.61457 4.96(7) 191.8 1.138 5.261
    77995. 1.61506 3.84(6) 245.8 1.138 4.054
    78018. 1.61554 3.06(6) 314.9 1.138 3.290
    78042. 1.61602 2.64(5) 348.4 1.138 2.789
    78065. 1.61651 2.35(5) 415. 1.138 2.449
    78089. 1.61699 2.08(5) 459. 1.138 2.209
    78112. 1.61748 1.98(5) 466. 1.138 2.034
    78135. 1.61797 1.76(4) 526. 1.138 1.903
    78159. 1.61845 1.71(4) 526. 1.138 1.800
    78182. 1.61894 1.57(4) 578. 1.138 1.718
    78206. 1.61942 1.57(4) 574. 1.138 1.652
    78229. 1.61991 1.55(4) 590. 1.138 1.597
    78253. 1.62039 1.50(4) 604. 1.138 1.550
    78276. 1.62088 1.48(4) 598. 1.138 1.511
    78300. 1.62137 1.42(4) 608. 1.138 1.477
    78323. 1.62185 1.39(4) 641. 1.138 1.447
    78347. 1.62234 1.36(4) 669. 1.139 1.422
    78370. 1.62283 1.33(4) 682. 1.139 1.399
    78394. 1.62331 1.27(4) 716. 1.139 1.379
    78417. 1.62380 1.22(4) 719. 1.139 1.362
    78441. 1.62429 1.25(4) 706. 1.139 1.346
    78464. 1.62477 1.30(4) 656. 1.139 1.332
    78488. 1.62526 1.20(4) 740. 1.139 1.319
    78511. 1.62575 1.18(4) 777. 1.139 1.307
    78535. 1.62624 1.20(4) 744. 1.139 1.297
    78558. 1.62672 1.29(4) 664. 1.139 1.287
    78582. 1.62721 1.29(4) 678. 1.139 1.279
    78606. 1.62770 1.23(4) 733. 1.139 1.271
    78629. 1.62819 1.21(4) 738. 1.139 1.264
    78653. 1.62868 1.19(4) 704. 1.139 1.257
    78676. 1.62916 1.22(4) 741. 1.139 1.251
    78700. 1.62965 1.16(4) 707. 1.139 1.245
    78723. 1.63014 1.14(4) 755. 1.139 1.240
    78747. 1.63063 1.17(4) 746. 1.139 1.235
    78771. 1.63112 1.14(4) 773. 1.139 1.139
    78794. 1.63161 1.21(4) 723. 1.139 1.139
    78818. 1.63210 1.17(4) 742. 1.139 1.139
    78842. 1.63259 1.22(4) 671. 1.139 1.139
    78865. 1.63308 1.14(4) 744. 1.139 1.139
    78889. 1.63357 1.19(4) 742. 1.139 1.139
    78913. 1.63406 1.11(4) 750. 1.139 1.139
    78936. 1.63455 1.18(4) 727. 1.140 1.140
    78960. 1.63504 1.13(4) 762. 1.140 1.140
    78984. 1.63553 1.15(4) 742. 1.140 1.140
    79007. 1.63602 1.09(4)   836. 1.1397 1.1397
    79031. 1.63651 1.12(4) 802. 1.140 1.140
    79055. 1.63700 1.16(4) 753. 1.140 1.140
    79079. 1.63749 1.19(4) 703. 1.140 1.140
    79102. 1.63798 1.16(4) 720. 1.140 1.140
    79126. 1.63848 1.15(4) 750. 1.140 1.140
    79150. 1.63897 1.15(4) 709. 1.140 1.140
    79173. 1.63946 1.09(4) 767. 1.140 1.140
    79197. 1.63995 1.15(4) 712. 1.140 1.140
    79221. 1.64044 1.15(4) 745. 1.140 1.140
    79245. 1.64093 1.15(4) 729. 1.140 1.140
    79268. 1.64143 1.10(4) 800. 1.140 1.140
    79292. 1.64192 1.16(4) 720. 1.140 1.140
    79316. 1.64241 1.18(4) 692. 1.140 1.140
    79340. 1.64290 1.21(4) 678. 1.140 1.140
    79364. 1.64340 1.16(4) 718. 1.140 1.140
    79387. 1.64389 1.17(4) 708. 1.141 1.141
    79411. 1.64438 1.20(4) 683. 1.141 1.141
    79435. 1.64488 1.24(4) 676. 1.141 1.141
    79459. 1.64537 1.18(4) 689. 1.141 1.141
    79483. 1.64586 1.16(4) 768. 1.141 1.141
    79507. 1.64636 1.22(4) 694. 1.141 1.141
    79530. 1.64685 1.19(4) 715. 1.141 1.141
    79554. 1.64734 1.21(4) 709. 1.141 1.141
    79578. 1.64784 1.21(4) 666. 1.141 1.141
    79602. 1.64833 1.18(4) 689. 1.141 1.141
    79626. 1.64883 1.14(4) 737. 1.141 1.141
    79650. 1.64932 1.14(4) 805. 1.141 1.141
    79674. 1.64982 1.12(4)   833. 1.1412 1.1412
    79698. 1.65031 1.10(3)   841. 1.1413 1.1413
    79722. 1.65081 1.14(4)   834. 1.1413 1.1413
    79745. 1.65130 1.10(3)   856. 1.1414 1.1414
    79769. 1.65180 1.13(4)   818. 1.1415 1.1415
    79793. 1.65229 1.08(3)   855. 1.1415 1.1415
    79817. 1.65279 1.09(4) 686. 1.142 1.142
    79841. 1.65328 1.11(4) 638. 1.142 1.142
    79865. 1.65378 1.18(4) 563. 1.142 1.142
    79889. 1.65428 1.20(4) 565. 1.142 1.142
    79913. 1.65477 1.16(4) 598. 1.142 1.142
    79937. 1.65527 1.20(4) 556. 1.142 1.142
    79961. 1.65577 1.15(4) 589. 1.142 1.142
    79985. 1.65626 1.17(4) 601. 1.142 1.142
    80009. 1.65676 1.13(4) 595. 1.142 1.142
    80033. 1.65726 1.20(4) 549. 1.142 1.142
    80057. 1.65775 1.15(4) 569. 1.142 1.142
    80081. 1.65825 1.19(4) 556. 1.142 1.142
    80105. 1.65875 1.13(4) 637. 1.142 1.142
    80129. 1.65925 1.21(4) 560. 1.142 1.142
    80153. 1.65974 1.19(4) 570. 1.143 1.143
    80177. 1.66024 1.21(4) 563. 1.143 1.143
    80201. 1.66074 1.18(4) 577. 1.143 1.143
    80225. 1.66124 1.15(4) 616. 1.143 1.143
    80249. 1.66174 1.24(4) 530. 1.143 1.143
    80273. 1.66223 1.19(4) 576. 1.143 1.143
    80298. 1.66273 1.16(4) 590. 1.143 1.143
    80322. 1.66323 1.21(4) 541. 1.143 1.143
    80346. 1.66373 1.16(4) 592. 1.143 1.143
    80370. 1.66423 1.14(4) 592. 1.143 1.143
    80394. 1.66473 1.15(4) 566. 1.143 1.143
    80418. 1.66523 1.22(4) 554. 1.143 1.143
    80442. 1.66573 1.18(4) 574. 1.143 1.143
    80466. 1.66623 1.17(4) 563. 1.144 1.144
    80490. 1.66673 1.11(4) 647. 1.144 1.144
    80515. 1.66723 1.10(4) 617. 1.144 1.144
    80539. 1.66773 1.14(4) 585. 1.144 1.144
    80563. 1.66823 1.20(4) 540. 1.144 1.144
    80587. 1.66873 1.13(4) 602. 1.144 1.144
    80611. 1.66923 1.17(4) 583. 1.144 1.144
    80635. 1.66973 1.13(4) 621. 1.144 1.144
    80660. 1.67023 1.13(4) 598. 1.144 1.144
    80684. 1.67073 1.16(4) 589. 1.144 1.144
    80708. 1.67123 1.19(4) 587. 1.144 1.144
    80732. 1.67173 1.21(4) 578. 1.144 1.144
    80756. 1.67224 1.37(5) 476. 1.145 1.145
    80781. 1.67274 1.28(4) 516. 1.145 1.145
    80805. 1.67324 1.30(5) 489. 1.145 1.145
    80829. 1.67374 1.29(4) 511. 1.145 1.145
    80853. 1.67424 1.18(4) 611. 1.145 1.145
    80878. 1.67474 1.29(4) 514. 1.145 1.145
    80902. 1.67525 1.24(4) 560. 1.145 1.145
    80926. 1.67575 1.18(4) 569. 1.145 1.145
    80950. 1.67625 1.16(4) 611. 1.145 1.145
    80975. 1.67676 1.23(4) 514. 1.145 1.145
    80999. 1.67726 1.19(4) 577. 1.145 1.145
    81023. 1.67776 1.21(4) 564. 1.146 1.146
    81048. 1.67826 1.26(4) 546. 1.146 1.146
    81072. 1.67877 1.23(4) 590. 1.146 1.146
    81096. 1.67927 1.32(4) 560. 1.146 1.146
    81121. 1.67978 1.32(4) 581. 1.146 1.146
    81145. 1.68028 1.28(4) 592. 1.146 1.146
    81169. 1.68078 1.30(4) 612. 1.146 1.146
    81194. 1.68129 1.24(4) 628. 1.146 1.146
    81218. 1.68179 1.24(4) 572. 1.146 1.146
    81242. 1.68230 1.20(4) 640. 1.146 1.146
    81267. 1.68280 1.26(4) 599. 1.147 1.147
    81291. 1.68331 1.28(4) 591. 1.147 1.147
    81316. 1.68381 1.19(4) 666. 1.147 1.147
    81340. 1.68432 1.16(4) 695. 1.147 1.147
    81364. 1.68482 1.23(4) 609. 1.147 1.147
    81389. 1.68533 1.19(4) 608. 1.147 1.147
    81413. 1.68583 1.27(4) 608. 1.147 1.147
    81438. 1.68634 1.22(4) 595. 1.147 1.147
    81462. 1.68684 1.13(4) 668. 1.147 1.147
    81486. 1.68735 1.17(4) 635. 1.147 1.147
    81511. 1.68786 1.23(4) 602. 1.148 1.148
    81535. 1.68836 1.16(4) 662. 1.148 1.148
    81560. 1.68887 1.22(4) 601. 1.148 1.148
    81584. 1.68938 1.16(4) 611. 1.148 1.148
    81609. 1.68988 1.17(4) 650. 1.148 1.148
    81633. 1.69039 1.20(4) 625. 1.148 1.148
    81658. 1.69090 1.14(4) 653. 1.148 1.148
    81682. 1.69140 1.19(4) 634. 1.148 1.148
    81707. 1.69191 1.20(4) 622. 1.148 1.148
    81731. 1.69242 1.18(4) 656. 1.149 1.149
    81756. 1.69293 1.24(4) 623. 1.149 1.149
    81780. 1.69343 1.18(4) 680. 1.149 1.149
    81805. 1.69394 1.18(4) 650. 1.149 1.149
    81829. 1.69445 1.18(4) 656. 1.149 1.149
    81854. 1.69496 1.19(4) 610. 1.149 1.149
    81878. 1.69547 1.19(4) 615. 1.149 1.149
    81903. 1.69598 1.21(4) 605. 1.149 1.149
    81928. 1.69648 1.16(4) 645. 1.150 1.150
    81952. 1.69699 1.12(4) 713. 1.150 1.150
    81977. 1.69750 1.15(4) 639. 1.150 1.150
    82001. 1.69801 1.15(4) 659. 1.150 1.150
    82026. 1.69852 1.16(4) 630. 1.150 1.150
    82051. 1.69903 1.16(4) 662. 1.150 1.150
    82075. 1.69954 1.19(4) 604. 1.150 1.150
    82100. 1.70005 1.14(4) 655. 1.150 1.150
    82124. 1.70056 1.19(4) 616. 1.151 1.151
    82149. 1.70107 1.20(4) 588. 1.151 1.151
    82174. 1.70158 1.16(4) 613. 1.151 1.151
    82198. 1.70209 1.17(4) 621. 1.151 1.151
    82223. 1.70260 1.13(4) 637. 1.151 1.151
    82248. 1.70311 1.15(4) 643. 1.151 1.151
    82272. 1.70362 1.17(4) 630. 1.151 1.151
    82297. 1.70413 1.17(4) 641. 1.151 1.151
    82322. 1.70464 1.20(4) 583. 1.152 1.152
    82346. 1.70516 1.07(4) 716. 1.152 1.152
    82371. 1.70567 1.11(4) 694. 1.152 1.152
    82396. 1.70618 1.16(4) 632. 1.152 1.152
    82421. 1.70669 1.16(4) 641. 1.152 1.152
    82445. 1.70720 1.17(4) 603. 1.152 1.152
    82470. 1.70771 1.17(4) 625. 1.152 1.152
    82495. 1.70823 1.16(4) 627. 1.152 1.152
    82520. 1.70874 1.16(4) 616. 1.153 1.153
    82544. 1.70925 1.13(4) 644. 1.153 1.153
    82569. 1.70976 1.17(4) 610. 1.153 1.153
    82594. 1.71028 1.25(4) 546. 1.153 1.153
    82619. 1.71079 1.15(4) 641. 1.153 1.153
    82643. 1.71130 1.17(4) 617. 1.153 1.153
    82668. 1.71182 1.18(4) 609. 1.153 1.153
    82693. 1.71233 1.18(4) 596. 1.154 1.154
    82718. 1.71284 1.14(4) 660. 1.154 1.154
    82743. 1.71336 1.19(4) 589. 1.154 1.154
    82767. 1.71387 1.11(4) 665. 1.154 1.154
    82792. 1.71439 1.16(4) 632. 1.154 1.154
    82817. 1.71490 1.19(4) 615. 1.154 1.154
    82842. 1.71541 1.11(4) 645. 1.154 1.154
    82867. 1.71593 1.13(4) 644. 1.155 1.155
    82892. 1.71644 1.20(4) 594. 1.155 1.155
    82916. 1.71696 1.16(4) 589. 1.155 1.155
    82941. 1.71747 1.17(4) 583. 1.155 1.155
    82966. 1.71799 1.13(4) 640. 1.155 1.155
    82991. 1.71850 1.14(4) 648. 1.155 1.155
    83016. 1.71902 1.10(4) 653. 1.156 1.156
    83041. 1.71954 1.10(4) 650. 1.156 1.156
    83066. 1.72005 1.18(4) 575. 1.156 1.156
    83091. 1.72057 1.13(4) 631. 1.156 1.156
    83116. 1.72108 1.07(4) 659. 1.156 1.156
    83141. 1.72160 1.15(4) 609. 1.156 1.156
    83166. 1.72212 1.16(4) 591. 1.156 1.156
    83191. 1.72263 1.12(4) 643. 1.157 1.157
    83215. 1.72315 1.15(4) 624. 1.157 1.157
    83240. 1.72367 1.16(4) 609. 1.157 1.157
    83265. 1.72418 1.14(4) 635. 1.157 1.157
    83290. 1.72470 1.10(4) 657. 1.157 1.157
    83315. 1.72522 1.13(4) 638. 1.157 1.157
    83340. 1.72574 1.13(4) 609. 1.158 1.158
    83365. 1.72625 1.20(4) 555. 1.158 1.158
    83390. 1.72677 1.15(4) 597. 1.158 1.158
    83415. 1.72729 1.14(4) 597. 1.158 1.158
    83440. 1.72781 1.14(4) 621. 1.158 1.158
    83465. 1.72833 1.12(4) 668. 1.158 1.158
    83491. 1.72884 1.15(4) 596. 1.159 1.159
    83516. 1.72936 1.17(4) 605. 1.159 1.175
    83541. 1.72988 1.16(4) 614. 1.159 1.176
    83566. 1.73040 1.15(4) 643. 1.159 1.177
    83591. 1.73092 1.13(4) 640. 1.159 1.178
    83616. 1.73144 1.20(4) 574. 1.159 1.179
    83641. 1.73196 1.18(4) 589. 1.160 1.180
    83666. 1.73248 1.19(4) 583. 1.160 1.181
    83691. 1.73300 1.20(4) 558. 1.160 1.182
    83716. 1.73352 1.14(4) 618. 1.160 1.184
    83741. 1.73404 1.17(4) 571. 1.160 1.185
    83766. 1.73456 1.19(4) 563. 1.160 1.187
    83792. 1.73508 1.16(4) 629. 1.161 1.188
    83817. 1.73560 1.10(4) 672. 1.161 1.190
    83842. 1.73612 1.19(4) 565. 1.161 1.192
    83867. 1.73664 1.20(4) 550. 1.161 1.194
    83892. 1.73716 1.25(4) 538. 1.161 1.196
    83917. 1.73768 1.23(4) 543. 1.162 1.199
    83943. 1.73820 1.29(5) 492. 1.162 1.202
    83968. 1.73872 1.20(4) 540. 1.162 1.205
    83993. 1.73925 1.19(4) 551. 1.162 1.208
    84018. 1.73977 1.21(4) 569. 1.162 1.212
    84043. 1.74029 1.20(4) 567. 1.162 1.216
    84068. 1.74081 1.22(4) 549. 1.163 1.221
    84094. 1.74133 1.36(5) 483. 1.163 1.226
    84119. 1.74186 1.27(4) 520. 1.163 1.233
    84144. 1.74238 1.27(4) 533. 1.163 1.240
    84169. 1.74290 1.31(4) 513. 1.163 1.247
    84195. 1.74342 1.26(4) 540. 1.164 1.257
    84220. 1.74395 1.17(4) 596. 1.164 1.268
    84245. 1.74447 1.25(4) 533. 1.164 1.280
    84270. 1.74499 1.34(5) 491. 1.164 1.295
    84296. 1.74552 1.30(4) 523. 1.164 1.314
    84321. 1.74604 1.32(4) 500. 1.165 1.336
    84346. 1.74656 1.30(4) 537. 1.165 1.364
    84372. 1.74709 1.39(5) 461. 1.165 1.398
    84397. 1.74761 1.38(5) 479. 1.165 1.443
    84422. 1.74814 1.48(5) 447. 1.165 1.502
    84448. 1.74866 1.55(5) 429. 1.165 1.581
    84473. 1.74919 1.73(5) 418. 1.166 1.692
    84498. 1.74971 1.84(5) 372. 1.166 1.855
    84524. 1.75023 2.26(5) 337.2 1.166 2.130
    84549. 1.75076 3.40(7) 222.2 1.166 2.785
    84574. 1.75128 5.62(8) 145.9 1.166 4.860
    84600. 1.75181 11.00(12) 73.3 1.167 10.609
    84625. 1.75234 21.90(18) 31.68 1.167 21.255
    84650. 1.75286 32.4(2)   19.74 1.167 31.692
    84676. 1.75339 32.1(2)   20.26 1.167 32.550
    84701. 1.75391 24.05(19) 28.64 1.168 25.037
    84727. 1.75444 15.38(15) 47.1 1.168 16.330
    84752. 1.75497 9.53(11) 78.8 1.168 10.071
    84778. 1.75549 5.96(9) 125.2 1.168 6.341
    84803. 1.75602 3.80(7) 199.3 1.168 4.239
    84828. 1.75655 2.86(6) 249.5 1.169 3.056
    84854. 1.75707 2.28(6) 310.6 1.169 2.381
    84879. 1.75760 1.87(5) 373. 1.169 1.985
    84905. 1.75813 1.72(5) 400. 1.169 1.747
    84930. 1.75865 1.61(5) 442. 1.169 1.598
    84956. 1.75918 1.52(5) 438. 1.170 1.501
    84981. 1.75971 1.51(5) 438. 1.170 1.435
    85007. 1.76024 1.36(4) 501. 1.170 1.388
    85032. 1.76076 1.35(5) 494. 1.170 1.354
    85058. 1.76129 1.37(4) 497. 1.170 1.328
    85083. 1.76182 1.31(4) 498. 1.171 1.308
    85109. 1.76235 1.29(4) 540. 1.171 1.291
    85134. 1.76288 1.26(4) 527. 1.171 1.278
    85160. 1.76341 1.32(5) 492. 1.171 1.267
    85185. 1.76394 1.34(5) 456. 1.172 1.257
    85211. 1.76447 1.25(4) 513. 1.172 1.249
    85237. 1.76499 1.19(4) 545. 1.172 1.242
    85262. 1.76552 1.20(4) 565. 1.172 1.236
    85288. 1.76605 1.19(4) 526. 1.172 1.231
    85313. 1.76658 1.17(4) 554. 1.173 1.227
    85339. 1.76711 1.22(4) 535. 1.173 1.223
    85364. 1.76764 1.18(4) 562. 1.173 1.219
    85390. 1.76817 1.22(4) 502. 1.173 1.216
    85416. 1.76870 1.29(5) 456. 1.174 1.214
    85441. 1.76923 1.22(4) 514. 1.174 1.211
    85467. 1.76977 1.17(4) 541. 1.174 1.209
    85493. 1.77030 1.21(4) 529. 1.174 1.207
    85518. 1.77083 1.19(4) 548. 1.175 1.205
    85544. 1.77136 1.15(4) 548. 1.175 1.204
    85570. 1.77189 1.13(4) 594. 1.175 1.202
    85595. 1.77242 1.29(5) 480. 1.175 1.201
    85621. 1.77295 1.26(5) 487. 1.175 1.200
    85647. 1.77348 1.24(4) 513. 1.176 1.199
    85672. 1.77402 1.24(5) 493. 1.176 1.198
    85698. 1.77455 1.25(4) 516. 1.176 1.197
    85724. 1.77508 1.19(4) 553. 1.176 1.176
    85749. 1.77561 1.21(4) 524. 1.177 1.177
    85775. 1.77615 1.11(4) 609. 1.177 1.177
    85801. 1.77668 1.16(4) 545. 1.177 1.177
    85827. 1.77721 1.16(4) 557. 1.177 1.177
    85852. 1.77775 1.25(5) 493. 1.178 1.178
    85878. 1.77828 1.21(4) 521. 1.178 1.178
    85904. 1.77881 1.24(4) 528. 1.178 1.178
    85930. 1.77935 1.20(4) 517. 1.178 1.178
    85955. 1.77988 1.23(4) 530. 1.179 1.179
    85981. 1.78041 1.30(5) 486. 1.179 1.179
    86007. 1.78095 1.23(4) 527. 1.179 1.179
    86033. 1.78148 1.26(4) 505. 1.179 1.179
    86059. 1.78202 1.19(4) 529. 1.180 1.180
    86084. 1.78255 1.24(4) 508. 1.180 1.180
    86110. 1.78309 1.22(4) 522. 1.180 1.180
    86136. 1.78362 1.19(4) 526. 1.180 1.180
    86162. 1.78416 1.28(5) 478. 1.181 1.181
    86188. 1.78469 1.25(5) 491. 1.181 1.181
    86214. 1.78523 1.20(4) 529. 1.181 1.181
    86239. 1.78576 1.23(4) 510. 1.181 1.181
    86265. 1.78630 1.31(5) 483. 1.182 1.182
    86291. 1.78683 1.27(5) 481. 1.182 1.182
    86317. 1.78737 1.21(4) 519. 1.182 1.182
    86343. 1.78790 1.22(4) 516. 1.182 1.182
    86369. 1.78844 1.16(4) 544. 1.183 1.183
    86395. 1.78898 1.22(5) 489. 1.183 1.183
    86421. 1.78951 1.26(5) 463. 1.183 1.183
    86447. 1.79005 1.21(4) 501. 1.183 1.183
    86473. 1.79059 1.19(4) 552. 1.184 1.184
    86499. 1.79112 1.16(4) 547. 1.184 1.184
    86524. 1.79166 1.13(4) 552. 1.184 1.184
    86550. 1.79220 1.14(4) 547. 1.184 1.184
    86576. 1.79274 1.19(4) 537. 1.185 1.185
    86602. 1.79327 1.16(4) 541. 1.185 1.185
    86628. 1.79381 1.15(4) 522. 1.185 1.185
    86654. 1.79435 1.14(4) 556. 1.185 1.185
    86680. 1.79489 1.27(5) 455. 1.186 1.186
    86706. 1.79543 1.22(5) 473. 1.186 1.186
    86732. 1.79597 1.09(4) 564. 1.186 1.186
    86758. 1.79650 1.24(5) 479. 1.187 1.187
    86784. 1.79704 1.20(4) 509. 1.187 1.187
    86810. 1.79758 1.16(4) 542. 1.187 1.187
    86837. 1.79812 1.18(4) 511. 1.187 1.187
    86863. 1.79866 1.17(4) 522. 1.188 1.188
    86889. 1.79920 1.15(4) 572. 1.188 1.188
    86915. 1.79974 1.19(4) 519. 1.188 1.188
    86941. 1.80028 1.08(4) 619. 1.188 1.188
    86967. 1.80082 1.18(4) 527. 1.189 1.189
    86993. 1.80136 1.21(4) 508. 1.189 1.189
    87019. 1.80190 1.17(4) 516. 1.189 1.189
    87045. 1.80244 1.26(5) 473. 1.190 1.190
    87071. 1.80298 1.27(5) 466. 1.190 1.190
    87097. 1.80352 1.24(4) 495. 1.190 1.190
    87123. 1.80406 1.20(4) 497. 1.190 1.190
    87150. 1.80461 1.24(5) 471. 1.191 1.191
    87176. 1.80515 1.21(4) 520. 1.191 1.191
    87202. 1.80569 1.22(5) 479. 1.191 1.191
    87228. 1.80623 1.18(4) 534. 1.191 1.191
    87254. 1.80677 1.24(4) 496. 1.192 1.192
    87280. 1.80731 1.17(4) 514. 1.192 1.192
    87307. 1.80786 1.27(5) 454. 1.192 1.192
    87333. 1.80840 1.25(5) 486. 1.193 1.193
    87359. 1.80894 1.18(4) 535. 1.193 1.193
    87385. 1.80948 1.22(5) 467. 1.193 1.193
    87411. 1.81003 1.17(4) 496. 1.193 1.193
    87438. 1.81057 1.21(4) 512. 1.194 1.194
    87464. 1.81111 1.23(5) 464. 1.194 1.194
    87490. 1.81166 1.21(4) 505. 1.194 1.194
    87516. 1.81220 1.19(5) 481. 1.195 1.195
    87543. 1.81274 1.23(5) 486. 1.195 1.195
    87569. 1.81329 1.25(5) 459. 1.195 1.195
    87595. 1.81383 1.19(5) 494. 1.195 1.195
    87621. 1.81437 1.25(5) 463. 1.196 1.196
    87648. 1.81492 1.30(5) 422. 1.196 1.196
    87674. 1.81546 1.26(5) 456. 1.196 1.196
    87700. 1.81601 1.17(4) 556. 1.197 1.197
    87727. 1.81655 1.19(4) 496. 1.197 1.197
    87753. 1.81710 1.16(4) 514. 1.197 1.197
    87779. 1.81764 1.18(4) 500. 1.198 1.197
    87806. 1.81819 1.24(5) 431. 1.198 1.198
    87832. 1.81873 1.23(5) 480. 1.198 1.198
    87858. 1.81928 1.29(5) 437. 1.198 1.198
    87885. 1.81982 1.16(5) 483. 1.199 1.199
    87911. 1.82037 1.19(4) 521. 1.199 1.199
    87937. 1.82092 1.22(5) 489. 1.199 1.199
    87964. 1.82146 1.24(5) 463. 1.200 1.200
    87990. 1.82201 1.16(4) 508. 1.200 1.200
    88017. 1.82255 1.21(5) 465. 1.200 1.200
    88043. 1.82310 1.27(5) 435. 1.200 1.200
    88069. 1.82365 1.23(5) 458. 1.201 1.201
    88096. 1.82420 1.21(5) 478. 1.201 1.201
    88122. 1.82474 1.25(5) 446. 1.201 1.201
    88149. 1.82529 1.16(4) 504. 1.202 1.202
    88175. 1.82584 1.16(4) 501. 1.202 1.202
    88202. 1.82639 1.19(5) 488. 1.202 1.202
    88228. 1.82693 1.23(5) 491. 1.203 1.203
    88254. 1.82748 1.16(4) 514. 1.203 1.203
    88281. 1.82803 1.18(5) 474. 1.203 1.203
    88307. 1.82858 1.16(4) 518. 1.203 1.203
    88334. 1.82913 1.25(5) 448. 1.204 1.204
    88360. 1.82967 1.16(4) 515. 1.204 1.204
    88387. 1.83022 1.19(4) 500. 1.204 1.204
    88413. 1.83077 1.22(5) 460. 1.205 1.205
    88440. 1.83132 1.20(5) 477. 1.205 1.205
    88467. 1.83187 1.21(5) 466. 1.205 1.205
    88493. 1.83242 1.22(5) 470. 1.206 1.206
    88520. 1.83297 1.18(5) 488. 1.206 1.206
    88546. 1.83352 1.15(5) 492. 1.206 1.206
    88573. 1.83407 1.16(5) 480. 1.207 1.215
    88599. 1.83462 1.19(5) 461. 1.207 1.215
    88626. 1.83517 1.14(4) 495. 1.207 1.216
    88652. 1.83572 1.20(5) 479. 1.207 1.217
    88679. 1.83627 1.21(5) 463. 1.208 1.218
    88706. 1.83682 1.16(4) 511. 1.208 1.218
    88732. 1.83737 1.17(5) 480. 1.208 1.219
    88759. 1.83792 1.21(5) 463. 1.209 1.220
    88786. 1.83848 1.22(5) 457. 1.209 1.221
    88812. 1.83903 1.18(4) 498. 1.209 1.222
    88839. 1.83958 1.22(5) 457. 1.210 1.223
    88865. 1.84013 1.19(5) 480. 1.210 1.224
    88892. 1.84068 1.23(5) 469. 1.210 1.225
    88919. 1.84123 1.21(5) 464. 1.211 1.227
    88945. 1.84179 1.24(5) 433. 1.211 1.228
    88972. 1.84234 1.14(4) 516. 1.211 1.229
    88999. 1.84289 1.26(5) 418. 1.212 1.231
    89026. 1.84344 1.30(5) 418. 1.212 1.232
    89052. 1.84400 1.18(5) 482. 1.212 1.234
    89079. 1.84455 1.26(5) 445. 1.212 1.236
    89106. 1.84510 1.23(5) 456. 1.213 1.238
    89132. 1.84566 1.27(5) 435. 1.213 1.241
    89159. 1.84621 1.15(4) 510. 1.213 1.243
    89186. 1.84677 1.23(5) 460. 1.214 1.246
    89213. 1.84732 1.28(5) 432. 1.214 1.249
    89239. 1.84787 1.26(5) 425. 1.214 1.253
    89266. 1.84843 1.27(5) 412. 1.215 1.257
    89293. 1.84898 1.27(5) 427. 1.215 1.262
    89320. 1.84954 1.27(5) 419. 1.215 1.268
    89347. 1.85009 1.32(5) 411. 1.216 1.274
    89373. 1.85065 1.17(5) 486. 1.216 1.282
    89400. 1.85120 1.32(5) 434. 1.216 1.291
    89427. 1.85176 1.20(4) 495. 1.217 1.302
    89454. 1.85231 1.33(5) 393. 1.217 1.316
    89481. 1.85287 1.28(5) 434. 1.217 1.333
    89508. 1.85342 1.36(5) 384. 1.218 1.355
    89534. 1.85398 1.38(5) 395. 1.218 1.383
    89561. 1.85454 1.36(5) 401. 1.218 1.421
    89588. 1.85509 1.47(5) 384. 1.219 1.473
    89615. 1.85565 1.57(5) 365. 1.219 1.548
    89642. 1.85621 1.75(5) 341.6 1.219 1.666
    89669. 1.85676 2.22(6) 269.4 1.220 1.915
    89696. 1.85732 3.02(7) 210.3 1.220 2.663
    89723. 1.85788 5.31(9) 125.0 1.220 4.905
    89749. 1.85843 10.39(13) 57.7 1.220 9.710
    89776. 1.85899 16.92(18) 31.91 1.221 15.793
    89803. 1.85955 18.54(19) 28.74 1.221 18.258
    89830. 1.86011 14.47(16) 39.3 1.221 15.344
    89857. 1.86066 9.57(13) 63.0 1.222 10.545
    89884. 1.86122 6.06(10) 100.9 1.222 6.690
    89911. 1.86178 3.94(8) 154.0 1.222 4.325
    89938. 1.86234 2.80(7) 209.2 1.223 3.012
    89965. 1.86290 2.19(6) 258.5 1.223 2.295
    89992. 1.86346 1.78(6) 316.3 1.223 1.898
    90019. 1.86402 1.63(5) 364. 1.224 1.671
    90046. 1.86457 1.51(5) 381. 1.224 1.538
    90073. 1.86513 1.49(5) 352. 1.224 1.456
    90100. 1.86569 1.43(5) 387. 1.225 1.403
    90127. 1.86625 1.33(5) 426. 1.225 1.368
    90154. 1.86681 1.36(5) 373. 1.225 1.343
    90181. 1.86737 1.29(5) 407. 1.226 1.325
    90208. 1.86793 1.25(5) 421. 1.226 1.311
    90235. 1.86849 1.18(5) 491. 1.226 1.300
    90262. 1.86905 1.27(5) 432. 1.227 1.291
    90290. 1.86961 1.28(5) 408. 1.227 1.284
    90317. 1.87018 1.26(5) 411. 1.227 1.278
    90344. 1.87074 1.27(5) 419. 1.228 1.274
    90371. 1.87130 1.28(5) 416. 1.228 1.269
    90398. 1.87186 1.26(5) 419. 1.228 1.266
    90425. 1.87242 1.19(5) 457. 1.229 1.263
    90452. 1.87298 1.20(5) 448. 1.229 1.260
    90479. 1.87354 1.29(5) 414. 1.229 1.258
    90506. 1.87411 1.29(5) 396. 1.230 1.256
    90534. 1.87467 1.35(5) 363. 1.230 1.255
    90561. 1.87523 1.25(5) 417. 1.230 1.253
    90588. 1.87579 1.25(5) 437. 1.231 1.252
    90615. 1.87636 1.22(5) 421. 1.231 1.251
    90642. 1.87692 1.22(5) 447. 1.231 1.250
    90669. 1.87748 1.20(5) 460. 1.232 1.249
    90697. 1.87804 1.24(5) 414. 1.232 1.248
    90724. 1.87861 1.22(5) 437. 1.232 1.248
    90751. 1.87917 1.16(5) 483. 1.232 1.247
    90778. 1.87973 1.29(5) 390. 1.233 1.247
    90806. 1.88030 1.21(5) 412. 1.233 1.246
    90833. 1.88086 1.27(5) 409. 1.233 1.246
    90860. 1.88143 1.20(5) 435. 1.234 1.245
    90887. 1.88199 1.20(5) 423. 1.234 1.245
    90915. 1.88256 1.26(5) 414. 1.234 1.245
    90942. 1.88312 1.30(5) 375. 1.235 1.235
    90969. 1.88369 1.22(5) 429. 1.235 1.235
    90996. 1.88425 1.23(5) 408. 1.235 1.235
    91024. 1.88482 1.26(5) 396. 1.236 1.236
    91051. 1.88538 1.23(5) 410. 1.236 1.236
    91078. 1.88595 1.24(5) 410. 1.236 1.236
    91106. 1.88651 1.28(5) 400. 1.237 1.237
    91133. 1.88708 1.21(5) 448. 1.237 1.237
    91160. 1.88764 1.21(5) 443. 1.237 1.237
    91188. 1.88821 1.21(5) 444. 1.238 1.238
    91215. 1.88878 1.17(5) 460. 1.238 1.238
    91242. 1.88934 1.25(5) 424. 1.238 1.238
    91270. 1.88991 1.33(5) 389. 1.239 1.239
    91297. 1.89048 1.25(5) 405. 1.239 1.239
    91325. 1.89104 1.23(5) 408. 1.239 1.239
    91352. 1.89161 1.18(5) 460. 1.240 1.240
    91379. 1.89218 1.28(5) 397. 1.240 1.240
    91407. 1.89275 1.29(5) 404. 1.240 1.240
    91434. 1.89331 1.27(5) 368. 1.241 1.241
    91462. 1.89388 1.31(5) 404. 1.241 1.241
    91489. 1.89445 1.30(5) 412. 1.241 1.241
    91516. 1.89502 1.22(5) 418. 1.242 1.242
    91544. 1.89559 1.32(5) 386. 1.242 1.242
    91571. 1.89616 1.25(5) 407. 1.242 1.242
    91599. 1.89672 1.22(5) 418. 1.242 1.242
    91626. 1.89729 1.22(5) 429. 1.243 1.243
    91654. 1.89786 1.21(5) 436. 1.243 1.243
    91681. 1.89843 1.24(5) 406. 1.243 1.243
    91709. 1.89900 1.22(5) 425. 1.244 1.244
    91736. 1.89957 1.30(5) 371. 1.244 1.244
    91764. 1.90014 1.21(5) 429. 1.244 1.244
    91791. 1.90071 1.26(5) 413. 1.245 1.245
    91819. 1.90128 1.22(5) 393. 1.245 1.245
    91846. 1.90185 1.24(5) 397. 1.245 1.245
    91874. 1.90242 1.20(5) 451. 1.246 1.246
    91902. 1.90299 1.27(5) 386. 1.246 1.246
    91929. 1.90356 1.28(5) 398. 1.246 1.246
    91957. 1.90413 1.15(5) 462. 1.247 1.247
    91984. 1.90470 1.23(5) 412. 1.247 1.247
    92012. 1.90528 1.32(5) 372. 1.247 1.247
    92040. 1.90585 1.26(5) 344.6 1.247 1.247
    92067. 1.90642 1.32(5) 354. 1.248 1.248
    92095. 1.90699 1.23(5) 387. 1.248 1.248
    92122. 1.90756 1.28(5) 371. 1.248 1.248
    92150. 1.90814 1.24(5) 381. 1.249 1.249
    92178. 1.90871 1.29(5) 376. 1.249 1.249
    92205. 1.90928 1.32(5) 370. 1.249 1.249
    92233. 1.90985 1.24(5) 390. 1.250 1.250
    92261. 1.91043 1.30(5) 375. 1.250 1.250
    92288. 1.91100 1.26(5) 388. 1.250 1.250
    92316. 1.91157 1.28(5) 368. 1.251 1.251
    92344. 1.91215 1.27(5) 376. 1.251 1.251
    92371. 1.91272 1.22(5) 397. 1.251 1.251
    92399. 1.91329 1.22(5) 418. 1.251 1.251
    92427. 1.91387 1.32(5) 366. 1.252 1.252
    92455. 1.91444 1.18(5) 406. 1.252 1.252
    92482. 1.91501 1.28(5) 340.2 1.252 1.252
    92510. 1.91559 1.28(5) 361. 1.253 1.253
    92538. 1.91616 1.24(5) 391. 1.253 1.253
    92566. 1.91674 1.16(5) 429. 1.253 1.253
    92593. 1.91731 1.25(5) 384. 1.254 1.254
    92621. 1.91789 1.18(5) 429. 1.254 1.254
    92649. 1.91846 1.38(5) 349.3 1.254 1.254
    92677. 1.91904 1.26(5) 378. 1.254 1.254
    92705. 1.91962 1.21(5) 412. 1.255 1.255
    92732. 1.92019 1.22(5) 417. 1.255 1.255
    92760. 1.92077 1.23(5) 372. 1.255 1.255
    92788. 1.92134 1.21(5) 384. 1.256 1.256
    92816. 1.92192 1.20(5) 420. 1.256 1.256
    92844. 1.92250 1.25(5) 364. 1.256 1.256
    92872. 1.92307 1.19(5) 415. 1.256 1.256
    92899. 1.92365 1.23(5) 399. 1.257 1.257
    92927. 1.92423 1.19(5) 401. 1.257 1.257
    92955. 1.92480 1.26(5) 371. 1.257 1.257
    92983. 1.92538 1.26(5) 355. 1.258 1.258
    93011. 1.92596 1.18(5) 386. 1.258 1.258
    93039. 1.92654 1.21(5) 383. 1.258 1.258
    93067. 1.92711 1.25(5) 384. 1.258 1.258
    93095. 1.92769 1.25(5) 359. 1.259 1.259
    93123. 1.92827 1.25(5) 394. 1.259 1.259
    93151. 1.92885 1.29(5) 367. 1.259 1.259
    93178. 1.92943 1.22(5) 353. 1.260 1.260
    93206. 1.93001 1.28(5) 353. 1.260 1.260
    93234. 1.93059 1.20(5) 396. 1.260 1.260
    93262. 1.93116 1.20(5) 398. 1.260 1.260
    93290. 1.93174 1.24(5) 374. 1.261 1.261
    93318. 1.93232 1.26(5) 339.1 1.261 1.261
    93346. 1.93290 1.25(5) 366. 1.261 1.261
    93374. 1.93348 1.26(5) 353. 1.261 1.261
    93402. 1.93406 1.19(5) 389. 1.262 1.262
    93430. 1.93464 1.21(5) 356. 1.262 1.262
    93458. 1.93522 1.22(5) 388. 1.262 1.262
    93486. 1.93580 1.19(5) 392. 1.263 1.263
    93514. 1.93638 1.22(5) 386. 1.263 1.263
    93542. 1.93696 1.22(5) 371. 1.263 1.263
    93571. 1.93755 1.21(5) 390. 1.263 1.263
    93599. 1.93813 1.22(5) 386. 1.264 1.264
    93627. 1.93871 1.23(5) 378. 1.264 1.264
    93655. 1.93929 1.23(5) 390. 1.264 1.264
    93683. 1.93987 1.24(5) 378. 1.264 1.264
    93711. 1.94045 1.33(6) 319.9 1.265 1.265
    93739. 1.94104 1.23(5) 354. 1.265 1.265
    93767. 1.94162 1.24(5) 375. 1.265 1.265
    93795. 1.94220 1.23(5) 387. 1.265 1.265
    93823. 1.94278 1.22(5) 378. 1.266 1.266
    93852. 1.94337 1.30(5) 352. 1.266 1.266
    93880. 1.94395 1.27(5) 360. 1.266 1.266
    93908. 1.94453 1.24(5) 372. 1.266 1.266
    93936. 1.94511 1.27(5) 348.9 1.267 1.267
    93964. 1.94570 1.25(5) 386. 1.267 1.267
    93993. 1.94628 1.33(5) 341.4 1.267 1.267
    94021. 1.94687 1.30(5) 361. 1.267 1.267
    94049. 1.94745 1.16(5) 419. 1.268 1.268
    94077. 1.94803 1.38(6) 326.0 1.268 1.268
    94105. 1.94862 1.30(5) 353. 1.268 1.268
    94134. 1.94920 1.26(5) 394. 1.268 1.268
    94162. 1.94979 1.30(5) 332.0 1.269 1.269
    94190. 1.95037 1.24(5) 381. 1.269 1.269
    94218. 1.95096 1.24(5) 374. 1.269 1.269
    94247. 1.95154 1.23(5) 377. 1.269 1.269
    94275. 1.95213 1.31(5) 336.2 1.269 1.269
    94303. 1.95271 1.32(5) 350.0 1.270 1.270
    94331. 1.95330 1.18(5) 403. 1.270 1.270
    94360. 1.95389 1.20(5) 380. 1.270 1.270
    94388. 1.95447 1.23(5) 360. 1.270 1.270
    94416. 1.95506 1.22(5) 383. 1.271 1.271
    94445. 1.95564 1.22(5) 362. 1.271 1.271
    94473. 1.95623 1.32(5) 338.7 1.271 1.271
    94501. 1.95682 1.22(5) 365. 1.271 1.271
    94530. 1.95740 1.22(5) 365. 1.271 1.271
    94558. 1.95799 1.32(6) 318.8 1.272 1.272
    94586. 1.95858 1.32(5) 338.7 1.272 1.272
    94615. 1.95917 1.34(6) 315.7 1.272 1.272
    94643. 1.95975 1.24(5) 358. 1.272 1.272
    94672. 1.96034 1.30(5) 337.1 1.272 1.272
    94700. 1.96093 1.35(6) 310.6 1.273 1.273
    94728. 1.96152 1.25(5) 355. 1.273 1.273
    94757. 1.96211 1.32(6) 325.0 1.273 1.273
    94785. 1.96269 1.30(5) 349.2 1.273 1.273
    94814. 1.96328 1.30(5) 343.5 1.273 1.273
    94842. 1.96387 1.35(6) 303.7 1.274 1.274
    94871. 1.96446 1.34(6) 310.9 1.274 1.274
    94899. 1.96505 1.20(5) 379. 1.274 1.274
    94928. 1.96564 1.25(5) 373. 1.274 1.274
    94956. 1.96623 1.25(5) 354. 1.274 1.274
    94984. 1.96682 1.29(5) 347.5 1.275 1.275
    95013. 1.96741 1.21(5) 370. 1.275 1.275
    95041. 1.96800 1.28(5) 335.2 1.275 1.275
    95070. 1.96859 1.31(6) 325.1 1.275 1.275
    95099. 1.96918 1.24(5) 356. 1.275 1.275
    95127. 1.96977 1.28(6) 322.9 1.275 1.275
    95156. 1.97036 1.30(6) 322.3 1.276 1.276
    95184. 1.97095 1.24(5) 360. 1.276 1.276
    95213. 1.97154 1.25(5) 358. 1.276 1.276
    95241. 1.97214 1.25(5) 343.2 1.276 1.276
    95270. 1.97273 1.31(6) 328.4 1.276 1.276
    95298. 1.97332 1.30(6) 308.8 1.276 1.276
    95327. 1.97391 1.18(5) 359. 1.277 1.277
    95356. 1.97450 1.20(5) 360. 1.277 1.277
    95384. 1.97510 1.21(5) 359. 1.277 1.277
    95413. 1.97569 1.25(5) 333.0 1.277 1.277
    95441. 1.97628 1.15(5) 381. 1.277 1.277
    95470. 1.97687 1.28(5) 354. 1.277 1.277
    95499. 1.97747 1.25(6) 319.8 1.278 1.278
    95527. 1.97806 1.26(5) 354. 1.278 1.278
    95556. 1.97865 1.25(6) 329.3 1.278 1.278
    95585. 1.97925 1.20(5) 359. 1.278 1.278
    95613. 1.97984 1.19(5) 354. 1.278 1.278
    95642. 1.98043 1.34(6) 300.9 1.278 1.278
    95671. 1.98103 1.36(6) 291.1 1.278 1.278
    95699. 1.98162 1.26(6) 313.5 1.279 1.279
    95728. 1.98222 1.23(5) 358. 1.279 1.279
    95757. 1.98281 1.16(5) 370. 1.279 1.279
    95786. 1.98341 1.26(5) 332.7 1.279 1.279
    95814. 1.98400 1.26(5) 333.1 1.279 1.279
    95843. 1.98460 1.25(5) 338.9 1.279 1.279
    95872. 1.98519 1.21(5) 345.4 1.279 1.279
    95901. 1.98579 1.28(6) 319.6 1.279 1.279
    95929. 1.98638 1.24(5) 364. 1.280 1.280
    95958. 1.98698 1.23(5) 340.2 1.280 1.280
    95987. 1.98757 1.19(5) 361. 1.280 1.280
    96016. 1.98817 1.26(5) 334.2 1.280 1.280
    96045. 1.98877 1.27(5) 339.1 1.280 1.280
    96073. 1.98936 1.32(6) 300.9 1.280 1.280
    96102. 1.98996 1.21(5) 355. 1.280 1.280
    96131. 1.99056 1.21(5) 338.2 1.280 1.280
    96160. 1.99115 1.34(6) 282.5 1.280 1.280
    96189. 1.99175 1.24(6) 302.1 1.280 1.280
    96218. 1.99235 1.17(5) 349.8 1.281 1.281
    96246. 1.99295 1.39(6) 282.1 1.281 1.281
    96275. 1.99354 1.32(6) 297.3 1.281 1.281
    96304. 1.99414 1.27(6) 319.4 1.281 1.281
    96333. 1.99474 1.23(6) 308.2 1.281 1.281
    96362. 1.99534 1.22(5) 334.4 1.281 1.281
    96391. 1.99594 1.23(6) 316.4 1.281 1.281
    96420. 1.99654 1.20(5) 339.5 1.281 1.281
    96449. 1.99713 1.30(6) 306.6 1.281 1.281
    96478. 1.99773 1.37(6) 286.9 1.281 1.281
    96507. 1.99833 1.33(6) 280.3 1.281 1.281
    96536. 1.99893 1.30(6) 311.2 1.281 1.281
    96564. 1.99953 1.26(6) 320.0 1.281 1.281
    96593. 2.00013 1.21(6) 320.2 1.282 1.282
    96622. 2.00073 1.30(6) 285.2 1.282 1.282
    96651. 2.00133 1.35(6) 265.1 1.282 1.282
    96680. 2.00193 1.32(6) 278.1 1.282 1.282
    96709. 2.00253 1.27(6) 297.5 1.282 1.282
    96738. 2.00313 1.36(6) 264.9 1.282 1.282
    96767. 2.00373 1.32(6) 283.1 1.282 1.282
    96796. 2.00433 1.33(6) 289.1 1.282 1.282
    96826. 2.00494 1.22(6) 324.6 1.282 1.282
    96855. 2.00554 1.24(6) 292.1 1.282 1.282
    96884. 2.00614 1.34(6) 264.1 1.282 1.282
    96913. 2.00674 1.39(6) 260.2 1.282 1.282
    96942. 2.00734 1.30(6) 305.9 1.282 1.282
    96971. 2.00794 1.32(6) 282.6 1.282 1.282
    97000. 2.00855 1.22(5) 336.2 1.282 1.282
    97029. 2.00915 1.19(6) 298.4 1.282 1.282
    97058. 2.00975 1.31(6) 273.4 1.282 1.282
    97087. 2.01035 1.34(6) 271.3 1.282 1.282
    97116. 2.01096 1.29(6) 266.4 1.282 1.282
    97146. 2.01156 1.39(6) 243.5 1.282 1.282
    97175. 2.01216 1.29(6) 283.2 1.282 1.282
    97204. 2.01277 1.43(6) 246.7 1.282 1.282
    97233. 2.01337 1.37(6) 251.2 1.282 1.282
    97262. 2.01398 1.32(6) 280.3 1.282 1.282
    97291. 2.01458 1.20(6) 310.9 1.282 1.282
    97321. 2.01518 1.24(6) 296.5 1.282 1.282
    97350. 2.01579 1.29(6) 287.2 1.282 1.282
    97379. 2.01639 1.39(6) 255.7 1.282 1.282
    97408. 2.01700 1.30(6) 263.9 1.282 1.282
    97437. 2.01760 1.29(6) 253.0 1.282 1.282
    97467. 2.01821 1.37(6) 255.5 1.282 1.282
    97496. 2.01881 1.33(6) 270.9 1.282 1.282
    97525. 2.01942 1.30(6) 301.8 1.282 1.282
    97554. 2.02003 1.32(6) 274.0 1.282 1.282
    97584. 2.02063 1.36(6) 246.6 1.282 1.282
    97613. 2.02124 1.32(6) 274.0 1.282 1.282
    97642. 2.02184 1.42(6) 255.9 1.282 1.282
    97671. 2.02245 1.36(6) 251.2 1.282 1.282
    97701. 2.02306 1.37(7) 230.2 1.282 1.282
    97730. 2.02366 1.46(7) 217.6 1.282 1.282
    97759. 2.02427 1.40(6) 245.0 1.282 1.282
    97789. 2.02488 1.40(6) 245.5 1.281 1.281
    97818. 2.02548 1.33(6) 272.0 1.281 1.281
    97847. 2.02609 1.40(6) 251.3 1.281 1.281
    97877. 2.02670 1.46(7) 230.9 1.281 1.281
    97906. 2.02731 1.32(6) 262.4 1.281 1.281
    97935. 2.02792 1.38(6) 262.0 1.281 1.281
    97965. 2.02852 1.39(6) 262.8 1.281 1.281
    97994. 2.02913 1.35(6) 265.1 1.281 1.281
    98024. 2.02974 1.38(6) 254.3 1.281 1.281
    98053. 2.03035 1.38(7) 229.4 1.281 1.281
    98082. 2.03096 1.40(6) 252.7 1.281 1.281
    98112. 2.03157 1.33(6) 261.8 1.281 1.281
    98141. 2.03218 1.36(6) 251.8 1.280 1.280
    98171. 2.03279 1.45(7) 227.6 1.280 1.280
    98200. 2.03340 1.31(6) 246.5 1.280 1.280
    98230. 2.03401 1.38(6) 239.5 1.280 1.280
    98259. 2.03462 1.48(7) 234.7 1.280 1.280
    98289. 2.03523 1.37(6) 242.8 1.280 1.280
    98318. 2.03584 1.46(7) 224.7 1.280 1.280
    98348. 2.03645 1.33(6) 256.8 1.280 1.280
    98377. 2.03706 1.31(6) 277.5 1.280 1.280
    98407. 2.03767 1.30(6) 286.6 1.279 1.279
    98436. 2.03828 1.32(6) 260.1 1.279 1.279
    98466. 2.03889 1.43(7) 234.1 1.279 1.279
    98495. 2.03950 1.35(6) 275.1 1.279 1.279
    98525. 2.04012 1.34(6) 275.4 1.279 1.279
    98554. 2.04073 1.34(6) 248.9 1.279 1.279
    98584. 2.04134 1.44(7) 222.7 1.279 1.279
    98613. 2.04195 1.23(6) 286.0 1.278 1.278
    98643. 2.04257 1.43(6) 241.6 1.278 1.278
    98673. 2.04318 1.25(6) 274.6 1.278 1.278
    98702. 2.04379 1.31(6) 263.1 1.278 1.278
    98732. 2.04440 1.36(6) 241.3 1.278 1.278
    98761. 2.04502 1.28(6) 257.8 1.278 1.278
    98791. 2.04563 1.30(6) 251.7 1.277 1.277
    98821. 2.04624 1.33(6) 272.2 1.277 1.277
    98850. 2.04686 1.33(6) 256.5 1.277 1.277
    98880. 2.04747 1.34(6) 242.8 1.277 1.277
    98910. 2.04809 1.17(6) 294.0 1.277 1.277
    98939. 2.04870 1.28(6) 295.9 1.276 1.276
    98969. 2.04931 1.21(6) 315.0 1.276 1.276
    98999. 2.04993 1.23(6) 298.1 1.276 1.276
    99028. 2.05054 1.09(5) 383. 1.276 1.276
    99058. 2.05116 1.24(6) 287.0 1.276 1.276
    99088. 2.05177 1.26(6) 295.5 1.275 1.275
    99118. 2.05239 1.18(6) 286.6 1.275 1.275
    99147. 2.05301 1.18(6) 302.5 1.275 1.275
    99177. 2.05362 1.26(6) 277.4 1.275 1.275
    99207. 2.05424 1.18(6) 313.6 1.275 1.275
    99237. 2.05485 1.34(6) 266.5 1.274 1.274
    99266. 2.05547 1.15(6) 319.7 1.274 1.274
    99296. 2.05609 1.25(6) 284.2 1.274 1.274
    99326. 2.05670 1.33(6) 256.2 1.274 1.274
    99356. 2.05732 1.22(6) 309.8 1.273 1.273
    99386. 2.05794 1.24(6) 300.7 1.273 1.273
    99415. 2.05855 1.30(6) 271.8 1.273 1.273
    99445. 2.05917 1.23(6) 286.1 1.273 1.273
    99475. 2.05979 1.25(6) 274.4 1.272 1.272
    99505. 2.06041 1.28(6) 303.4 1.272 1.272
    99535. 2.06103 1.28(6) 286.3 1.272 1.272
    99565. 2.06164 1.29(6) 292.5 1.272 1.272
    99594. 2.06226 1.19(5) 350.5 1.271 1.271
    99624. 2.06288 1.18(5) 372. 1.271 1.274
    99654. 2.06350 1.13(5) 376. 1.271 1.274
    99684. 2.06412 1.17(5) 358. 1.271 1.274
    99714. 2.06474 1.16(5) 334.1 1.270 1.274
    99744. 2.06536 1.28(6) 237.2 1.270 1.274
    99774. 2.06598 1.24(6) 242.3 1.270 1.274
    99804. 2.06660 1.23(6) 253.0 1.269 1.274
    99834. 2.06722 1.32(7) 224.4 1.269 1.274
    99864. 2.06784 1.18(6) 275.0 1.269 1.274
    99894. 2.06846 1.34(7) 207.2 1.268 1.274
    99924. 2.06908 1.35(7) 210.3 1.268 1.274
    99954. 2.06970 1.27(6) 244.8 1.268 1.274
    99984. 2.07032 1.37(7) 224.7 1.267 1.274
    100014. 2.07094 1.15(6) 287.5 1.267 1.274
    100044. 2.07156 1.24(6) 241.9 1.267 1.274
    100074. 2.07218 1.20(6) 271.4 1.267 1.274
    100104. 2.07280 1.34(7) 225.4 1.266 1.275
    100134. 2.07343 1.26(7) 229.1 1.266 1.275
    100164. 2.07405 1.29(6) 247.0 1.266 1.275
    100194. 2.07467 1.27(7) 227.6 1.265 1.276
    100224. 2.07529 1.23(6) 238.8 1.265 1.276
    100254. 2.07591 1.32(7) 219.6 1.264 1.277
    100284. 2.07654 1.35(7) 226.4 1.264 1.278
    100314. 2.07716 1.38(7) 214.4 1.264 1.279
    100344. 2.07778 1.29(7) 233.1 1.263 1.280
    100374. 2.07841 1.26(6) 238.9 1.263 1.282
    100404. 2.07903 1.15(6) 252.0 1.263 1.283
    100434. 2.07965 1.20(6) 247.9 1.262 1.286
    100465. 2.08028 1.30(7) 216.1 1.262 1.288
    100495. 2.08090 1.20(7) 236.1 1.262 1.292
    100525. 2.08152 1.36(7) 209.3 1.261 1.296
    100555. 2.08215 1.34(7) 215.0 1.261 1.301
    100585. 2.08277 1.27(7) 227.2 1.260 1.308
    100615. 2.08340 1.41(7) 186.0 1.260 1.317
    100646. 2.08402 1.32(7) 226.0 1.260 1.328
    100676. 2.08465 1.27(6) 241.2 1.259 1.345
    100706. 2.08527 1.32(6) 246.8 1.259 1.368
    100736. 2.08590 1.27(7) 236.6 1.258 1.403
    100766. 2.08652 1.54(8) 171.9 1.258 1.468
    100797. 2.08715 1.73(7) 181.1 1.258 1.645
    100827. 2.08778 2.30(8) 145.3 1.257 2.199
    100857. 2.08840 3.74(11) 90.4 1.257 3.567
    100887. 2.08903 6.23(14) 47.9 1.256 5.759
    100918. 2.08966 7.63(16) 37.4 1.256 7.474
    100948. 2.09028 6.50(15) 44.9 1.255 7.156
    100978. 2.09091 4.58(12) 67.4 1.255 5.455
    101008. 2.09154 3.20(10) 103.0 1.254 3.747
    101039. 2.09216 2.35(9) 124.0 1.254 2.619
    101069. 2.09279 1.83(8) 160.6 1.254 2.000
    101099. 2.09342 1.63(8) 164.0 1.253 1.679
    101130. 2.09405 1.47(7) 198.0 1.253 1.511
    101160. 2.09468 1.31(7) 216.4 1.252 1.421
    101190. 2.09530 1.38(7) 195.5 1.252 1.369
    101221. 2.09593 1.36(7) 187.0 1.251 1.338
    101251. 2.09656 1.27(7) 219.7 1.251 1.318
    101282. 2.09719 1.32(7) 207.3 1.250 1.304
    101312. 2.09782 1.39(7) 214.7 1.250 1.294
    101342. 2.09845 1.29(7) 214.1 1.249 1.287
    101373. 2.09908 1.34(7) 212.2 1.249 1.281
    101403. 2.09971 1.36(7) 235.1 1.248 1.276
    101434. 2.10034 1.24(6) 239.5 1.248 1.273
    101464. 2.10097 1.30(7) 220.0 1.247 1.269
    101494. 2.10160 1.47(7) 195.4 1.247 1.266
    101525. 2.10223 1.32(7) 215.2 1.246 1.264
    101555. 2.10286 1.16(6) 241.1 1.246 1.262
    101586. 2.10349 1.21(6) 266.1 1.245 1.260
    101616. 2.10412 1.36(7) 206.6 1.245 1.258
    101647. 2.10475 1.31(7) 213.4 1.244 1.256
    101677. 2.10538 1.23(6) 245.3 1.244 1.255
    101708. 2.10601 1.28(7) 222.8 1.243 1.253
    101738. 2.10665 1.25(7) 217.7 1.243 1.252
    101769. 2.10728 1.32(7) 212.3 1.242 1.251
    101799. 2.10791 1.29(7) 213.6 1.242 1.250
    101830. 2.10854 1.30(7) 215.2 1.241 1.249
    101860. 2.10917 1.26(7) 217.1 1.241 1.248
    101891. 2.10981 1.25(7) 213.3 1.240 1.247
    101922. 2.11044 1.26(7) 203.4 1.240 1.246
    101952. 2.11107 1.28(7) 195.9 1.239 1.245
    101983. 2.11171 1.29(7) 190.3 1.239 1.244
    102013. 2.11234 1.36(7) 208.8 1.238 1.243
    102044. 2.11297 1.19(7) 231.6 1.237 1.242
    102074. 2.11361 1.28(7) 224.6 1.237 1.241
    102105. 2.11424 1.32(7) 189.9 1.236 1.241
    102136. 2.11487 1.35(7) 189.1 1.236 1.240
    102166. 2.11551 1.16(6) 240.4 1.235 1.239
    102197. 2.11614 1.29(7) 194.2 1.235 1.238
    102228. 2.11678 1.26(7) 212.1 1.234 1.234
    102258. 2.11741 1.28(7) 195.8 1.233 1.233
    102289. 2.11805 1.24(7) 227.9 1.233 1.233
    102320. 2.11868 1.33(7) 191.3 1.232 1.232
    102350. 2.11932 1.23(7) 207.6 1.232 1.232
    102381. 2.11996 1.23(7) 195.8 1.231 1.231
    102412. 2.12059 1.15(7) 219.3 1.230 1.230
    102443. 2.12123 1.25(7) 194.0 1.230 1.230
    102473. 2.12186 1.16(6) 243.8 1.229 1.229
    102504. 2.12250 1.14(7) 233.0 1.229 1.229
    102535. 2.12314 1.35(7) 189.5 1.228 1.228
    102566. 2.12377 1.28(7) 212.6 1.227 1.227
    102596. 2.12441 1.26(7) 193.8 1.227 1.227
    102627. 2.12505 1.12(7) 218.9 1.226 1.226
    102658. 2.12568 1.07(6) 239.7 1.226 1.226
    102689. 2.12632 1.19(7) 188.0 1.225 1.225
    102719. 2.12696 1.22(7) 185.8 1.224 1.224
    102750. 2.12760 1.13(7) 199.6 1.224 1.224
    102781. 2.12824 1.25(7) 191.2 1.223 1.223
    102812. 2.12887 1.12(7) 223.0 1.223 1.223
    102843. 2.12951 1.21(7) 187.2 1.222 1.222
    102874. 2.13015 1.15(7) 220.0 1.221 1.221
    102905. 2.13079 1.27(7) 196.6 1.221 1.221
    102935. 2.13143 1.27(7) 209.2 1.220 1.220
    102966. 2.13207 1.25(7) 187.8 1.219 1.219
    102997. 2.13271 1.26(7) 187.9 1.219 1.219
    103028. 2.13335 1.21(7) 193.8 1.218 1.218
    103059. 2.13399 1.21(7) 188.4 1.217 1.217
    103090. 2.13463 1.30(7) 177.9 1.217 1.217
    103121. 2.13527 1.20(7) 202.8 1.216 1.216
    103152. 2.13591 1.22(7) 197.0 1.216 1.216
    103183. 2.13655 1.18(7) 206.2 1.215 1.215
    103214. 2.13719 1.21(7) 200.4 1.214 1.214
    103245. 2.13783 1.24(7) 183.4 1.214 1.214
    103276. 2.13847 1.23(8) 168.3 1.213 1.213
    103307. 2.13911 1.24(7) 182.4 1.212 1.212
    103338. 2.13976 1.26(8) 170.7 1.212 1.212
    103369. 2.14040 1.32(8) 167.0 1.211 1.211
    103400. 2.14104 1.42(8) 153.1 1.210 1.210
    103431. 2.14168 1.49(8) 154.2 1.210 1.210
    103462. 2.14232 1.59(8) 149.4 1.209 1.209
    103493. 2.14297 1.75(9) 138.0 1.208 1.208
    103524. 2.14361 1.69(8) 139.4 1.208 1.208
    103555. 2.14425 1.60(8) 139.1 1.207 1.207
    103586. 2.14490 1.67(9) 125.7 1.206 1.206
    103617. 2.14554 1.62(9) 136.1 1.206 1.206
    103648. 2.14618 1.57(9) 133.2 1.205 1.205
    103679. 2.14683 1.36(8) 159.6 1.204 1.204
    103710. 2.14747 1.22(7) 187.9 1.203 1.203
    103741. 2.14811 1.27(8) 165.4 1.203 1.203
    103772. 2.14876 1.12(7) 191.7 1.202 1.202
    103804. 2.14940 1.10(7) 218.8 1.201 1.201
    103835. 2.15005 1.30(8) 146.1 1.201 1.201
    103866. 2.15069 1.12(7) 184.4 1.200 1.200
    103897. 2.15134 1.05(7) 209.3 1.199 1.199
    103928. 2.15198 1.05(7) 217.8 1.199 1.199
    103959. 2.15263 1.01(7) 217.7 1.198 1.198
    103991. 2.15328 1.16(8) 174.8 1.197 1.197
    104022. 2.15392 1.22(8) 159.0 1.197 1.197
    104053. 2.15457 1.15(7) 179.2 1.196 1.196
    104084. 2.15521 1.23(8) 141.6 1.195 1.195
    104115. 2.15586 1.09(7) 202.0 1.195 1.195
    104147. 2.15651 1.06(8) 174.6 1.194 1.194
    104178. 2.15715 1.14(8) 158.1 1.193 1.193
    104209. 2.15780 1.08(7) 198.3 1.192 1.192
    104240. 2.15845 1.10(7) 179.9 1.192 1.192
    104272. 2.15910 1.10(7) 200.4 1.191 1.191
    104303. 2.15974 1.18(8) 153.6 1.190 1.190
    104334. 2.16039 1.00(7) 189.5 1.190 1.190
    104366. 2.16104 1.26(9) 127.5 1.189 1.189
    104397. 2.16169 1.32(8) 138.5 1.188 1.188
    104428. 2.16233 1.14(8) 170.0 1.188 1.188
    104459. 2.16298 1.15(8) 155.4 1.187 1.187
    104491. 2.16363 1.11(8) 160.8 1.186 1.186
    104522. 2.16428 0.98(7) 208.2 1.186 1.185
    104554. 2.16493 1.06(7) 187.4 1.185 1.185
    104585. 2.16558 1.05(7) 200.3 1.184 1.184
    104616. 2.16623 1.18(8) 144.9 1.183 1.183
    104648. 2.16688 1.18(8) 151.9 1.183 1.183
    104679. 2.16753 1.16(8) 160.2 1.182 1.182
    104710. 2.16818 1.08(8) 166.2 1.181 1.181
    104742. 2.16883 1.15(8) 176.4 1.181 1.181
    104773. 2.16948 1.06(8) 175.9 1.180 1.180
    104805. 2.17013 1.14(8) 157.9 1.179 1.179
    104836. 2.17078 1.15(8) 154.7 1.179 1.179
    104868. 2.17143 1.11(8) 153.0 1.178 1.178
    104899. 2.17208 1.17(8) 147.7 1.177 1.177
    104931. 2.17274 1.20(8) 139.7 1.177 1.177
    104962. 2.17339 1.09(8) 160.0 1.176 1.176
    104994. 2.17404 1.21(9) 130.0 1.175 1.175
    105025. 2.17469 1.28(9) 116.2 1.174 1.174
    105057. 2.17534 1.26(9) 134.5 1.174 1.174
    105088. 2.17600 1.30(9) 123.5 1.173 1.173
    105120. 2.17665 1.29(9) 113.6 1.172 1.172
    105151. 2.17730 1.21(9) 130.0 1.172 1.172
    105183. 2.17795 1.18(9) 123.2 1.171 1.171
    105214. 2.17861 1.02(8) 176.7 1.170 1.170
    105246. 2.17926 1.16(8) 140.3 1.170 1.170
    105277. 2.17992 1.25(9) 128.4 1.169 1.169
    105309. 2.18057 1.09(8) 164.6 1.168 1.168
    105341. 2.18122 1.17(9) 130.4 1.168 1.168
    105372. 2.18188 1.29(10) 106.7 1.167 1.167
    105404. 2.18253 1.09(8) 144.1 1.166 1.166
    105435. 2.18319 1.12(8) 143.2 1.166 1.166
    105467. 2.18384 1.22(9) 114.0 1.165 1.165
    105499. 2.18450 1.33(10) 99.1 1.164 1.164
    105530. 2.18515 1.06(8) 159.9 1.164 1.164
    105562. 2.18581 1.22(9) 124.7 1.163 1.163
    105594. 2.18646 1.18(9) 125.6 1.163 1.163
    105625. 2.18712 1.12(9) 130.9 1.162 1.162
    105657. 2.18777 1.06(8) 148.8 1.161 1.161
    105689. 2.18843 1.12(9) 128.5 1.161 1.161
    105720. 2.18909 0.98(8) 165.2 1.160 1.160
    105752. 2.18974 1.63(12) 70.9 1.159 1.159
    105777. . -0.000180(19) . . .
_pd_calc_method     "Rietveld Refinement"
_pd_proc_info_data_reduction
;
Both the mass and the volume of the specimen were measured in order to compute
 the packing number density (0.0048 \%A^-3^). The stoichiometry of the compound
 was used
 to calculate the scattering and absorption cross sections (29.198 barns and
 3.541
 barns at \l = 1.798 \%A, respectively) from data tabulated by
 NIST (http://www.ncnr.nist.gov/resources/n-lengths/).
 Together, these data were used by the Mantid normalisation routine to apply
 the appropriate self-shielding correction to the data.
This Mantid routine focuses the data to a common scattering angle and
 normalises the data with respect to the incident neutron spectrum by reference
 to a V:Nb null-scattering rod.
;
_pd_proc_info_excluded_regions
;
Data at d-spacings smaller than 0.4 \%A were excluded since the counting
 statistics became progressively poorer at very short flight times due to the
 lower neutron flux at the shortest wavelengths.
;
_pd_proc_ls_background_function
;   GSAS Background function #1 (10 terms).
 Shifted Chebyshev function of 1st kind
1: 1.18715, 2: -7.466630x10^-3^, 3:8.117230x10^-2^, 4: -5.411800x10^-2^, 5:
 -1.714140x10^-2^, 6: -1.882400x10^-2^, 7: -1.930110x10^-2^, 8:
 -6.255180x10^-3^, 9: 6.598230x10^-3^, 10: 8.478560x10^-3^
;
_pd_proc_ls_peak_cutoff     0.00050
_pd_proc_ls_prof_R_factor     0.0368
_pd_proc_ls_prof_wR_factor     0.0434
_pd_proc_ls_prof_wR_expected     0.0221
_pd_proc_ls_profile_function
;
TOF profile function #3 (21 terms).
Profile coefficients for exp pseudovoigt
 convolution [Von Dreele, 1990 (unpublished)]
(\a) = 0.1919, (\b~0~) = 0.025953, (\b~1~) = 0.005213,
(\s~0~) = 0, (\s~1~) = 196.3, (\s~2~) = 23.5,
(\g~0~) = 0, (\g~1~) = 14.91, (\g~2~) = 0,
(\g~2s~) = 0, (\g~1e~) = 0, (\g~2e~) = 0,
(\e~i~) = 0, (\e~a~) = 0, (\e~A~) = 0,
(\g~11~) = 0, (\g~22~) = 0, (\g~33~) = 0,
(\g~12~) = 0, (\g~13~) = 0, (\g~23~) = 0.
Peak tails ignored where intensity <0.0005x peak.
  Aniso. broadening axis   0.0   0.0   1.0
;
_pd_proc_number_of_points     7716
_pd_spec_mount_mode     transmission
_pd_spec_mounting     'vanadium tube'
_pd_spec_shape     cylinder
_pd_spec_size_axial     25
_pd_spec_size_equat     11
loop_
    _atom_site_type_symbol
    _atom_site_label
    _atom_site_fract_x
    _atom_site_fract_y
    _atom_site_fract_z
    _atom_site_U_iso_or_equiv
    _atom_site_thermal_displace_type
    _atom_site_occupancy
    _atom_site_symmetry_multiplicity
    O O 0.262710(16) 0.262710(16) 0.262710(16) 0.01182 Uani 1.0 32
    Mo Mo 0.375 0.375 0.375 0.00740 Uani 1.0 8
    Na Na 0.0 0.0 0.0 0.01381 Uani 1.0 16
loop_
    _atom_site_aniso_label
    _atom_site_aniso_U_11
    _atom_site_aniso_U_22
    _atom_site_aniso_U_33
    _atom_site_aniso_U_12
    _atom_site_aniso_U_13
    _atom_site_aniso_U_23
    O 0.01182(6) 0.01182(6) 0.01182(6) -0.00156(6) -0.00156(6) -0.00156(6)
    Mo 0.00740(8) 0.00740(8) 0.00740(8) 0.0 0.0 0.0
    Na 0.01381(11) 0.01381(11) 0.01381(11) -0.00068(12) -0.00068(12)
                                                                    -0.00068(12)
loop_
    _geom_bond_atom_site_label_1
    _geom_bond_atom_site_label_2
    _geom_bond_site_symmetry_1
    _geom_bond_site_symmetry_2
    _geom_bond_distance
    _geom_bond_publ_flag
    Mo O . 1_555 1.7716(3)   n
    Mo O . 7_555 1.7716(3)   n
    Mo O . 51_555 1.7716(3)   n
    Mo O . 53_555 1.7716(3)   n
    Na O 99_555 1_555 2.39859(16) n
    Na O 99_555 5_555 2.39859(16) n
    Na O 99_555 98_554 2.39859(16) n
    Na O 99_555 103_555 2.39859(16) n
    Na O 99_555 148_554 2.39859(16) n
    Na O 99_555 152_555 2.39859(16) n
    Na Na . 99_555 3.22048(10) n
    Mo Na . 99_555 3.77634(10) n
    O O . 98_554 3.2288(2) n
    O O . 5_555 3.5479(4) n
loop_
    _geom_angle_atom_site_label_1
    _geom_angle_atom_site_label_2
    _geom_angle_atom_site_label_3
    _geom_angle_site_symmetry_1
    _geom_angle_site_symmetry_2
    _geom_angle_site_symmetry_3
    _geom_angle
    _geom_angle_publ_flag
    O Mo O 1_555 . 7_555 109.47120(10) n
    O Mo O 1_555 . 51_555 109.47120(10) n
    O Mo O 1_555 . 53_555 109.47120(10) n
    O Mo O 7_555 . 51_555 109.47120(10) n
    O Mo O 7_555 . 53_555 109.47120(10) n
    O Mo O 51_555 . 53_555 109.47120(10) n
    O Na O . 99_555 98_554 84.607(6) n
    O Na O . 99_555 5_555 95.393(6) n
    O Na O . 99_555 152_555 180.000000 n
    O Na O . 99_555 148_554 84.607(6) n
    O Na O . 99_555 103_555 95.393(6) n
    O Na O 5_555 99_555 98_554 180.000000 n
    Mo O Na . . 99_555 129.178(5) n
data_Na~2~WO~4~
_database_code_depnum_ccdc_archive 'CCDC 1063434'
_audit_creation_method     "from EXP file using GSAS2CIF"
_pd_block_id     2015-04-07T09:34|NA2WO4|Fortes|HRPD
_chemical_name_systematic
;
Disodium tungsten(VI) oxide
;
_chemical_name_common     'sodium tungstate'
_chemical_formula_moiety     ?
_chemical_formula_sum     'Na2 O4 W'
_chemical_formula_structural     'Na2 W O4'
_chemical_formula_analytical     ?
_chemical_formula_iupac     'Na2 W O4'
_chemical_formula_weight     293.83
_chemical_melting_point     969
_symmetry_cell_setting     cubic
_symmetry_space_group_name_H-M     'F d -3 m'
_symmetry_space_group_name_Hall     '-F 4vw 2vw 3'
loop_
    _symmetry_equiv_pos_site_id
    _symmetry_equiv_pos_as_xyz
    1 x,y,z
    2 -y,1/4+x,1/4+z
    3 3/4-x,1/4-y,1/2+z
    4 3/4+y,-x,3/4+z
    5 x,1/4-y,1/4-z
    6 3/4+y,1/4+x,1/2-z
    7 3/4-x,y,3/4-z
    8 -y,-x,-z
    9 z,x,y
    10 -x,1/4+z,1/4+y
    11 3/4-z,1/4-x,1/2+y
    12 3/4+x,-z,3/4+y
    13 z,1/4-x,1/4-y
    14 3/4+x,1/4+z,1/2-y
    15 3/4-z,x,3/4-y
    16 -x,-z,-y
    17 y,z,x
    18 -z,-y,-x
    19 1/2-z,3/4+y,1/4+x
    20 3/4+z,3/4+y,-x
    21 1/4+z,-y,1/4+x
    22 y,1/4-z,1/4-x
    23 1/4-y,3/4-z,1/2+x
    24 1/4-y,z,1/4-x
    25 -x,-y,-z
    26 y,3/4-x,3/4-z
    27 1/4+x,3/4+y,1/2-z
    28 1/4-y,x,1/4-z
    29 -x,3/4+y,3/4+z
    30 1/4-y,3/4-x,1/2+z
    31 1/4+x,-y,1/4+z
    32 y,x,z
    33 -z,-x,-y
    34 x,3/4-z,3/4-y
    35 1/4+z,3/4+x,1/2-y
    36 1/4-x,z,1/4-y
    37 -z,3/4+x,3/4+y
    38 1/4-x,3/4-z,1/2+y
    39 1/4+z,-x,1/4+y
    40 x,z,y
    41 -y,-z,-x
    42 z,y,x
    43 1/2+z,1/4-y,3/4-x
    44 1/4-z,1/4-y,x
    45 3/4-z,y,3/4-x
    46 -y,3/4+z,3/4+x
    47 3/4+y,1/4+z,1/2-x
    48 3/4+y,-z,3/4+x
    49 x,1/2+y,1/2+z
    50 -y,3/4+x,3/4+z
    51 3/4-x,3/4-y,z
    52 3/4+y,1/2-x,1/4+z
    53 x,3/4-y,3/4-z
    54 3/4+y,3/4+x,-z
    55 3/4-x,1/2+y,1/4-z
    56 -y,1/2-x,1/2-z
    57 z,1/2+x,1/2+y
    58 -x,3/4+z,3/4+y
    59 3/4-z,3/4-x,y
    60 3/4+x,1/2-z,1/4+y
    61 z,3/4-x,3/4-y
    62 3/4+x,3/4+z,-y
    63 3/4-z,1/2+x,1/4-y
    64 -x,1/2-z,1/2-y
    65 y,1/2+z,1/2+x
    66 -z,1/2-y,1/2-x
    67 1/2-z,1/4+y,3/4+x
    68 3/4+z,1/4+y,1/2-x
    69 1/4+z,1/2-y,3/4+x
    70 y,3/4-z,3/4-x
    71 1/4-y,1/4-z,x
    72 1/4-y,1/2+z,3/4-x
    73 -x,1/2-y,1/2-z
    74 y,1/4-x,1/4-z
    75 1/4+x,1/4+y,-z
    76 1/4-y,1/2+x,3/4-z
    77 -x,1/4+y,1/4+z
    78 1/4-y,1/4-x,z
    79 1/4+x,1/2-y,3/4+z
    80 y,1/2+x,1/2+z
    81 -z,1/2-x,1/2-y
    82 x,1/4-z,1/4-y
    83 1/4+z,1/4+x,-y
    84 1/4-x,1/2+z,3/4-y
    85 -z,1/4+x,1/4+y
    86 1/4-x,1/4-z,y
    87 1/4+z,1/2-x,3/4+y
    88 x,1/2+z,1/2+y
    89 -y,1/2-z,1/2-x
    90 z,1/2+y,1/2+x
    91 1/2+z,3/4-y,1/4-x
    92 1/4-z,3/4-y,1/2+x
    93 3/4-z,1/2+y,1/4-x
    94 -y,1/4+z,1/4+x
    95 3/4+y,3/4+z,-x
    96 3/4+y,1/2-z,1/4+x
    97 1/2+x,y,1/2+z
    98 1/2-y,1/4+x,3/4+z
    99 1/4-x,1/4-y,z
    100 1/4+y,-x,1/4+z
    101 1/2+x,1/4-y,3/4-z
    102 1/4+y,1/4+x,-z
    103 1/4-x,y,1/4-z
    104 1/2-y,-x,1/2-z
    105 1/2+z,x,1/2+y
    106 1/2-x,1/4+z,3/4+y
    107 1/4-z,1/4-x,y
    108 1/4+x,-z,1/4+y
    109 1/2+z,1/4-x,3/4-y
    110 1/4+x,1/4+z,-y
    111 1/4-z,x,1/4-y
    112 1/2-x,-z,1/2-y
    113 1/2+y,z,1/2+x
    114 1/2-z,-y,1/2-x
    115 -z,3/4+y,3/4+x
    116 1/4+z,3/4+y,1/2-x
    117 3/4+z,-y,3/4+x
    118 1/2+y,1/4-z,3/4-x
    119 3/4-y,3/4-z,x
    120 3/4-y,z,3/4-x
    121 1/2-x,-y,1/2-z
    122 1/2+y,3/4-x,1/4-z
    123 3/4+x,3/4+y,-z
    124 3/4-y,x,3/4-z
    125 1/2-x,3/4+y,1/4+z
    126 3/4-y,3/4-x,z
    127 3/4+x,-y,3/4+z
    128 1/2+y,x,1/2+z
    129 1/2-z,-x,1/2-y
    130 1/2+x,3/4-z,1/4-y
    131 3/4+z,3/4+x,-y
    132 3/4-x,z,3/4-y
    133 1/2-z,3/4+x,1/4+y
    134 3/4-x,3/4-z,y
    135 3/4+z,-x,3/4+y
    136 1/2+x,z,1/2+y
    137 1/2-y,-z,1/2-x
    138 1/2+z,y,1/2+x
    139 z,1/4-y,1/4-x
    140 3/4-z,1/4-y,1/2+x
    141 1/4-z,y,1/4-x
    142 1/2-y,3/4+z,1/4+x
    143 1/4+y,1/4+z,-x
    144 1/4+y,-z,1/4+x
    145 1/2+x,1/2+y,z
    146 1/2-y,3/4+x,1/4+z
    147 1/4-x,3/4-y,1/2+z
    148 1/4+y,1/2-x,3/4+z
    149 1/2+x,3/4-y,1/4-z
    150 1/4+y,3/4+x,1/2-z
    151 1/4-x,1/2+y,3/4-z
    152 1/2-y,1/2-x,-z
    153 1/2+z,1/2+x,y
    154 1/2-x,3/4+z,1/4+y
    155 1/4-z,3/4-x,1/2+y
    156 1/4+x,1/2-z,3/4+y
    157 1/2+z,3/4-x,1/4-y
    158 1/4+x,3/4+z,1/2-y
    159 1/4-z,1/2+x,3/4-y
    160 1/2-x,1/2-z,-y
    161 1/2+y,1/2+z,x
    162 1/2-z,1/2-y,-x
    163 -z,1/4+y,1/4+x
    164 1/4+z,1/4+y,-x
    165 3/4+z,1/2-y,1/4+x
    166 1/2+y,3/4-z,1/4-x
    167 3/4-y,1/4-z,1/2+x
    168 3/4-y,1/2+z,1/4-x
    169 1/2-x,1/2-y,-z
    170 1/2+y,1/4-x,3/4-z
    171 3/4+x,1/4+y,1/2-z
    172 3/4-y,1/2+x,1/4-z
    173 1/2-x,1/4+y,3/4+z
    174 3/4-y,1/4-x,1/2+z
    175 3/4+x,1/2-y,1/4+z
    176 1/2+y,1/2+x,z
    177 1/2-z,1/2-x,-y
    178 1/2+x,1/4-z,3/4-y
    179 3/4+z,1/4+x,1/2-y
    180 3/4-x,1/2+z,1/4-y
    181 1/2-z,1/4+x,3/4+y
    182 3/4-x,1/4-z,1/2+y
    183 3/4+z,1/2-x,1/4+y
    184 1/2+x,1/2+z,y
    185 1/2-y,1/2-z,-x
    186 1/2+z,1/2+y,x
    187 z,3/4-y,3/4-x
    188 3/4-z,3/4-y,x
    189 1/4-z,1/2+y,3/4-x
    190 1/2-y,1/4+z,3/4+x
    191 1/4+y,3/4+z,1/2-x
    192 1/4+y,1/2-z,3/4+x
_cell_length_a     9.12974(4)
_cell_length_b     9.12974
_cell_length_c     9.12974
_cell_angle_alpha     90.0
_cell_angle_beta     90.0
_cell_angle_gamma     90.0
_cell_volume     760.983(9)
_cell_formula_units_Z     8
_cell_measurement_temperature     298
_cell_special_details     ?
_exptl_crystal_density_diffrn     5.1290
_exptl_crystal_density_meas     ?
_exptl_crystal_density_method     'not measured'
_exptl_crystal_F_000     ?
_pd_char_colour     white
_pd_char_particle_morphology     ?
_exptl_absorpt_coefficient_mu     '0.014 + 0.0097 * \l'
_exptl_absorpt_correction_type     analytical
_exptl_absorpt_process_details
;
Data were corrected for self shielding using \s~scatt~ = 28.088 barns and
 \s~ab~(\l) = 19.361 barns at 1.798 \%A during the normalisation procedure.
The linear absorption coefficient is wavelength dependent and is calculated as:
          \m = 0.014 + 0.0097 * \l  [mm^-1^]
;
_exptl_absorpt_correction_T_min     0.99959
_exptl_absorpt_correction_T_max     0.99982
_exptl_special_details     ?
_diffrn_ambient_temperature     298
_diffrn_radiation_type     neutron
_diffrn_measurement_device_type     'HRPD, High resolution neutron powder'
_pd_instr_dist_src/spec     95000
_pd_instr_dist_spec/detc     965
_pd_instr_location
;
High Resolution Powder Diffractometer, ISIS neutron spallation source,
 Rutherford Appleton Laboratory, Oxfordshire, U.K.
;
loop_
    _refln_index_h
    _refln_index_k
    _refln_index_l
    _refln_observed_status
    _refln_F_squared_meas
    _refln_F_squared_calc
    _refln_phase_calc
    _refln_d_spacing
    _gsas_i100_meas
    3 3 1 o 11.363 11.002 0.00 2.09451 11.38
    4 2 2 o 11.380 11.235 0.00 1.86360 7.14
    5 1 1 o 0.623 0.610 180.00 1.75702 0.31
    3 3 3 o 121.441 118.898 180.00 1.75702 20.08
    4 4 0 o 566.487 578.456 0.00 1.61392 100.00
    5 3 1 o 3.180 3.258 180.00 1.54321 1.88
    4 4 2 o 2.464 1.823 0.00 1.52162 0.69
    6 2 0 o 7.048 6.734 0.00 1.44354 1.59
    5 3 3 o 29.303 29.319 0.00 1.39227 5.73
    6 2 2 o 86.283 84.492 180.00 1.37636 16.11
    4 4 4 o 233.424 229.958 0.00 1.31776 12.21
    5 5 1 o 39.586 39.372 0.00 1.27842 5.50
    7 1 1 o 8.620 8.574 0.00 1.27842 1.20
    6 4 2 o 19.429 18.975 180.00 1.22001 4.48
    7 3 1 o 93.585 93.081 0.00 1.18859 19.44
    5 5 3 o 1.300 1.293 0.00 1.18859 0.14
    8 0 0 o 416.970 416.884 0.00 1.14122 9.20
    7 3 3 o 46.150 45.226 180.00 1.11538 3.72
    6 4 4 o 1.515 1.368 0.00 1.10714 0.12
    6 6 0 o 35.729 35.046 180.00 1.07595 1.25
    8 2 2 o 13.273 13.020 180.00 1.07595 0.93
    5 5 5 o 9.648 9.644 0.00 1.05421 0.21
    7 5 1 o 27.671 27.660 0.00 1.05421 3.56
    6 6 2 o 51.319 50.696 180.00 1.04725 3.21
    8 4 0 o 151.309 150.623 0.00 1.02074 8.55
    7 5 3 o 4.373 4.330 0.00 1.00212 0.46
    9 1 1 o 32.241 31.925 0.00 1.00212 1.69
    8 4 2 o 5.059 5.052 0.00 0.99614 0.52
    6 6 4 o 0.399 0.666 0.00 0.97323 0.02
    9 3 1 o 1.885 0.860 0.00 0.95706 0.16
    8 4 4 o 302.738 301.338 0.00 0.93180 11.88
    7 5 5 o 1.079 1.088 180.00 0.91757 0.04
    7 7 1 o 30.065 30.295 0.00 0.91757 1.11
    9 3 3 o 3.926 3.956 180.00 0.91757 0.14
    10 2 0 o 19.270 19.223 180.00 0.89524 0.64
    8 6 2 o 5.700 5.686 0.00 0.89524 0.38
    7 7 3 o 133.571 133.068 180.00 0.88261 4.22
    9 5 1 o 5.785 5.763 0.00 0.88261 0.37
    10 2 2 o 27.390 28.628 180.00 0.87851 0.85
    6 6 6 o 28.093 29.361 180.00 0.87851 0.29
    9 5 3 o 21.125 21.562 180.00 0.85135 1.15
    8 6 4 o 3.661 3.778 0.00 0.84767 0.20
    10 4 2 o 3.277 3.336 0.00 0.83343 0.16
    7 7 5 o 50.207 50.765 0.00 0.82320 1.20
    11 1 1 o 63.220 63.924 0.00 0.82320 1.51
    8 8 0 o 215.487 216.801 0.00 0.80696 2.38
    9 7 1 o 1.909 1.941 180.00 0.79767 0.08
    9 5 5 o 59.336 60.358 0.00 0.79767 1.25
    11 3 1 o 23.456 23.860 0.00 0.79767 0.99
    10 4 4 o 0.701 0.761 0.00 0.79464 0.01
    8 8 2 o 12.879 13.980 0.00 0.79464 0.27
    8 6 6 o 23.069 23.388 180.00 0.78287 0.45
    10 6 0 o 0.214 0.217 180.00 0.78287 0.00
    11 3 3 o 106.221 105.000 180.00 0.77437 1.99
    9 7 3 o 13.478 13.323 0.00 0.77437 0.50
    10 6 2 o 15.498 15.726 180.00 0.77160 0.57
    8 8 4 o 62.681 61.799 0.00 0.76081 1.09
    12 0 0 o 60.748 59.893 0.00 0.76081 0.26
    11 5 1 o 3.994 3.972 0.00 0.75301 0.13
    7 7 7 o 53.330 53.032 180.00 0.75301 0.30
    12 2 2 o 6.927 6.864 0.00 0.74052 0.11
    10 6 4 o 35.630 35.308 180.00 0.74052 1.12
    11 5 3 o 45.451 44.835 0.00 0.73332 1.37
    9 7 5 o 3.203 3.159 0.00 0.73332 0.10
    12 4 0 o 158.961 153.794 0.00 0.72177 2.24
    9 9 1 o 46.009 43.647 0.00 0.71510 0.63
    8 8 6 o 10.940 10.418 0.00 0.71291 0.15
    12 4 2 o 6.460 6.151 0.00 0.71291 0.17
    10 8 2 o 14.355 13.401 180.00 0.70437 0.37
    11 5 5 o 22.481 21.891 0.00 0.69817 0.28
    9 9 3 o 0.902 0.878 180.00 0.69817 0.01
    11 7 1 o 78.381 76.326 0.00 0.69817 1.94
    13 1 1 o 2.881 2.806 0.00 0.69817 0.04
    10 6 6 o 8.125 8.097 180.00 0.69614 0.10
    12 4 4 o 36.545 37.144 0.00 0.68818 0.43
    9 7 7 o 0.094 0.097 0.00 0.68239 0.00
    13 3 1 o 16.486 17.161 180.00 0.68239 0.37
    11 7 3 o 35.969 37.441 180.00 0.68239 0.81
    10 8 4 o 1.750 2.088 0.00 0.68049 0.04
    12 6 2 o 7.991 9.759 180.00 0.67305 0.17
    9 9 5 o 8.088 13.260 0.00 0.66763 0.08
    13 3 3 o 0.146 0.239 0.00 0.66763 0.00
    8 8 8 o 99.454 112.855 0.00 0.65888 0.33
    13 5 1 o 31.545 35.347 0.00 0.65379 0.60
    11 7 5 o 7.100 7.955 0.00 0.65379 0.14
    12 6 4 o 3.563 4.573 0.00 0.65212 0.07
    10 10 0 o 34.821 47.965 180.00 0.64557 0.16
    10 8 6 o 0.001 0.001 0.00 0.64557 0.00
    14 2 0 o 1.236 1.703 0.00 0.64557 0.01
    13 5 3 o 0.617 0.789 180.00 0.64078 0.01
    11 9 1 o 11.333 14.474 0.00 0.64078 0.20
    10 10 2 o 2.247 3.569 180.00 0.63921 0.02
    14 2 2 o 1.905 3.026 180.00 0.63921 0.02
    12 8 0 o 15.127 22.154 0.00 0.63303 0.13
    9 9 7 o 4.193 6.041 180.00 0.62852 0.03
    11 9 3 o 0.220 0.317 0.00 0.62852 0.00
    12 8 2 o 15.513 16.972 0.00 0.62703 0.25
    14 4 2 o 12.687 12.900 180.00 0.62120 0.20
    10 10 4 o 2.590 2.633 180.00 0.62120 0.02
    12 6 6 o 1.256 1.277 0.00 0.62120 0.01
    11 7 7 o 91.680 89.025 180.00 0.61693 0.69
    13 7 1 o 1.061 1.030 0.00 0.61693 0.02
    13 5 5 o 9.216 8.949 0.00 0.61693 0.07
    12 8 4 o 83.842 79.932 0.00 0.61001 1.21
    11 9 5 o 0.034 0.034 180.00 0.60596 0.00
    15 1 1 o 11.418 11.536 0.00 0.60596 0.08
    13 7 3 o 3.980 4.021 180.00 0.60596 0.06
    14 4 4 o 0.354 0.306 0.00 0.60463 0.00
    10 8 8 o 6.608 5.710 0.00 0.60463 0.05
    14 6 0 o 33.157 31.670 180.00 0.59940 0.22
    15 3 1 o 54.724 51.778 0.00 0.59556 0.72
    14 6 2 o 1.436 1.078 180.00 0.59430 0.02
    10 10 6 o 1.857 1.395 180.00 0.59430 0.01
    15 3 3 o 21.526 20.621 180.00 0.58567 0.13
    13 7 5 o 6.627 6.348 180.00 0.58567 0.08
    9 9 9 o 47.172 45.189 0.00 0.58567 0.10
    11 11 1 o 16.430 15.739 0.00 0.58567 0.10
    12 8 6 o 13.915 12.569 0.00 0.58447 0.17
    14 6 4 o 0.657 0.539 180.00 0.57974 0.01
    12 10 2 o 3.295 2.701 0.00 0.57974 0.04
    15 5 1 o 33.051 30.286 0.00 0.57626 0.38
    11 9 7 o 16.010 14.671 0.00 0.57626 0.18
    13 9 1 o 5.068 4.644 0.00 0.57626 0.06
    11 11 3 o 71.989 65.967 180.00 0.57626 0.41
    16 0 0 o 65.927 53.696 0.00 0.57061 0.09
    13 9 3 o 16.697 16.056 180.00 0.56729 0.18
    15 5 3 o 6.293 6.051 0.00 0.56729 0.07
    12 10 4 o 2.954 2.493 0.00 0.56620 0.03
    16 2 2 o 5.925 5.386 180.00 0.56190 0.03
    14 8 2 o 1.868 1.698 0.00 0.56190 0.02
    10 10 8 o 32.691 29.717 180.00 0.56190 0.17
    13 7 7 o 3.100 2.727 0.00 0.55873 0.02
    11 11 5 o 32.494 28.588 0.00 0.55873 0.16
    14 6 6 o 0.467 0.243 180.00 0.55769 0.00
    16 4 0 o 8.789 5.794 0.00 0.55357 0.04
    12 8 8 o 10.755 7.090 0.00 0.55357 0.05
    15 5 5 o 2.988 2.782 0.00 0.55054 0.01
    15 7 1 o 13.259 12.347 0.00 0.55054 0.13
    13 9 5 o 35.998 33.522 0.00 0.55054 0.34
    14 8 4 o 1.056 0.826 0.00 0.54955 0.01
    16 4 2 o 5.880 4.601 0.00 0.54955 0.06
    12 10 6 o 17.567 14.716 180.00 0.54561 0.16
    11 9 9 o 6.970 6.207 0.00 0.54271 0.03
    15 7 3 o 58.744 52.317 180.00 0.54271 0.53
    16 4 4 o 48.929 38.810 0.00 0.53798 0.21
    12 12 0 o 51.358 40.737 0.00 0.53798 0.11
    11 11 7 o 27.016 22.419 180.00 0.53519 0.12
    17 1 1 o 22.763 18.890 0.00 0.53519 0.10
    13 11 1 o 1.066 0.884 180.00 0.53519 0.01
    12 12 2 o 27.681 20.497 0.00 0.53428 0.12
    16 6 2 o 3.659 3.161 0.00 0.53066 0.03
    14 8 6 o 23.069 19.929 180.00 0.53066 0.19
    14 10 0 o 5.439 4.699 180.00 0.53066 0.02
    13 11 3 o 4.377 3.688 0.00 0.52799 0.04
    17 3 1 o 0.631 0.531 180.00 0.52799 0.01
    15 7 5 o 29.533 24.886 0.00 0.52799 0.24
    13 9 7 o 0.559 0.471 0.00 0.52799 0.00
    10 10 10 o 0.042 0.024 180.00 0.52711 0.00
    14 10 2 o 0.001 0.001 180.00 0.52711 0.00
    12 12 4 o 4.702 3.381 0.00 0.52363 0.02
    17 3 3 o 11.691 10.420 180.00 0.52106 0.04
    15 9 1 o 1.120 0.998 0.00 0.52106 0.01
    12 10 8 o 8.162 6.792 0.00 0.52022 0.06
    16 6 4 o 4.073 3.389 0.00 0.52022 0.03
    14 10 4 o 36.935 34.979 180.00 0.51687 0.27
    15 9 3 o 13.340 13.532 0.00 0.51440 0.10
    13 11 5 o 3.862 3.918 0.00 0.51440 0.03
    17 5 1 o 2.383 2.417 0.00 0.51440 0.02
    16 8 0 o 30.110 27.936 0.00 0.51037 0.11
    15 7 7 o 16.373 15.888 180.00 0.50799 0.06
    17 5 3 o 12.513 12.142 180.00 0.50799 0.09
    11 11 9 o 0.157 0.153 0.00 0.50799 0.00
    16 8 2 o 13.809 12.637 0.00 0.50721 0.10
    12 12 6 o 16.475 15.077 0.00 0.50721 0.06
    14 8 8 o 2.433 2.227 0.00 0.50721 0.01
    16 6 6 o 6.407 7.188 180.00 0.50411 0.02
    18 2 0 o 7.451 8.360 180.00 0.50411 0.03
    13 9 9 o 4.377 6.059 0.00 0.50182 0.01
    15 9 5 o 9.324 12.907 0.00 0.50182 0.06
    14 10 6 o 0.000 0.079 0.00 0.50106 0.00
    18 2 2 o 0.000 0.352 0.00 0.50106 0.00
    16 8 4 o 0.000 1.195 0.00 0.49807 0.00
    13 11 7 o 0.705 0.964 180.00 0.49586 0.00
    13 13 1 o 12.142 16.613 0.00 0.49586 0.04
    17 7 1 o 4.596 6.288 180.00 0.49586 0.03
    17 5 5 o 14.720 20.139 0.00 0.49586 0.05
    14 12 2 o 4.247 6.127 180.00 0.49224 0.03
    18 4 2 o 0.656 0.946 0.00 0.49224 0.00
    12 10 10 o 0.070 0.102 180.00 0.49224 0.00
    15 11 1 o 23.145 26.460 0.00 0.49011 0.14
    17 7 3 o 0.021 0.023 0.00 0.49011 0.00
    13 13 3 o 0.149 0.171 180.00 0.49011 0.00
    12 12 8 o 18.260 21.689 0.00 0.48662 0.05
    15 11 3 o 7.926 9.893 180.00 0.48456 0.05
    15 9 7 o 0.210 0.262 0.00 0.48456 0.00
    16 8 6 o 8.079 9.269 0.00 0.48388 0.05
    14 12 4 o 0.838 0.962 0.00 0.48388 0.00
    18 4 4 o 0.072 0.083 0.00 0.48388 0.00
    14 10 8 o 1.066 1.679 180.00 0.48118 0.01
    16 10 2 o 2.979 4.692 180.00 0.48118 0.02
    18 6 0 o 0.353 0.555 180.00 0.48118 0.00
    13 13 5 o 2.726 3.392 0.00 0.47919 0.01
    19 1 1 o 19.252 23.957 0.00 0.47919 0.05
    11 11 11 o 30.692 38.192 180.00 0.47919 0.03
    17 7 5 o 0.083 0.103 0.00 0.47919 0.00
    18 6 2 o 0.220 0.637 0.00 0.47853 0.00
    15 11 5 o 1.416 1.770 0.00 0.47399 0.01
    13 11 9 o 0.315 0.394 180.00 0.47399 0.00
    17 9 1 o 10.811 13.515 0.00 0.47399 0.06
    19 3 1 o 4.715 5.894 0.00 0.47399 0.02
    16 10 4 o 1.394 1.809 0.00 0.47335 0.01
    18 6 4 o 17.374 16.763 180.00 0.47083 0.09
    14 12 6 o 0.018 0.017 0.00 0.47083 0.00
    19 3 3 o 24.050 26.208 180.00 0.46896 0.06
    17 9 3 o 0.136 0.149 180.00 0.46896 0.00
    16 8 8 o 14.334 14.888 0.00 0.46590 0.04
    15 9 9 o 0.466 0.391 0.00 0.46409 0.00
    17 7 7 o 5.472 4.596 180.00 0.46409 0.01
    13 13 7 o 3.187 2.677 180.00 0.46409 0.01
    19 5 1 o 3.912 3.286 0.00 0.46409 0.02
    12 12 10 o 9.250 8.022 0.00 0.46349 0.02
    16 10 6 o 0.536 0.528 0.00 0.46112 0.00
    14 14 0 o 33.472 33.016 180.00 0.46112 0.04
    18 8 2 o 5.763 5.685 180.00 0.46112 0.03
    17 9 5 o 2.366 2.229 0.00 0.45937 0.01
    15 13 1 o 5.795 5.458 0.00 0.45937 0.03
    15 11 7 o 30.325 28.564 180.00 0.45937 0.14
    19 5 3 o 17.205 16.206 0.00 0.45937 0.08
    18 6 6 o 0.918 0.870 0.00 0.45879 0.00
    14 10 10 o 0.506 0.479 0.00 0.45879 0.00
    14 14 2 o 0.674 0.639 0.00 0.45879 0.00
    20 0 0 o 0.000 0.017 180.00 0.45649 0.00
    16 12 0 o 0.000 0.039 0.00 0.45649 0.00
    15 13 3 o 0.126 0.123 180.00 0.45478 0.00
    14 12 8 o 2.654 2.578 0.00 0.45422 0.01
    18 8 4 o 0.225 0.219 0.00 0.45422 0.00
    16 12 2 o 15.591 15.142 0.00 0.45422 0.07
    14 14 4 o 4.208 4.532 180.00 0.45199 0.01
    20 2 2 o 2.303 2.480 0.00 0.45199 0.01
    19 5 5 o 16.488 14.932 0.00 0.45034 0.04
    17 11 1 o 0.881 0.798 0.00 0.45034 0.00
    13 11 11 o 1.933 1.751 0.00 0.45034 0.00
    19 7 1 o 19.916 18.037 0.00 0.45034 0.09
    16 12 4 o 14.273 10.591 0.00 0.44762 0.06
    20 4 0 o 11.614 8.618 0.00 0.44762 0.02
    15 13 5 o 0.053 0.048 0.00 0.44602 0.00
    17 11 3 o 2.972 2.675 180.00 0.44602 0.01
    17 9 7 o 3.015 2.714 180.00 0.44602 0.01
    13 13 9 o 16.614 14.954 0.00 0.44602 0.03
    19 7 3 o 5.903 5.314 180.00 0.44602 0.02
    20 4 2 o 2.477 2.334 0.00 0.44549 0.01
    16 10 8 o 5.199 4.900 0.00 0.44549 0.02
    18 8 6 o 0.075 0.079 180.00 0.44338 0.00
    18 10 0 o 22.522 23.661 180.00 0.44338 0.05
    15 11 9 o 4.198 5.031 0.00 0.44182 0.02
    14 14 6 o 0.571 0.782 0.00 0.44130 0.00
    18 10 2 o 0.803 1.099 0.00 0.44130 0.00
    12 12 12 o 0.000 0.003 0.00 0.43925 0.00
    20 4 4 o 0.000 0.138 180.00 0.43925 0.00
    17 11 5 o 0.682 0.995 180.00 0.43774 0.00
    19 7 5 o 0.915 1.335 0.00 0.43774 0.00
    16 12 6 o 10.388 11.022 0.00 0.43724 0.04
    20 6 2 o 2.708 2.717 180.00 0.43524 0.01
    18 10 4 o 2.309 2.317 180.00 0.43524 0.01
    14 12 10 o 12.740 12.785 180.00 0.43524 0.05
    21 1 1 o 0.655 0.573 0.00 0.43377 0.00
    15 13 7 o 2.433 2.130 0.00 0.43377 0.01
    19 9 1 o 11.409 9.992 0.00 0.43377 0.04
    17 9 9 o 10.272 11.206 0.00 0.42990 0.02
    15 15 1 o 1.652 1.802 0.00 0.42990 0.00
    21 3 1 o 6.236 6.803 180.00 0.42990 0.02
    19 9 3 o 0.455 0.496 0.00 0.42990 0.00
    18 8 8 o 0.403 0.572 0.00 0.42943 0.00
    20 6 4 o 1.196 1.697 0.00 0.42943 0.00
    16 10 10 o 6.816 7.150 180.00 0.42754 0.01
    16 14 2 o 1.214 1.273 0.00 0.42754 0.00
    14 14 8 o 18.555 19.463 180.00 0.42754 0.03
    15 15 3 o 16.200 14.847 180.00 0.42614 0.03
    17 13 1 o 0.314 0.287 0.00 0.42614 0.00
    21 3 3 o 0.246 0.225 180.00 0.42614 0.00
    17 11 7 o 0.155 0.142 0.00 0.42614 0.00
    19 7 7 o 18.551 17.001 180.00 0.42614 0.03
    13 13 11 o 3.040 2.786 0.00 0.42614 0.01
    18 10 6 o 1.324 1.165 0.00 0.42568 0.00
    16 12 8 o 0.000 0.073 180.00 0.42384 0.00
    20 8 0 o 0.000 0.318 180.00 0.42384 0.00
    17 13 3 o 3.409 3.695 180.00 0.42247 0.01
    21 5 1 o 6.757 7.324 0.00 0.42247 0.02
    19 9 5 o 1.125 1.220 0.00 0.42247 0.00
    15 11 11 o 4.467 4.841 180.00 0.42247 0.01
    16 14 4 o 0.585 0.671 0.00 0.42202 0.00
    20 8 2 o 5.553 6.370 0.00 0.42202 0.02
    20 6 6 o 1.048 1.167 0.00 0.42023 0.00
    18 12 2 o 0.816 0.908 0.00 0.42023 0.00
    21 5 3 o 0.066 0.091 180.00 0.41890 0.00
    15 13 9 o 4.026 5.491 0.00 0.41890 0.01
    15 15 5 o 4.579 6.246 0.00 0.41890 0.01
    20 8 4 o 3.034 4.657 0.00 0.41671 0.01
    17 13 5 o 7.739 7.680 0.00 0.41542 0.02
    19 11 1 o 1.389 1.378 0.00 0.41542 0.00
    14 12 12 o 8.181 2.955 0.00 0.41499 0.01
    18 12 4 o 0.670 0.242 0.00 0.41499 0.00
    18 10 8 o 20.730 14.051 180.00 0.41328 0.06
    16 14 6 o 7.484 5.073 180.00 0.41328 0.02
    22 2 0 o 0.813 0.551 0.00 0.41328 0.00
    21 7 1 o 0.006 0.005 180.00 0.41202 0.00
    17 11 9 o 2.588 1.868 0.00 0.41202 0.01
    19 9 7 o 6.368 4.596 0.00 0.41202 0.02
    21 5 5 o 0.731 0.527 0.00 0.41202 0.00
    19 11 3 o 16.410 11.842 180.00 0.41202 0.05
    14 14 10 o 0.898 0.926 0.00 0.41160 0.00
    22 2 2 o 2.147 2.213 0.00 0.41160 0.00
    21 7 3 o 4.872 4.558 180.00 0.40870 0.01
    15 15 7 o 3.114 2.914 180.00 0.40870 0.00
    20 8 6 o 5.874 4.608 0.00 0.40829 0.02
    16 12 10 o 7.298 5.725 0.00 0.40829 0.02
    18 12 6 o 7.181 6.462 180.00 0.40667 0.02
    22 4 2 o 4.021 3.618 180.00 0.40667 0.01
    20 10 2 o 1.502 1.352 0.00 0.40667 0.00
    19 11 5 o 8.180 5.498 0.00 0.40547 0.02
    17 13 7 o 1.087 0.731 0.00 0.40547 0.00
    13 13 13 o 1.463 0.983 0.00 0.40547 0.00
    16 16 0 o 0.000 3.884 0.00 0.40348 0.00
    15 13 11 o 0.453 0.818 180.00 0.40230 0.00
    21 7 5 o 1.389 2.508 180.00 0.40230 0.00
    17 15 1 o 0.186 0.336 180.00 0.40230 0.00
    16 14 8 o 1.545 1.782 0.00 0.40191 0.00
    16 16 2 o 9.579 11.050 0.00 0.40191 0.01
    20 10 4 o 0.762 0.878 0.00 0.40191 0.00
    22 4 4 o 0.011 0.013 0.00 0.40191 0.00
    22 6 0 o 9.254 8.613 180.00 0.40037 0.01
    18 14 0 o 3.732 3.473 180.00 0.40037 0.00
_pd_meas_2theta_fixed     168.329
_pd_meas_number_of_points     7716
_pd_meas_scan_method     tof
_pd_meas_special_details
;
Data were collected in the instrument's 10-110ms time-of-flight window,
 corresponding to neutrons with wavelengths of 0.4 - 4.5 \%A. Data from the
 highest resolution backscattering detectors (2-theta = 168.33 deg.) were used.
;
_reflns_number_total     332
_refine_ls_matrix_type     full
_refine_ls_goodness_of_fit_all     1.85
_refine_ls_restrained_S_all     ?
_refine_ls_restrained_S_obs     ?
_refine_ls_number_parameters     24
_refine_ls_number_restraints     0
_refine_ls_number_constraints     0
_refine_ls_hydrogen_treatment     ?
_refine_ls_weighting_scheme     ?
_refine_ls_weighting_details     ?
_refine_ls_shift/su_max     0.01
_refine_ls_shift/su_mean     0.00
_refine_ls_extinction_method     ?
_refine_ls_extinction_coef     ?
loop_
    _atom_type_symbol
    _atom_type_number_in_cell
    _atom_type_scat_length_neutron
    _atom_type_scat_source
    O 32.0 0.5803 International_Tables_Vol_C
    W 8.0 0.4860 International_Tables_Vol_C
    Na 16.0 0.3630 International_Tables_Vol_C
_computing_data_collection     '<i>HRPD control software</i>'
_computing_cell_refinement
;
<i>GSAS/Expgui</i> (Larsen & Von Dreele, 2000; Toby, 2001)
;
_computing_data_reduction
;
<i>MANTID</i> (Arnold <i>et al</i>., 2014; Mantid, 2013)
;
_computing_structure_solution     'coordinates taken from a previous refinement'
_computing_structure_refinement
;
<i>GSAS/Expgui</i> (Larsen & Von Dreele, 2000; Toby, 2001)
;
_computing_molecular_graphics
;
DIAMOND (Putz & Brandenburg, 2006)
;
_computing_publication_material
;
publCIF (Westrip, 2010)
;
_pd_calibration_special_details
;
Diffractometer constants DIFA, DIFC and Zero, as well as instrumental peak
 profile coefficients, are determined using a NIST silicon standard.
;
_pd_phase_name     Na2WO4
_pd_prep_cool_rate     ?
_pd_prep_pressure     100
_pd_prep_temperature     673
loop_
    _pd_meas_time_of_flight
    _pd_proc_d_spacing
    _pd_meas_intensity_total
    _pd_proc_ls_weight
    _pd_proc_intensity_bkg_calc
    _pd_calc_intensity_total
    10456.7 . 0.9(3)   . . .
    10459.9 . 1.1(4) . . .
    10463.0 . 0.9(3)   . . .
    10466.1 . 1.0(3)   . . .
    10469.3 . 0.5(3)   . . .
    10472.4 . 1.0(4) . . .
    10475.6 . 0.6(2)   . . .
    10478.7 . 0.9(2)   . . .
    10481.8 . 0.9(3)   . . .
    10485.0 . 0.7(2)   . . .
    10488.1 . 0.6(2)   . . .
    10491.3 . 0.7(3)   . . .
    10494.4 . 0.9(3)   . . .
    10497.6 . 1.1(3)   . . .
    10500.7 . 0.41(17) . . .
    10503.9 . 0.8(4) . . .
    10507.0 . 1.2(4) . . .
    10510.2 . 0.6(2)   . . .
    10513.3 . 0.7(3)   . . .
    10516.5 . 0.7(2)   . . .
    10519.6 . 0.8(4) . . .
    10522.8 . 1.2(3)   . . .
    10525.9 . 1.0(2)   . . .
    10529.1 . 0.7(2)   . . .
    10532.3 . 0.50(16) . . .
    10535.4 . 0.7(2)   . . .
    10538.6 . 0.6(2)   . . .
    10541.7 . 0.28(13) . . .
    10544.9 . 0.7(2)   . . .
    10548.1 . 0.8(2)   . . .
    10551.2 . 0.8(2)   . . .
    10554.4 . 0.60(19) . . .
    10557.6 . 0.68(19) . . .
    10560.7 . 0.6(2)   . . .
    10563.9 . 0.7(3)   . . .
    10567.1 . 0.6(2)   . . .
    10570.2 . 0.9(2)   . . .
    10573.4 . 0.49(19) . . .
    10576.6 . 0.7(2)   . . .
    10579.8 . 0.69(19) . . .
    10582.9 . 1.0(3)   . . .
    10586.1 . 0.9(3)   . . .
    10589.3 . 0.8(3)   . . .
    10592.5 . 0.9(2)   . . .
    10595.6 . 1.0(3)   . . .
    10598.8 . 0.50(19) . . .
    10602.0 . 0.8(2)   . . .
    10605.2 . 1.0(3)   . . .
    10608.4 . 0.7(2)   . . .
    10611.5 . 0.7(2)   . . .
    10614.7 . 0.6(2)   . . .
    10617.9 . 0.6(2)   . . .
    10621.1 . 1.1(3)   . . .
    10624.3 . 0.7(2)   . . .
    10627.5 . 0.7(2)   . . .
    10630.7 . 0.6(2)   . . .
    10633.8 . 0.51(18) . . .
    10637.0 . 0.58(17) . . .
    10640.2 . 0.9(2)   . . .
    10643.4 . 0.8(3)   . . .
    10646.6 . 0.9(3)   . . .
    10649.8 . 0.9(2)   . . .
    10653.0 . 0.54(17) . . .
    10656.2 . 0.8(2)   . . .
    10659.4 . 0.9(2)   . . .
    10662.6 . 0.8(2)   . . .
    10665.8 . 0.8(2)   . . .
    10669.0 . 0.81(19) . . .
    10672.2 . 0.8(2)   . . .
    10675.4 . 1.0(3)   . . .
    10678.6 . 0.61(18) . . .
    10681.8 . 0.59(15) . . .
    10685.0 . 1.1(3)   . . .
    10688.2 . 0.6(2)   . . .
    10691.4 . 0.8(2)   . . .
    10694.6 . 0.8(2)   . . .
    10697.8 . 1.2(3)   . . .
    10701.0 . 0.7(2)   . . .
    10704.3 . 0.62(17) . . .
    10707.5 . 0.55(15) . . .
    10710.7 . 0.73(17) . . .
    10713.9 . 0.55(16) . . .
    10717.1 . 0.66(17) . . .
    10720.3 . 0.9(2)   . . .
    10723.5 . 1.1(3)   . . .
    10726.8 . 0.9(2)   . . .
    10730.0 . 0.8(2)   . . .
    10733.2 . 0.67(17) . . .
    10736.4 . 0.71(17) . . .
    10739.6 . 0.78(19) . . .
    10742.8 . 0.62(17) . . .
    10746.1 . 0.67(17) . . .
    10749.3 . 0.84(18) . . .
    10752.5 . 0.80(19) . . .
    10755.7 . 0.71(17) . . .
    10759.0 . 1.2(3)   . . .
    10762.2 . 0.9(2)   . . .
    10765.4 . 0.81(19) . . .
    10768.7 . 0.64(17) . . .
    10771.9 . 0.66(19) . . .
    10775.1 . 0.9(2)   . . .
    10778.4 . 0.56(14) . . .
    10781.6 . 0.69(16) . . .
    10784.8 . 0.55(16) . . .
    10788.1 . 0.72(17) . . .
    10791.3 . 0.8(2)   . . .
    10794.5 . 0.64(14) . . .
    10797.8 . 0.77(19) . . .
    10801.0 . 0.7(2)   . . .
    10804.2 . 0.47(12) . . .
    10807.5 . 0.59(14) . . .
    10810.7 . 0.67(19) . . .
    10814.0 . 0.72(16) . . .
    10817.2 . 0.78(17) . . .
    10820.5 . 0.58(15) . . .
    10823.7 . 0.73(15) . . .
    10827.0 . 1.1(3)   . . .
    10830.2 . 0.65(15) . . .
    10833.5 . 0.75(16) . . .
    10836.7 . 0.70(15) . . .
    10840.0 . 0.86(19) . . .
    10843.2 . 0.75(17) . . .
    10846.5 . 0.89(17) . . .
    10849.7 . 0.78(16) . . .
    10853.0 . 0.73(17) . . .
    10856.2 . 0.73(19) . . .
    10859.5 . 0.51(14) . . .
    10862.7 . 0.67(17) . . .
    10866.0 . 0.65(15) . . .
    10869.3 . 0.78(18) . . .
    10872.5 . 0.54(13) . . .
    10875.8 . 0.53(13) . . .
    10879.0 . 0.80(18) . . .
    10882.3 . 0.77(18) . . .
    10885.6 . 0.83(18) . . .
    10888.8 . 0.64(15) . . .
    10892.1 . 0.74(16) . . .
    10895.4 . 0.68(15) . . .
    10898.6 . 0.9(2)   . . .
    10901.9 . 0.66(16) . . .
    10905.2 . 0.53(12) . . .
    10908.5 . 0.72(15) . . .
    10911.7 . 0.86(18) . . .
    10915.0 . 0.76(16) . . .
    10918.3 . 0.51(11) . . .
    10921.6 . 0.85(16) . . .
    10924.8 . 0.65(15) . . .
    10928.1 . 0.51(12) . . .
    10931.4 . 0.64(12) . . .
    10934.7 . 0.70(13) . . .
    10937.9 . 0.55(12) . . .
    10941.2 . 0.61(14) . . .
    10944.5 . 0.75(16) . . .
    10947.8 . 0.83(18) . . .
    10951.1 . 0.57(12) . . .
    10954.4 . 0.90(17) . . .
    10957.6 . 0.79(15) . . .
    10960.9 . 0.72(15) . . .
    10964.2 . 0.97(19) . . .
    10967.5 . 0.62(13) . . .
    10970.8 . 0.85(16) . . .
    10974.1 . 0.88(19) . . .
    10977.4 . 0.58(16) . . .
    10980.7 . 0.9(2)   . . .
    10984.0 . 0.73(16) . . .
    10987.3 . 0.87(18) . . .
    10990.6 . 0.83(15) . . .
    10993.9 . 0.92(19) . . .
    10997.2 . 0.79(16) . . .
    11000.5 . 0.89(17) . . .
    11003.8 . 0.87(17) . . .
    11007.1 . 0.90(16) . . .
    11010.4 . 0.59(12) . . .
    11013.7 . 0.97(18) . . .
    11017.0 . 0.77(16) . . .
    11020.3 . 0.60(14) . . .
    11023.6 . 0.73(16) . . .
    11026.9 . 0.44(12) . . .
    11030.2 . 0.83(16) . . .
    11033.5 . 0.62(12) . . .
    11036.8 . 0.90(18) . . .
    11040.1 . 0.80(15) . . .
    11043.4 . 0.79(16) . . .
    11046.8 . 0.61(14) . . .
    11050.1 . 0.68(14) . . .
    11053.4 . 0.76(15) . . .
    11056.7 . 0.65(12) . . .
    11060.0 . 0.83(14) . . .
    11063.3 . 0.61(12) . . .
    11066.6 . 0.82(14) . . .
    11070.0 . 0.51(12) . . .
    11073.3 . 0.77(15) . . .
    11076.6 . 0.71(14) . . .
    11079.9 . 0.50(11) . . .
    11083.3 . 0.76(17) . . .
    11086.6 . 0.79(16) . . .
    11089.9 . 0.49(11) . . .
    11093.2 . 0.65(13) . . .
    11096.6 . 0.87(18) . . .
    11099.9 . 1.03(19) . . .
    11103.2 . 0.88(16) . . .
    11106.6 . 0.67(12) . . .
    11109.9 . 0.71(11) . . .
    11113.2 . 1.11(19) . . .
    11116.6 . 0.61(11) . . .
    11119.9 . 0.72(12) . . .
    11123.2 . 0.85(15) . . .
    11126.6 . 0.45(10) . . .
    11129.9 . 0.76(13) . . .
    11133.2 . 0.58(12) . . .
    11136.6 . 0.89(16) . . .
    11139.9 . 0.88(14) . . .
    11143.3 . 0.64(13) . . .
    11146.6 . 0.61(11) . . .
    11149.9 . 0.63(11) . . .
    11153.3 . 0.81(13) . . .
    11156.6 . 1.12(18) . . .
    11160.0 . 0.79(15) . . .
    11163.3 . 0.75(13) . . .
    11166.7 . 0.75(15) . . .
    11170.0 . 0.66(12) . . .
    11173.4 . 0.83(14) . . .
    11176.7 . 0.77(14) . . .
    11180.1 . 0.89(13) . . .
    11183.4 . 0.79(13) . . .
    11186.8 . 0.71(12) . . .
    11190.2 . 0.80(14) . . .
    11193.5 . 0.68(13) . . .
    11196.9 . 0.66(13) . . .
    11200.2 . 0.66(11) . . .
    11203.6 . 0.74(13) . . .
    11207.0 . 0.94(17) . . .
    11210.3 . 0.89(15) . . .
    11213.7 . 0.94(17) . . .
    11217.0 . 0.59(12) . . .
    11220.4 . 0.93(14) . . .
    11223.8 . 0.79(11) . . .
    11227.1 . 0.68(12) . . .
    11230.5 . 0.69(11) . . .
    11233.9 . 0.75(12) . . .
    11237.2 . 0.80(13) . . .
    11240.6 . 0.81(12) . . .
    11244.0 . 0.79(12) . . .
    11247.4 . 0.88(13) . . .
    11250.7 . 0.82(13) . . .
    11254.1 . 0.86(14) . . .
    11257.5 . 0.92(14) . . .
    11260.9 . 1.06(16) . . .
    11264.2 . 1.01(15) . . .
    11267.6 . 0.69(11) . . .
    11271.0 . 0.93(14) . . .
    11274.4 . 0.68(11) . . .
    11277.8 . 0.57(10) . . .
    11281.1 . 0.63(11) . . .
    11284.5 . 0.80(11) . . .
    11287.9 . 0.98(16) . . .
    11291.3 . 0.76(13) . . .
    11294.7 . 0.78(12) . . .
    11298.1 . 0.77(13) . . .
    11301.5 . 0.68(11) . . .
    11304.9 . 0.99(14) . . .
    11308.3 . 0.82(13) . . .
    11311.6 . 0.77(12) . . .
    11315.0 . 0.87(12) . . .
    11318.4 . 0.81(12) . . .
    11321.8 . 0.65(10) . . .
    11325.2 . 1.00(16) . . .
    11328.6 . 0.74(11) . . .
    11332.0 . 0.90(12) . . .
    11335.4 . 0.68(10) . . .
    11338.8 . 0.67(10) . . .
    11342.2 . 0.73(10) . . .
    11345.6 . 0.85(13) . . .
    11349.0 . 0.84(15) . . .
    11352.4 . 0.98(14) . . .
    11355.8 . 0.86(12) . . .
    11359.2 . 0.76(11) . . .
    11362.7 . 0.64(10) . . .
    11366.1 . 0.80(11) . . .
    11369.5 . 0.82(13) . . .
    11372.9 . 0.91(13) . . .
    11376.3 . 0.92(12) . . .
    11379.7 . 0.82(12) . . .
    11383.1 . 1.01(14) . . .
    11386.5 . 0.80(11) . . .
    11390.0 . 0.71(12) . . .
    11393.4 . 0.67(10) . . .
    11396.8 . 0.92(13) . . .
    11400.2 . 1.00(14) . . .
    11403.6 . 0.87(13) . . .
    11407.0 . 0.69(10) . . .
    11410.5 . 0.86(12) . . .
    11413.9 . 0.92(13) . . .
    11417.3 . 0.76(11) . . .
    11420.7 . 0.91(12) . . .
    11424.2 . 0.64(10) . . .
    11427.6 . 0.61(10) . . .
    11431.0 . 0.82(11) . . .
    11434.5 . 0.78(11) . . .
    11437.9 . 0.90(12) . . .
    11441.3 . 0.71(10) . . .
    11444.7 . 0.77(11) . . .
    11448.2 . 0.70(11) . . .
    11451.6 . 0.68(9) . . .
    11455.1 . 0.66(11) . . .
    11458.5 . 0.85(12) . . .
    11461.9 . 0.86(12) . . .
    11465.4 . 0.94(13) . . .
    11468.8 . 1.01(13) . . .
    11472.2 . 0.93(11) . . .
    11475.7 . 1.10(14) . . .
    11479.1 . 0.90(11) . . .
    11482.6 . 0.88(12) . . .
    11486.0 . 0.78(12) . . .
    11489.5 . 0.78(11) . . .
    11492.9 . 0.81(11) . . .
    11496.4 . 0.83(11) . . .
    11499.8 . 0.73(11) . . .
    11503.3 . 0.95(13) . . .
    11506.7 . 0.82(11) . . .
    11510.2 . 0.74(11) . . .
    11513.6 . 0.94(13) . . .
    11517.1 . 0.86(11) . . .
    11520.5 . 0.73(9) . . .
    11524.0 . 0.82(10) . . .
    11527.4 . 0.84(11) . . .
    11530.9 . 0.85(11) . . .
    11534.4 . 0.89(12) . . .
    11537.8 . 0.79(10) . . .
    11541.3 . 0.79(10) . . .
    11544.7 . 0.66(9) . . .
    11548.2 . 0.79(11) . . .
    11551.7 . 0.94(12) . . .
    11555.1 . 0.72(11) . . .
    11558.6 . 0.87(12) . . .
    11562.1 . 0.83(11) . . .
    11565.5 . 0.82(11) . . .
    11569.0 . 0.81(10) . . .
    11572.5 . 0.77(11) . . .
    11575.9 . 0.90(11) . . .
    11579.4 . 0.69(9) . . .
    11582.9 . 0.66(9) . . .
    11586.4 . 0.78(11) . . .
    11589.8 . 0.85(11) . . .
    11593.3 . 0.87(11) . . .
    11596.8 . 0.81(11) . . .
    11600.3 . 0.79(10) . . .
    11603.8 . 0.81(11) . . .
    11607.2 . 0.84(12) . . .
    11610.7 . 0.77(10) . . .
    11614.2 . 0.99(12) . . .
    11617.7 . 0.83(11) . . .
    11621.2 . 0.73(9) . . .
    11624.7 . 0.85(10) . . .
    11628.1 . 0.88(12) . . .
    11631.6 . 0.77(10) . . .
    11635.1 . 0.83(10) . . .
    11638.6 . 0.82(10) . . .
    11642.1 . 0.69(9) . . .
    11645.6 . 0.76(10) . . .
    11649.1 . 0.80(10) . . .
    11652.6 . 0.92(11) . . .
    11656.1 . 1.10(12) . . .
    11659.6 . 0.93(12) . . .
    11663.1 . 1.15(13) . . .
    11666.6 . 0.93(11) . . .
    11670.1 . 0.69(9) . . .
    11673.6 . 1.03(12) . . .
    11677.1 . 1.04(11) . . .
    11680.6 . 0.80(10) . . .
    11684.1 . 0.88(10) . . .
    11687.6 . 0.76(9) . . .
    11691.1 . 0.78(9) . . .
    11694.6 . 0.65(9) . . .
    11698.1 . 0.85(11) . . .
    11701.6 . 0.84(11) . . .
    11705.1 . 0.86(10) . . .
    11708.6 . 0.98(11) . . .
    11712.2 . 0.87(11) . . .
    11715.7 . 0.86(10) . . .
    11719.2 . 0.70(9) . . .
    11722.7 . 0.90(11) . . .
    11726.2 . 0.77(9) . . .
    11729.7 . 0.92(10) . . .
    11733.3 . 0.73(9) . . .
    11736.8 . 0.95(11) . . .
    11740.3 . 0.98(12) . . .
    11743.8 . 0.85(10) . . .
    11747.3 . 0.95(10) . . .
    11750.9 . 0.95(11) . . .
    11754.4 . 0.94(11) . . .
    11757.9 . 0.82(10) . . .
    11761.4 . 0.93(10) . . .
    11765.0 . 0.81(9) . . .
    11768.5 . 0.89(10) . . .
    11772.0 . 0.80(9) . . .
    11775.6 . 0.77(10) . . .
    11779.1 . 0.86(11) . . .
    11782.6 . 0.75(9) . . .
    11786.2 . 0.70(10) . . .
    11789.7 . 0.84(9) . . .
    11793.2 . 0.88(10) . . .
    11796.8 . 0.90(10) . . .
    11800.3 . 0.81(10) . . .
    11803.9 . 0.91(12) . . .
    11807.4 . 0.97(10) . . .
    11810.9 . 0.93(10) . . .
    11814.5 . 1.00(11) . . .
    11818.0 . 0.82(10) . . .
    11821.6 . 0.86(10) . . .
    11825.1 . 0.94(12) . . .
    11828.7 . 1.14(12) . . .
    11832.2 . 0.77(10) . . .
    11835.8 . 0.95(10) . . .
    11839.3 . 0.87(10) . . .
    11842.9 . 0.68(8) . . .
    11846.4 . 0.91(10) . . .
    11850.0 . 0.78(9) . . .
    11853.5 . 0.76(9) . . .
    11857.1 . 0.85(10) . . .
    11860.6 . 0.86(10) . . .
    11864.2 . 0.85(10) . . .
    11867.8 . 0.69(8) . . .
    11871.3 . 0.71(9) . . .
    11874.9 . 0.86(10) . . .
    11878.4 . 0.92(11) . . .
    11882.0 . 0.94(11) . . .
    11885.6 . 0.86(9) . . .
    11889.1 . 0.70(8) . . .
    11892.7 . 0.93(11) . . .
    11896.3 . 0.86(10) . . .
    11899.8 . 0.88(10) . . .
    11903.4 . 0.91(9) . . .
    11907.0 . 0.96(10) . . .
    11910.6 . 0.85(9) . . .
    11914.1 . 0.72(8) . . .
    11917.7 . 0.91(10) . . .
    11921.3 . 0.87(9) . . .
    11924.9 . 0.85(9) . . .
    11928.4 . 0.94(9) . . .
    11932.0 . 0.93(9) . . .
    11935.6 . 0.95(10) . . .
    11939.2 . 0.88(10) . . .
    11942.8 . 0.81(10) . . .
    11946.3 . 0.90(10) . . .
    11949.9 . 0.83(9) . . .
    11953.5 . 0.80(8) . . .
    11957.1 . 0.82(9) . . .
    11960.7 . 0.75(8) . . .
    11964.3 . 0.83(9) . . .
    11967.9 . 0.75(9) . . .
    11971.4 . 0.95(9) . . .
    11975.0 . 0.83(8) . . .
    11978.6 . 0.75(9) . . .
    11982.2 . 0.82(9) . . .
    11985.8 . 0.97(10) . . .
    11989.4 . 0.89(9) . . .
    11993.0 . 1.06(11) . . .
    11996.6 . 0.90(9) . . .
    12000.2 . 0.70(8) . . .
    12003.8 . 0.76(8) . . .
    12007.4 . 1.03(10) . . .
    12011.0 . 0.89(9) . . .
    12014.6 . 0.72(8) . . .
    12018.2 . 0.95(9) . . .
    12021.8 . 0.90(9) . . .
    12025.4 . 0.88(10) . . .
    12029.0 . 0.82(9) . . .
    12032.6 . 0.75(9) . . .
    12036.3 . 0.90(9) . . .
    12039.9 . 0.75(8) . . .
    12043.5 . 0.88(9) . . .
    12047.1 . 0.89(9) . . .
    12050.7 . 0.73(8) . . .
    12054.3 . 0.97(10) . . .
    12057.9 . 0.89(10) . . .
    12061.6 . 0.70(8) . . .
    12065.2 . 0.82(8) . . .
    12068.8 . 0.97(10) . . .
    12072.4 . 0.88(9) . . .
    12076.0 . 0.85(9) . . .
    12079.7 . 0.86(10) . . .
    12083.3 . 1.03(10) . . .
    12086.9 . 0.96(9) . . .
    12090.5 . 0.93(9) . . .
    12094.2 . 0.85(9) . . .
    12097.8 . 0.89(9) . . .
    12101.4 . 0.78(8) . . .
    12105.0 . 1.01(10) . . .
    12108.7 . 0.69(7) . . .
    12112.3 . 0.78(8) . . .
    12115.9 . 0.78(8) . . .
    12119.6 . 0.79(8) . . .
    12123.2 . 0.91(9) . . .
    12126.9 . 0.87(9) . . .
    12130.5 . 0.71(8) . . .
    12134.1 . 0.85(9) . . .
    12137.8 . 0.83(8) . . .
    12141.4 . 0.79(8) . . .
    12145.1 . 0.84(9) . . .
    12148.7 . 0.98(9) . . .
    12152.3 . 0.96(9) . . .
    12156.0 . 0.96(10) . . .
    12159.6 . 0.94(9) . . .
    12163.3 . 0.94(9) . . .
    12166.9 . 0.76(8) . . .
    12170.6 . 0.82(8) . . .
    12174.2 . 0.82(9) . . .
    12177.9 . 0.87(9) . . .
    12181.5 . 0.98(9) . . .
    12185.2 . 0.87(9) . . .
    12188.8 . 0.91(9) . . .
    12192.5 . 0.90(9) . . .
    12196.2 . 0.98(9) . . .
    12199.8 . 0.87(9) . . .
    12203.5 . 0.85(8) . . .
    12207.1 . 0.83(8) . . .
    12210.8 . 0.89(9) . . .
    12214.5 . 0.92(9) . . .
    12218.1 . 0.89(9) . . .
    12221.8 . 0.80(9) . . .
    12225.5 . 0.83(8) . . .
    12229.1 . 0.94(9) . . .
    12232.8 . 0.95(9) . . .
    12236.5 . 0.99(10) . . .
    12240.1 . 0.71(8) . . .
    12243.8 . 0.74(7) . . .
    12247.5 . 0.94(8) . . .
    12251.2 . 0.88(8) . . .
    12254.8 . 0.79(8) . . .
    12258.5 . 0.79(8) . . .
    12262.2 . 0.81(8) . . .
    12265.9 . 0.95(9) . . .
    12269.5 . 0.93(8) . . .
    12273.2 . 0.79(8) . . .
    12276.9 . 0.95(9) . . .
    12280.6 . 0.85(8) . . .
    12284.3 . 0.81(8) . . .
    12288.0 . 0.81(8) . . .
    12291.7 . 0.84(8) . . .
    12295.3 . 0.84(8) . . .
    12299.0 . 0.82(8) . . .
    12302.7 . 0.77(8) . . .
    12306.4 . 0.95(8) . . .
    12310.1 . 0.92(9) . . .
    12313.8 . 0.83(8) . . .
    12317.5 . 1.01(9) . . .
    12321.2 . 0.86(8) . . .
    12324.9 . 0.94(9) . . .
    12328.6 . 0.91(9) . . .
    12332.3 . 0.80(8) . . .
    12336.0 . 0.79(7) . . .
    12339.7 . 0.91(8) . . .
    12343.4 . 0.98(9) . . .
    12347.1 . 0.81(8) . . .
    12350.8 . 0.79(8) . . .
    12354.5 . 0.88(8) . . .
    12358.2 . 0.94(8) . . .
    12361.9 . 0.85(8) . . .
    12365.6 . 0.83(8) . . .
    12369.3 . 0.84(8) . . .
    12373.0 . 0.87(8) . . .
    12376.7 . 0.77(8) . . .
    12380.5 . 0.75(7) . . .
    12384.2 . 1.01(9) . . .
    12387.9 . 0.95(9) . . .
    12391.6 . 0.85(8) . . .
    12395.3 . 0.83(8) . . .
    12399.0 . 0.76(8) . . .
    12402.8 . 0.93(9) . . .
    12406.5 . 0.82(8) . . .
    12410.2 . 0.84(8) . . .
    12413.9 . 0.94(8) . . .
    12417.6 . 0.78(8) . . .
    12421.4 . 0.78(7) . . .
    12425.1 . 0.82(8) . . .
    12428.8 . 0.80(7) . . .
    12432.6 . 0.91(9) . . .
    12436.3 . 0.97(9) . . .
    12440.0 . 0.77(7) . . .
    12443.7 . 0.97(9) . . .
    12447.5 . 0.83(8) . . .
    12451.2 . 0.79(7) . . .
    12455.0 . 0.78(7) . . .
    12458.7 . 0.78(8) . . .
    12462.4 . 0.89(8) . . .
    12466.2 . 0.78(7) . . .
    12469.9 . 0.83(8) . . .
    12473.6 . 0.79(8) . . .
    12477.4 . 0.74(7) . . .
    12481.1 . 0.78(7) . . .
    12484.9 . 0.94(8) . . .
    12488.6 . 0.92(8) . . .
    12492.4 . 0.85(8) . . .
    12496.1 . 0.83(8) . . .
    12499.9 . 0.79(8) . . .
    12503.6 . 0.87(8) . . .
    12507.4 . 0.89(8) . . .
    12511.1 . 0.93(8) . . .
    12514.9 . 0.91(8) . . .
    12518.6 . 0.85(8) . . .
    12522.4 . 0.86(8) . . .
    12526.1 . 0.89(7) . . .
    12529.9 . 0.78(7) . . .
    12533.7 . 0.97(8) . . .
    12537.4 . 0.91(8) . . .
    12541.2 . 0.84(7) . . .
    12544.9 . 0.78(7) . . .
    12548.7 . 0.75(8) . . .
    12552.5 . 0.96(8) . . .
    12556.2 . 0.85(7) . . .
    12560.0 . 0.84(7) . . .
    12563.8 . 0.85(8) . . .
    12567.5 . 0.77(7) . . .
    12571.3 . 0.95(8) . . .
    12575.1 . 0.85(8) . . .
    12578.8 . 0.89(8) . . .
    12582.6 . 0.91(8) . . .
    12586.4 . 0.72(7) . . .
    12590.2 . 0.79(7) . . .
    12594.0 . 0.92(8) . . .
    12597.7 . 0.79(7) . . .
    12601.5 . 0.83(7) . . .
    12605.3 . 0.75(7) . . .
    12609.1 . 0.84(7) . . .
    12612.9 . 0.86(7) . . .
    12616.6 . 0.87(8) . . .
    12620.4 . 0.83(8) . . .
    12624.2 . 0.90(8) . . .
    12628.0 . 0.90(8) . . .
    12631.8 . 0.86(8) . . .
    12635.6 . 0.94(8) . . .
    12639.4 . 0.77(7) . . .
    12643.2 . 0.83(8) . . .
    12646.9 . 0.90(8) . . .
    12650.7 . 0.86(7) . . .
    12654.5 . 0.84(8) . . .
    12658.3 . 0.91(8) . . .
    12662.1 . 0.90(8) . . .
    12665.9 . 0.91(8) . . .
    12669.7 . 0.74(7) . . .
    12673.5 . 0.76(7) . . .
    12677.3 . 0.73(7) . . .
    12681.1 . 0.75(7) . . .
    12684.9 . 0.77(7) . . .
    12688.7 . 0.83(7) . . .
    12692.6 . 0.96(8) . . .
    12696.4 . 0.92(8) . . .
    12700.2 . 0.84(8) . . .
    12704.0 . 0.90(8) . . .
    12707.8 . 0.86(7) . . .
    12711.6 . 0.87(8) . . .
    12715.4 . 0.98(8) . . .
    12719.2 . 0.90(7) . . .
    12723.0 . 0.91(8) . . .
    12726.9 . 0.89(8) . . .
    12730.7 . 0.75(7) . . .
    12734.5 . 0.95(8) . . .
    12738.3 . 0.91(8) . . .
    12742.1 . 0.89(8) . . .
    12746.0 . 0.82(7) . . .
    12749.8 . 0.91(8) . . .
    12753.6 . 0.79(7) . . .
    12757.4 . 0.85(7) . . .
    12761.3 . 0.82(7) . . .
    12765.1 . 0.74(6) . . .
    12768.9 . 0.81(7) . . .
    12772.8 . 0.84(7) . . .
    12776.6 . 0.96(8) . . .
    12780.4 . 0.82(7) . . .
    12784.3 . 0.88(7) . . .
    12788.1 . 0.92(8) . . .
    12791.9 . 0.86(7) . . .
    12795.8 . 0.80(7) . . .
    12799.6 . 0.99(8) . . .
    12803.4 . 0.87(7) . . .
    12807.3 . 0.78(7) . . .
    12811.1 . 0.86(7) . . .
    12815.0 . 0.81(7) . . .
    12818.8 . 0.91(8) . . .
    12822.7 . 0.88(7) . . .
    12826.5 . 0.75(7) . . .
    12830.4 . 0.78(7) . . .
    12834.2 . 0.87(7) . . .
    12838.1 . 0.88(7) . . .
    12841.9 . 0.85(8) . . .
    12845.8 . 0.90(8) . . .
    12849.6 . 0.83(7) . . .
    12853.5 . 0.83(8) . . .
    12857.3 . 0.94(8) . . .
    12861.2 . 0.80(7) . . .
    12865.0 . 0.88(7) . . .
    12868.9 . 0.87(7) . . .
    12872.8 . 0.78(7) . . .
    12876.6 . 0.87(7) . . .
    12880.5 . 0.82(7) . . .
    12884.3 . 0.88(7) . . .
    12888.2 . 0.87(7) . . .
    12892.1 . 0.78(7) . . .
    12895.9 . 0.92(7) . . .
    12899.8 . 0.84(7) . . .
    12903.7 . 0.92(7) . . .
    12907.6 . 0.93(8) . . .
    12911.4 . 0.95(8) . . .
    12915.3 . 0.82(7) . . .
    12919.2 . 0.84(7) . . .
    12923.1 . 0.84(7) . . .
    12926.9 . 0.80(7) . . .
    12930.8 . 0.83(7) . . .
    12934.7 . 0.81(7) . . .
    12938.6 . 0.82(7) . . .
    12942.4 . 0.82(7) . . .
    12946.3 . 0.74(6) . . .
    12950.2 . 0.77(7) . . .
    12954.1 . 0.90(7) . . .
    12958.0 . 0.88(7) . . .
    12961.9 . 0.83(7) . . .
    12965.8 . 0.88(7) . . .
    12969.7 . 0.73(6) . . .
    12973.5 . 0.90(7) . . .
    12977.4 . 0.92(8) . . .
    12981.3 . 0.96(8) . . .
    12985.2 . 0.87(7) . . .
    12989.1 . 0.86(7) . . .
    12993.0 . 1.03(8) . . .
    12996.9 . 0.91(7) . . .
    13000.8 . 0.85(7) . . .
    13004.7 . 0.90(7) . . .
    13008.6 . 0.72(6) . . .
    13012.5 . 0.82(6) . . .
    13016.4 . 0.79(6) . . .
    13020.3 . 0.92(8) . . .
    13024.2 . 0.86(7) . . .
    13028.1 . 0.76(6) . . .
    13032.0 . 0.86(7) . . .
    13036.0 . 0.84(7) . . .
    13039.9 . 0.80(7) . . .
    13043.8 . 0.71(6) . . .
    13047.7 . 0.77(6) . . .
    13051.6 . 0.79(7) . . .
    13055.5 . 0.92(7) . . .
    13059.4 . 0.90(8) . . .
    13063.4 . 0.79(7) . . .
    13067.3 . 0.85(7) . . .
    13071.2 . 0.87(7) . . .
    13075.1 . 0.81(7) . . .
    13079.0 . 0.84(7) . . .
    13083.0 . 0.78(6) . . .
    13086.9 . 0.84(7) . . .
    13090.8 . 0.86(7) . . .
    13094.7 . 0.77(7) . . .
    13098.7 . 0.80(6) . . .
    13102.6 . 0.78(6) . . .
    13106.5 . 0.77(6) . . .
    13110.5 . 0.87(7) . . .
    13114.4 . 0.91(7) . . .
    13118.3 . 0.79(7) . . .
    13122.3 . 0.89(7) . . .
    13126.2 . 0.73(6) . . .
    13130.1 . 0.85(7) . . .
    13134.1 . 0.92(7) . . .
    13138.0 . 0.73(6) . . .
    13142.0 . 0.74(6) . . .
    13145.9 . 0.77(6) . . .
    13149.8 . 0.86(7) . . .
    13153.8 . 0.80(6) . . .
    13157.7 . 0.84(7) . . .
    13161.7 . 0.87(7) . . .
    13165.6 . 0.76(6) . . .
    13169.6 . 0.88(7) . . .
    13173.5 . 0.96(7) . . .
    13177.5 . 0.77(6) . . .
    13181.4 . 0.80(6) . . .
    13185.4 . 0.71(6) . . .
    13189.3 . 0.78(6) . . .
    13193.3 . 0.85(6) . . .
    13197.3 . 0.82(6) . . .
    13201.2 . 0.91(7) . . .
    13205.2 . 0.77(7) . . .
    13209.1 . 0.86(7) . . .
    13213.1 . 0.76(6) . . .
    13217.1 . 0.81(7) . . .
    13221.0 . 0.75(6) . . .
    13225.0 . 0.82(6) . . .
    13229.0 . 0.81(6) . . .
    13232.9 . 0.84(6) . . .
    13236.9 . 0.94(7) . . .
    13240.9 . 0.86(7) . . .
    13244.9 . 0.75(6) . . .
    13248.8 . 0.83(6) . . .
    13252.8 . 0.89(7) . . .
    13256.8 . 0.79(6) . . .
    13260.8 . 0.82(6) . . .
    13264.7 . 0.89(6) . . .
    13268.7 . 0.80(6) . . .
    13272.7 . 0.92(7) . . .
    13276.7 . 0.82(6) . . .
    13280.7 . 0.73(6) . . .
    13284.6 . 0.83(7) . . .
    13288.6 . 0.86(6) . . .
    13292.6 . 0.93(7) . . .
    13296.6 . 0.88(7) . . .
    13300.6 . 0.81(6) . . .
    13304.6 . 0.85(6) . . .
    13308.6 . 0.83(6) . . .
    13312.6 . 0.83(6) . . .
    13316.6 . 0.77(6) . . .
    13320.6 . 0.83(6) . . .
[truncated: 312,578 more chars]
