# Supplementary material for: Crystal structures of spinel-type Na2MoO4 and Na2WO4 revisited using neutron powder diffraction
Source: Acta Crystallogr E Crystallogr Commun. 2015 May 9;71(Pt 6):592–6. doi: 10.1107/S2056989015008774 (PMC4459306; doi:10.1107/S2056989015008774)
Supplement: Supplementary file 2 [file e-71-00592-Na2MoO4sup2.rtv]

data_Na2MoO4

loop_
      _pd_meas_time_of_flight
      _pd_proc_d_spacing
      _pd_meas_intensity_total
      _pd_proc_ls_weight
      _pd_proc_intensity_bkg_calc
      _pd_calc_intensity_total
  10456.7   .           0.99(33)       .       .         .
  10459.9   .           0.77(26)       .       .         .
  10463.0   .           1.2(4)         .       .         .
  10466.1   .           1.6(6)         .       .         .
  10469.3   .           0.84(33)       .       .         .
  10472.4   .           2.2(6)         .       .         .
  10475.6   .           2.0(6)         .       .         .
  10478.7   .           0.9(4)         .       .         .
  10481.8   .           0.80(26)       .       .         .
  10485.0   .           1.4(4)         .       .         .
  10488.1   .           1.7(5)         .       .         .
  10491.3   .           1.00(33)       .       .         .
  10494.4   .           1.3(4)         .       .         .
  10497.6   .           1.4(4)         .       .         .
  10500.7   .           1.5(4)         .       .         .
  10503.9   .           1.1(4)         .       .         .
  10507.0   .           1.5(4)         .       .         .
  10510.2   .           2.3(7)         .       .         .
  10513.3   .           1.3(4)         .       .         .
  10516.5   .           0.94(30)       .       .         .
  10519.6   .           1.24(35)       .       .         .
  10522.8   .           1.04(29)       .       .         .
  10525.9   .           1.18(35)       .       .         .
  10529.1   .           0.68(23)       .       .         .
  10532.3   .           0.86(31)       .       .         .
  10535.4   .           1.3(4)         .       .         .
  10538.6   .           1.9(6)         .       .         .
  10541.7   .           1.4(5)         .       .         .
  10544.9   .           1.9(4)         .       .         .
  10548.1   .           1.05(30)       .       .         .
  10551.2   .           1.5(4)         .       .         .
  10554.4   .           1.14(30)       .       .         .
  10557.6   .           1.5(4)         .       .         .
  10560.7   .           0.86(27)       .       .         .
  10563.9   .           1.34(34)       .       .         .
  10567.1   .           1.14(30)       .       .         .
  10570.2   .           0.66(20)       .       .         .
  10573.4   .           1.3(4)         .       .         .
  10576.6   .           0.82(28)       .       .         .
  10579.8   .           1.2(4)         .       .         .
  10582.9   .           1.6(4)         .       .         .
  10586.1   .           1.36(32)       .       .         .
  10589.3   .           1.8(4)         .       .         .
  10592.5   .           1.6(4)         .       .         .
  10595.6   .           1.4(5)         .       .         .
  10598.8   .           1.3(4)         .       .         .
  10602.0   .           0.91(27)       .       .         .
  10605.2   .           0.83(23)       .       .         .
  10608.4   .           1.41(34)       .       .         .
  10611.5   .           1.8(4)         .       .         .
  10614.7   .           1.53(32)       .       .         .
  10617.9   .           1.20(26)       .       .         .
  10621.1   .           1.03(31)       .       .         .
  10624.3   .           1.01(33)       .       .         .
  10627.5   .           0.85(23)       .       .         .
  10630.7   .           1.02(27)       .       .         .
  10633.8   .           1.08(26)       .       .         .
  10637.0   .           1.9(4)         .       .         .
  10640.2   .           0.98(28)       .       .         .
  10643.4   .           1.39(32)       .       .         .
  10646.6   .           1.07(23)       .       .         .
  10649.8   .           0.96(24)       .       .         .
  10653.0   .           0.70(20)       .       .         .
  10656.2   .           1.18(31)       .       .         .
  10659.4   .           1.9(4)         .       .         .
  10662.6   .           1.7(4)         .       .         .
  10665.8   .           1.9(4)         .       .         .
  10669.0   .           1.2(4)         .       .         .
  10672.2   .           0.99(25)       .       .         .
  10675.4   .           1.06(24)       .       .         .
  10678.6   .           1.5(4)         .       .         .
  10681.8   .           1.23(25)       .       .         .
  10685.0   .           1.53(31)       .       .         .
  10688.2   .           1.43(33)       .       .         .
  10691.4   .           1.28(25)       .       .         .
  10694.6   .           1.07(27)       .       .         .
  10697.8   .           1.47(34)       .       .         .
  10701.0   .           1.30(29)       .       .         .
  10704.3   .           0.98(22)       .       .         .
  10707.5   .           0.71(20)       .       .         .
  10710.7   .           0.76(20)       .       .         .
  10713.9   .           1.5(4)         .       .         .
  10717.1   .           1.14(27)       .       .         .
  10720.3   .           0.58(16)       .       .         .
  10723.5   .           1.37(28)       .       .         .
  10726.8   .           0.91(24)       .       .         .
  10730.0   .           1.32(29)       .       .         .
  10733.2   .           1.40(32)       .       .         .
  10736.4   .           1.17(23)       .       .         .
  10739.6   .           1.03(22)       .       .         .
  10742.8   .           1.44(29)       .       .         .
  10746.1   .           1.07(23)       .       .         .
  10749.3   .           1.36(35)       .       .         .
  10752.5   .           0.93(20)       .       .         .
  10755.7   .           0.91(20)       .       .         .
  10759.0   .           1.11(23)       .       .         .
  10762.2   .           1.04(22)       .       .         .
  10765.4   .           1.35(26)       .       .         .
  10768.7   .           1.03(24)       .       .         .
  10771.9   .           1.5(4)         .       .         .
  10775.1   .           1.24(27)       .       .         .
  10778.4   .           1.17(27)       .       .         .
  10781.6   .           0.94(20)       .       .         .
  10784.8   .           1.27(24)       .       .         .
  10788.1   .           1.04(23)       .       .         .
  10791.3   .           1.03(23)       .       .         .
  10794.5   .           1.06(22)       .       .         .
  10797.8   .           1.11(23)       .       .         .
  10801.0   .           1.01(22)       .       .         .
  10804.2   .           0.99(22)       .       .         .
  10807.5   .           1.12(24)       .       .         .
  10810.7   .           1.34(26)       .       .         .
  10814.0   .           0.96(21)       .       .         .
  10817.2   .           0.74(20)       .       .         .
  10820.5   .           1.20(28)       .       .         .
  10823.7   .           1.14(26)       .       .         .
  10827.0   .           1.38(29)       .       .         .
  10830.2   .           1.40(30)       .       .         .
  10833.5   .           1.04(21)       .       .         .
  10836.7   .           1.35(24)       .       .         .
  10840.0   .           1.34(25)       .       .         .
  10843.2   .           1.07(24)       .       .         .
  10846.5   .           0.90(20)       .       .         .
  10849.7   .           0.83(19)       .       .         .
  10853.0   .           1.17(24)       .       .         .
  10856.2   .           1.29(27)       .       .         .
  10859.5   .           1.05(22)       .       .         .
  10862.7   .           1.07(21)       .       .         .
  10866.0   .           0.87(22)       .       .         .
  10869.3   .           1.04(20)       .       .         .
  10872.5   .           1.12(25)       .       .         .
  10875.8   .           1.14(22)       .       .         .
  10879.0   .           1.46(29)       .       .         .
  10882.3   .           1.06(22)       .       .         .
  10885.6   .           1.55(29)       .       .         .
  10888.8   .           1.19(22)       .       .         .
  10892.1   .           1.03(22)       .       .         .
  10895.4   .           1.18(20)       .       .         .
  10898.6   .           0.87(16)       .       .         .
  10901.9   .           1.12(25)       .       .         .
  10905.2   .           1.07(23)       .       .         .
  10908.5   .           1.14(24)       .       .         .
  10911.7   .           0.95(21)       .       .         .
  10915.0   .           0.91(22)       .       .         .
  10918.3   .           0.88(20)       .       .         .
  10921.6   .           1.20(27)       .       .         .
  10924.8   .           1.17(25)       .       .         .
  10928.1   .           1.06(20)       .       .         .
  10931.4   .           0.63(18)       .       .         .
  10934.7   .           0.94(21)       .       .         .
  10937.9   .           1.29(25)       .       .         .
  10941.2   .           1.18(25)       .       .         .
  10944.5   .           1.16(21)       .       .         .
  10947.8   .           1.00(18)       .       .         .
  10951.1   .           1.03(19)       .       .         .
  10954.4   .           1.40(25)       .       .         .
  10957.6   .           1.39(26)       .       .         .
  10960.9   .           0.98(18)       .       .         .
  10964.2   .           0.71(15)       .       .         .
  10967.5   .           0.78(15)       .       .         .
  10970.8   .           0.97(18)       .       .         .
  10974.1   .           1.44(26)       .       .         .
  10977.4   .           1.28(21)       .       .         .
  10980.7   .           1.33(22)       .       .         .
  10984.0   .           1.13(23)       .       .         .
  10987.3   .           1.14(24)       .       .         .
  10990.6   .           1.20(24)       .       .         .
  10993.9   .           1.68(28)       .       .         .
  10997.2   .           1.12(20)       .       .         .
  11000.5   .           1.11(20)       .       .         .
  11003.8   .           0.95(18)       .       .         .
  11007.1   .           1.20(22)       .       .         .
  11010.4   .           1.28(21)       .       .         .
  11013.7   .           0.99(18)       .       .         .
  11017.0   .           0.86(17)       .       .         .
  11020.3   .           0.99(17)       .       .         .
  11023.6   .           1.12(20)       .       .         .
  11026.9   .           1.17(19)       .       .         .
  11030.2   .           1.21(20)       .       .         .
  11033.5   .           1.09(22)       .       .         .
  11036.8   .           1.25(20)       .       .         .
  11040.1   .           0.78(17)       .       .         .
  11043.4   .           1.09(19)       .       .         .
  11046.8   .           0.98(18)       .       .         .
  11050.1   .           1.50(27)       .       .         .
  11053.4   .           1.09(19)       .       .         .
  11056.7   .           1.12(19)       .       .         .
  11060.0   .           1.10(18)       .       .         .
  11063.3   .           1.20(19)       .       .         .
  11066.6   .           0.83(16)       .       .         .
  11070.0   .           1.50(24)       .       .         .
  11073.3   .           1.17(19)       .       .         .
  11076.6   .           1.16(21)       .       .         .
  11079.9   .           1.00(20)       .       .         .
  11083.3   .           1.05(17)       .       .         .
  11086.6   .           1.09(18)       .       .         .
  11089.9   .           0.89(17)       .       .         .
  11093.2   .           0.94(17)       .       .         .
  11096.6   .           1.06(19)       .       .         .
  11099.9   .           1.02(18)       .       .         .
  11103.2   .           1.24(21)       .       .         .
  11106.6   .           0.97(17)       .       .         .
  11109.9   .           0.96(16)       .       .         .
  11113.2   .           1.37(23)       .       .         .
  11116.6   .           1.50(24)       .       .         .
  11119.9   .           1.04(17)       .       .         .
  11123.2   .           0.97(17)       .       .         .
  11126.6   .           1.41(22)       .       .         .
  11129.9   .           1.14(19)       .       .         .
  11133.2   .           0.77(15)       .       .         .
  11136.6   .           1.38(20)       .       .         .
  11139.9   .           1.24(19)       .       .         .
  11143.3   .           1.19(19)       .       .         .
  11146.6   .           1.20(21)       .       .         .
  11149.9   .           1.69(24)       .       .         .
  11153.3   .           1.21(18)       .       .         .
  11156.6   .           1.20(21)       .       .         .
  11160.0   .           1.24(21)       .       .         .
  11163.3   .           0.95(16)       .       .         .
  11166.7   .           1.29(19)       .       .         .
  11170.0   .           1.66(24)       .       .         .
  11173.4   .           1.14(19)       .       .         .
  11176.7   .           1.28(19)       .       .         .
  11180.1   .           1.26(18)       .       .         .
  11183.4   .           1.24(19)       .       .         .
  11186.8   .           0.98(17)       .       .         .
  11190.2   .           1.01(15)       .       .         .
  11193.5   .           1.23(19)       .       .         .
  11196.9   .           1.01(15)       .       .         .
  11200.2   .           1.11(17)       .       .         .
  11203.6   .           1.35(19)       .       .         .
  11207.0   .           1.40(20)       .       .         .
  11210.3   .           1.29(18)       .       .         .
  11213.7   .           1.19(16)       .       .         .
  11217.0   .           1.03(16)       .       .         .
  11220.4   .           1.04(15)       .       .         .
  11223.8   .           0.98(16)       .       .         .
  11227.1   .           1.23(19)       .       .         .
  11230.5   .           1.17(18)       .       .         .
  11233.9   .           1.19(18)       .       .         .
  11237.2   .           1.22(19)       .       .         .
  11240.6   .           1.13(16)       .       .         .
  11244.0   .           1.40(19)       .       .         .
  11247.4   .           1.30(20)       .       .         .
  11250.7   .           1.35(18)       .       .         .
  11254.1   .           1.20(17)       .       .         .
  11257.5   .           1.06(14)       .       .         .
  11260.9   .           1.45(20)       .       .         .
  11264.2   .           1.15(18)       .       .         .
  11267.6   .           0.98(16)       .       .         .
  11271.0   .           1.13(17)       .       .         .
  11274.4   .           1.52(20)       .       .         .
  11277.8   .           1.11(16)       .       .         .
  11281.1   .           0.82(14)       .       .         .
  11284.5   .           1.18(17)       .       .         .
  11287.9   .           0.87(15)       .       .         .
  11291.3   .           1.22(18)       .       .         .
  11294.7   .           1.22(17)       .       .         .
  11298.1   .           1.32(18)       .       .         .
  11301.5   .           1.07(16)       .       .         .
  11304.9   .           0.79(12)       .       .         .
  11308.3   .           0.96(16)       .       .         .
  11311.6   .           1.11(18)       .       .         .
  11315.0   .           1.33(20)       .       .         .
  11318.4   .           1.46(18)       .       .         .
  11321.8   .           1.28(17)       .       .         .
  11325.2   .           1.11(17)       .       .         .
  11328.6   .           1.01(14)       .       .         .
  11332.0   .           1.30(17)       .       .         .
  11335.4   .           1.20(18)       .       .         .
  11338.8   .           1.10(16)       .       .         .
  11342.2   .           1.07(15)       .       .         .
  11345.6   .           1.16(16)       .       .         .
  11349.0   .           1.24(16)       .       .         .
  11352.4   .           1.11(16)       .       .         .
  11355.8   .           1.30(17)       .       .         .
  11359.2   .           1.25(18)       .       .         .
  11362.7   .           1.42(19)       .       .         .
  11366.1   .           1.23(16)       .       .         .
  11369.5   .           1.16(16)       .       .         .
  11372.9   .           0.94(13)       .       .         .
  11376.3   .           1.04(15)       .       .         .
  11379.7   .           1.30(17)       .       .         .
  11383.1   .           1.06(14)       .       .         .
  11386.5   .           1.26(16)       .       .         .
  11390.0   .           1.21(18)       .       .         .
  11393.4   .           1.07(15)       .       .         .
  11396.8   .           1.26(17)       .       .         .
  11400.2   .           1.36(18)       .       .         .
  11403.6   .           1.42(18)       .       .         .
  11407.0   .           1.22(16)       .       .         .
  11410.5   .           1.17(17)       .       .         .
  11413.9   .           1.15(16)       .       .         .
  11417.3   .           1.63(20)       .       .         .
  11420.7   .           1.25(17)       .       .         .
  11424.2   .           1.23(15)       .       .         .
  11427.6   .           1.26(17)       .       .         .
  11431.0   .           1.06(13)       .       .         .
  11434.5   .           1.20(16)       .       .         .
  11437.9   .           1.31(15)       .       .         .
  11441.3   .           1.23(17)       .       .         .
  11444.7   .           1.06(14)       .       .         .
  11448.2   .           1.05(14)       .       .         .
  11451.6   .           1.38(17)       .       .         .
  11455.1   .           1.01(14)       .       .         .
  11458.5   .           1.14(15)       .       .         .
  11461.9   .           1.18(15)       .       .         .
  11465.4   .           1.50(17)       .       .         .
  11468.8   .           1.23(14)       .       .         .
  11472.2   .           1.08(14)       .       .         .
  11475.7   .           1.32(15)       .       .         .
  11479.1   .           1.28(16)       .       .         .
  11482.6   .           1.20(14)       .       .         .
  11486.0   .           1.10(15)       .       .         .
  11489.5   .           1.00(14)       .       .         .
  11492.9   .           1.26(15)       .       .         .
  11496.4   .           1.46(17)       .       .         .
  11499.8   .           1.36(16)       .       .         .
  11503.3   .           1.18(14)       .       .         .
  11506.7   .           1.33(16)       .       .         .
  11510.2   .           1.54(18)       .       .         .
  11513.6   .           1.18(15)       .       .         .
  11517.1   .           1.07(14)       .       .         .
  11520.5   .           1.25(15)       .       .         .
  11524.0   .           1.15(15)       .       .         .
  11527.4   .           1.10(14)       .       .         .
  11530.9   .           1.03(14)       .       .         .
  11534.4   .           1.10(14)       .       .         .
  11537.8   .           1.29(15)       .       .         .
  11541.3   .           1.44(17)       .       .         .
  11544.7   .           1.00(13)       .       .         .
  11548.2   .           1.04(13)       .       .         .
  11551.7   .           1.27(15)       .       .         .
  11555.1   .           1.08(13)       .       .         .
  11558.6   .           1.16(15)       .       .         .
  11562.1   .           1.28(17)       .       .         .
  11565.5   .           0.99(13)       .       .         .
  11569.0   .           1.22(16)       .       .         .
  11572.5   .           1.21(16)       .       .         .
  11575.9   .           1.31(15)       .       .         .
  11579.4   .           1.15(14)       .       .         .
  11582.9   .           1.32(17)       .       .         .
  11586.4   .           1.21(15)       .       .         .
  11589.8   .           1.06(13)       .       .         .
  11593.3   .           1.23(15)       .       .         .
  11596.8   .           1.15(14)       .       .         .
  11600.3   .           1.05(12)       .       .         .
  11603.8   .           1.31(14)       .       .         .
  11607.2   .           1.12(13)       .       .         .
  11610.7   .           1.15(14)       .       .         .
  11614.2   .           1.14(13)       .       .         .
  11617.7   .           1.07(13)       .       .         .
  11621.2   .           1.06(14)       .       .         .
  11624.7   .           1.15(16)       .       .         .
  11628.1   .           1.11(14)       .       .         .
  11631.6   .           1.23(15)       .       .         .
  11635.1   .           1.19(14)       .       .         .
  11638.6   .           1.10(13)       .       .         .
  11642.1   .           1.14(14)       .       .         .
  11645.6   .           1.07(13)       .       .         .
  11649.1   .           1.13(14)       .       .         .
  11652.6   .           1.23(15)       .       .         .
  11656.1   .           1.19(14)       .       .         .
  11659.6   .           1.31(15)       .       .         .
  11663.1   .           1.07(12)       .       .         .
  11666.6   .           1.20(14)       .       .         .
  11670.1   .           1.18(14)       .       .         .
  11673.6   .           1.10(12)       .       .         .
  11677.1   .           1.14(14)       .       .         .
  11680.6   .           1.40(16)       .       .         .
  11684.1   .           1.17(13)       .       .         .
  11687.6   .           1.21(13)       .       .         .
  11691.1   .           1.13(14)       .       .         .
  11694.6   .           1.25(15)       .       .         .
  11698.1   .           1.21(13)       .       .         .
  11701.6   .           1.13(13)       .       .         .
  11705.1   .           1.25(16)       .       .         .
  11708.6   .           1.21(14)       .       .         .
  11712.2   .           1.16(12)       .       .         .
  11715.7   .           1.16(13)       .       .         .
  11719.2   .           1.09(12)       .       .         .
  11722.7   .           1.28(13)       .       .         .
  11726.2   .           1.37(14)       .       .         .
  11729.7   .           1.33(15)       .       .         .
  11733.3   .           0.92(11)       .       .         .
  11736.8   .           1.33(14)       .       .         .
  11740.3   .           1.35(14)       .       .         .
  11743.8   .           1.03(13)       .       .         .
  11747.3   .           1.13(13)       .       .         .
  11750.9   .           1.17(15)       .       .         .
  11754.4   .           1.16(12)       .       .         .
  11757.9   .           1.17(13)       .       .         .
  11761.4   .           1.28(14)       .       .         .
  11765.0   .           1.22(14)       .       .         .
  11768.5   .           0.98(12)       .       .         .
  11772.0   .           1.28(15)       .       .         .
  11775.6   .           1.02(11)       .       .         .
  11779.1   .           1.42(15)       .       .         .
  11782.6   .           1.11(12)       .       .         .
  11786.2   .           1.21(13)       .       .         .
  11789.7   .           1.17(13)       .       .         .
  11793.2   .           1.17(13)       .       .         .
  11796.8   .           1.46(15)       .       .         .
  11800.3   .           1.39(15)       .       .         .
  11803.9   .           1.30(14)       .       .         .
  11807.4   .           1.50(15)       .       .         .
  11810.9   .           1.27(13)       .       .         .
  11814.5   .           1.34(13)       .       .         .
  11818.0   .           1.26(13)       .       .         .
  11821.6   .           1.11(12)       .       .         .
  11825.1   .           1.18(13)       .       .         .
  11828.7   .           1.01(11)       .       .         .
  11832.2   .           1.18(13)       .       .         .
  11835.8   .           1.12(13)       .       .         .
  11839.3   .           1.22(13)       .       .         .
  11842.9   .           1.25(13)       .       .         .
  11846.4   .           1.22(13)       .       .         .
  11850.0   .           1.41(14)       .       .         .
  11853.5   .           1.32(14)       .       .         .
  11857.1   .           1.25(13)       .       .         .
  11860.6   .           1.10(12)       .       .         .
  11864.2   .           1.17(13)       .       .         .
  11867.8   .           1.07(12)       .       .         .
  11871.3   .           1.31(13)       .       .         .
  11874.9   .           1.08(11)       .       .         .
  11878.4   .           1.22(12)       .       .         .
  11882.0   .           1.29(13)       .       .         .
  11885.6   .           1.09(12)       .       .         .
  11889.1   .           1.28(13)       .       .         .
  11892.7   .           1.25(13)       .       .         .
  11896.3   .           1.19(13)       .       .         .
  11899.8   .           1.40(14)       .       .         .
  11903.4   .           1.24(13)       .       .         .
  11907.0   .           1.17(13)       .       .         .
  11910.6   .           1.49(15)       .       .         .
  11914.1   .           1.49(15)       .       .         .
  11917.7   .           1.24(13)       .       .         .
  11921.3   .           1.33(14)       .       .         .
  11924.9   .           1.21(12)       .       .         .
  11928.4   .           1.15(13)       .       .         .
  11932.0   .           1.23(13)       .       .         .
  11935.6   .           1.11(12)       .       .         .
  11939.2   .           1.47(14)       .       .         .
  11942.8   .           1.31(14)       .       .         .
  11946.3   .           1.23(12)       .       .         .
  11949.9   .           1.12(11)       .       .         .
  11953.5   .           1.27(12)       .       .         .
  11957.1   .           1.37(12)       .       .         .
  11960.7   .           1.28(12)       .       .         .
  11964.3   .           1.21(13)       .       .         .
  11967.9   .           1.27(13)       .       .         .
  11971.4   .           1.32(13)       .       .         .
  11975.0   .           1.15(12)       .       .         .
  11978.6   .           1.33(12)       .       .         .
  11982.2   .           1.15(12)       .       .         .
  11985.8   .           1.36(13)       .       .         .
  11989.4   .           1.13(12)       .       .         .
  11993.0   .           1.31(13)       .       .         .
  11996.6   .           1.36(13)       .       .         .
  12000.2   .           1.34(14)       .       .         .
  12003.8   .           1.42(13)       .       .         .
  12007.4   .           1.20(12)       .       .         .
  12011.0   .           1.35(14)       .       .         .
  12014.6   .           1.23(11)       .       .         .
  12018.2   .           1.26(13)       .       .         .
  12021.8   .           1.26(12)       .       .         .
  12025.4   .           1.36(14)       .       .         .
  12029.0   .           1.27(13)       .       .         .
  12032.6   .           1.36(13)       .       .         .
  12036.3   .           1.13(11)       .       .         .
  12039.9   .           1.15(11)       .       .         .
  12043.5   .           1.14(11)       .       .         .
  12047.1   .           1.22(12)       .       .         .
  12050.7   .           1.20(13)       .       .         .
  12054.3   .           1.43(14)       .       .         .
  12057.9   .           1.31(13)       .       .         .
  12061.6   .           1.12(11)       .       .         .
  12065.2   .           1.35(13)       .       .         .
  12068.8   .           1.09(11)       .       .         .
  12072.4   .           1.32(12)       .       .         .
  12076.0   .           1.08(11)       .       .         .
  12079.7   .           0.97(11)       .       .         .
  12083.3   .           1.29(13)       .       .         .
  12086.9   .           1.24(11)       .       .         .
  12090.5   .           1.40(14)       .       .         .
  12094.2   .           1.12(11)       .       .         .
  12097.8   .           1.23(13)       .       .         .
  12101.4   .           1.24(12)       .       .         .
  12105.0   .           1.22(12)       .       .         .
  12108.7   .           1.35(13)       .       .         .
  12112.3   .           1.40(13)       .       .         .
  12115.9   .           1.33(12)       .       .         .
  12119.6   .           1.47(14)       .       .         .
  12123.2   .           1.22(11)       .       .         .
  12126.9   .           1.09(11)       .       .         .
  12130.5   .           1.27(13)       .       .         .
  12134.1   .           1.13(11)       .       .         .
  12137.8   .           1.10(11)       .       .         .
  12141.4   .           1.27(12)       .       .         .
  12145.1   .           1.22(12)       .       .         .
  12148.7   .           1.28(12)       .       .         .
  12152.3   .           1.43(12)       .       .         .
  12156.0   .           1.25(13)       .       .         .
  12159.6   .           1.05(11)       .       .         .
  12163.3   .           1.36(12)       .       .         .
  12166.9   .           1.25(11)       .       .         .
  12170.6   .           1.17(11)       .       .         .
  12174.2   .           1.18(11)       .       .         .
  12177.9   .           1.30(12)       .       .         .
  12181.5   .           1.36(12)       .       .         .
  12185.2   .           1.16(11)       .       .         .
  12188.8   .           1.18(11)       .       .         .
  12192.5   .           1.22(11)       .       .         .
  12196.2   .           1.34(12)       .       .         .
  12199.8   .           1.31(13)       .       .         .
  12203.5   .           1.35(12)       .       .         .
  12207.1   .           1.35(12)       .       .         .
  12210.8   .           1.05(10)       .       .         .
  12214.5   .           1.32(12)       .       .         .
  12218.1   .           1.25(12)       .       .         .
  12221.8   .           1.29(12)       .       .         .
  12225.5   .           1.27(12)       .       .         .
  12229.1   .           1.22(11)       .       .         .
  12232.8   .           0.94(9)        .       .         .
  12236.5   .           1.12(11)       .       .         .
  12240.1   .           1.10(10)       .       .         .
  12243.8   .           1.32(12)       .       .         .
  12247.5   .           1.28(10)       .       .         .
  12251.2   .           1.14(10)       .       .         .
  12254.8   .           1.34(12)       .       .         .
  12258.5   .           1.17(11)       .       .         .
  12262.2   .           1.29(12)       .       .         .
  12265.9   .           1.32(12)       .       .         .
  12269.5   .           1.37(12)       .       .         .
  12273.2   .           1.21(11)       .       .         .
  12276.9   .           1.26(11)       .       .         .
  12280.6   .           1.33(12)       .       .         .
  12284.3   .           1.08(11)       .       .         .
  12288.0   .           1.29(12)       .       .         .
  12291.7   .           1.33(12)       .       .         .
  12295.3   .           1.16(10)       .       .         .
  12299.0   .           1.39(12)       .       .         .
  12302.7   .           1.40(12)       .       .         .
  12306.4   .           1.15(10)       .       .         .
  12310.1   .           1.28(11)       .       .         .
  12313.8   .           1.18(11)       .       .         .
  12317.5   .           1.33(12)       .       .         .
  12321.2   .           1.37(12)       .       .         .
  12324.9   .           1.29(12)       .       .         .
  12328.6   .           1.35(11)       .       .         .
  12332.3   .           1.36(12)       .       .         .
  12336.0   .           1.31(11)       .       .         .
  12339.7   .           1.35(11)       .       .         .
  12343.4   .           1.22(11)       .       .         .
  12347.1   .           1.20(11)       .       .         .
  12350.8   .           1.23(11)       .       .         .
  12354.5   .           1.28(11)       .       .         .
  12358.2   .           1.29(12)       .       .         .
  12361.9   .           1.25(12)       .       .         .
  12365.6   .           1.20(11)       .       .         .
  12369.3   .           1.28(11)       .       .         .
  12373.0   .           1.11(10)       .       .         .
  12376.7   .           1.33(11)       .       .         .
  12380.5   .           1.11(11)       .       .         .
  12384.2   .           1.08(9)        .       .         .
  12387.9   .           1.22(10)       .       .         .
  12391.6   .           1.38(12)       .       .         .
  12395.3   .           1.35(12)       .       .         .
  12399.0   .           1.40(11)       .       .         .
  12402.8   .           1.28(11)       .       .         .
  12406.5   .           1.18(11)       .       .         .
  12410.2   .           1.16(10)       .       .         .
  12413.9   .           1.24(10)       .       .         .
  12417.6   .           1.36(11)       .       .         .
  12421.4   .           1.22(11)       .       .         .
  12425.1   .           1.35(11)       .       .         .
  12428.8   .           1.31(12)       .       .         .
  12432.6   .           1.21(10)       .       .         .
  12436.3   .           1.05(9)        .       .         .
  12440.0   .           1.15(10)       .       .         .
  12443.7   .           1.23(11)       .       .         .
  12447.5   .           1.19(10)       .       .         .
  12451.2   .           1.19(10)       .       .         .
  12455.0   .           1.19(11)       .       .         .
  12458.7   .           1.22(10)       .       .         .
  12462.4   .           1.20(10)       .       .         .
  12466.2   .           1.34(11)       .       .         .
  12469.9   .           1.22(10)       .       .         .
  12473.6   .           1.47(12)       .       .         .
  12477.4   .           1.32(11)       .       .         .
  12481.1   .           1.23(10)       .       .         .
  12484.9   .           1.32(11)       .       .         .
  12488.6   .           1.31(10)       .       .         .
  12492.4   .           1.17(10)       .       .         .
  12496.1   .           1.30(11)       .       .         .
  12499.9   .           1.30(11)       .       .         .
  12503.6   .           1.29(11)       .       .         .
  12507.4   .           1.33(11)       .       .         .
  12511.1   .           1.17(10)       .       .         .
  12514.9   .           1.25(11)       .       .         .
  12518.6   .           1.17(10)       .       .         .
  12522.4   .           1.23(10)       .       .         .
  12526.1   .           1.19(10)       .       .         .
  12529.9   .           1.27(10)       .       .         .
  12533.7   .           1.16(10)       .       .         .
  12537.4   .           1.05(10)       .       .         .
  12541.2   .           1.14(10)       .       .         .
  12544.9   .           1.27(11)       .       .         .
  12548.7   .           1.15(10)       .       .         .
  12552.5   .           1.35(11)       .       .         .
  12556.2   .           1.29(11)       .       .         .
  12560.0   .           1.22(10)       .       .         .
  12563.8   .           1.36(11)       .       .         .
  12567.5   .           1.32(12)       .       .         .
  12571.3   .           1.36(11)       .       .         .
  12575.1   .           1.15(10)       .       .         .
  12578.8   .           1.22(10)       .       .         .
  12582.6   .           1.10(9)        .       .         .
  12586.4   .           1.09(9)        .       .         .
  12590.2   .           1.35(11)       .       .         .
  12594.0   .           1.24(10)       .       .         .
  12597.7   .           1.20(9)        .       .         .
  12601.5   .           1.13(10)       .       .         .
  12605.3   .           1.21(10)       .       .         .
  12609.1   .           1.22(10)       .       .         .
  12612.9   .           1.12(9)        .       .         .
  12616.6   .           1.15(9)        .       .         .
  12620.4   .           1.30(10)       .       .         .
  12624.2   .           1.33(11)       .       .         .
  12628.0   .           1.16(10)       .       .         .
  12631.8   .           1.29(10)       .       .         .
  12635.6   .           1.27(10)       .       .         .
  12639.4   .           1.36(11)       .       .         .
  12643.2   .           1.22(11)       .       .         .
  12646.9   .           1.15(9)        .       .         .
  12650.7   .           1.12(9)        .       .         .
  12654.5   .           1.35(11)       .       .         .
  12658.3   .           1.23(10)       .       .         .
  12662.1   .           1.38(11)       .       .         .
  12665.9   .           1.08(9)        .       .         .
  12669.7   .           1.13(10)       .       .         .
  12673.5   .           1.17(10)       .       .         .
  12677.3   .           1.26(10)       .       .         .
  12681.1   .           1.22(10)       .       .         .
  12684.9   .           1.36(11)       .       .         .
  12688.7   .           1.31(10)       .       .         .
  12692.6   .           1.14(9)        .       .         .
  12696.4   .           1.15(9)        .       .         .
  12700.2   .           1.15(9)        .       .         .
  12704.0   .           1.29(10)       .       .         .
  12707.8   .           1.36(11)       .       .         .
  12711.6   .           1.26(10)       .       .         .
  12715.4   .           1.22(10)       .       .         .
  12719.2   .           1.29(10)       .       .         .
  12723.0   .           1.20(10)       .       .         .
  12726.9   .           1.11(9)        .       .         .
  12730.7   .           1.20(10)       .       .         .
  12734.5   .           1.06(9)        .       .         .
  12738.3   .           1.19(10)       .       .         .
  12742.1   .           1.29(10)       .       .         .
  12746.0   .           1.14(10)       .       .         .
  12749.8   .           1.25(10)       .       .         .
  12753.6   .           1.22(10)       .       .         .
  12757.4   .           1.24(10)       .       .         .
  12761.3   .           1.25(10)       .       .         .
  12765.1   .           1.27(10)       .       .         .
  12768.9   .           1.20(10)       .       .         .
  12772.8   .           1.22(9)        .       .         .
  12776.6   .           1.14(9)        .       .         .
  12780.4   .           1.23(10)       .       .         .
  12784.3   .           1.25(10)       .       .         .
  12788.1   .           1.19(9)        .       .         .
  12791.9   .           1.06(9)        .       .         .
  12795.8   .           1.25(10)       .       .         .
  12799.6   .           1.31(10)       .       .         .
  12803.4   .           1.24(10)       .       .         .
  12807.3   .           1.27(10)       .       .         .
  12811.1   .           1.33(10)       .       .         .
  12815.0   .           1.33(10)       .       .         .
  12818.8   .           1.32(10)       .       .         .
  12822.7   .           1.31(10)       .       .         .
  12826.5   .           1.22(9)        .       .         .
  12830.4   .           1.22(10)       .       .         .
  12834.2   .           1.15(9)        .       .         .
  12838.1   .           1.09(9)        .       .         .
  12841.9   .           1.28(9)        .       .         .
  12845.8   .           1.32(10)       .       .         .
  12849.6   .           1.39(11)       .       .         .
  12853.5   .           1.17(9)        .       .         .
  12857.3   .           1.35(11)       .       .         .
  12861.2   .           1.19(10)       .       .         .
  12865.0   .           1.19(9)        .       .         .
  12868.9   .           1.22(9)        .       .         .
  12872.8   .           1.15(10)       .       .         .
  12876.6   .           1.21(10)       .       .         .
  12880.5   .           1.12(9)        .       .         .
  12884.3   .           1.25(10)       .       .         .
  12888.2   .           1.20(9)        .       .         .
  12892.1   .           1.22(10)       .       .         .
  12895.9   .           1.23(9)        .       .         .
  12899.8   .           1.20(9)        .       .         .
  12903.7   .           1.22(9)        .       .         .
  12907.6   .           1.16(10)       .       .         .
  12911.4   .           1.21(9)        .       .         .
  12915.3   .           1.25(10)       .       .         .
  12919.2   .           1.27(10)       .       .         .
  12923.1   .           1.17(9)        .       .         .
  12926.9   .           1.40(10)       .       .         .
  12930.8   .           1.17(10)       .       .         .
  12934.7   .           1.12(9)        .       .         .
  12938.6   .           1.20(9)        .       .         .
  12942.4   .           1.27(10)       .       .         .
  12946.3   .           1.26(9)        .       .         .
  12950.2   .           1.22(9)        .       .         .
  12954.1   .           1.26(9)        .       .         .
  12958.0   .           1.19(9)        .       .         .
  12961.9   .           1.07(9)        .       .         .
  12965.8   .           1.00(8)        .       .         .
  12969.7   .           1.11(9)        .       .         .
  12973.5   .           1.17(9)        .       .         .
  12977.4   .           1.34(10)       .       .         .
  12981.3   .           1.16(9)        .       .         .
  12985.2   .           1.21(10)       .       .         .
  12989.1   .           1.27(10)       .       .         .
  12993.0   .           1.14(9)        .       .         .
  12996.9   .           1.31(9)        .       .         .
  13000.8   .           1.41(10)       .       .         .
  13004.7   .           1.21(9)        .       .         .
  13008.6   .           1.23(9)        .       .         .
  13012.5   .           1.17(9)        .       .         .
  13016.4   .           1.21(9)        .       .         .
  13020.3   .           1.31(10)       .       .         .
  13024.2   .           1.11(9)        .       .         .
  13028.1   .           1.27(9)        .       .         .
  13032.0   .           1.17(9)        .       .         .
  13036.0   .           1.28(9)        .       .         .
  13039.9   .           1.22(9)        .       .         .
  13043.8   .           1.24(9)        .       .         .
  13047.7   .           1.28(9)        .       .         .
  13051.6   .           1.24(9)        .       .         .
  13055.5   .           1.10(9)        .       .         .
  13059.4   .           1.32(10)       .       .         .
  13063.4   .           1.21(9)        .       .         .
  13067.3   .           1.33(9)        .       .         .
  13071.2   .           1.15(9)        .       .         .
  13075.1   .           1.14(9)        .       .         .
  13079.0   .           1.16(9)        .       .         .
  13083.0   .           1.26(9)        .       .         .
  13086.9   .           1.30(10)       .       .         .
  13090.8   .           1.23(9)        .       .         .
  13094.7   .           1.20(9)        .       .         .
  13098.7   .           1.16(9)        .       .         .
  13102.6   .           1.04(8)        .       .         .
  13106.5   .           1.22(9)        .       .         .
  13110.5   .           1.24(9)        .       .         .
  13114.4   .           1.11(8)        .       .         .
  13118.3   .           1.36(10)       .       .         .
  13122.3   .           1.52(10)       .       .         .
  13126.2   .           1.38(9)        .       .         .
  13130.1   .           1.36(10)       .       .         .
  13134.1   .           1.24(9)        .       .         .
  13138.0   .           1.16(9)        .       .         .
  13142.0   .           1.28(9)        .       .         .
  13145.9   .           1.27(9)        .       .         .
  13149.8   .           1.40(9)        .       .         .
  13153.8   .           1.13(8)        .       .         .
  13157.7   .           1.16(8)        .       .         .
  13161.7   .           1.23(9)        .       .         .
  13165.6   .           1.33(9)        .       .         .
  13169.6   .           1.35(10)       .       .         .
  13173.5   .           1.36(9)        .       .         .
  13177.5   .           1.29(9)        .       .         .
  13181.4   .           1.19(8)        .       .         .
  13185.4   .           1.43(10)       .       .         .
  13189.3   .           1.29(10)       .       .         .
  13193.3   .           1.17(8)        .       .         .
  13197.3   .           1.23(9)        .       .         .
  13201.2   .           1.07(8)        .       .         .
  13205.2   .           1.24(9)        .       .         .
  13209.1   .           1.21(9)        .       .         .
  13213.1   .           1.30(9)        .       .         .
  13217.1   .           1.30(9)        .       .         .
  13221.0   .           1.26(9)        .       .         .
  13225.0   .           1.32(9)        .       .         .
  13229.0   .           1.29(9)        .       .         .
  13232.9   .           1.26(9)        .       .         .
  13236.9   .           1.30(9)        .       .         .
  13240.9   .           1.28(9)        .       .         .
  13244.9   .           1.20(8)        .       .         .
  13248.8   .           1.23(9)        .       .         .
  13252.8   .           1.22(9)        .       .         .
  13256.8   .           1.24(9)        .       .         .
  13260.8   .           1.31(9)        .       .         .
  13264.7   .           1.26(9)        .       .         .
  13268.7   .           1.30(9)        .       .         .
  13272.7   .           1.39(10)       .       .         .
  13276.7   .           1.12(8)        .       .         .
  13280.7   .           1.17(9)        .       .         .
  13284.6   .           1.14(8)        .       .         .
  13288.6   .           1.17(9)        .       .         .
  13292.6   .           1.21(9)        .       .         .
  13296.6   .           1.29(9)        .       .         .
  13300.6   .           1.15(8)        .       .         .
  13304.6   .           1.35(9)        .       .         .
  13308.6   .           1.26(9)        .       .         .
  13312.6   .           1.29(9)        .       .         .
  13316.6   .           1.26(9)        .       .         .
  13320.6   .           1.19(8)        .       .         .
  13324.5   .           1.24(9)        .       .         .
  13328.5   .           1.32(9)        .       .         .
  13332.5   .           1.17(9)        .       .         .
  13336.5   .           1.39(9)        .       .         .
  13340.5   .           1.33(9)        .       .         .
  13344.5   .           1.28(9)        .       .         .
  13348.5   .           1.21(9)        .       .         .
  13352.6   .           1.16(8)        .       .         .
  13356.6   .           1.16(8)        .       .         .
  13360.6   .           1.31(9)        .       .         .
  13364.6   .           1.20(8)        .       .         .
  13368.6   .           1.43(10)       .       .         .
  13372.6   .           1.34(9)        .       .         .
  13376.6   .           1.14(8)        .       .         .
  13380.6   .           1.21(9)        .       .         .
  13384.6   .           1.21(9)        .       .         .
  13388.7   .           1.40(9)        .       .         .
  13392.7   .           1.47(10)       .       .         .
  13396.7   .           1.38(9)        .       .         .
  13400.7   .           1.29(9)        .       .         .
  13404.7   .           1.21(8)        .       .         .
  13408.7   .           1.25(9)        .       .         .
  13412.8   .           1.08(8)        .       .         .
  13416.8   .           1.24(9)        .       .         .
  13420.8   .           1.27(9)        .       .         .
  13424.8   .           1.31(9)        .       .         .
  13428.9   .           1.31(9)        .       .         .
  13432.9   .           1.31(9)        .       .         .
  13436.9   .           1.26(9)        .       .         .
  13441.0   .           1.31(9)        .       .         .
  13445.0   .           1.19(9)        .       .         .
  13449.0   .           1.18(8)        .       .         .
  13453.1   .           1.21(8)        .       .         .
  13457.1   .           1.16(8)        .       .         .
  13461.1   .           1.25(8)        .       .         .
  13465.2   .           1.39(9)        .       .         .
  13469.2   .           1.40(9)        .       .         .
  13473.3   .           1.32(9)        .       .         .
  13477.3   .           1.39(9)        .       .         .
  13481.3   .           1.31(9)        .       .         .
  13485.4   .           1.22(8)        .       .         .
  13489.4   .           1.16(8)        .       .         .
  13493.5   .           1.16(8)        .       .         .
  13497.5   .           1.25(9)        .       .         .
  13501.6   .           1.37(9)        .       .         .
  13505.6   .           1.17(8)        .       .         .
  13509.7   .           1.22(8)        .       .         .
  13513.7   .           1.31(9)        .       .         .
  13517.8   .           1.13(8)        .       .         .
  13521.8   .           1.29(9)        .       .         .
  13525.9   .           1.21(8)        .       .         .
  13530.0   .           1.25(9)        .       .         .
  13534.0   .           1.23(9)        .       .         .
  13538.1   .           1.10(8)        .       .         .
  13542.1   .           1.16(9)        .       .         .
  13546.2   .           1.18(8)        .       .         .
  13550.3   .           1.12(8)        .       .         .
  13554.3   .           1.22(8)        .       .         .
  13558.4   .           1.22(8)        .       .         .
  13562.5   .           1.27(8)        .       .         .
  13566.5   .           1.25(8)        .       .         .
  13570.6   .           1.21(8)        .       .         .
  13574.7   .           1.33(9)        .       .         .
  13578.7   .           1.46(10)       .       .         .
  13582.8   .           1.36(9)        .       .         .
  13586.9   .           1.28(8)        .       .         .
  13591.0   .           1.31(9)        .       .         .
  13595.0   .           1.21(8)        .       .         .
  13599.1   .           1.29(9)        .       .         .
  13603.2   .           1.29(9)        .       .         .
  13607.3   .           1.42(9)        .       .         .
  13611.4   .           1.27(8)        .       .         .
  13615.4   .           1.42(9)        .       .         .
  13619.5   .           1.23(8)        .       .         .
  13623.6   .           1.15(8)        .       .         .
  13627.7   .           1.23(8)        .       .         .
  13631.8   .           1.26(8)        .       .         .
  13635.9   .           1.28(9)        .       .         .
  13640.0   .           1.16(8)        .       .         .
  13644.1   .           1.24(8)        .       .         .
  13648.2   .           1.27(9)        .       .         .
  13652.3   .           1.40(9)        .       .         .
  13656.3   .           1.35(9)        .       .         .
  13660.4   .           1.24(8)        .       .         .
  13664.5   .           1.30(9)        .       .         .
  13668.6   .           1.30(8)        .       .         .
  13672.7   .           1.23(8)        .       .         .
  13676.8   .           1.17(8)        .       .         .
  13680.9   .           1.16(8)        .       .         .
  13685.1   .           1.38(9)        .       .         .
  13689.2   .           1.34(9)        .       .         .
  13693.3   .           1.35(9)        .       .         .
  13697.4   .           1.36(9)        .       .         .
  13701.5   .           1.40(9)        .       .         .
  13705.6   .           1.12(8)        .       .         .
  13709.7   .           1.36(9)        .       .         .
  13713.8   .           1.27(8)        .       .         .
  13717.9   .           1.24(8)        .       .         .
  13722.0   .           1.26(8)        .       .         .
  13726.2   .           1.34(8)        .       .         .
  13730.3   .           1.28(8)        .       .         .
  13734.4   .           1.21(8)        .       .         .
  13738.5   .           1.25(8)        .       .         .
  13742.6   .           1.20(8)        .       .         .
  13746.8   .           1.34(8)        .       .         .
  13750.9   .           1.34(8)        .       .         .
  13755.0   .           1.14(8)        .       .         .
  13759.1   .           1.13(7)        .       .         .
  13763.3   .           1.16(7)        .       .         .
  13767.4   .           1.39(9)        .       .         .
  13771.5   .           1.21(8)        .       .         .
  13775.7   .           1.20(8)        .       .         .
  13779.8   .           1.34(8)        .       .         .
  13783.9   .           1.27(8)        .       .         .
  13788.1   .           1.29(8)        .       .         .
  13792.2   .           1.23(8)        .       .         .
  13796.3   .           1.26(8)        .       .         .
  13800.5   .           1.23(8)        .       .         .
  13804.6   .           1.44(9)        .       .         .
  13808.8   .           1.25(8)        .       .         .
  13812.9   .           1.11(8)        .       .         .
  13817.0   .           1.11(7)        .       .         .
  13821.2   .           1.31(9)        .       .         .
  13825.3   .           1.25(8)        .       .         .
  13829.5   .           1.34(9)        .       .         .
  13833.6   .           1.24(8)        .       .         .
  13837.8   .           1.30(8)        .       .         .
  13841.9   .           1.21(7)        .       .         .
  13846.1   .           1.14(7)        .       .         .
  13850.2   .           1.21(8)        .       .         .
  13854.4   .           1.09(7)        .       .         .
  13858.5   .           1.34(8)        .       .         .
  13862.7   .           1.32(8)        .       .         .
  13866.9   .           1.20(8)        .       .         .
  13871.0   .           1.24(8)        .       .         .
  13875.2   .           1.36(8)        .       .         .
  13879.3   .           1.31(8)        .       .         .
  13883.5   .           1.32(8)        .       .         .
  13887.7   .           1.24(8)        .       .         .
  13891.8   .           1.16(7)        .       .         .
  13896.0   .           1.22(7)        .       .         .
  13900.2   .           1.34(8)        .       .         .
  13904.4   .           1.29(8)        .       .         .
  13908.5   .           1.26(8)        .       .         .
  13912.7   .           1.30(8)        .       .         .
  13916.9   .           1.24(8)        .       .         .
  13921.0   .           1.20(8)        .       .         .
  13925.2   .           1.31(8)        .       .         .
  13929.4   .           1.28(8)        .       .         .
  13933.6   .           1.23(8)        .       .         .
  13937.8   .           1.26(8)        .       .         .
  13941.9   .           1.31(8)        .       .         .
  13946.1   .           1.37(8)        .       .         .
  13950.3   .           1.09(7)        .       .         .
  13954.5   .           1.19(8)        .       .         .
  13958.7   .           1.30(8)        .       .         .
  13962.9   .           1.34(8)        .       .         .
  13967.1   .           1.39(9)        .       .         .
  13971.2   .           1.34(8)        .       .         .
  13975.4   .           1.36(8)        .       .         .
  13979.6   .           1.21(8)        .       .         .
  13983.8   .           1.14(7)        .       .         .
  13988.0   .           1.18(8)        .       .         .
  13992.2   .           1.23(8)        .       .         .
  13996.4   .           1.34(8)        .       .         .
  14000.6   .           1.30(8)        .       .         .
  14004.8   .           1.24(8)        .       .         .
  14009.0   .           1.27(8)        .       .         .
  14013.2   .           1.16(7)        .       .         .
  14017.4   .           1.09(7)        .       .         .
  14021.6   .           1.26(8)        .       .         .
  14025.8   .           1.32(8)        .       .         .
  14030.0   .           1.36(8)        .       .         .
  14034.2   .           1.24(7)        .       .         .
  14038.5   .           1.17(7)        .       .         .
  14042.7   .           1.16(7)        .       .         .
  14046.9   .           1.25(8)        .       .         .
  14051.1   .           1.19(7)        .       .         .
  14055.3   .           1.18(7)        .       .         .
  14059.5   .           1.21(7)        .       .         .
  14063.7   .           1.27(8)        .       .         .
  14068.0   .           1.29(8)        .       .         .
  14072.2   .           1.29(8)        .       .         .
  14076.4   .           1.29(8)        .       .         .
  14080.6   .           1.25(8)        .       .         .
  14084.9   .           1.23(8)        .       .         .
  14089.1   .           1.29(8)        .       .         .
  14093.3   .           1.12(7)        .       .         .
  14097.5   .           1.22(7)        .       .         .
  14101.8   .           1.29(8)        .       .         .
  14106.0   .           1.10(7)        .       .         .
  14110.2   .           1.22(8)        .       .         .
  14114.5   .           1.16(7)        .       .         .
  14118.7   .           1.26(7)        .       .         .
  14122.9   .           1.29(8)        .       .         .
  14127.2   .           1.33(8)        .       .         .
  14131.4   .           1.23(7)        .       .         .
  14135.6   .           1.16(7)        .       .         .
  14139.9   .           1.39(8)        .       .         .
  14144.1   .           1.27(8)        .       .         .
  14148.4   .           1.11(7)        .       .         .
  14152.6   .           1.30(8)        .       .         .
  14156.9   .           1.27(8)        .       .         .
  14161.1   .           1.18(7)        .       .         .
  14165.4   .           1.20(7)        .       .         .
  14169.6   .           1.25(8)        .       .         .
  14173.9   .           1.22(8)        .       .         .
  14178.1   .           1.24(8)        .       .         .
  14182.4   .           1.22(7)        .       .         .
  14186.6   .           1.28(8)        .       .         .
  14190.9   .           1.22(8)        .       .         .
  14195.1   .           1.32(8)        .       .         .
  14199.4   .           1.25(8)        .       .         .
  14203.6   .           1.21(7)        .       .         .
  14207.9   .           1.19(7)        .       .         .
  14212.2   .           1.25(8)        .       .         .
  14216.4   .           1.14(7)        .       .         .
  14220.7   .           1.17(7)        .       .         .
  14225.0   .           1.23(7)        .       .         .
  14229.2   .           1.23(7)        .       .         .
  14233.5   .           1.23(7)        .       .         .
  14237.8   .           1.20(7)        .       .         .
  14242.0   .           1.17(7)        .       .         .
  14246.3   .           1.28(8)        .       .         .
  14250.6   .           1.21(7)        .       .         .
  14254.9   .           1.28(7)        .       .         .
  14259.1   .           1.26(8)        .       .         .
  14263.4   .           1.19(7)        .       .         .
  14267.7   .           1.21(7)        .       .         .
  14272.0   .           1.31(8)        .       .         .
  14276.3   .           1.15(7)        .       .         .
  14280.5   .           1.06(7)        .       .         .
  14284.8   .           1.26(8)        .       .         .
  14289.1   .           1.26(7)        .       .         .
  14293.4   .           1.32(8)        .       .         .
  14297.7   .           1.29(7)        .       .         .
  14302.0   .           1.21(8)        .       .         .
  14306.3   .           1.26(8)        .       .         .
  14310.6   .           1.29(7)        .       .         .
  14314.8   .           1.38(8)        .       .         .
  14319.1   .           1.24(7)        .       .         .
  14323.4   .           1.13(7)        .       .         .
  14327.7   .           1.09(7)        .       .         .
  14332.0   .           1.09(7)        .       .         .
  14336.3   .           1.13(7)        .       .         .
  14340.6   .           1.21(7)        .       .         .
  14344.9   .           1.26(7)        .       .         .
  14349.2   .           1.18(7)        .       .         .
  14353.5   .           1.21(7)        .       .         .
  14357.9   .           1.24(7)        .       .         .
  14362.2   .           1.23(7)        .       .         .
  14366.5   .           1.20(7)        .       .         .
  14370.8   .           1.33(8)        .       .         .
  14375.1   .           1.28(7)        .       .         .
  14379.4   .           1.24(8)        .       .         .
  14383.7   .           1.32(8)        .       .         .
  14388.0   .           1.16(7)        .       .         .
  14392.3   .           1.20(7)        .       .         .
  14396.7   .           1.27(8)        .       .         .
  14401.0   .           1.18(7)        .       .         .
  14405.3   .           1.20(7)        .       .         .
  14409.6   .           1.15(7)        .       .         .
  14413.9   .           1.25(7)        .       .         .
  14418.3   .           1.20(7)        .       .         .
  14422.6   .           1.27(7)        .       .         .
  14426.9   .           1.28(7)        .       .         .
  14431.3   .           1.22(7)        .       .         .
  14435.6   .           1.36(8)        .       .         .
  14439.9   .           1.27(7)        .       .         .
  14444.2   .           1.17(7)        .       .         .
  14448.6   .           1.29(7)        .       .         .
  14452.9   .           1.28(7)        .       .         .
  14457.2   .           1.20(7)        .       .         .
  14461.6   .           1.22(8)        .       .         .
  14465.9   .           1.33(8)        .       .         .
  14470.3   .           1.22(7)        .       .         .
  14474.6   .           1.20(7)        .       .         .
  14478.9   .           1.19(7)        .       .         .
  14483.3   .           1.24(7)        .       .         .
  14487.6   .           1.29(7)        .       .         .
  14492.0   .           1.25(7)        .       .         .
  14496.3   .           1.21(7)        .       .         .
  14500.7   .           1.32(8)        .       .         .
  14505.0   .           1.31(8)        .       .         .
  14509.4   .           1.36(8)        .       .         .
  14513.7   .           1.30(8)        .       .         .
  14518.1   .           1.23(7)        .       .         .
  14522.4   .           1.20(7)        .       .         .
  14526.8   .           1.20(7)        .       .         .
  14531.2   .           1.14(7)        .       .         .
  14535.5   .           1.31(7)        .       .         .
  14539.9   .           1.12(7)        .       .         .
  14544.2   .           1.24(7)        .       .         .
  14548.6   .           1.22(7)        .       .         .
  14553.0   .           1.17(7)        .       .         .
  14557.3   .           1.36(8)        .       .         .
  14561.7   .           1.25(7)        .       .         .
  14566.1   .           1.20(7)        .       .         .
  14570.4   .           1.11(7)        .       .         .
  14574.8   .           1.23(7)        .       .         .
  14579.2   .           1.25(7)        .       .         .
  14583.6   .           1.24(7)        .       .         .
  14587.9   .           1.27(7)        .       .         .
  14592.3   .           1.26(7)        .       .         .
  14596.7   .           1.32(7)        .       .         .
  14601.1   .           1.34(8)        .       .         .
  14605.4   .           1.21(7)        .       .         .
  14609.8   .           1.32(7)        .       .         .
  14614.2   .           1.38(8)        .       .         .
  14618.6   .           1.27(7)        .       .         .
  14623.0   .           1.26(7)        .       .         .
  14627.4   .           1.17(7)        .       .         .
  14631.8   .           1.25(7)        .       .         .
  14636.1   .           1.20(7)        .       .         .
  14640.5   .           1.18(7)        .       .         .
  14644.9   .           1.29(7)        .       .         .
  14649.3   .           1.18(7)        .       .         .
  14653.7   .           1.21(7)        .       .         .
  14658.1   .           1.33(7)        .       .         .
  14662.5   .           1.32(7)        .       .         .
  14666.9   .           1.27(7)        .       .         .
  14671.3   .           1.25(7)        .       .         .
  14675.7   .           1.16(7)        .       .         .
  14680.1   .           1.27(7)        .       .         .
  14684.5   .           1.23(7)        .       .         .
  14688.9   .           1.23(7)        .       .         .
  14693.3   .           1.18(7)        .       .         .
  14697.7   .           1.20(7)        .       .         .
  14702.1   .           1.18(7)        .       .         .
  14706.6   .           1.22(7)        .       .         .
  14711.0   .           1.27(7)        .       .         .
  14715.4   .           1.31(7)        .       .         .
  14719.8   .           1.22(7)        .       .         .
  14724.2   .           1.20(7)        .       .         .
  14728.6   .           1.37(8)        .       .         .
  14733.0   .           1.25(7)        .       .         .
  14737.5   .           1.28(7)        .       .         .
  14741.9   .           1.24(7)        .       .         .
  14746.3   .           1.17(7)        .       .         .
  14750.7   .           1.28(7)        .       .         .
  14755.2   .           1.19(7)        .       .         .
  14759.6   .           1.28(7)        .       .         .
  14764.0   .           1.30(7)        .       .         .
  14768.4   .           1.27(7)        .       .         .
  14772.9   .           1.20(7)        .       .         .
  14777.3   .           1.23(7)        .       .         .
  14781.7   .           1.24(7)        .       .         .
  14786.2   .           1.33(7)        .       .         .
  14790.6   .           1.29(7)        .       .         .
  14795.0   .           1.13(6)        .       .         .
  14799.5   .           1.20(7)        .       .         .
  14803.9   .           1.27(7)        .       .         .
  14808.4   .           1.29(7)        .       .         .
  14812.8   .           1.32(7)        .       .         .
  14817.3   .           1.11(7)        .       .         .
  14821.7   .           1.18(7)        .       .         .
  14826.1   .           1.12(6)        .       .         .
  14830.6   .           1.16(7)        .       .         .
  14835.0   .           1.25(7)        .       .         .
  14839.5   .           1.31(7)        .       .         .
  14843.9   .           1.17(6)        .       .         .
  14848.4   .           1.13(6)        .       .         .
  14852.9   .           1.22(7)        .       .         .
  14857.3   .           1.24(7)        .       .         .
  14861.8   .           1.18(7)        .       .         .
  14866.2   .           1.21(7)        .       .         .
  14870.7   .           1.25(7)        .       .         .
  14875.1   .           1.36(7)        .       .         .
  14879.6   .           1.35(7)        .       .         .
  14884.1   .           1.21(7)        .       .         .
  14888.5   .           1.12(6)        .       .         .
  14893.0   .           1.31(7)        .       .         .
  14897.5   .           1.29(7)        .       .         .
  14901.9   .           1.13(6)        .       .         .
  14906.4   .           1.26(7)        .       .         .
  14910.9   .           1.22(7)        .       .         .
  14915.4   .           1.34(7)        .       .         .
  14919.8   .           1.26(7)        .       .         .
  14924.3   .           1.18(6)        .       .         .
  14928.8   .           1.35(7)        .       .         .
  14933.3   .           1.27(7)        .       .         .
  14937.7   .           1.21(7)        .       .         .
  14942.2   .           1.19(6)        .       .         .
  14946.7   .           1.22(7)        .       .         .
  14951.2   .           1.25(7)        .       .         .
  14955.7   .           1.31(7)        .       .         .
  14960.2   .           1.23(7)        .       .         .
  14964.6   .           1.07(6)        .       .         .
  14969.1   .           1.23(7)        .       .         .
  14973.6   .           1.21(7)        .       .         .
  14978.1   .           1.22(7)        .       .         .
  14982.6   .           1.27(7)        .       .         .
  14987.1   .           1.26(7)        .       .         .
  14991.6   .           1.18(7)        .       .         .
  14996.1   .           1.21(7)        .       .         .
  15000.6   .           1.19(7)        .       .         .
  15005.1   .           1.31(7)        .       .         .
  15009.6   .           1.23(7)        .       .         .
  15014.1   .           1.26(7)        .       .         .
  15018.6   .           1.30(7)        .       .         .
  15023.1   .           1.29(7)        .       .         .
  15027.6   .           1.19(7)        .       .         .
  15032.1   .           1.26(7)        .       .         .
  15036.6   .           1.24(7)        .       .         .
  15041.2   .           1.18(7)        .       .         .
  15045.7   .           1.26(7)        .       .         .
  15050.2   .           1.21(7)        .       .         .
  15054.7   .           1.24(7)        .       .         .
  15059.2   .           1.19(7)        .       .         .
  15063.7   .           1.20(7)        .       .         .
  15068.2   .           1.25(7)        .       .         .
  15072.8   .           1.28(7)        .       .         .
  15077.3   .           1.35(7)        .       .         .
  15081.8   .           1.26(6)        .       .         .
  15086.3   .           1.23(7)        .       .         .
  15090.9   .           1.36(7)        .       .         .
  15095.4   .           1.34(7)        .       .         .
  15099.9   .           1.23(6)        .       .         .
  15104.4   .           1.28(7)        .       .         .
  15109.0   .           1.23(7)        .       .         .
  15113.5   .           1.30(7)        .       .         .
  15118.0   .           1.26(7)        .       .         .
  15122.6   .           1.38(7)        .       .         .
  15127.1   .           1.30(7)        .       .         .
  15131.7   .           1.18(7)        .       .         .
  15136.2   .           1.27(6)        .       .         .
  15140.7   .           1.31(7)        .       .         .
  15145.3   .           1.17(6)        .       .         .
  15149.8   .           1.35(7)        .       .         .
  15154.4   .           1.35(7)        .       .         .
  15158.9   .           1.29(7)        .       .         .
  15163.5   .           1.22(7)        .       .         .
  15168.0   .           1.22(6)        .       .         .
  15172.6   .           1.24(6)        .       .         .
  15177.1   .           1.27(7)        .       .         .
  15181.7   .           1.29(7)        .       .         .
  15186.2   .           1.32(7)        .       .         .
  15190.8   .           1.32(7)        .       .         .
  15195.3   .           1.25(7)        .       .         .
  15199.9   .           1.24(7)        .       .         .
  15204.5   .           1.25(7)        .       .         .
  15209.0   .           1.35(7)        .       .         .
  15213.6   .           1.34(7)        .       .         .
  15218.1   .           1.29(7)        .       .         .
  15222.7   .           1.26(7)        .       .         .
  15227.3   .           1.19(6)        .       .         .
  15231.8   .           1.18(6)        .       .         .
  15236.4   .           1.23(6)        .       .         .
  15241.0   .           1.27(7)        .       .         .
  15245.6   .           1.31(7)        .       .         .
  15250.1   .           1.24(7)        .       .         .
  15254.7   .           1.24(7)        .       .         .
  15259.3   .           1.22(6)        .       .         .
  15263.9   .           1.21(6)        .       .         .
  15268.4   .           1.30(7)        .       .         .
  15273.0   .           1.31(7)        .       .         .
  15277.6   .           1.20(6)        .       .         .
  15282.2   .           1.33(7)        .       .         .
  15286.8   .           1.28(7)        .       .         .
  15291.4   .           1.36(7)        .       .         .
  15295.9   .           1.39(7)        .       .         .
  15300.5   .           1.38(7)        .       .         .
  15305.1   .           1.36(7)        .       .         .
  15309.7   .           1.29(7)        .       .         .
  15314.3   .           1.30(7)        .       .         .
  15318.9   .           1.27(7)        .       .         .
  15323.5   .           1.44(7)        .       .         .
  15328.1   .           1.31(7)        .       .         .
  15332.7   .           1.33(7)        .       .         .
  15337.3   .           1.17(6)        .       .         .
  15341.9   .           1.29(7)        .       .         .
  15346.5   .           1.31(6)        .       .         .
  15351.1   .           1.21(6)        .       .         .
  15355.7   .           1.30(7)        .       .         .
  15360.3   .           1.30(7)        .       .         .
  15364.9   .           1.25(6)        .       .         .
  15369.5   .           1.36(7)        .       .         .
  15374.1   .           1.31(7)        .       .         .
  15378.7   .           1.33(7)        .       .         .
  15383.4   .           1.10(6)        .       .         .
  15388.0   .           1.20(6)        .       .         .
  15392.6   .           1.33(7)        .       .         .
  15397.2   .           1.32(7)        .       .         .
  15401.8   .           1.41(7)        .       .         .
  15406.5   .           1.20(6)        .       .         .
  15411.1   .           1.23(6)        .       .         .
  15415.7   .           1.22(6)        .       .         .
  15420.3   .           1.25(7)        .       .         .
  15424.9   .           1.26(7)        .       .         .
  15429.6   .           1.33(7)        .       .         .
  15434.2   .           1.27(6)        .       .         .
  15438.8   .           1.31(6)        .       .         .
  15443.5   .           1.25(6)        .       .         .
  15448.1   .           1.28(6)        .       .         .
  15452.7   .           1.28(6)        .       .         .
  15457.4   .           1.30(7)        .       .         .
  15462.0   .           1.30(7)        .       .         .
  15466.6   .           1.37(7)        .       .         .
  15471.3   .           1.31(6)        .       .         .
  15475.9   .           1.26(6)        .       .         .
  15480.6   .           1.27(6)        .       .         .
  15485.2   .           1.19(6)        .       .         .
  15489.9   .           1.23(6)        .       .         .
  15494.5   .           1.20(6)        .       .         .
  15499.2   .           1.27(6)        .       .         .
  15503.8   .           1.24(6)        .       .         .
  15508.5   .           1.16(6)        .       .         .
  15513.1   .           1.22(6)        .       .         .
  15517.8   .           1.29(7)        .       .         .
  15522.4   .           1.26(6)        .       .         .
  15527.1   .           1.29(6)        .       .         .
  15531.7   .           1.28(7)        .       .         .
  15536.4   .           1.29(6)        .       .         .
  15541.1   .           1.22(6)        .       .         .
  15545.7   .           1.31(7)        .       .         .
  15550.4   .           1.30(7)        .       .         .
  15555.0   .           1.16(6)        .       .         .
  15559.7   .           1.23(6)        .       .         .
  15564.4   .           1.33(6)        .       .         .
  15569.0   .           1.25(6)        .       .         .
  15573.7   .           1.37(7)        .       .         .
  15578.4   .           1.35(7)        .       .         .
  15583.1   .           1.18(6)        .       .         .
  15587.7   .           1.29(6)        .       .         .
  15592.4   .           1.22(6)        .       .         .
  15597.1   .           1.14(6)        .       .         .
  15601.8   .           1.13(6)        .       .         .
  15606.5   .           1.26(6)        .       .         .
  15611.1   .           1.34(7)        .       .         .
  15615.8   .           1.29(7)        .       .         .
  15620.5   .           1.31(7)        .       .         .
  15625.2   .           1.20(6)        .       .         .
  15629.9   .           1.19(6)        .       .         .
  15634.6   .           1.22(6)        .       .         .
  15639.3   .           1.24(6)        .       .         .
  15643.9   .           1.25(6)        .       .         .
  15648.6   .           1.21(6)        .       .         .
  15653.3   .           1.27(6)        .       .         .
  15658.0   .           1.36(7)        .       .         .
  15662.7   .           1.16(6)        .       .         .
  15667.4   .           1.22(6)        .       .         .
  15672.1   .           1.24(6)        .       .         .
  15676.8   .           1.27(6)        .       .         .
  15681.5   .           1.31(6)        .       .         .
  15686.2   .           1.21(6)        .       .         .
  15690.9   .           1.28(6)        .       .         .
  15695.6   .           1.22(6)        .       .         .
  15700.4   .           1.29(6)        .       .         .
  15705.1   .           1.26(6)        .       .         .
  15709.8   .           1.17(6)        .       .         .
  15714.5   .           1.31(6)        .       .         .
  15719.2   .           1.29(6)        .       .         .
  15723.9   .           1.34(6)        .       .         .
  15728.6   .           1.27(6)        .       .         .
  15733.4   .           1.21(6)        .       .         .
  15738.1   .           1.35(7)        .       .         .
  15742.8   .           1.41(7)        .       .         .
  15747.5   .           1.34(6)        .       .         .
  15752.2   .           1.30(6)        .       .         .
  15757.0   .           1.40(7)        .       .         .
  15761.7   .           1.44(7)        .       .         .
  15766.4   .           1.47(7)        .       .         .
  15771.2   .           1.39(7)        .       .         .
  15775.9   .           1.40(7)        .       .         .
  15780.6   .           1.32(6)        .       .         .
  15785.4   .           1.21(6)        .       .         .
  15790.1   .           1.34(6)        .       .         .
  15794.8   .           1.42(7)        .       .         .
  15799.6   .           1.36(6)        .       .         .
  15804.3   .           1.23(6)        .       .         .
  15809.0   .           1.34(6)        .       .         .
  15813.8   .           1.32(6)        .       .         .
  15818.5   .           1.24(6)        .       .         .
  15823.3   .           1.29(6)        .       .         .
  15828.0   .           1.30(6)        .       .         .
  15832.8   .           1.31(6)        .       .         .
  15837.5   .           1.25(6)        .       .         .
  15842.3   .           1.30(6)        .       .         .
  15847.0   .           1.34(6)        .       .         .
  15851.8   .           1.22(6)        .       .         .
  15856.5   .           1.23(6)        .       .         .
  15861.3   .           1.16(6)        .       .         .
  15866.1   .           1.22(6)        .       .         .
  15870.8   .           1.24(6)        .       .         .
  15875.6   .           1.29(6)        .       .         .
  15880.3   .           1.25(6)        .       .         .
  15885.1   .           1.25(6)        .       .         .
  15889.9   .           1.36(6)        .       .         .
  15894.6   .           1.30(6)        .       .         .
  15899.4   .           1.29(6)        .       .         .
  15904.2   .           1.22(6)        .       .         .
  15908.9   .           1.29(6)        .       .         .
  15913.7   .           1.24(6)        .       .         .
  15918.5   .           1.36(6)        .       .         .
  15923.3   .           1.39(6)        .       .         .
  15928.0   .           1.43(7)        .       .         .
  15932.8   .           1.19(6)        .       .         .
  15937.6   .           1.37(6)        .       .         .
  15942.4   .           1.26(6)        .       .         .
  15947.2   .           1.30(6)        .       .         .
  15952.0   .           1.36(6)        .       .         .
  15956.7   .           1.25(6)        .       .         .
  15961.5   .           1.27(6)        .       .         .
  15966.3   .           1.30(6)        .       .         .
  15971.1   .           1.18(6)        .       .         .
  15975.9   .           1.26(6)        .       .         .
  15980.7   .           1.29(6)        .       .         .
  15985.5   .           1.34(6)        .       .         .
  15990.3   .           1.31(6)        .       .         .
  15995.1   .           1.39(6)        .       .         .
  15999.9   .           1.30(6)        .       .         .
  16004.7   .           1.38(6)        .       .         .
  16009.5   .           1.21(6)        .       .         .
  16014.3   .           1.38(6)        .       .         .
  16019.1   .           1.30(6)        .       .         .
  16023.9   .           1.31(6)        .       .         .
  16028.7   .           1.22(6)        .       .         .
  16033.5   .           1.30(6)        .       .         .
  16038.3   .           1.35(6)        .       .         .
  16043.1   .           1.35(6)        .       .         .
  16047.9   .           1.31(6)        .       .         .
  16052.8   .           1.35(6)        .       .         .
  16057.6   .           1.29(6)        .       .         .
  16062.4   .           1.18(6)        .       .         .
  16067.2   .           1.33(6)        .       .         .
  16072.0   .           1.28(6)        .       .         .
  16076.8   .           1.33(6)        .       .         .
  16081.7   .           1.43(7)        .       .         .
  16086.5   .           1.28(6)        .       .         .
  16091.3   .           1.30(6)        .       .         .
  16096.1   .           1.35(6)        .       .         .
  16101.0   .           1.35(6)        .       .         .
  16105.8   .           1.38(6)        .       .         .
  16110.6   .           1.31(6)        .       .         .
  16115.5   .           1.39(6)        .       .         .
  16120.3   .           1.32(6)        .       .         .
  16125.1   .           1.46(7)        .       .         .
  16130.0   .           1.37(6)        .       .         .
  16134.8   .           1.33(6)        .       .         .
  16139.7   .           1.39(6)        .       .         .
  16144.5   .           1.25(6)        .       .         .
  16149.3   .           1.26(6)        .       .         .
  16154.2   .           1.23(6)        .       .         .
  16159.0   .           1.31(6)        .       .         .
  16163.9   .           1.20(6)        .       .         .
  16168.7   .           1.31(6)        .       .         .
  16173.6   .           1.30(6)        .       .         .
  16178.4   .           1.24(6)        .       .         .
  16183.3   .           1.25(6)        .       .         .
  16188.1   .           1.21(6)        .       .         .
  16193.0   .           1.25(6)        .       .         .
  16197.9   .           1.32(6)        .       .         .
  16202.7   .           1.22(6)        .       .         .
  16207.6   .           1.31(6)        .       .         .
  16212.4   .           1.30(6)        .       .         .
  16217.3   .           1.21(6)        .       .         .
  16222.2   .           1.28(6)        .       .         .
  16227.0   .           1.39(6)        .       .         .
  16231.9   .           1.24(6)        .       .         .
  16236.8   .           1.31(6)        .       .         .
  16241.6   .           1.21(6)        .       .         .
  16246.5   .           1.26(6)        .       .         .
  16251.4   .           1.31(6)        .       .         .
  16256.3   .           1.34(6)        .       .         .
  16261.1   .           1.38(6)        .       .         .
  16266.0   .           1.45(6)        .       .         .
  16270.9   .           1.46(6)        .       .         .
  16275.8   .           1.38(6)        .       .         .
  16280.7   .           1.38(6)        .       .         .
  16285.5   .           1.36(6)        .       .         .
  16290.4   .           1.34(6)        .       .         .
  16295.3   .           1.37(6)        .       .         .
  16300.2   .           1.51(7)        .       .         .
  16305.1   .           1.44(6)        .       .         .
  16310.0   .           1.42(6)        .       .         .
  16314.9   .           1.36(6)        .       .         .
  16319.8   .           1.27(6)        .       .         .
  16324.7   .           1.29(6)        .       .         .
  16329.6   .           1.29(6)        .       .         .
  16334.5   .           1.26(6)        .       .         .
  16339.4   .           1.24(6)        .       .         .
  16344.3   .           1.31(6)        .       .         .
  16349.2   .           1.25(6)        .       .         .
  16354.1   .           1.30(6)        .       .         .
  16359.0   .           1.34(6)        .       .         .
  16363.9   .           1.33(6)        .       .         .
  16368.8   .           1.24(6)        .       .         .
  16373.7   .           1.26(6)        .       .         .
  16378.6   .           1.32(6)        .       .         .
  16383.5   .           1.24(6)        .       .         .
  16388.5   .           1.18(5)        .       .         .
  16393.4   .           1.32(6)        .       .         .
  16398.3   .           1.33(6)        .       .         .
  16403.2   .           1.34(6)        .       .         .
  16408.1   .           1.28(6)        .       .         .
  16413.1   .           1.35(6)        .       .         .
  16418.0   .           1.32(6)        .       .         .
  16422.9   .           1.28(6)        .       .         .
  16427.8   .           1.37(6)        .       .         .
  16432.8   .           1.32(6)        .       .         .
  16437.7   .           1.38(6)        .       .         .
  16442.6   .           1.26(6)        .       .         .
  16447.6   .           1.26(6)        .       .         .
  16452.5   .           1.32(6)        .       .         .
  16457.4   .           1.33(6)        .       .         .
  16462.4   .           1.37(6)        .       .         .
  16467.3   .           1.28(6)        .       .         .
  16472.2   .           1.30(6)        .       .         .
  16477.2   .           1.34(6)        .       .         .
  16482.1   .           1.45(7)        .       .         .
  16487.1   .           1.37(6)        .       .         .
  16492.0   .           1.37(6)        .       .         .
  16497.0   .           1.31(6)        .       .         .
  16501.9   .           1.29(6)        .       .         .
  16506.9   .           1.22(6)        .       .         .
  16511.8   .           1.30(6)        .       .         .
  16516.8   .           1.23(6)        .       .         .
  16521.7   .           1.25(6)        .       .         .
  16526.7   .           1.34(6)        .       .         .
  16531.6   .           1.37(6)        .       .         .
  16536.6   .           1.33(6)        .       .         .
  16541.6   .           1.39(6)        .       .         .
  16546.5   .           1.38(6)        .       .         .
  16551.5   .           1.38(6)        .       .         .
  16556.4   .           1.30(6)        .       .         .
  16561.4   .           1.27(6)        .       .         .
  16566.4   .           1.28(6)        .       .         .
  16571.4   .           1.35(6)        .       .         .
  16576.3   .           1.23(6)        .       .         .
  16581.3   .           1.24(6)        .       .         .
  16586.3   .           1.26(6)        .       .         .
  16591.2   .           1.17(5)        .       .         .
  16596.2   .           1.23(6)        .       .         .
  16601.2   .           1.24(5)        .       .         .
  16606.2   .           1.24(6)        .       .         .
  16611.2   .           1.32(6)        .       .         .
  16616.1   .           1.19(5)        .       .         .
  16621.1   .           1.23(6)        .       .         .
  16626.1   .           1.37(6)        .       .         .
  16631.1   .           1.49(6)        .       .         .
  16636.1   .           1.52(6)        .       .         .
  16641.1   .           1.49(6)        .       .         .
  16646.1   .           1.50(6)        .       .         .
  16651.1   .           1.33(6)        .       .         .
  16656.1   .           1.27(5)        .       .         .
  16661.1   .           1.37(6)        .       .         .
  16666.1   .           1.32(6)        .       .         .
  16671.1   .           1.41(6)        .       .         .
  16676.1   .           1.32(6)        .       .         .
  16681.1   .           1.27(6)        .       .         .
  16686.1   .           1.31(6)        .       .         .
  16691.1   .           1.30(6)        .       .         .
  16696.1   .           1.23(5)        .       .         .
  16701.1   .           1.32(6)        .       .         .
  16706.1   .           1.27(6)        .       .         .
  16711.1   .           1.27(6)        .       .         .
  16716.1   .           1.39(6)        .       .         .
  16721.1   .           1.41(6)        .       .         .
  16726.2   .           1.38(6)        .       .         .
  16731.2   .           1.31(6)        .       .         .
  16736.2   .           1.32(6)        .       .         .
  16741.2   .           1.38(6)        .       .         .
  16746.2   .           1.22(6)        .       .         .
  16751.3   .           1.23(5)        .       .         .
  16756.3   .           1.28(5)        .       .         .
  16761.3   .           1.24(6)        .       .         .
  16766.3   .           1.29(6)        .       .         .
  16771.4   .           1.33(6)        .       .         .
  16776.4   .           1.27(6)        .       .         .
  16781.4   .           1.32(6)        .       .         .
  16786.5   .           1.21(5)        .       .         .
  16791.5   .           1.28(6)        .       .         .
  16796.5   .           1.25(5)        .       .         .
  16801.6   .           1.21(5)        .       .         .
  16806.6   .           1.20(5)        .       .         .
  16811.7   .           1.41(6)        .       .         .
  16816.7   .           1.30(6)        .       .         .
  16821.8   .           1.35(6)        .       .         .
  16826.8   .           1.43(6)        .       .         .
  16831.9   .           1.29(5)        .       .         .
  16836.9   .           1.37(6)        .       .         .
  16842.0   .           1.34(6)        .       .         .
  16847.0   .           1.29(5)        .       .         .
  16852.1   .           1.28(6)        .       .         .
  16857.1   .           1.37(6)        .       .         .
  16862.2   .           1.43(6)        .       .         .
  16867.2   .           1.49(6)        .       .         .
  16872.3   .           1.51(6)        .       .         .
  16877.4   .           1.46(6)        .       .         .
  16882.4   .           1.44(6)        .       .         .
  16887.5   .           1.41(6)        .       .         .
  16892.5   .           1.31(6)        .       .         .
  16897.6   .           1.24(5)        .       .         .
  16902.7   .           1.40(6)        .       .         .
  16907.8   .           1.40(6)        .       .         .
  16912.8   .           1.38(6)        .       .         .
  16917.9   .           1.31(6)        .       .         .
  16923.0   .           1.33(6)        .       .         .
  16928.1   .           1.43(6)        .       .         .
  16933.1   .           1.40(6)        .       .         .
  16938.2   .           1.38(6)        .       .         .
  16943.3   .           1.33(6)        .       .         .
  16948.4   .           1.26(5)        .       .         .
  16953.5   .           1.30(6)        .       .         .
  16958.5   .           1.36(6)        .       .         .
  16963.6   .           1.23(5)        .       .         .
  16968.7   .           1.27(6)        .       .         .
  16973.8   .           1.33(6)        .       .         .
  16978.9   .           1.26(6)        .       .         .
  16984.0   .           1.28(5)        .       .         .
  16989.1   .           1.21(5)        .       .         .
  16994.2   .           1.33(6)        .       .         .
  16999.3   .           1.30(6)        .       .         .
  17004.4   .           1.27(6)        .       .         .
  17009.5   .           1.25(6)        .       .         .
  17014.6   .           1.19(5)        .       .         .
  17019.7   .           1.24(6)        .       .         .
  17024.8   .           1.18(5)        .       .         .
  17029.9   .           1.28(5)        .       .         .
  17035.0   .           1.25(5)        .       .         .
  17040.1   .           1.26(5)        .       .         .
  17045.2   .           1.25(6)        .       .         .
  17050.4   .           1.29(5)        .       .         .
  17055.5   .           1.37(6)        .       .         .
  17060.6   .           1.34(6)        .       .         .
  17065.7   .           1.49(6)        .       .         .
  17070.8   .           1.47(6)        .       .         .
  17075.9   .           1.41(6)        .       .         .
  17081.1   .           1.33(6)        .       .         .
  17086.2   .           1.29(5)        .       .         .
  17091.3   .           1.31(6)        .       .         .
  17096.4   .           1.22(5)        .       .         .
  17101.6   .           1.21(5)        .       .         .
  17106.7   .           1.34(6)        .       .         .
  17111.8   .           1.40(6)        .       .         .
  17117.0   .           1.36(6)        .       .         .
  17122.1   .           1.43(6)        .       .         .
  17127.2   .           1.40(6)        .       .         .
  17132.4   .           1.32(5)        .       .         .
  17137.5   .           1.36(6)        .       .         .
  17142.7   .           1.36(6)        .       .         .
  17147.8   .           1.34(6)        .       .         .
  17152.9   .           1.51(6)        .       .         .
  17158.1   .           1.39(6)        .       .         .
  17163.2   .           1.26(5)        .       .         .
  17168.4   .           1.34(6)        .       .         .
  17173.5   .           1.39(6)        .       .         .
  17178.7   .           1.41(6)        .       .         .
  17183.9   .           1.32(6)        .       .         .
  17189.0   .           1.28(5)        .       .         .
  17194.2   .           1.27(6)        .       .         .
  17199.3   .           1.35(6)        .       .         .
  17204.5   .           1.23(5)        .       .         .
  17209.6   .           1.33(6)        .       .         .
  17214.8   .           1.32(5)        .       .         .
  17220.0   .           1.37(6)        .       .         .
  17225.1   .           1.35(6)        .       .         .
  17230.3   .           1.33(6)        .       .         .
  17235.5   .           1.39(6)        .       .         .
  17240.6   .           1.40(6)        .       .         .
  17245.8   .           1.38(6)        .       .         .
  17251.0   .           1.38(6)        .       .         .
  17256.2   .           1.39(6)        .       .         .
  17261.3   .           1.26(5)        .       .         .
  17266.5   .           1.37(6)        .       .         .
  17271.7   .           1.34(6)        .       .         .
  17276.9   .           1.43(6)        .       .         .
  17282.1   .           1.45(6)        .       .         .
  17287.2   .           1.37(6)        .       .         .
  17292.4   .           1.27(5)        .       .         .
  17297.6   .           1.34(6)        .       .         .
  17302.8   .           1.32(6)        .       .         .
  17308.0   .           1.34(6)        .       .         .
  17313.2   .           1.30(5)        .       .         .
  17318.4   .           1.30(6)        .       .         .
  17323.6   .           1.36(6)        .       .         .
  17328.8   .           1.30(6)        .       .         .
  17334.0   .           1.35(6)        .       .         .
  17339.2   .           1.39(6)        .       .         .
  17344.4   .           1.40(6)        .       .         .
  17349.6   .           1.33(6)        .       .         .
  17354.8   .           1.35(6)        .       .         .
  17360.0   .           1.23(5)        .       .         .
  17365.2   .           1.13(5)        .       .         .
  17370.4   .           1.33(6)        .       .         .
  17375.6   .           1.28(5)        .       .         .
  17380.8   .           1.37(6)        .       .         .
  17386.0   .           1.36(6)        .       .         .
  17391.3   .           1.27(5)        .       .         .
  17396.5   .           1.17(5)        .       .         .
  17401.7   .           1.29(5)        .       .         .
  17406.9   .           1.34(6)        .       .         .
  17412.1   .           1.34(6)        .       .         .
  17417.4   .           1.30(5)        .       .         .
  17422.6   .           1.25(5)        .       .         .
  17427.8   .           1.25(5)        .       .         .
  17433.1   .           1.26(5)        .       .         .
  17438.3   .           1.22(5)        .       .         .
  17443.5   .           1.23(5)        .       .         .
  17448.7   .           1.43(6)        .       .         .
  17454.0   .           1.58(6)        .       .         .
  17459.2   .           1.44(6)        .       .         .
  17464.5   .           1.41(6)        .       .         .
  17469.7   .           1.32(6)        .       .         .
  17474.9   .           1.30(5)        .       .         .
  17480.2   .           1.37(6)        .       .         .
  17485.4   .           1.27(5)        .       .         .
  17490.7   .           1.34(6)        .       .         .
  17495.9   .           1.26(5)        .       .         .
  17501.2   .           1.28(5)        .       .         .
  17506.4   .           1.30(5)        .       .         .
  17511.7   .           1.28(5)        .       .         .
  17516.9   .           1.24(5)        .       .         .
  17522.2   .           1.21(5)        .       .         .
  17527.4   .           1.29(6)        .       .         .
  17532.7   .           1.26(5)        .       .         .
  17537.9   .           1.33(5)        .       .         .
  17543.2   .           1.27(5)        .       .         .
  17548.5   .           1.30(5)        .       .         .
  17553.7   .           1.27(5)        .       .         .
  17559.0   .           1.35(6)        .       .         .
  17564.3   .           1.38(6)        .       .         .
  17569.5   .           1.34(5)        .       .         .
  17574.8   .           1.27(5)        .       .         .
  17580.1   .           1.31(5)        .       .         .
  17585.4   .           1.24(5)        .       .         .
  17590.6   .           1.28(5)        .       .         .
  17595.9   .           1.27(5)        .       .         .
  17601.2   .           1.30(5)        .       .         .
  17606.5   .           1.25(5)        .       .         .
  17611.8   .           1.20(5)        .       .         .
  17617.0   .           1.22(5)        .       .         .
  17622.3   .           1.25(5)        .       .         .
  17627.6   .           1.28(5)        .       .         .
  17632.9   .           1.33(6)        .       .         .
  17638.2   .           1.34(6)        .       .         .
  17643.5   .           1.41(6)        .       .         .
  17648.8   .           1.30(5)        .       .         .
  17654.1   .           1.22(5)        .       .         .
  17659.4   .           1.32(6)        .       .         .
  17664.7   .           1.34(5)        .       .         .
  17670.0   .           1.30(5)        .       .         .
  17675.3   .           1.35(6)        .       .         .
  17680.6   .           1.36(6)        .       .         .
  17685.9   .           1.44(6)        .       .         .
  17691.2   .           1.32(5)        .       .         .
  17696.5   .           1.25(5)        .       .         .
  17701.8   .           1.21(5)        .       .         .
  17707.1   .           1.46(6)        .       .         .
  17712.4   .           1.33(5)        .       .         .
  17717.7   .           1.24(5)        .       .         .
  17723.0   .           1.25(5)        .       .         .
  17728.4   .           1.36(5)        .       .         .
  17733.7   .           1.35(5)        .       .         .
  17739.0   .           1.29(5)        .       .         .
  17744.3   .           1.30(5)        .       .         .
  17749.6   .           1.23(5)        .       .         .
  17755.0   .           1.19(5)        .       .         .
  17760.3   .           1.31(5)        .       .         .
  17765.6   .           1.31(5)        .       .         .
  17770.9   .           1.28(5)        .       .         .
  17776.3   .           1.36(5)        .       .         .
  17781.6   .           1.33(5)        .       .         .
  17786.9   .           1.27(5)        .       .         .
  17792.3   .           1.42(5)        .       .         .
  17797.6   .           1.42(6)        .       .         .
  17803.0   .           1.35(5)        .       .         .
  17808.3   .           1.40(6)        .       .         .
  17813.6   .           1.30(5)        .       .         .
  17819.0   .           1.21(5)        .       .         .
  17824.3   .           1.28(5)        .       .         .
  17829.7   .           1.41(6)        .       .         .
  17835.0   .           1.36(6)        .       .         .
  17840.4   .           1.37(6)        .       .         .
  17845.7   .           1.45(6)        .       .         .
  17851.1   .           1.30(5)        .       .         .
  17856.4   .           1.22(5)        .       .         .
  17861.8   .           1.27(5)        .       .         .
  17867.2   .           1.36(5)        .       .         .
  17872.5   .           1.38(6)        .       .         .
  17877.9   .           1.34(5)        .       .         .
  17883.2   .           1.38(6)        .       .         .
  17888.6   .           1.21(5)        .       .         .
  17894.0   .           1.24(5)        .       .         .
  17899.3   .           1.30(5)        .       .         .
  17904.7   .           1.31(5)        .       .         .
  17910.1   .           1.41(6)        .       .         .
  17915.5   .           1.43(5)        .       .         .
  17920.8   .           1.31(5)        .       .         .
  17926.2   .           1.30(5)        .       .         .
  17931.6   .           1.27(5)        .       .         .
  17937.0   .           1.35(5)        .       .         .
  17942.3   .           1.30(5)        .       .         .
  17947.7   .           1.39(5)        .       .         .
  17953.1   .           1.52(6)        .       .         .
  17958.5   .           1.54(6)        .       .         .
  17963.9   .           1.44(6)        .       .         .
  17969.3   .           1.35(5)        .       .         .
  17974.7   .           1.36(5)        .       .         .
  17980.1   .           1.30(5)        .       .         .
  17985.4   .           1.25(5)        .       .         .
  17990.8   .           1.30(5)        .       .         .
  17996.2   .           1.22(5)        .       .         .
  18001.6   .           1.27(5)        .       .         .
  18007.0   .           1.40(6)        .       .         .
  18012.4   .           1.43(6)        .       .         .
  18017.8   .           1.33(5)        .       .         .
  18023.3   .           1.36(5)        .       .         .
  18028.7   .           1.30(5)        .       .         .
  18034.1   .           1.37(5)        .       .         .
  18039.5   .           1.24(5)        .       .         .
  18044.9   .           1.26(5)        .       .         .
  18050.3   .           1.33(5)        .       .         .
  18055.7   .           1.15(5)        .       .         .
  18061.1   .           1.20(5)        .       .         .
  18066.6   .           1.24(5)        .       .         .
  18072.0   .           1.19(5)        .       .         .
  18077.4   .           1.36(5)        .       .         .
  18082.8   .           1.35(5)        .       .         .
  18088.2   .           1.29(5)        .       .         .
  18093.7   .           1.31(5)        .       .         .
  18099.1   .           1.24(5)        .       .         .
  18104.5   .           1.25(5)        .       .         .
  18110.0   .           1.33(5)        .       .         .
  18115.4   .           1.35(5)        .       .         .
  18120.8   .           1.28(5)        .       .         .
  18126.3   .           1.31(5)        .       .         .
  18131.7   .           1.33(5)        .       .         .
  18137.1   .           1.30(5)        .       .         .
  18142.6   .           1.41(6)        .       .         .
  18148.0   .           1.51(6)        .       .         .
  18153.5   .           1.54(6)        .       .         .
  18158.9   .           1.54(6)        .       .         .
  18164.4   .           1.46(6)        .       .         .
  18169.8   .           1.36(5)        .       .         .
  18175.3   .           1.24(5)        .       .         .
  18180.7   .           1.28(5)        .       .         .
  18186.2   .           1.32(5)        .       .         .
  18191.6   .           1.48(6)        .       .         .
  18197.1   .           1.45(5)        .       .         .
  18202.5   .           1.53(6)        .       .         .
  18208.0   .           1.54(6)        .       .         .
  18213.5   .           1.45(6)        .       .         .
  18218.9   .           1.37(5)        .       .         .
  18224.4   .           1.35(5)        .       .         .
  18229.9   .           1.36(5)        .       .         .
  18235.3   .           1.33(5)        .       .         .
  18240.8   .           1.31(5)        .       .         .
  18246.3   .           1.28(5)        .       .         .
  18251.8   .           1.25(5)        .       .         .
  18257.2   .           1.43(5)        .       .         .
  18262.7   .           1.45(6)        .       .         .
  18268.2   .           1.37(5)        .       .         .
  18273.7   .           1.34(5)        .       .         .
  18279.1   .           1.37(5)        .       .         .
  18284.6   .           1.32(5)        .       .         .
  18290.1   .           1.27(5)        .       .         .
  18295.6   .           1.36(5)        .       .         .
  18301.1   .           1.25(5)        .       .         .
  18306.6   .           1.25(5)        .       .         .
  18312.1   .           1.24(5)        .       .         .
  18317.6   .           1.31(5)        .       .         .
  18323.1   .           1.34(6)        .       .         .
  18328.6   .           1.34(5)        .       .         .
  18334.1   .           1.29(5)        .       .         .
  18339.6   .           1.31(5)        .       .         .
  18345.1   .           1.28(5)        .       .         .
  18350.6   .           1.32(5)        .       .         .
  18356.1   .           1.28(5)        .       .         .
  18361.6   .           1.24(5)        .       .         .
  18367.1   .           1.27(5)        .       .         .
  18372.6   .           1.26(5)        .       .         .
  18378.1   .           1.23(5)        .       .         .
  18383.6   .           1.34(5)        .       .         .
  18389.1   .           1.33(5)        .       .         .
  18394.6   .           1.33(5)        .       .         .
  18400.2   .           1.35(5)        .       .         .
  18405.7   .           1.34(5)        .       .         .
  18411.2   .           1.36(5)        .       .         .
  18416.7   .           1.37(5)        .       .         .
  18422.3   .           1.26(5)        .       .         .
  18427.8   .           1.39(5)        .       .         .
  18433.3   .           1.31(5)        .       .         .
  18438.8   .           1.29(5)        .       .         .
  18444.4   .           1.30(5)        .       .         .
  18449.9   .           1.31(5)        .       .         .
  18455.4   .           1.29(5)        .       .         .
  18461.0   .           1.25(5)        .       .         .
  18466.5   .           1.21(5)        .       .         .
  18472.1   .           1.28(5)        .       .         .
  18477.6   .           1.30(5)        .       .         .
  18483.1   .           1.22(5)        .       .         .
  18488.7   .           1.30(5)        .       .         .
  18494.2   .           1.30(5)        .       .         .
  18499.8   .           1.34(5)        .       .         .
  18505.3   .           1.33(5)        .       .         .
  18510.9   .           1.32(5)        .       .         .
  18516.4   .           1.33(5)        .       .         .
  18522.0   .           1.30(5)        .       .         .
  18527.5   .           1.27(5)        .       .         .
  18533.1   .           1.40(5)        .       .         .
  18538.7   .           1.50(6)        .       .         .
  18544.2   .           1.37(5)        .       .         .
  18549.8   .           1.37(5)        .       .         .
  18555.4   .           1.42(5)        .       .         .
  18560.9   .           1.31(5)        .       .         .
  18566.5   .           1.29(5)        .       .         .
  18572.1   .           1.28(5)        .       .         .
  18577.6   .           1.23(5)        .       .         .
  18583.2   .           1.27(5)        .       .         .
  18588.8   .           1.42(5)        .       .         .
  18594.4   .           1.31(5)        .       .         .
  18599.9   .           1.28(5)        .       .         .
  18605.5   .           1.30(5)        .       .         .
  18611.1   .           1.34(5)        .       .         .
  18616.7   .           1.32(5)        .       .         .
  18622.3   .           1.29(5)        .       .         .
  18627.9   .           1.25(5)        .       .         .
  18633.4   .           1.27(5)        .       .         .
  18639.0   .           1.38(5)        .       .         .
  18644.6   .           1.41(5)        .       .         .
  18650.2   .           1.40(5)        .       .         .
  18655.8   .           1.48(5)        .       .         .
  18661.4   .           1.45(5)        .       .         .
  18667.0   .           1.66(6)        .       .         .
  18672.6   .           1.78(6)        .       .         .
  18678.2   .           1.55(5)        .       .         .
  18683.8   .           1.49(5)        .       .         .
  18689.4   .           1.34(5)        .       .         .
  18695.0   .           1.35(5)        .       .         .
  18700.6   .           1.40(5)        .       .         .
  18706.2   .           1.22(5)        .       .         .
  18711.9   .           1.36(5)        .       .         .
  18717.5   .           1.39(5)        .       .         .
  18723.1   .           1.35(5)        .       .         .
  18728.7   .           1.37(5)        .       .         .
  18734.3   .           1.29(5)        .       .         .
  18739.9   .           1.34(5)        .       .         .
  18745.6   .           1.30(5)        .       .         .
  18751.2   .           1.23(5)        .       .         .
  18756.8   .           1.30(5)        .       .         .
  18762.4   .           1.26(5)        .       .         .
  18768.1   .           1.35(5)        .       .         .
  18773.7   .           1.33(5)        .       .         .
  18779.3   .           1.35(5)        .       .         .
  18785.0   .           1.46(5)        .       .         .
  18790.6   .           1.64(6)        .       .         .
  18796.2   .           1.49(5)        .       .         .
  18801.9   .           1.53(5)        .       .         .
  18807.5   .           1.53(6)        .       .         .
  18813.2   .           1.46(5)        .       .         .
  18818.8   .           1.39(5)        .       .         .
  18824.4   .           1.36(5)        .       .         .
  18830.1   .           1.34(5)        .       .         .
  18835.7   .           1.32(5)        .       .         .
  18841.4   .           1.27(5)        .       .         .
  18847.0   .           1.37(5)        .       .         .
  18852.7   .           1.39(5)        .       .         .
  18858.4   .           1.36(5)        .       .         .
  18864.0   .           1.45(5)        .       .         .
  18869.7   .           1.34(5)        .       .         .
  18875.3   .           1.36(5)        .       .         .
  18881.0   .           1.33(5)        .       .         .
  18886.7   .           1.31(5)        .       .         .
  18892.3   .           1.36(5)        .       .         .
  18898.0   .           1.39(5)        .       .         .
  18903.7   .           1.31(5)        .       .         .
  18909.3   .           1.36(5)        .       .         .
  18915.0   .           1.32(5)        .       .         .
  18920.7   .           1.32(5)        .       .         .
  18926.4   .           1.36(5)        .       .         .
  18932.0   .           1.44(5)        .       .         .
  18937.7   .           1.53(5)        .       .         .
  18943.4   .           1.74(6)        .       .         .
  18949.1   .           1.72(6)        .       .         .
  18954.8   .           1.62(6)        .       .         .
  18960.4   .           1.53(5)        .       .         .
  18966.1   .           1.37(5)        .       .         .
  18971.8   .           1.37(5)        .       .         .
  18977.5   .           1.30(5)        .       .         .
  18983.2   .           1.48(5)        .       .         .
  18988.9   .           1.54(5)        .       .         .
  18994.6   .           1.83(6)        .       .         .
  19000.3   .           1.92(6)        .       .         .
  19006.0   .           1.81(6)        .       .         .
  19011.7   .           1.57(6)        .       .         .
  19017.4   .           1.44(5)        .       .         .
  19023.1   .           1.35(5)        .       .         .
  19028.8   .           1.34(5)        .       .         .
  19034.5   .           1.30(5)        .       .         .
  19040.2   .           1.40(5)        .       .         .
  19046.0   .           1.29(5)        .       .         .
  19051.7   .           1.31(5)        .       .         .
  19057.4   .           1.23(5)        .       .         .
  19063.1   .           1.30(5)        .       .         .
  19068.8   .           1.31(5)        .       .         .
  19074.5   .           1.39(5)        .       .         .
  19080.3   .           1.39(5)        .       .         .
  19086.0   .           1.41(5)        .       .         .
  19091.7   .           1.39(5)        .       .         .
  19097.4   .           1.34(5)        .       .         .
  19103.2   .           1.32(5)        .       .         .
  19108.9   .           1.32(5)        .       .         .
  19114.6   .           1.35(5)        .       .         .
  19120.4   .           1.29(5)        .       .         .
  19126.1   .           1.37(5)        .       .         .
  19131.8   .           1.41(5)        .       .         .
  19137.6   .           1.37(5)        .       .         .
  19143.3   .           1.35(5)        .       .         .
  19149.1   .           1.31(5)        .       .         .
  19154.8   .           1.25(5)        .       .         .
  19160.6   .           1.31(5)        .       .         .
  19166.3   .           1.34(5)        .       .         .
  19172.1   .           1.28(5)        .       .         .
  19177.8   .           1.34(5)        .       .         .
  19183.6   .           1.39(5)        .       .         .
  19189.3   .           1.27(5)        .       .         .
  19195.1   .           1.30(5)        .       .         .
  19200.8   .           1.28(5)        .       .         .
  19206.6   .           1.53(5)        .       .         .
  19212.3   .           1.41(5)        .       .         .
  19218.1   .           1.48(5)        .       .         .
  19223.9   .           1.46(5)        .       .         .
  19229.6   .           1.48(5)        .       .         .
  19235.4   .           1.49(5)        .       .         .
  19241.2   .           1.53(5)        .       .         .
  19247.0   .           1.38(5)        .       .         .
  19252.7   .           1.28(5)        .       .         .
  19258.5   .           1.34(5)        .       .         .
  19264.3   .           1.35(5)        .       .         .
  19270.1   .           1.32(5)        .       .         .
  19275.8   .           1.36(5)        .       .         .
  19281.6   .           1.42(5)        .       .         .
  19287.4   .           1.38(5)        .       .         .
  19293.2   .           1.53(6)        .       .         .
  19299.0   .           1.37(5)        .       .         .
  19304.8   .           1.38(5)        .       .         .
  19310.6   .           1.25(5)        .       .         .
  19316.4    0.39992    1.25(5)         0.0     1.317    .
  19322.2    0.40004    1.37(5)        402.     1.317     1.330
  19328.0    0.40016    1.32(5)        409.     1.317     1.329
  19333.8    0.40028    1.31(5)        395.     1.317     1.329
  19339.6    0.40040    1.32(5)        401.     1.317     1.334
  19345.4    0.40052    1.36(5)        384.     1.317     1.348
  19351.2    0.40064    1.35(5)        410.     1.317     1.381
  19357.0    0.40076    1.43(5)        376.     1.317     1.440
  19362.8    0.40088    1.52(5)        344.1    1.317     1.512
  19368.6    0.40100    1.45(5)        384.     1.317     1.546
  19374.4    0.40112    1.42(5)        393.     1.317     1.526
  19380.2    0.40124    1.51(5)        361.     1.317     1.512
  19386.0    0.40136    1.45(5)        376.     1.316     1.500
  19391.8    0.40148    1.40(5)        378.     1.316     1.449
  19397.6    0.40160    1.37(5)        409.     1.316     1.389
  19403.5    0.40172    1.36(5)        411.     1.316     1.353
  19409.3    0.40184    1.32(5)        410.     1.316     1.337
  19415.1    0.40196    1.44(5)        356.     1.316     1.331
  19420.9    0.40209    1.38(5)        366.     1.316     1.330
  19426.8    0.40221    1.29(5)        431.     1.316     1.333
  19432.6    0.40233    1.27(5)        446.     1.316     1.342
  19438.4    0.40245    1.33(5)        408.     1.316     1.353
  19444.3    0.40257    1.33(5)        427.     1.316     1.354
  19450.1    0.40269    1.39(5)        372.     1.316     1.343
  19455.9    0.40281    1.36(5)        394.     1.316     1.332
  19461.8    0.40293    1.34(5)        400.     1.316     1.325
  19467.6    0.40305    1.34(5)        410.     1.316     1.322
  19473.4    0.40317    1.29(5)        423.     1.316     1.321
  19479.3    0.40329    1.32(5)        412.     1.316     1.321
  19485.1    0.40341    1.35(5)        404.     1.316     1.321
  19491.0    0.40354    1.30(5)        425.     1.316     1.321
  19496.8    0.40366    1.31(5)        408.     1.315     1.322
  19502.7    0.40378    1.30(5)        412.     1.315     1.324
  19508.5    0.40390    1.37(5)        385.     1.315     1.328
  19514.4    0.40402    1.32(5)        422.     1.315     1.339
  19520.2    0.40414    1.28(5)        444.     1.315     1.365
  19526.1    0.40426    1.43(5)        384.     1.315     1.417
  19531.9    0.40438    1.47(5)        363.     1.315     1.487
  19537.8    0.40451    1.62(5)        332.1    1.315     1.527
  19543.7    0.40463    1.53(5)        357.     1.315     1.486
  19549.5    0.40475    1.44(5)        384.     1.315     1.414
  19555.4    0.40487    1.42(5)        369.     1.315     1.368
  19561.3    0.40499    1.34(5)        413.     1.315     1.350
  19567.1    0.40511    1.30(5)        423.     1.315     1.350
  19573.0    0.40523    1.35(5)        410.     1.315     1.370
  19578.9    0.40536    1.45(5)        401.     1.315     1.428
  19584.7    0.40548    1.59(5)        350.1    1.315     1.544
  19590.6    0.40560    1.70(6)        316.1    1.315     1.691
  19596.5    0.40572    1.72(6)        304.5    1.314     1.760
  19602.4    0.40584    1.62(5)        332.8    1.314     1.654
  19608.2    0.40596    1.47(5)        363.     1.314     1.500
  19614.1    0.40609    1.41(5)        366.     1.314     1.404
  19620.0    0.40621    1.37(5)        399.     1.314     1.361
  19625.9    0.40633    1.39(5)        405.     1.314     1.343
  19631.8    0.40645    1.34(5)        426.     1.314     1.336
  19637.7    0.40657    1.37(5)        394.     1.314     1.333
  19643.6    0.40670    1.32(5)        405.     1.314     1.336
  19649.5    0.40682    1.33(5)        416.     1.314     1.345
  19655.4    0.40694    1.35(5)        404.     1.314     1.373
  19661.3    0.40706    1.52(5)        360.     1.314     1.432
  19667.2    0.40718    1.56(5)        351.     1.314     1.522
  19673.1    0.40731    1.66(6)        320.2    1.314     1.598
  19679.0    0.40743    1.57(5)        347.5    1.314     1.594
  19684.9    0.40755    1.49(5)        381.     1.314     1.557
  19690.8    0.40767    1.57(5)        342.5    1.314     1.544
  19696.7    0.40780    1.49(5)        365.     1.313     1.513
  19702.6    0.40792    1.45(5)        382.     1.313     1.441
  19708.5    0.40804    1.44(5)        393.     1.313     1.380
  19714.4    0.40816    1.32(5)        417.     1.313     1.348
  19720.3    0.40829    1.37(5)        384.     1.313     1.334
  19726.2    0.40841    1.37(5)        395.     1.313     1.327
  19732.1    0.40853    1.26(5)        441.     1.313     1.324
  19738.1    0.40865    1.31(5)        441.     1.313     1.322
  19744.0    0.40878    1.35(5)        411.     1.313     1.321
  19749.9    0.40890    1.29(5)        442.     1.313     1.320
  19755.8    0.40902    1.30(5)        426.     1.313     1.320
  19761.8    0.40914    1.23(5)        476.     1.313     1.319
  19767.7    0.40927    1.29(5)        437.     1.313     1.319
  19773.6    0.40939    1.30(5)        413.     1.313     1.319
  19779.6    0.40951    1.36(5)        420.     1.313     1.320
  19785.5    0.40964    1.25(5)        457.     1.313     1.320
  19791.4    0.40976    1.28(5)        452.     1.312     1.321
  19797.4    0.40988    1.37(5)        408.     1.312     1.322
  19803.3    0.41000    1.32(5)        446.     1.312     1.324
  19809.2    0.41013    1.31(5)        443.     1.312     1.329
  19815.2    0.41025    1.31(5)        415.     1.312     1.339
  19821.1    0.41037    1.34(5)        403.     1.312     1.359
  19827.1    0.41050    1.49(5)        366.     1.312     1.396
  19833.0    0.41062    1.43(5)        391.     1.312     1.455
  19839.0    0.41074    1.59(5)        342.2    1.312     1.554
  19844.9    0.41087    1.82(6)        306.4    1.312     1.716
  19850.9    0.41099    1.77(6)        327.8    1.312     1.877
  19856.8    0.41111    1.81(6)        305.4    1.312     1.860
  19862.8    0.41124    1.64(5)        332.4    1.312     1.666
  19868.8    0.41136    1.54(5)        351.     1.312     1.496
  19874.7    0.41148    1.47(5)        389.     1.312     1.408
  19880.7    0.41161    1.45(5)        388.     1.312     1.376
  19886.6    0.41173    1.32(5)        433.     1.311     1.377
  19892.6    0.41185    1.49(5)        399.     1.311     1.414
  19898.6    0.41198    1.51(5)        394.     1.311     1.518
  19904.5    0.41210    1.82(6)        329.1    1.311     1.711
  19910.5    0.41223    2.02(6)        288.1    1.311     1.929
  19916.5    0.41235    2.01(6)        293.4    1.311     1.976
  19922.5    0.41247    1.75(5)        339.8    1.311     1.774
  19928.4    0.41260    1.54(5)        378.     1.311     1.554
  19934.4    0.41272    1.45(5)        407.     1.311     1.428
  19940.4    0.41284    1.44(5)        400.     1.311     1.372
  19946.4    0.41297    1.49(5)        386.     1.311     1.348
  19952.4    0.41309    1.39(5)        414.     1.311     1.336
  19958.3    0.41322    1.33(5)        420.     1.311     1.330
  19964.3    0.41334    1.31(5)        427.     1.311     1.327
  19970.3    0.41346    1.52(5)        358.     1.311     1.327
  19976.3    0.41359    1.45(5)        363.     1.310     1.330
  19982.3    0.41371    1.46(5)        359.     1.310     1.339
  19988.3    0.41384    1.42(5)        358.     1.310     1.356
  19994.3    0.41396    1.49(5)        337.5    1.310     1.381
  20000.3    0.41408    1.46(5)        333.8    1.310     1.413
  20006.3    0.41421    1.55(6)        316.4    1.310     1.463
  20012.3    0.41433    1.67(6)        282.6    1.310     1.531
  20018.3    0.41446    1.52(6)        306.5    1.310     1.557
  20024.3    0.41458    1.46(6)        310.5    1.310     1.494
  20030.3    0.41471    1.39(6)        315.0    1.310     1.411
  20036.3    0.41483    1.46(6)        291.0    1.310     1.361
  20042.3    0.41496    1.32(6)        315.0    1.310     1.339
  20048.3    0.41508    1.38(6)        293.0    1.310     1.332
  20054.4    0.41520    1.43(6)        261.9    1.310     1.334
  20060.4    0.41533    1.28(6)        277.9    1.309     1.348
  20066.4    0.41545    1.40(8)        174.3    1.309     1.383
  20072.4    0.41558    1.51(8)        144.7    1.309     1.438
  20078.4    0.41570    1.53(8)        141.5    1.309     1.480
  20084.5    0.41583    1.41(8)        163.2    1.309     1.460
  20090.5    0.41595    1.39(8)        161.4    1.309     1.401
  20096.5    0.41608    1.32(7)        183.6    1.309     1.356
  20102.5    0.41620    1.19(7)        213.2    1.309     1.334
  20108.6    0.41633    1.26(7)        190.1    1.309     1.324
  20114.6    0.41645    1.33(8)        172.1    1.309     1.319
  20120.6    0.41658    1.19(7)        211.3    1.309     1.317
  20126.7    0.41670    1.27(7)        189.4    1.309     1.316
  20132.7    0.41683    1.29(7)        189.9    1.309     1.316
  20138.8    0.41695    1.28(7)        202.5    1.309     1.317
  20144.8    0.41708    1.24(7)        213.5    1.309     1.318
  20150.8    0.41720    1.27(7)        197.0    1.308     1.321
  20156.9    0.41733    1.38(7)        180.1    1.308     1.329
  20162.9    0.41745    1.24(7)        214.7    1.308     1.350
  20169.0    0.41758    1.34(7)        203.8    1.308     1.401
  20175.0    0.41770    1.46(7)        185.9    1.308     1.492
  20181.1    0.41783    1.56(8)        169.9    1.308     1.596
  20187.1    0.41795    1.60(8)        164.0    1.308     1.620
  20193.2    0.41808    1.52(7)        191.9    1.308     1.526
  20199.3    0.41821    1.34(7)        212.6    1.308     1.424
  20205.3    0.41833    1.19(6)        259.5    1.308     1.365
  20211.4    0.41846    1.20(6)        247.7    1.308     1.339
  20217.4    0.41858    1.23(6)        251.5    1.308     1.329
  20223.5    0.41871    1.35(7)        204.6    1.308     1.327
  20229.6    0.41883    1.25(6)        251.5    1.308     1.334
  20235.6    0.41896    1.44(7)        210.4    1.307     1.354
  20241.7    0.41908    1.32(6)        239.4    1.307     1.387
  20247.8    0.41921    1.41(7)        229.6    1.307     1.412
  20253.9    0.41934    1.37(6)        245.8    1.307     1.400
  20259.9    0.41946    1.22(6)        290.2    1.307     1.365
  20266.0    0.41959    1.12(6)        329.7    1.307     1.338
  20272.1    0.41971    1.23(6)        310.3    1.307     1.325
  20278.2    0.41984    1.27(6)        308.4    1.307     1.319
  20284.3    0.41997    1.33(6)        299.9    1.307     1.317
  20290.3    0.42009    1.30(6)        304.1    1.307     1.317
  20296.4    0.42022    1.27(6)        315.4    1.307     1.318
  20302.5    0.42034    1.31(6)        311.4    1.307     1.320
  20308.6    0.42047    1.31(6)        316.2    1.307     1.328
  20314.7    0.42060    1.36(6)        322.7    1.306     1.346
  20320.8    0.42072    1.53(6)        287.3    1.306     1.386
  20326.9    0.42085    1.45(6)        311.5    1.306     1.456
  20333.0    0.42098    1.55(6)        305.6    1.306     1.534
  20339.1    0.42110    1.61(6)        308.3    1.306     1.578
  20345.2    0.42123    1.65(6)        299.0    1.306     1.615
  20351.3    0.42135    1.79(6)        265.3    1.306     1.696
  20357.4    0.42148    1.76(6)        300.5    1.306     1.744
  20363.5    0.42161    1.60(5)        354.     1.306     1.647
  20369.6    0.42173    1.44(5)        386.     1.306     1.499
  20375.7    0.42186    1.49(5)        346.5    1.306     1.402
  20381.8    0.42199    1.38(5)        399.     1.306     1.355
  20388.0    0.42211    1.35(5)        413.     1.306     1.335
  20394.1    0.42224    1.40(5)        410.     1.305     1.327
  20400.2    0.42237    1.41(5)        399.     1.305     1.325
  20406.3    0.42249    1.38(5)        428.     1.305     1.329
  20412.4    0.42262    1.33(5)        424.     1.305     1.341
  20418.6    0.42275    1.36(5)        413.     1.305     1.356
  20424.7    0.42287    1.35(5)        418.     1.305     1.360
  20430.8    0.42300    1.31(5)        418.     1.305     1.346
  20436.9    0.42313    1.34(5)        409.     1.305     1.330
  20443.1    0.42325    1.34(5)        421.     1.305     1.320
  20449.2    0.42338    1.31(5)        439.     1.305     1.316
  20455.3    0.42351    1.36(5)        430.     1.305     1.314
  20461.5    0.42364    1.26(5)        445.     1.305     1.313
  20467.6    0.42376    1.36(5)        427.     1.305     1.313
  20473.8    0.42389    1.35(5)        433.     1.304     1.314
  20479.9    0.42402    1.29(5)        443.     1.304     1.316
  20486.0    0.42414    1.36(5)        422.     1.304     1.319
  20492.2    0.42427    1.38(5)        413.     1.304     1.326
  20498.3    0.42440    1.39(5)        427.     1.304     1.341
  20504.5    0.42453    1.38(5)        437.     1.304     1.368
  20510.6    0.42465    1.53(5)        360.     1.304     1.412
  20516.8    0.42478    1.43(5)        405.     1.304     1.488
  20522.9    0.42491    1.60(5)        361.     1.304     1.630
  20529.1    0.42504    1.93(6)        295.8    1.304     1.808
  20535.3    0.42516    1.85(6)        305.0    1.304     1.871
  20541.4    0.42529    1.52(5)        398.     1.304     1.721
  20547.6    0.42542    1.49(5)        388.     1.304     1.533
  20553.7    0.42555    1.46(5)        401.     1.303     1.420
  20559.9    0.42567    1.50(5)        380.     1.303     1.369
  20566.1    0.42580    1.37(5)        450.     1.303     1.351
  20572.2    0.42593    1.40(5)        438.     1.303     1.354
  20578.4    0.42606    1.43(5)        405.     1.303     1.384
  20584.6    0.42619    1.44(5)        405.     1.303     1.466
  20590.8    0.42631    1.66(5)        355.     1.303     1.624
  20596.9    0.42644    1.90(6)        313.2    1.303     1.809
  20603.1    0.42657    1.76(5)        338.3    1.303     1.861
  20609.3    0.42670    1.58(5)        379.     1.303     1.702
  20615.5    0.42683    1.49(5)        421.     1.303     1.518
  20621.7    0.42695    1.42(5)        421.     1.303     1.409
  20627.9    0.42708    1.35(5)        450.     1.303     1.359
  20634.0    0.42721    1.27(5)        482.     1.302     1.336
  20640.2    0.42734    1.37(5)        414.     1.302     1.326
  20646.4    0.42747    1.31(5)        460.     1.302     1.320
  20652.6    0.42760    1.29(5)        441.     1.302     1.318
  20658.8    0.42772    1.31(5)        425.     1.302     1.317
  20665.0    0.42785    1.28(5)        478.     1.302     1.318
  20671.2    0.42798    1.32(5)        468.     1.302     1.324
  20677.4    0.42811    1.34(5)        445.     1.302     1.337
  20683.6    0.42824    1.41(5)        428.     1.302     1.362
  20689.8    0.42837    1.41(5)        432.     1.302     1.397
  20696.0    0.42849    1.43(5)        434.     1.302     1.443
  20702.2    0.42862    1.55(5)        388.     1.302     1.527
  20708.5    0.42875    1.70(5)        348.3    1.301     1.657
  20714.7    0.42888    1.78(6)        308.1    1.301     1.747
  20720.9    0.42901    1.61(5)        358.     1.301     1.672
  20727.1    0.42914    1.40(5)        444.     1.301     1.519
  20733.3    0.42927    1.43(5)        417.     1.301     1.410
  20739.5    0.42940    1.43(5)        399.     1.301     1.356
  20745.8    0.42952    1.28(5)        484.     1.301     1.332
  20752.0    0.42965    1.30(5)        460.     1.301     1.321
  20758.2    0.42978    1.29(5)        453.     1.301     1.315
  20764.4    0.42991    1.31(5)        422.     1.301     1.312
  20770.7    0.43004    1.33(5)        438.     1.301     1.309
  20776.9    0.43017    1.30(5)        474.     1.301     1.308
  20783.1    0.43030    1.30(5)        465.     1.300     1.307
  20789.4    0.43043    1.35(5)        444.     1.300     1.307
  20795.6    0.43056    1.31(5)        458.     1.300     1.306
  20801.8    0.43069    1.32(5)        440.     1.300     1.306
  20808.1    0.43081    1.31(5)        436.     1.300     1.306
  20814.3    0.43094    1.32(5)        449.     1.300     1.305
  20820.6    0.43107    1.30(5)        463.     1.300     1.306
  20826.8    0.43120    1.28(5)        448.     1.300     1.306
  20833.1    0.43133    1.25(5)        473.     1.300     1.306
  20839.3    0.43146    1.31(5)        437.     1.300     1.307
  20845.6    0.43159    1.41(5)        390.     1.300     1.307
  20851.8    0.43172    1.30(5)        446.     1.300     1.309
  20858.1    0.43185    1.33(5)        425.     1.299     1.311
  20864.3    0.43198    1.33(5)        437.     1.299     1.315
  20870.6    0.43211    1.40(5)        418.     1.299     1.324
  20876.8    0.43224    1.37(5)        430.     1.299     1.348
  20883.1    0.43237    1.50(5)        367.     1.299     1.408
  20889.4    0.43250    1.55(5)        385.     1.299     1.528
  20895.6    0.43263    1.77(6)        326.4    1.299     1.687
  20901.9    0.43276    1.66(5)        347.0    1.299     1.768
  20908.2    0.43289    1.58(5)        380.     1.299     1.666
  20914.5    0.43302    1.35(5)        446.     1.299     1.510
  20920.7    0.43315    1.37(5)        443.     1.299     1.407
  20927.0    0.43328    1.40(5)        420.     1.299     1.360
  20933.3    0.43341    1.35(5)        410.     1.298     1.342
  20939.6    0.43354    1.31(5)        456.     1.298     1.341
  20945.8    0.43367    1.47(5)        401.     1.298     1.360
  20952.1    0.43380    1.40(5)        428.     1.298     1.420
  20958.4    0.43393    1.60(5)        390.     1.298     1.557
  20964.7    0.43406    1.90(6)        318.3    1.298     1.772
  20971.0    0.43419    2.10(6)        270.2    1.298     1.946
  20977.3    0.43432    1.82(6)        317.3    1.298     1.880
  20983.6    0.43445    1.60(5)        382.     1.298     1.657
  20989.9    0.43458    1.51(5)        388.     1.298     1.481
  20996.2    0.43471    1.41(5)        409.     1.298     1.390
  21002.5    0.43484    1.31(5)        450.     1.298     1.348
  21008.8    0.43497    1.33(5)        420.     1.297     1.329
  21015.1    0.43510    1.36(5)        432.     1.297     1.321
  21021.4    0.43523    1.33(5)        430.     1.297     1.316
  21027.7    0.43536    1.29(5)        471.     1.297     1.315
  21034.0    0.43549    1.35(5)        446.     1.297     1.317
  21040.3    0.43562    1.31(5)        445.     1.297     1.326
  21046.6    0.43575    1.37(5)        441.     1.297     1.351
  21052.9    0.43589    1.42(5)        422.     1.297     1.411
  21059.2    0.43602    1.54(5)        410.     1.297     1.515
  21065.6    0.43615    1.56(5)        396.     1.297     1.620
  21071.9    0.43628    1.60(5)        368.     1.297     1.623
  21078.2    0.43641    1.51(5)        408.     1.296     1.528
  21084.5    0.43654    1.42(5)        432.     1.296     1.449
  21090.8    0.43667    1.42(5)        429.     1.296     1.411
  21097.2    0.43680    1.38(5)        432.     1.296     1.380
  21103.5    0.43693    1.28(4)        504.     1.296     1.348
  21109.8    0.43706    1.31(5)        484.     1.296     1.326
  21116.2    0.43720    1.32(5)        445.     1.296     1.314
  21122.5    0.43733    1.28(5)        472.     1.296     1.308
  21128.8    0.43746    1.33(5)        435.     1.296     1.305
  21135.2    0.43759    1.29(5)        450.     1.296     1.304
  21141.5    0.43772    1.32(5)        446.     1.296     1.304
  21147.9    0.43785    1.34(5)        436.     1.296     1.306
  21154.2    0.43798    1.35(5)        465.     1.295     1.312
  21160.6    0.43811    1.38(5)        406.     1.295     1.320
  21166.9    0.43825    1.26(5)        466.     1.295     1.323
  21173.3    0.43838    1.25(5)        484.     1.295     1.317
  21179.6    0.43851    1.33(5)        422.     1.295     1.309
  21186.0    0.43864    1.29(5)        476.     1.295     1.303
  21192.3    0.43877    1.29(5)        453.     1.295     1.301
  21198.7    0.43890    1.35(5)        425.     1.295     1.300
  21205.0    0.43904    1.31(5)        444.     1.295     1.299
  21211.4    0.43917    1.27(5)        488.     1.295     1.299
  21217.8    0.43930    1.36(5)        430.     1.295     1.299
  21224.1    0.43943    1.26(5)        493.     1.294     1.300
  21230.5    0.43956    1.31(5)        454.     1.294     1.301
  21236.9    0.43970    1.30(5)        446.     1.294     1.303
  21243.2    0.43983    1.35(5)        446.     1.294     1.309
  21249.6    0.43996    1.37(5)        446.     1.294     1.323
  21256.0    0.44009    1.32(5)        451.     1.294     1.346
  21262.4    0.44022    1.39(5)        419.     1.294     1.371
  21268.7    0.44036    1.44(5)        406.     1.294     1.385
  21275.1    0.44049    1.43(5)        413.     1.294     1.404
  21281.5    0.44062    1.51(5)        393.     1.294     1.448
  21287.9    0.44075    1.52(5)        390.     1.294     1.488
  21294.3    0.44088    1.50(5)        390.     1.293     1.465
  21300.7    0.44102    1.33(5)        470.     1.293     1.402
  21307.0    0.44115    1.35(5)        481.     1.293     1.352
  21313.4    0.44128    1.35(5)        439.     1.293     1.327
  21319.8    0.44141    1.35(5)        424.     1.293     1.317
  21326.2    0.44155    1.42(5)        432.     1.293     1.315
  21332.6    0.44168    1.41(5)        409.     1.293     1.321
  21339.0    0.44181    1.36(5)        425.     1.293     1.341
  21345.4    0.44194    1.43(5)        427.     1.293     1.395
  21351.8    0.44208    1.48(5)        409.     1.293     1.509
  21358.2    0.44221    1.76(5)        335.3    1.293     1.667
  21364.6    0.44234    1.82(6)        313.0    1.292     1.758
  21371.0    0.44247    1.63(5)        359.     1.292     1.668
  21377.5    0.44261    1.44(5)        414.     1.292     1.512
  21383.9    0.44274    1.34(5)        472.     1.292     1.405
  21390.3    0.44287    1.32(5)        458.     1.292     1.351
  21396.7    0.44301    1.39(5)        427.     1.292     1.327
  21403.1    0.44314    1.30(5)        478.     1.292     1.315
  21409.5    0.44327    1.21(4)        542.     1.292     1.310
  21416.0    0.44340    1.29(5)        477.     1.292     1.308
  21422.4    0.44354    1.34(5)        451.     1.292     1.308
  21428.8    0.44367    1.37(5)        448.     1.292     1.310
  21435.3    0.44380    1.41(5)        418.     1.291     1.315
  21441.7    0.44394    1.31(5)        460.     1.291     1.329
  21448.1    0.44407    1.40(5)        418.     1.291     1.363
  21454.5    0.44420    1.45(5)        395.     1.291     1.431
  21461.0    0.44434    1.53(5)        394.     1.291     1.520
  21467.4    0.44447    1.59(5)        384.     1.291     1.583
  21473.9    0.44460    1.63(5)        374.     1.291     1.613
  21480.3    0.44474    1.74(5)        361.     1.291     1.706
  21486.8    0.44487    1.89(6)        329.8    1.291     1.862
  21493.2    0.44500    1.82(5)        334.4    1.291     1.910
  21499.6    0.44514    1.62(5)        370.     1.291     1.744
  21506.1    0.44527    1.50(5)        414.     1.290     1.546
  21512.5    0.44540    1.41(5)        443.     1.290     1.424
  21519.0    0.44554    1.38(5)        426.     1.290     1.365
  21525.5    0.44567    1.35(5)        454.     1.290     1.340
  21531.9    0.44581    1.33(5)        464.     1.290     1.332
  21538.4    0.44594    1.39(5)        426.     1.290     1.338
  21544.8    0.44607    1.45(5)        420.     1.290     1.369
  21551.3    0.44621    1.46(5)        454.     1.290     1.452
  21557.8    0.44634    1.70(5)        355.     1.290     1.615
  21564.2    0.44648    1.91(6)        307.5    1.290     1.811
  21570.7    0.44661    1.91(6)        302.2    1.289     1.874
  21577.2    0.44674    1.60(5)        397.     1.289     1.719
  21583.6    0.44688    1.51(5)        408.     1.289     1.530
  21590.1    0.44701    1.40(5)        437.     1.289     1.412
  21596.6    0.44715    1.39(5)        439.     1.289     1.355
  21603.1    0.44728    1.31(5)        485.     1.289     1.329
  21609.6    0.44741    1.32(5)        472.     1.289     1.316
  21616.0    0.44755    1.28(5)        474.     1.289     1.310
  21622.5    0.44768    1.23(4)        507.     1.289     1.307
  21629.0    0.44782    1.26(5)        481.     1.289     1.306
  21635.5    0.44795    1.28(5)        488.     1.289     1.305
  21642.0    0.44809    1.27(4)        495.     1.288     1.306
  21648.5    0.44822    1.34(5)        441.     1.288     1.308
  21655.0    0.44835    1.40(5)        404.     1.288     1.312
  21661.5    0.44849    1.37(5)        430.     1.288     1.320
  21668.0    0.44862    1.30(5)        490.     1.288     1.340
  21674.5    0.44876    1.44(5)        431.     1.288     1.392
  21681.0    0.44889    1.55(5)        412.     1.288     1.526
  21687.5    0.44903    1.87(5)        333.0    1.288     1.795
  21694.0    0.44916    2.34(6)        256.8    1.288     2.149
  21700.5    0.44930    2.41(6)        250.4    1.288     2.323
  21707.0    0.44943    1.94(6)        325.8    1.288     2.094
  21713.5    0.44957    1.62(5)        396.     1.287     1.751
  21720.0    0.44970    1.46(5)        438.     1.287     1.522
  21726.5    0.44984    1.39(5)        438.     1.287     1.408
  21733.1    0.44997    1.37(5)        437.     1.287     1.355
  21739.6    0.45011    1.40(5)        424.     1.287     1.331
  21746.1    0.45024    1.34(5)        475.     1.287     1.319
  21752.6    0.45038    1.42(5)        409.     1.287     1.316
  21759.2    0.45051    1.37(5)        420.     1.287     1.324
  21765.7    0.45065    1.40(5)        441.     1.287     1.348
  21772.2    0.45078    1.39(5)        440.     1.287     1.384
  21778.7    0.45092    1.40(5)        446.     1.286     1.410
  21785.3    0.45105    1.40(5)        447.     1.286     1.392
  21791.8    0.45119    1.31(5)        461.     1.286     1.353
  21798.3    0.45132    1.41(5)        433.     1.286     1.324
  21804.9    0.45146    1.36(5)        452.     1.286     1.309
  21811.4    0.45160    1.26(4)        511.     1.286     1.302
  21818.0    0.45173    1.30(5)        463.     1.286     1.299
  21824.5    0.45187    1.34(5)        437.     1.286     1.298
  21831.1    0.45200    1.26(5)        483.     1.286     1.297
  21837.6    0.45214    1.30(5)        460.     1.286     1.298
  21844.2    0.45227    1.28(5)        482.     1.285     1.301
  21850.7    0.45241    1.31(5)        481.     1.285     1.307
  21857.3    0.45254    1.34(5)        451.     1.285     1.323
  21863.8    0.45268    1.35(5)        458.     1.285     1.367
  21870.4    0.45282    1.47(5)        418.     1.285     1.469
  21877.0    0.45295    1.67(5)        357.     1.285     1.651
  21883.5    0.45309    1.92(6)        314.9    1.285     1.841
  21890.1    0.45322    1.82(6)        327.3    1.285     1.856
  21896.6    0.45336    1.64(5)        383.     1.285     1.680
  21903.2    0.45350    1.43(5)        438.     1.285     1.509
  21909.8    0.45363    1.36(5)        482.     1.285     1.413
  21916.4    0.45377    1.37(5)        454.     1.284     1.364
  21922.9    0.45390    1.34(5)        452.     1.284     1.334
  21929.5    0.45404    1.36(5)        458.     1.284     1.315
  21936.1    0.45418    1.35(5)        423.     1.284     1.305
  21942.7    0.45431    1.42(5)        429.     1.284     1.299
  21949.3    0.45445    1.35(5)        456.     1.284     1.296
  21955.8    0.45459    1.30(5)        484.     1.284     1.294
  21962.4    0.45472    1.23(5)        484.     1.284     1.293
  21969.0    0.45486    1.32(5)        471.     1.284     1.292
  21975.6    0.45500    1.28(4)        495.     1.284     1.293
  21982.2    0.45513    1.31(5)        447.     1.283     1.295
  21988.8    0.45527    1.31(5)        482.     1.283     1.299
  21995.4    0.45541    1.31(4)        495.     1.283     1.302
  22002.0    0.45554    1.34(5)        477.     1.283     1.300
  22008.6    0.45568    1.27(5)        479.     1.283     1.296
  22015.2    0.45582    1.34(5)        478.     1.283     1.294
  22021.8    0.45595    1.33(5)        439.     1.283     1.293
  22028.4    0.45609    1.28(5)        480.     1.283     1.293
  22035.0    0.45623    1.31(5)        471.     1.283     1.293
  22041.6    0.45636    1.33(5)        451.     1.283     1.294
  22048.2    0.45650    1.34(5)        466.     1.282     1.295
  22054.8    0.45664    1.33(5)        471.     1.282     1.297
  22061.5    0.45677    1.39(5)        427.     1.282     1.299
  22068.1    0.45691    1.33(5)        445.     1.282     1.302
  22074.7    0.45705    1.31(5)        486.     1.282     1.306
  22081.3    0.45719    1.29(5)        493.     1.282     1.314
  22088.0    0.45732    1.28(4)        538.     1.282     1.328
  22094.6    0.45746    1.28(4)        517.     1.282     1.356
  22101.2    0.45760    1.43(5)        430.     1.282     1.405
  22107.8    0.45773    1.59(5)        411.     1.282     1.494
  22114.5    0.45787    1.78(5)        347.3    1.281     1.694
  22121.1    0.45801    2.20(6)        292.7    1.281     2.132
  22127.7    0.45815    3.15(7)        188.7    1.281     2.781
  22134.4    0.45828    3.36(8)        175.1    1.281     3.221
  22141.0    0.45842    2.61(7)        236.5    1.281     2.918
  22147.7    0.45856    2.03(6)        316.6    1.281     2.273
  22154.3    0.45870    1.67(5)        383.     1.281     1.798
  22161.0    0.45883    1.57(5)        396.     1.281     1.549
  22167.6    0.45897    1.45(5)        426.     1.281     1.432
  22174.3    0.45911    1.44(5)        426.     1.281     1.378
  22180.9    0.45925    1.34(5)        453.     1.280     1.355
  22187.6    0.45939    1.42(5)        434.     1.280     1.353
  22194.2    0.45952    1.50(5)        412.     1.280     1.383
  22200.9    0.45966    1.43(5)        488.     1.280     1.478
  22207.5    0.45980    1.75(5)        375.     1.280     1.670
  22214.2    0.45994    1.96(6)        306.0    1.280     1.911
  22220.9    0.46007    2.04(6)        290.4    1.280     2.003
  22227.5    0.46021    1.69(5)        373.     1.280     1.825
  22234.2    0.46035    1.51(5)        410.     1.280     1.594
  22240.9    0.46049    1.39(5)        449.     1.280     1.444
  22247.5    0.46063    1.35(5)        480.     1.280     1.368
  22254.2    0.46077    1.29(5)        482.     1.279     1.332
  22260.9    0.46090    1.30(5)        474.     1.279     1.314
  22267.6    0.46104    1.26(4)        495.     1.279     1.304
  22274.2    0.46118    1.28(5)        490.     1.279     1.299
  22280.9    0.46132    1.33(5)        461.     1.279     1.296
  22287.6    0.46146    1.32(5)        490.     1.279     1.295
  22294.3    0.46160    1.33(5)        481.     1.279     1.294
  22301.0    0.46173    1.27(5)        486.     1.279     1.296
  22307.7    0.46187    1.29(4)        501.     1.279     1.302
  22314.4    0.46201    1.30(5)        477.     1.278     1.320
  22321.1    0.46215    1.37(5)        457.     1.278     1.356
  22327.8    0.46229    1.51(5)        414.     1.278     1.406
  22334.5    0.46243    1.45(5)        415.     1.278     1.437
  22341.2    0.46257    1.47(5)        426.     1.278     1.432
  22347.9    0.46271    1.43(5)        444.     1.278     1.441
  22354.6    0.46284    1.40(5)        462.     1.278     1.494
  22361.3    0.46298    1.53(5)        396.     1.278     1.542
  22368.0    0.46312    1.48(5)        429.     1.278     1.507
  22374.7    0.46326    1.46(5)        416.     1.278     1.423
  22381.4    0.46340    1.35(5)        464.     1.277     1.358
  22388.1    0.46354    1.33(5)        457.     1.277     1.322
  22394.8    0.46368    1.23(4)        508.     1.277     1.306
  22401.6    0.46382    1.32(5)        457.     1.277     1.298
  22408.3    0.46396    1.24(4)        505.     1.277     1.296
  22415.0    0.46410    1.33(5)        462.     1.277     1.298
  22421.7    0.46423    1.36(5)        451.     1.277     1.308
  22428.4    0.46437    1.39(5)        439.     1.277     1.338
  22435.2    0.46451    1.47(5)        434.     1.277     1.406
  22441.9    0.46465    1.62(5)        398.     1.277     1.511
  22448.6    0.46479    1.61(5)        398.     1.276     1.589
  22455.4    0.46493    1.57(5)        389.     1.276     1.550
  22462.1    0.46507    1.37(5)        457.     1.276     1.448
  22468.8    0.46521    1.35(5)        470.     1.276     1.368
  22475.6    0.46535    1.26(4)        504.     1.276     1.325
  22482.3    0.46549    1.28(5)        479.     1.276     1.304
  22489.1    0.46563    1.29(4)        500.     1.276     1.294
  22495.8    0.46577    1.27(5)        489.     1.276     1.289
  22502.6    0.46591    1.31(5)        486.     1.276     1.286
  22509.3    0.46605    1.27(4)        504.     1.276     1.285
  22516.1    0.46619    1.22(4)        520.     1.275     1.284
  22522.8    0.46633    1.22(4)        527.     1.275     1.284
  22529.6    0.46647    1.25(4)        508.     1.275     1.284
  22536.3    0.46661    1.22(4)        524.     1.275     1.285
  22543.1    0.46675    1.28(4)        506.     1.275     1.286
  22549.9    0.46689    1.41(5)        436.     1.275     1.288
  22556.6    0.46703    1.23(4)        515.     1.275     1.291
  22563.4    0.46717    1.21(4)        532.     1.275     1.300
  22570.2    0.46731    1.24(4)        530.     1.275     1.322
  22576.9    0.46745    1.35(5)        485.     1.275     1.381
  22583.7    0.46759    1.48(5)        444.     1.274     1.505
  22590.5    0.46773    1.75(5)        346.4    1.274     1.680
  22597.3    0.46787    1.84(6)        321.9    1.274     1.786
  22604.0    0.46801    1.63(5)        373.     1.274     1.696
  22610.8    0.46815    1.53(5)        402.     1.274     1.531
  22617.6    0.46829    1.42(5)        425.     1.274     1.413
  22624.4    0.46843    1.35(5)        448.     1.274     1.351
  22631.2    0.46857    1.27(5)        480.     1.274     1.322
  22638.0    0.46871    1.29(5)        491.     1.274     1.310
  22644.8    0.46885    1.32(5)        483.     1.274     1.307
  22651.6    0.46900    1.37(5)        462.     1.273     1.314
  22658.4    0.46914    1.24(4)        501.     1.273     1.340
  22665.1    0.46928    1.44(5)        454.     1.273     1.413
  22671.9    0.46942    1.64(5)        400.     1.273     1.584
  22678.8    0.46956    2.01(6)        302.6    1.273     1.855
  22685.6    0.46970    2.06(6)        303.2    1.273     2.080
  22692.4    0.46984    1.84(5)        345.8    1.273     2.008
  22699.2    0.46998    1.53(5)        418.     1.273     1.745
  22706.0    0.47012    1.40(5)        472.     1.273     1.527
  22712.8    0.47026    1.29(4)        507.     1.272     1.406
  22719.6    0.47040    1.29(4)        506.     1.272     1.346
  22726.4    0.47055    1.26(4)        516.     1.272     1.317
  22733.2    0.47069    1.26(4)        508.     1.272     1.302
  22740.1    0.47083    1.33(5)        452.     1.272     1.294
  22746.9    0.47097    1.31(5)        488.     1.272     1.290
  22753.7    0.47111    1.40(5)        448.     1.272     1.287
  22760.5    0.47125    1.24(4)        522.     1.272     1.286
  22767.4    0.47139    1.26(4)        501.     1.272     1.286
  22774.2    0.47153    1.31(5)        466.     1.272     1.287
  22781.0    0.47168    1.24(4)        503.     1.271     1.290
  22787.9    0.47182    1.26(4)        497.     1.271     1.299
  22794.7    0.47196    1.31(4)        494.     1.271     1.317
  22801.5    0.47210    1.35(5)        480.     1.271     1.346
  22808.4    0.47224    1.32(5)        489.     1.271     1.378
  22815.2    0.47238    1.34(5)        491.     1.271     1.417
  22822.1    0.47253    1.51(5)        432.     1.271     1.514
  22828.9    0.47267    1.78(5)        356.     1.271     1.714
  22835.8    0.47281    2.09(6)        289.3    1.271     1.940
  22842.6    0.47295    1.91(6)        324.6    1.271     1.966
  22849.5    0.47309    1.71(5)        358.     1.270     1.760
  22856.3    0.47324    1.39(5)        459.     1.270     1.545
  22863.2    0.47338    1.28(4)        502.     1.270     1.414
  22870.0    0.47352    1.34(5)        489.     1.270     1.348
  22876.9    0.47366    1.22(4)        522.     1.270     1.315
  22883.8    0.47380    1.27(4)        535.     1.270     1.299
  22890.6    0.47395    1.32(4)        494.     1.270     1.290
  22897.5    0.47409    1.26(4)        503.     1.270     1.284
  22904.3    0.47423    1.29(5)        480.     1.270     1.281
  22911.2    0.47437    1.25(5)        485.     1.270     1.279
  22918.1    0.47452    1.23(4)        505.     1.269     1.278
  22925.0    0.47466    1.26(4)        501.     1.269     1.277
  22931.8    0.47480    1.22(4)        529.     1.269     1.276
  22938.7    0.47494    1.18(4)        540.     1.269     1.275
  22945.6    0.47509    1.18(4)        546.     1.269     1.275
  22952.5    0.47523    1.18(4)        578.     1.269     1.274
  22959.4    0.47537    1.23(4)        524.     1.269     1.274
  22966.3    0.47551    1.27(5)        486.     1.269     1.274
  22973.2    0.47566    1.25(4)        505.     1.269     1.274
  22980.0    0.47580    1.23(4)        501.     1.268     1.274
  22986.9    0.47594    1.25(4)        504.     1.268     1.274
  22993.8    0.47608    1.24(4)        531.     1.268     1.274
  23000.7    0.47623    1.27(4)        524.     1.268     1.275
  23007.6    0.47637    1.24(4)        529.     1.268     1.275
  23014.5    0.47651    1.27(4)        508.     1.268     1.276
  23021.4    0.47666    1.29(4)        524.     1.268     1.278
  23028.4    0.47680    1.28(4)        509.     1.268     1.281
  23035.3    0.47694    1.24(4)        550.     1.268     1.287
  23042.2    0.47708    1.35(5)        440.     1.268     1.299
  23049.1    0.47723    1.27(4)        520.     1.267     1.319
  23056.0    0.47737    1.25(4)        512.     1.267     1.346
  23062.9    0.47751    1.28(5)        486.     1.267     1.383
  23069.8    0.47766    1.45(5)        436.     1.267     1.472
  23076.8    0.47780    1.68(5)        379.     1.267     1.672
  23083.7    0.47794    2.04(6)        302.4    1.267     1.948
  23090.6    0.47809    2.02(6)        314.8    1.267     2.087
  23097.5    0.47823    1.77(5)        374.     1.267     1.918
  23104.5    0.47838    1.46(5)        452.     1.267     1.657
  23111.4    0.47852    1.38(5)        478.     1.266     1.475
  23118.3    0.47866    1.32(4)        512.     1.266     1.378
  23125.3    0.47881    1.32(4)        498.     1.266     1.331
  23132.2    0.47895    1.34(5)        481.     1.266     1.307
  23139.1    0.47909    1.26(4)        506.     1.266     1.296
  23146.1    0.47924    1.22(4)        527.     1.266     1.292
  23153.0    0.47938    1.26(4)        528.     1.266     1.294
  23160.0    0.47952    1.27(4)        531.     1.266     1.308
  23166.9    0.47967    1.30(4)        516.     1.266     1.351
  23173.9    0.47981    1.43(5)        462.     1.266     1.435
  23180.8    0.47996    1.55(5)        409.     1.265     1.538
  23187.8    0.48010    1.53(5)        416.     1.265     1.572
  23194.7    0.48024    1.39(5)        472.     1.265     1.496
  23201.7    0.48039    1.40(5)        460.     1.265     1.401
  23208.6    0.48053    1.26(4)        531.     1.265     1.339
  23215.6    0.48068    1.21(4)        588.     1.265     1.307
  23222.6    0.48082    1.27(5)        491.     1.265     1.291
  23229.5    0.48097    1.30(5)        487.     1.265     1.283
  23236.5    0.48111    1.30(5)        483.     1.265     1.278
  23243.5    0.48125    1.30(4)        503.     1.264     1.276
  23250.5    0.48140    1.28(5)        493.     1.264     1.275
  23257.4    0.48154    1.26(4)        510.     1.264     1.275
  23264.4    0.48169    1.18(4)        578.     1.264     1.276
  23271.4    0.48183    1.22(4)        558.     1.264     1.278
  23278.4    0.48198    1.26(4)        512.     1.264     1.283
  23285.3    0.48212    1.37(5)        472.     1.264     1.294
  23292.3    0.48227    1.27(4)        498.     1.264     1.327
  23299.3    0.48241    1.39(5)        469.     1.264     1.404
  23306.3    0.48256    1.60(5)        413.     1.264     1.533
  23313.3    0.48270    1.69(5)        375.     1.263     1.654
  23320.3    0.48285    1.53(5)        410.     1.263     1.647
  23327.3    0.48299    1.40(5)        463.     1.263     1.550
  23334.3    0.48314    1.39(5)        479.     1.263     1.493
  23341.3    0.48328    1.51(5)        439.     1.263     1.504
  23348.3    0.48343    1.56(5)        404.     1.263     1.520
  23355.3    0.48357    1.40(5)        464.     1.263     1.470
  23362.3    0.48372    1.34(5)        488.     1.263     1.393
  23369.3    0.48386    1.39(5)        466.     1.263     1.337
  23376.3    0.48401    1.28(4)        515.     1.262     1.307
  23383.3    0.48415    1.23(4)        545.     1.262     1.292
  23390.4    0.48430    1.23(4)        525.     1.262     1.284
  23397.4    0.48444    1.29(4)        531.     1.262     1.281
  23404.4    0.48459    1.27(4)        518.     1.262     1.282
  23411.4    0.48473    1.17(4)        569.     1.262     1.287
  23418.4    0.48488    1.26(4)        536.     1.262     1.303
  23425.5    0.48502    1.32(4)        514.     1.262     1.349
  23432.5    0.48517    1.55(5)        422.     1.262     1.454
  23439.5    0.48531    1.62(5)        406.     1.262     1.619
  23446.6    0.48546    1.71(5)        368.     1.261     1.748
  23453.6    0.48561    1.60(5)        388.     1.261     1.697
  23460.6    0.48575    1.51(5)        427.     1.261     1.542
  23467.7    0.48590    1.34(5)        486.     1.261     1.417
  23474.7    0.48604    1.34(5)        472.     1.261     1.345
  23481.7    0.48619    1.33(5)        468.     1.261     1.309
  23488.8    0.48633    1.32(4)        495.     1.261     1.291
  23495.8    0.48648    1.19(4)        573.     1.261     1.282
  23502.9    0.48663    1.21(4)        572.     1.261     1.277
  23509.9    0.48677    1.28(4)        517.     1.260     1.274
  23517.0    0.48692    1.24(4)        521.     1.260     1.273
  23524.0    0.48706    1.23(4)        525.     1.260     1.272
  23531.1    0.48721    1.25(4)        528.     1.260     1.272
  23538.2    0.48736    1.17(4)        564.     1.260     1.272
  23545.2    0.48750    1.25(4)        506.     1.260     1.273
  23552.3    0.48765    1.25(4)        508.     1.260     1.275
  23559.3    0.48780    1.23(4)        555.     1.260     1.278
  23566.4    0.48794    1.18(4)        578.     1.260     1.282
  23573.5    0.48809    1.36(5)        469.     1.260     1.290
  23580.6    0.48824    1.28(4)        523.     1.259     1.308
  23587.6    0.48838    1.37(5)        453.     1.259     1.353
  23594.7    0.48853    1.57(5)        431.     1.259     1.477
  23601.8    0.48868    1.78(5)        375.     1.259     1.743
  23608.9    0.48882    2.32(6)        277.6    1.259     2.129
  23615.9    0.48897    2.46(6)        248.2    1.259     2.379
  23623.0    0.48912    2.05(6)        320.5    1.259     2.203
  23630.1    0.48926    1.69(5)        395.     1.259     1.848
  23637.2    0.48941    1.45(5)        462.     1.259     1.581
  23644.3    0.48956    1.34(4)        503.     1.258     1.433
  23651.4    0.48970    1.34(5)        483.     1.258     1.359
  23658.5    0.48985    1.33(4)        520.     1.258     1.321
  23665.6    0.49000    1.27(4)        525.     1.258     1.302
  23672.7    0.49014    1.32(5)        489.     1.258     1.294
  23679.8    0.49029    1.24(4)        516.     1.258     1.292
  23686.9    0.49044    1.32(4)        520.     1.258     1.301
  23694.0    0.49058    1.37(5)        486.     1.258     1.332
  23701.1    0.49073    1.44(5)        460.     1.258     1.415
  23708.2    0.49088    1.58(5)        422.     1.258     1.566
  23715.3    0.49103    1.75(5)        370.     1.257     1.726
  23722.4    0.49117    1.70(5)        401.     1.257     1.738
  23729.6    0.49132    1.50(5)        465.     1.257     1.597
  23736.7    0.49147    1.40(5)        484.     1.257     1.454
  23743.8    0.49162    1.34(4)        507.     1.257     1.365
  23750.9    0.49176    1.30(4)        522.     1.257     1.318
  23758.0    0.49191    1.26(4)        539.     1.257     1.294
  23765.2    0.49206    1.24(4)        535.     1.257     1.282
  23772.3    0.49221    1.29(5)        487.     1.257     1.276
  23779.4    0.49235    1.26(4)        551.     1.256     1.272
  23786.6    0.49250    1.23(4)        531.     1.256     1.270
  23793.7    0.49265    1.25(4)        535.     1.256     1.269
  23800.8    0.49280    1.22(4)        541.     1.256     1.269
  23808.0    0.49295    1.28(4)        500.     1.256     1.269
  23815.1    0.49309    1.26(4)        544.     1.256     1.269
  23822.3    0.49324    1.27(4)        544.     1.256     1.271
  23829.4    0.49339    1.30(4)        503.     1.256     1.273
  23836.6    0.49354    1.26(4)        507.     1.256     1.276
  23843.7    0.49369    1.30(4)        518.     1.256     1.281
  23850.9    0.49383    1.33(4)        509.     1.255     1.290
  23858.0    0.49398    1.27(4)        559.     1.255     1.312
  23865.2    0.49413    1.40(5)        493.     1.255     1.371
  23872.3    0.49428    1.54(5)        467.     1.255     1.527
  23879.5    0.49443    1.96(5)        343.9    1.255     1.853
  23886.7    0.49458    2.39(6)        267.0    1.255     2.298
  23893.8    0.49472    2.51(6)        246.1    1.255     2.533
  23901.0    0.49487    2.06(6)        323.4    1.255     2.287
  23908.2    0.49502    1.68(5)        404.     1.255     1.887
  23915.3    0.49517    1.57(5)        401.     1.254     1.599
  23922.5    0.49532    1.30(4)        533.     1.254     1.440
  23929.7    0.49547    1.29(4)        525.     1.254     1.359
  23936.9    0.49562    1.25(4)        523.     1.254     1.317
  23944.1    0.49576    1.32(4)        519.     1.254     1.295
  23951.2    0.49591    1.29(4)        529.     1.254     1.282
  23958.4    0.49606    1.28(4)        561.     1.254     1.275
  23965.6    0.49621    1.34(5)        472.     1.254     1.270
  23972.8    0.49636    1.25(4)        521.     1.254     1.267
  23980.0    0.49651    1.28(4)        512.     1.253     1.265
  23987.2    0.49666    1.25(4)        522.     1.253     1.263
  23994.4    0.49681    1.21(4)        570.     1.253     1.262
  24001.6    0.49696    1.23(4)        518.     1.253     1.261
  24008.8    0.49710    1.23(4)        538.     1.253     1.260
  24016.0    0.49725    1.20(4)        582.     1.253     1.259
  24023.2    0.49740    1.19(4)        606.     1.253     1.259
  24030.4    0.49755    1.28(4)        519.     1.253     1.258
  24037.6    0.49770    1.24(4)        548.     1.253     1.258
  24044.8    0.49785    1.25(4)        533.     1.253     1.258
  24052.0    0.49800    1.24(4)        563.     1.252     1.258
  24059.2    0.49815    1.18(4)        555.     1.252     1.258
  24066.5    0.49830    1.21(4)        563.     1.252     1.258
  24073.7    0.49845    1.31(4)        521.     1.252     1.258
  24080.9    0.49860    1.24(4)        534.     1.252     1.258
  24088.1    0.49875    1.25(4)        539.     1.252     1.259
  24095.4    0.49890    1.23(4)        545.     1.252     1.259
  24102.6    0.49905    1.19(4)        567.     1.252     1.260
  24109.8    0.49920    1.22(4)        566.     1.252     1.262
  24117.1    0.49935    1.28(4)        521.     1.251     1.265
  24124.3    0.49950    1.24(4)        548.     1.251     1.272
  24131.5    0.49965    1.22(4)        555.     1.251     1.284
  24138.8    0.49980    1.30(4)        536.     1.251     1.301
  24146.0    0.49995    1.29(4)        562.     1.251     1.319
  24153.2    0.50010    1.26(4)        568.     1.251     1.356
  24160.5    0.50025    1.47(5)        462.     1.251     1.459
  24167.7    0.50040    1.68(5)        401.     1.251     1.674
  24175.0    0.50055    2.05(6)        316.8    1.251     1.939
  24182.2    0.50070    1.96(5)        333.7    1.251     2.027
  24189.5    0.50085    1.75(5)        382.     1.250     1.839
  24196.8    0.50100    1.45(5)        484.     1.250     1.603
  24204.0    0.50115    1.29(4)        542.     1.250     1.445
  24211.3    0.50130    1.34(4)        498.     1.250     1.359
  24218.5    0.50145    1.27(4)        545.     1.250     1.315
  24225.8    0.50160    1.32(4)        504.     1.250     1.293
  24233.1    0.50175    1.31(4)        519.     1.250     1.281
  24240.3    0.50190    1.25(4)        552.     1.250     1.276
  24247.6    0.50205    1.29(4)        545.     1.250     1.276
  24254.9    0.50220    1.25(4)        521.     1.249     1.282
  24262.2    0.50235    1.31(4)        535.     1.249     1.303
  24269.4    0.50250    1.34(4)        530.     1.249     1.363
  24276.7    0.50265    1.61(5)        409.     1.249     1.489
  24284.0    0.50280    1.75(5)        383.     1.249     1.662
  24291.3    0.50296    1.81(5)        359.     1.249     1.750
  24298.6    0.50311    1.58(5)        409.     1.249     1.654
  24305.9    0.50326    1.37(4)        499.     1.249     1.501
  24313.2    0.50341    1.34(4)        527.     1.249     1.391
  24320.5    0.50356    1.36(5)        480.     1.248     1.330
  24327.8    0.50371    1.29(4)        544.     1.248     1.298
  24335.0    0.50386    1.29(4)        529.     1.248     1.282
  24342.4    0.50401    1.28(4)        549.     1.248     1.273
  24349.7    0.50416    1.29(4)        514.     1.248     1.269
  24357.0    0.50432    1.30(4)        532.     1.248     1.267
  24364.3    0.50447    1.25(4)        546.     1.248     1.266
  24371.6    0.50462    1.31(4)        506.     1.248     1.267
  24378.9    0.50477    1.22(4)        556.     1.248     1.268
  24386.2    0.50492    1.30(4)        508.     1.248     1.271
  24393.5    0.50507    1.25(4)        576.     1.247     1.277
  24400.8    0.50522    1.35(4)        525.     1.247     1.288
  24408.2    0.50538    1.36(4)        495.     1.247     1.316
  24415.5    0.50553    1.48(5)        468.     1.247     1.391
  24422.8    0.50568    1.71(5)        409.     1.247     1.571
  24430.1    0.50583    2.01(5)        338.1    1.247     1.875
  24437.5    0.50598    2.27(6)        286.6    1.247     2.162
  24444.8    0.50613    2.10(6)        322.5    1.247     2.152
  24452.1    0.50629    1.98(5)        342.5    1.247     1.938
  24459.5    0.50644    1.83(5)        375.     1.246     1.832
  24466.8    0.50659    2.00(5)        338.4    1.246     1.938
  24474.1    0.50674    2.23(6)        291.9    1.246     2.129
  24481.5    0.50689    2.10(6)        315.8    1.246     2.110
  24488.8    0.50705    1.74(5)        400.     1.246     1.857
  24496.2    0.50720    1.48(5)        473.     1.246     1.608
  24503.5    0.50735    1.38(4)        524.     1.246     1.450
  24510.9    0.50750    1.30(4)        532.     1.246     1.365
  24518.2    0.50766    1.35(5)        493.     1.246     1.321
  24525.6    0.50781    1.32(4)        521.     1.246     1.297
  24532.9    0.50796    1.32(4)        504.     1.245     1.285
  24540.3    0.50811    1.28(4)        540.     1.245     1.280
  24547.7    0.50826    1.28(4)        547.     1.245     1.279
  24555.0    0.50842    1.33(4)        525.     1.245     1.285
  24562.4    0.50857    1.34(4)        514.     1.245     1.309
  24569.8    0.50872    1.39(4)        506.     1.245     1.379
  24577.1    0.50888    1.66(5)        420.     1.245     1.534
  24584.5    0.50903    1.93(5)        353.     1.245     1.765
  24591.9    0.50918    1.95(5)        349.9    1.245     1.920
  24599.3    0.50933    1.77(5)        386.     1.244     1.825
  24606.6    0.50949    1.59(5)        436.     1.244     1.619
  24614.0    0.50964    1.40(5)        484.     1.244     1.458
  24621.4    0.50979    1.42(5)        468.     1.244     1.364
  24628.8    0.50995    1.32(4)        523.     1.244     1.315
  24636.2    0.51010    1.20(4)        615.     1.244     1.289
  24643.6    0.51025    1.22(4)        601.     1.244     1.275
  24651.0    0.51040    1.30(4)        515.     1.244     1.267
  24658.4    0.51056    1.36(4)        497.     1.244     1.262
  24665.8    0.51071    1.28(4)        535.     1.244     1.260
  24673.2    0.51086    1.27(4)        562.     1.243     1.258
  24680.6    0.51102    1.24(4)        571.     1.243     1.257
  24688.0    0.51117    1.27(4)        564.     1.243     1.257
  24695.4    0.51132    1.27(4)        578.     1.243     1.257
  24702.8    0.51148    1.24(4)        579.     1.243     1.257
  24710.2    0.51163    1.29(4)        553.     1.243     1.258
  24717.6    0.51178    1.23(4)        614.     1.243     1.260
  24725.0    0.51194    1.27(4)        562.     1.243     1.262
  24732.4    0.51209    1.23(4)        597.     1.243     1.266
  24739.8    0.51225    1.37(4)        520.     1.242     1.272
  24747.3    0.51240    1.42(5)        481.     1.242     1.284
  24754.7    0.51255    1.39(4)        519.     1.242     1.316
  24762.1    0.51271    1.53(5)        449.     1.242     1.403
  24769.6    0.51286    1.88(5)        353.     1.242     1.611
  24777.0    0.51301    2.20(6)        306.3    1.242     1.957
  24784.4    0.51317    2.45(6)        273.2    1.242     2.267
  24791.9    0.51332    2.13(6)        325.4    1.242     2.217
  24799.3    0.51348    1.77(5)        406.     1.242     1.909
  24806.7    0.51363    1.54(5)        452.     1.241     1.632
  24814.2    0.51378    1.50(5)        465.     1.241     1.463
  24821.6    0.51394    1.47(5)        461.     1.241     1.374
  24829.1    0.51409    1.46(5)        472.     1.241     1.328
  24836.5    0.51425    1.38(4)        507.     1.241     1.305
  24844.0    0.51440    1.30(4)        566.     1.241     1.295
  24851.4    0.51456    1.33(4)        532.     1.241     1.293
  24858.9    0.51471    1.35(4)        514.     1.241     1.299
  24866.3    0.51486    1.44(5)        475.     1.241     1.319
  24873.8    0.51502    1.41(4)        527.     1.241     1.378
  24881.2    0.51517    1.70(5)        426.     1.240     1.545
  24888.7    0.51533    2.12(6)        326.9    1.240     1.940
  24896.2    0.51548    2.79(6)        241.4    1.240     2.584
  24903.6    0.51564    3.34(7)        200.3    1.240     3.136
  24911.1    0.51579    2.72(6)        257.1    1.240     3.006
  24918.6    0.51595    2.07(5)        347.7    1.240     2.432
  24926.1    0.51610    1.67(5)        422.     1.240     1.929
  24933.5    0.51626    1.54(5)        468.     1.240     1.624
  24941.0    0.51641    1.45(5)        463.     1.240     1.459
  24948.5    0.51657    1.45(5)        446.     1.239     1.371
  24956.0    0.51672    1.33(4)        524.     1.239     1.323
  24963.5    0.51688    1.31(4)        537.     1.239     1.296
  24971.0    0.51703    1.31(4)        568.     1.239     1.281
  24978.5    0.51719    1.38(5)        481.     1.239     1.271
  24986.0    0.51734    1.30(4)        547.     1.239     1.266
  24993.5    0.51750    1.30(4)        546.     1.239     1.262
  25000.9    0.51765    1.28(4)        557.     1.239     1.260
  25008.4    0.51781    1.31(4)        535.     1.239     1.259
  25016.0    0.51796    1.27(4)        571.     1.239     1.260
  25023.5    0.51812    1.34(4)        519.     1.238     1.262
  25031.0    0.51827    1.37(4)        496.     1.238     1.270
  25038.5    0.51843    1.33(4)        517.     1.238     1.293
  25046.0    0.51859    1.39(4)        548.     1.238     1.356
  25053.5    0.51874    1.59(5)        452.     1.238     1.482
  25061.0    0.51890    1.78(5)        378.     1.238     1.643
  25068.5    0.51905    1.78(5)        382.     1.238     1.708
  25076.0    0.51921    1.64(5)        435.     1.238     1.617
  25083.6    0.51936    1.50(5)        474.     1.238     1.511
  25091.1    0.51952    1.51(5)        459.     1.237     1.486
  25098.6    0.51968    1.67(5)        412.     1.237     1.542
  25106.2    0.51983    1.76(5)        375.     1.237     1.599
  25113.7    0.51999    1.60(5)        425.     1.237     1.554
  25121.2    0.52014    1.47(4)        495.     1.237     1.448
  25128.8    0.52030    1.43(5)        488.     1.237     1.361
  25136.3    0.52046    1.29(4)        544.     1.237     1.309
  25143.8    0.52061    1.35(4)        509.     1.237     1.281
  25151.4    0.52077    1.32(4)        514.     1.237     1.265
  25158.9    0.52092    1.33(4)        517.     1.237     1.256
  25166.5    0.52108    1.29(4)        525.     1.236     1.251
  25174.0    0.52124    1.29(4)        575.     1.236     1.248
  25181.6    0.52139    1.32(4)        524.     1.236     1.246
  25189.1    0.52155    1.24(4)        566.     1.236     1.245
  25196.7    0.52171    1.28(4)        534.     1.236     1.244
  25204.2    0.52186    1.25(4)        587.     1.236     1.244
  25211.8    0.52202    1.24(4)        594.     1.236     1.245
  25219.4    0.52218    1.30(4)        522.     1.236     1.250
  25226.9    0.52233    1.36(4)        512.     1.236     1.253
  25234.5    0.52249    1.29(4)        557.     1.235     1.254
  25242.1    0.52265    1.28(4)        558.     1.235     1.249
  25249.6    0.52280    1.24(4)        605.     1.235     1.246
  25257.2    0.52296    1.27(4)        573.     1.235     1.243
  25264.8    0.52312    1.26(4)        579.     1.235     1.242
  25272.4    0.52327    1.28(4)        574.     1.235     1.241
  25280.0    0.52343    1.25(4)        602.     1.235     1.241
  25287.5    0.52359    1.30(4)        533.     1.235     1.241
  25295.1    0.52375    1.34(4)        516.     1.235     1.241
  25302.7    0.52390    1.23(4)        610.     1.235     1.241
  25310.3    0.52406    1.20(4)        607.     1.234     1.242
  25317.9    0.52422    1.24(4)        559.     1.234     1.242
  25325.5    0.52437    1.26(4)        562.     1.234     1.243
  25333.1    0.52453    1.32(4)        554.     1.234     1.244
  25340.7    0.52469    1.28(4)        533.     1.234     1.245
  25348.3    0.52485    1.25(4)        546.     1.234     1.246
  25355.9    0.52500    1.32(4)        539.     1.234     1.248
  25363.5    0.52516    1.39(4)        507.     1.234     1.250
  25371.1    0.52532    1.28(4)        563.     1.234     1.253
  25378.7    0.52548    1.23(4)        606.     1.234     1.258
  25386.3    0.52563    1.32(4)        517.     1.233     1.265
  25394.0    0.52579    1.33(4)        542.     1.233     1.276
  25401.6    0.52595    1.43(4)        494.     1.233     1.297
  25409.2    0.52611    1.40(4)        548.     1.233     1.350
  25416.8    0.52627    1.59(5)        465.     1.233     1.498
  25424.4    0.52642    2.05(5)        363.     1.233     1.843
  25432.1    0.52658    2.71(6)        258.1    1.233     2.394
  25439.7    0.52674    3.07(7)        218.4    1.233     2.839
  25447.3    0.52690    2.59(6)        276.2    1.233     2.701
  25455.0    0.52706    1.87(5)        404.     1.232     2.222
  25462.6    0.52721    1.72(5)        422.     1.232     1.813
  25470.2    0.52737    1.49(4)        506.     1.232     1.564
  25477.9    0.52753    1.41(4)        559.     1.232     1.428
  25485.5    0.52769    1.39(4)        522.     1.232     1.355
  25493.2    0.52785    1.38(4)        524.     1.232     1.316
  25500.8    0.52801    1.42(4)        495.     1.232     1.296
  25508.5    0.52816    1.36(4)        533.     1.232     1.286
  25516.1    0.52832    1.40(4)        544.     1.232     1.284
  25523.8    0.52848    1.37(4)        540.     1.232     1.289
  25531.4    0.52864    1.45(5)        492.     1.231     1.309
  25539.1    0.52880    1.44(4)        520.     1.231     1.370
  25546.8    0.52896    1.64(5)        475.     1.231     1.543
  25554.4    0.52912    2.05(5)        372.     1.231     1.926
  25562.1    0.52927    2.90(6)        242.4    1.231     2.482
  25569.8    0.52943    2.94(7)        236.0    1.231     2.833
  25577.4    0.52959    2.44(6)        305.6    1.231     2.595
  25585.1    0.52975    1.88(5)        394.     1.231     2.118
  25592.8    0.52991    1.66(5)        458.     1.231     1.746
  25600.5    0.53007    1.56(5)        465.     1.230     1.526
  25608.1    0.53023    1.39(4)        555.     1.230     1.405
  25615.8    0.53039    1.42(4)        506.     1.230     1.338
  25623.5    0.53055    1.36(4)        535.     1.230     1.302
  25631.2    0.53071    1.32(4)        563.     1.230     1.280
  25638.9    0.53086    1.27(4)        569.     1.230     1.268
  25646.6    0.53102    1.31(4)        562.     1.230     1.261
  25654.3    0.53118    1.27(4)        563.     1.230     1.256
  25662.0    0.53134    1.37(4)        532.     1.230     1.254
  25669.7    0.53150    1.32(4)        557.     1.230     1.252
  25677.4    0.53166    1.36(4)        523.     1.229     1.252
  25685.1    0.53182    1.34(4)        543.     1.229     1.253
  25692.8    0.53198    1.34(4)        557.     1.229     1.255
  25700.5    0.53214    1.36(4)        521.     1.229     1.259
  25708.2    0.53230    1.32(4)        554.     1.229     1.270
  25715.9    0.53246    1.37(4)        539.     1.229     1.299
  25723.6    0.53262    1.45(5)        488.     1.229     1.374
  25731.3    0.53278    1.63(5)        451.     1.229     1.522
  25739.1    0.53294    1.86(5)        378.     1.229     1.702
  25746.8    0.53310    1.68(5)        425.     1.229     1.766
  25754.5    0.53326    1.63(5)        464.     1.228     1.675
  25762.2    0.53342    1.67(5)        436.     1.228     1.603
  25769.9    0.53358    1.74(5)        433.     1.228     1.683
  25777.7    0.53374    1.99(5)        368.     1.228     1.942
  25785.4    0.53390    2.38(6)        287.8    1.228     2.223
  25793.2    0.53406    2.13(5)        342.6    1.228     2.201
  25800.9    0.53422    1.77(5)        425.     1.228     1.921
  25808.6    0.53438    1.50(4)        495.     1.228     1.649
  25816.4    0.53454    1.40(4)        572.     1.228     1.475
  25824.1    0.53470    1.41(4)        524.     1.228     1.377
  25831.9    0.53486    1.33(4)        580.     1.227     1.324
  25839.6    0.53502    1.31(4)        581.     1.227     1.295
  25847.4    0.53518    1.36(4)        531.     1.227     1.280
  25855.1    0.53534    1.34(4)        544.     1.227     1.272
  25862.9    0.53550    1.30(4)        610.     1.227     1.271
  25870.6    0.53566    1.37(4)        542.     1.227     1.274
  25878.4    0.53583    1.41(4)        510.     1.227     1.284
  25886.2    0.53599    1.35(4)        550.     1.227     1.313
  25893.9    0.53615    1.51(5)        491.     1.227     1.399
  25901.7    0.53631    1.79(5)        411.     1.226     1.626
  25909.5    0.53647    2.43(6)        302.0    1.226     2.072
  25917.2    0.53663    3.05(7)        224.3    1.226     2.611
  25925.0    0.53679    2.96(6)        237.9    1.226     2.772
  25932.8    0.53695    2.29(6)        313.7    1.226     2.413
  25940.6    0.53711    1.85(5)        401.     1.226     1.966
  25948.4    0.53727    1.53(4)        504.     1.226     1.655
  25956.1    0.53744    1.49(4)        498.     1.226     1.476
  25963.9    0.53760    1.41(4)        546.     1.226     1.377
  25971.7    0.53776    1.36(4)        558.     1.226     1.322
  25979.5    0.53792    1.34(4)        553.     1.225     1.291
  25987.3    0.53808    1.32(4)        585.     1.225     1.273
  25995.1    0.53824    1.31(4)        549.     1.225     1.262
  26002.9    0.53840    1.38(4)        546.     1.225     1.256
  26010.7    0.53857    1.31(4)        575.     1.225     1.252
  26018.5    0.53873    1.39(4)        542.     1.225     1.249
  26026.3    0.53889    1.34(4)        577.     1.225     1.248
  26034.1    0.53905    1.32(4)        552.     1.225     1.248
  26041.9    0.53921    1.24(4)        588.     1.225     1.248
  26049.7    0.53937    1.22(4)        614.     1.225     1.249
  26057.5    0.53954    1.29(4)        606.     1.224     1.251
  26065.4    0.53970    1.38(4)        534.     1.224     1.254
  26073.2    0.53986    1.36(4)        541.     1.224     1.258
  26081.0    0.54002    1.41(4)        512.     1.224     1.263
  26088.8    0.54018    1.42(4)        532.     1.224     1.271
  26096.7    0.54035    1.33(4)        574.     1.224     1.283
  26104.5    0.54051    1.32(4)        580.     1.224     1.305
  26112.3    0.54067    1.46(4)        528.     1.224     1.354
  26120.2    0.54083    1.57(4)        502.     1.224     1.488
  26128.0    0.54099    2.04(5)        393.     1.224     1.854
  26135.8    0.54116    3.00(6)        258.0    1.223     2.628
  26143.7    0.54132    4.14(7)        178.4    1.223     3.676
  26151.5    0.54148    4.31(8)        167.1    1.223     4.199
  26159.4    0.54164    3.27(7)        232.9    1.223     3.654
  26167.2    0.54181    2.39(5)        335.6    1.223     2.786
  26175.1    0.54197    1.88(5)        411.     1.223     2.138
  26182.9    0.54213    1.65(5)        471.     1.223     1.754
  26190.8    0.54229    1.45(4)        535.     1.223     1.540
  26198.6    0.54246    1.43(4)        529.     1.223     1.420
  26206.5    0.54262    1.43(4)        547.     1.222     1.353
  26214.3    0.54278    1.36(4)        544.     1.222     1.315
  26222.2    0.54295    1.41(4)        535.     1.222     1.293
  26230.1    0.54311    1.35(4)        575.     1.222     1.281
  26237.9    0.54327    1.35(4)        563.     1.222     1.277
  26245.8    0.54343    1.37(4)        550.     1.222     1.279
  26253.7    0.54360    1.39(4)        570.     1.222     1.295
  26261.6    0.54376    1.40(4)        552.     1.222     1.350
  26269.4    0.54392    1.59(4)        494.     1.222     1.502
  26277.3    0.54409    1.93(5)        412.     1.222     1.799
  26285.2    0.54425    2.31(6)        319.9    1.221     2.148
  26293.1    0.54441    2.21(5)        346.7    1.221     2.236
  26301.0    0.54458    1.82(5)        420.     1.221     1.996
  26308.9    0.54474    1.63(5)        461.     1.221     1.708
  26316.8    0.54490    1.41(4)        576.     1.221     1.508
  26324.7    0.54507    1.36(4)        566.     1.221     1.392
  26332.6    0.54523    1.23(4)        642.     1.221     1.326
  26340.5    0.54539    1.38(4)        538.     1.221     1.290
  26348.4    0.54556    1.25(4)        631.     1.221     1.269
  26356.3    0.54572    1.30(4)        614.     1.221     1.256
  26364.2    0.54589    1.32(4)        571.     1.220     1.249
  26372.1    0.54605    1.31(4)        596.     1.220     1.245
  26380.0    0.54621    1.32(4)        579.     1.220     1.242
  26387.9    0.54638    1.33(4)        582.     1.220     1.241
  26395.8    0.54654    1.31(4)        584.     1.220     1.240
  26403.7    0.54671    1.31(4)        559.     1.220     1.240
  26411.7    0.54687    1.23(4)        615.     1.220     1.241
  26419.6    0.54703    1.22(4)        636.     1.220     1.242
  26427.5    0.54720    1.26(4)        584.     1.220     1.244
  26435.4    0.54736    1.27(4)        581.     1.220     1.248
  26443.4    0.54753    1.30(4)        601.     1.219     1.256
  26451.3    0.54769    1.31(4)        602.     1.219     1.276
  26459.2    0.54785    1.34(4)        558.     1.219     1.323
  26467.2    0.54802    1.56(5)        471.     1.219     1.413
  26475.1    0.54818    1.61(5)        443.     1.219     1.520
  26483.1    0.54835    1.66(5)        441.     1.219     1.562
  26491.0    0.54851    1.48(4)        562.     1.219     1.539
  26498.9    0.54868    1.69(5)        468.     1.219     1.588
  26506.9    0.54884    1.84(5)        452.     1.219     1.869
  26514.8    0.54901    2.78(6)        278.0    1.219     2.498
  26522.8    0.54917    3.73(7)        196.0    1.218     3.275
  26530.8    0.54934    3.64(7)        198.9    1.218     3.500
  26538.7    0.54950    2.65(6)        295.7    1.218     2.975
  26546.7    0.54967    1.99(5)        406.     1.218     2.324
  26554.6    0.54983    1.68(5)        455.     1.218     1.867
  26562.6    0.55000    1.53(4)        507.     1.218     1.598
  26570.6    0.55016    1.42(4)        554.     1.218     1.447
  26578.6    0.55033    1.36(4)        587.     1.218     1.360
  26586.5    0.55049    1.39(4)        547.     1.218     1.311
  26594.5    0.55066    1.36(4)        534.     1.218     1.281
  26602.5    0.55082    1.38(4)        532.     1.217     1.263
  26610.5    0.55099    1.32(4)        591.     1.217     1.252
  26618.4    0.55115    1.32(4)        595.     1.217     1.245
  26626.4    0.55132    1.32(4)        588.     1.217     1.240
  26634.4    0.55148    1.30(4)        600.     1.217     1.238
  26642.4    0.55165    1.28(4)        610.     1.217     1.239
  26650.4    0.55181    1.34(4)        581.     1.217     1.247
  26658.4    0.55198    1.29(4)        580.     1.217     1.267
  26666.4    0.55215    1.42(4)        538.     1.217     1.298
  26674.4    0.55231    1.39(4)        511.     1.217     1.315
  26682.4    0.55248    1.35(4)        558.     1.216     1.300
  26690.4    0.55264    1.29(4)        598.     1.216     1.274
  26698.4    0.55281    1.24(4)        607.     1.216     1.253
  26706.4    0.55297    1.34(4)        558.     1.216     1.240
  26714.4    0.55314    1.28(4)        600.     1.216     1.232
  26722.4    0.55331    1.24(4)        633.     1.216     1.229
  26730.5    0.55347    1.21(4)        688.     1.216     1.226
  26738.5    0.55364    1.28(4)        615.     1.216     1.225
  26746.5    0.55380    1.23(4)        647.     1.216     1.224
  26754.5    0.55397    1.24(4)        624.     1.216     1.223
  26762.6    0.55414    1.31(4)        587.     1.215     1.223
  26770.6    0.55430    1.28(4)        605.     1.215     1.222
  26778.6    0.55447    1.25(4)        637.     1.215     1.222
  26786.6    0.55464    1.25(4)        645.     1.215     1.222
  26794.7    0.55480    1.21(4)        637.     1.215     1.222
  26802.7    0.55497    1.25(4)        654.     1.215     1.223
  26810.8    0.55514    1.21(4)        635.     1.215     1.223
  26818.8    0.55530    1.19(4)        681.     1.215     1.223
  26826.8    0.55547    1.27(4)        605.     1.215     1.224
  26834.9    0.55564    1.30(4)        595.     1.215     1.225
  26842.9    0.55580    1.26(4)        650.     1.214     1.226
  26851.0    0.55597    1.27(4)        646.     1.214     1.228
  26859.1    0.55614    1.27(4)        628.     1.214     1.231
  26867.1    0.55630    1.33(4)        590.     1.214     1.234
  26875.2    0.55647    1.26(4)        632.     1.214     1.241
  26883.2    0.55664    1.30(4)        613.     1.214     1.256
  26891.3    0.55680    1.42(4)        537.     1.214     1.297
  26899.4    0.55697    1.46(4)        564.     1.214     1.409
  26907.4    0.55714    1.79(5)        434.     1.214     1.650
  26915.5    0.55730    2.16(5)        346.0    1.214     1.979
  26923.6    0.55747    2.19(5)        343.5    1.213     2.148
  26931.7    0.55764    1.94(5)        415.     1.213     1.986
  26939.7    0.55781    1.64(5)        482.     1.213     1.720
  26947.8    0.55797    1.45(4)        537.     1.213     1.518
  26955.9    0.55814    1.39(4)        561.     1.213     1.396
  26964.0    0.55831    1.34(4)        570.     1.213     1.326
  26972.1    0.55848    1.27(4)        632.     1.213     1.286
  26980.2    0.55864    1.31(4)        594.     1.213     1.265
  26988.3    0.55881    1.30(4)        605.     1.213     1.253
  26996.4    0.55898    1.28(4)        618.     1.213     1.247
  27004.5    0.55915    1.22(4)        674.     1.213     1.245
  27012.6    0.55931    1.28(4)        639.     1.212     1.246
  27020.7    0.55948    1.25(4)        625.     1.212     1.250
  27028.8    0.55965    1.23(4)        680.     1.212     1.261
  27036.9    0.55982    1.32(4)        580.     1.212     1.287
  27045.0    0.55999    1.41(4)        566.     1.212     1.365
  27053.1    0.56015    1.65(4)        499.     1.212     1.575
  27061.2    0.56032    2.10(5)        388.     1.212     1.997
  27069.3    0.56049    2.74(6)        279.7    1.212     2.522
  27077.5    0.56066    2.82(6)        272.7    1.212     2.703
  27085.6    0.56083    2.23(5)        352.     1.212     2.385
  27093.7    0.56100    1.74(5)        472.     1.211     1.964
  27101.8    0.56116    1.52(4)        549.     1.211     1.661
  27110.0    0.56133    1.37(4)        615.     1.211     1.478
  27118.1    0.56150    1.33(4)        643.     1.211     1.374
  27126.2    0.56167    1.26(4)        678.     1.211     1.313
  27134.4    0.56184    1.31(4)        627.     1.211     1.278
  27142.5    0.56201    1.31(4)        622.     1.211     1.258
  27150.7    0.56217    1.30(4)        626.     1.211     1.245
  27158.8    0.56234    1.28(4)        648.     1.211     1.237
  27167.0    0.56251    1.25(4)        617.     1.211     1.232
  27175.1    0.56268    1.20(4)        686.     1.210     1.229
  27183.3    0.56285    1.25(4)        657.     1.210     1.226
  27191.4    0.56302    1.29(4)        613.     1.210     1.225
  27199.6    0.56319    1.27(4)        626.     1.210     1.224
  27207.7    0.56336    1.22(4)        662.     1.210     1.224
  27215.9    0.56353    1.23(4)        662.     1.210     1.224
  27224.1    0.56369    1.21(4)        683.     1.210     1.224
  27232.2    0.56386    1.28(4)        645.     1.210     1.225
  27240.4    0.56403    1.19(4)        684.     1.210     1.227
  27248.6    0.56420    1.23(4)        678.     1.210     1.233
  27256.7    0.56437    1.30(4)        618.     1.209     1.247
  27264.9    0.56454    1.35(4)        606.     1.209     1.278
  27273.1    0.56471    1.30(4)        613.     1.209     1.328
  27281.3    0.56488    1.44(4)        560.     1.209     1.369
  27289.5    0.56505    1.35(4)        609.     1.209     1.368
  27297.6    0.56522    1.29(4)        629.     1.209     1.355
  27305.8    0.56539    1.39(4)        589.     1.209     1.392
  27314.0    0.56556    1.63(4)        507.     1.209     1.557
  27322.2    0.56573    2.04(5)        392.     1.209     1.900
  27330.4    0.56590    2.37(6)        329.2    1.209     2.299
  27338.6    0.56607    2.25(5)        348.2    1.209     2.382
  27346.8    0.56624    1.85(5)        464.     1.208     2.102
  27355.0    0.56641    1.59(4)        538.     1.208     1.776
  27363.2    0.56658    1.40(4)        616.     1.208     1.549
  27371.4    0.56675    1.39(4)        599.     1.208     1.415
  27379.7    0.56692    1.31(4)        635.     1.208     1.336
  27387.9    0.56709    1.28(4)        612.     1.208     1.291
  27396.1    0.56726    1.28(4)        627.     1.208     1.264
  27404.3    0.56743    1.23(4)        688.     1.208     1.248
  27412.5    0.56760    1.25(4)        657.     1.208     1.239
  27420.7    0.56777    1.23(4)        652.     1.208     1.233
  27429.0    0.56794    1.21(4)        671.     1.207     1.230
  27437.2    0.56811    1.24(4)        656.     1.207     1.229
  27445.4    0.56828    1.23(4)        676.     1.207     1.230
  27453.7    0.56845    1.27(4)        657.     1.207     1.233
  27461.9    0.56862    1.29(4)        669.     1.207     1.247
  27470.1    0.56879    1.35(4)        620.     1.207     1.288
  27478.4    0.56896    1.39(4)        625.     1.207     1.381
  27486.6    0.56913    1.59(4)        515.     1.207     1.518
  27494.9    0.56930    1.64(4)        499.     1.207     1.606
  27503.1    0.56947    1.51(4)        554.     1.207     1.553
  27511.4    0.56965    1.47(4)        552.     1.207     1.443
  27519.6    0.56982    1.30(4)        632.     1.206     1.353
  27527.9    0.56999    1.29(4)        660.     1.206     1.297
  27536.1    0.57016    1.26(4)        668.     1.206     1.265
  27544.4    0.57033    1.27(4)        681.     1.206     1.246
  27552.7    0.57050    1.24(4)        684.     1.206     1.235
  27560.9    0.57067    1.20(4)        699.     1.206     1.229
  27569.2    0.57084    1.23(4)        658.     1.206     1.225
  27577.5    0.57101    1.22(4)        697.     1.206     1.223
  27585.7    0.57119    1.20(4)        695.     1.206     1.222
  27594.0    0.57136    1.21(4)        642.     1.206     1.222
  27602.3    0.57153    1.24(4)        638.     1.205     1.222
  27610.6    0.57170    1.31(4)        584.     1.205     1.223
  27618.9    0.57187    1.28(4)        638.     1.205     1.224
  27627.1    0.57204    1.26(4)        643.     1.205     1.225
  27635.4    0.57221    1.23(4)        657.     1.205     1.227
  27643.7    0.57239    1.21(4)        731.     1.205     1.229
  27652.0    0.57256    1.29(4)        642.     1.205     1.232
  27660.3    0.57273    1.19(4)        742.     1.205     1.235
  27668.6    0.57290    1.23(4)        705.     1.205     1.239
  27676.9    0.57307    1.28(4)        651.     1.205     1.245
  27685.2    0.57325    1.26(4)        660.     1.205     1.252
  27693.5    0.57342    1.30(4)        632.     1.204     1.262
  27701.8    0.57359    1.37(4)        580.     1.204     1.276
  27710.1    0.57376    1.32(4)        622.     1.204     1.297
  27718.5    0.57393    1.43(4)        588.     1.204     1.333
  27726.8    0.57411    1.52(4)        548.     1.204     1.412
  27735.1    0.57428    1.80(5)        477.     1.204     1.630
  27743.4    0.57445    2.49(5)        369.     1.204     2.235
  27751.7    0.57462    4.03(7)        210.6    1.204     3.538
  27760.1    0.57480    6.04(9)        131.5    1.204     5.335
  27768.4    0.57497    6.54(9)        118.0    1.204     6.270
  27776.7    0.57514    4.84(8)        173.3    1.203     5.430
  27785.0    0.57531    3.34(6)        264.0    1.203     4.014
  27793.4    0.57549    2.36(5)        384.     1.203     2.914
  27801.7    0.57566    1.96(5)        431.     1.203     2.231
  27810.1    0.57583    1.74(5)        482.     1.203     1.829
  27818.4    0.57600    1.66(4)        498.     1.203     1.595
  27826.7    0.57618    1.53(4)        555.     1.203     1.456
  27835.1    0.57635    1.43(4)        603.     1.203     1.373
  27843.4    0.57652    1.37(4)        641.     1.203     1.322
  27851.8    0.57670    1.43(4)        589.     1.203     1.291
  27860.2    0.57687    1.32(4)        662.     1.203     1.271
  27868.5    0.57704    1.29(4)        657.     1.202     1.258
  27876.9    0.57721    1.35(4)        617.     1.202     1.249
  27885.2    0.57739    1.25(4)        682.     1.202     1.245
  27893.6    0.57756    1.28(4)        662.     1.202     1.245
  27902.0    0.57773    1.32(4)        646.     1.202     1.255
  27910.3    0.57791    1.41(4)        606.     1.202     1.291
  27918.7    0.57808    1.41(4)        614.     1.202     1.374
  27927.1    0.57825    1.50(4)        575.     1.202     1.493
  27935.5    0.57843    1.58(4)        543.     1.202     1.559
  27943.8    0.57860    1.48(4)        568.     1.202     1.506
  27952.2    0.57878    1.40(4)        614.     1.201     1.410
  27960.6    0.57895    1.33(4)        639.     1.201     1.334
  27969.0    0.57912    1.29(4)        639.     1.201     1.286
  27977.4    0.57930    1.26(4)        653.     1.201     1.257
  27985.8    0.57947    1.24(4)        704.     1.201     1.240
  27994.2    0.57964    1.29(4)        651.     1.201     1.230
  28002.6    0.57982    1.25(4)        642.     1.201     1.224
  28011.0    0.57999    1.23(4)        690.     1.201     1.220
  28019.4    0.58017    1.21(4)        734.     1.201     1.218
  28027.8    0.58034    1.24(4)        716.     1.201     1.216
  28036.2    0.58051    1.22(4)        706.     1.201     1.216
  28044.6    0.58069    1.17(4)        760.     1.200     1.215
  28053.0    0.58086    1.19(4)        752.     1.200     1.215
  28061.4    0.58104    1.28(4)        665.     1.200     1.216
  28069.9    0.58121    1.23(4)        682.     1.200     1.216
  28078.3    0.58139    1.17(4)        736.     1.200     1.218
  28086.7    0.58156    1.25(4)        711.     1.200     1.219
  28095.1    0.58174    1.24(4)        711.     1.200     1.222
  28103.6    0.58191    1.25(4)        693.     1.200     1.225
  28112.0    0.58208    1.24(4)        667.     1.200     1.231
  28120.4    0.58226    1.27(4)        689.     1.200     1.242
  28128.9    0.58243    1.32(4)        668.     1.200     1.272
  28137.3    0.58261    1.36(4)        688.     1.199     1.352
  28145.7    0.58278    1.51(4)        618.     1.199     1.530
  28154.2    0.58296    1.85(5)        453.     1.199     1.799
  28162.6    0.58313    1.95(5)        434.     1.199     1.981
  28171.1    0.58331    1.78(5)        488.     1.199     1.901
  28179.5    0.58348    1.60(4)        545.     1.199     1.719
  28188.0    0.58366    1.62(4)        531.     1.199     1.619
  28196.4    0.58383    1.79(5)        494.     1.199     1.709
  28204.9    0.58401    2.24(5)        395.     1.199     2.074
  28213.4    0.58418    2.90(6)        282.3    1.199     2.629
  28221.8    0.58436    2.94(6)        284.3    1.199     2.912
  28230.3    0.58453    2.42(5)        363.     1.198     2.623
  28238.8    0.58471    1.96(5)        460.     1.198     2.153
  28247.2    0.58489    1.65(4)        542.     1.198     1.787
  28255.7    0.58506    1.46(4)        588.     1.198     1.557
  28264.2    0.58524    1.39(4)        612.     1.198     1.420
  28272.7    0.58541    1.31(4)        654.     1.198     1.339
  28281.1    0.58559    1.32(4)        682.     1.198     1.290
  28289.6    0.58576    1.27(4)        699.     1.198     1.260
  28298.1    0.58594    1.24(4)        721.     1.198     1.241
  28306.6    0.58611    1.28(4)        682.     1.198     1.231
  28315.1    0.58629    1.15(4)        777.     1.198     1.224
  28323.6    0.58647    1.23(4)        697.     1.197     1.218
  28332.1    0.58664    1.24(4)        683.     1.197     1.215
  28340.6    0.58682    1.20(4)        730.     1.197     1.212
  28349.1    0.58699    1.24(4)        727.     1.197     1.210
  28357.6    0.58717    1.22(4)        674.     1.197     1.209
  28366.1    0.58735    1.25(4)        692.     1.197     1.208
  28374.6    0.58752    1.27(4)        702.     1.197     1.207
  28383.1    0.58770    1.22(4)        734.     1.197     1.206
  28391.6    0.58788    1.29(4)        647.     1.197     1.205
  28400.2    0.58805    1.25(4)        688.     1.197     1.205
  28408.7    0.58823    1.19(4)        727.     1.197     1.204
  28417.2    0.58841    1.18(4)        746.     1.196     1.204
  28425.7    0.58858    1.20(4)        741.     1.196     1.204
  28434.3    0.58876    1.18(4)        717.     1.196     1.204
  28442.8    0.58894    1.18(4)        741.     1.196     1.204
  28451.3    0.58911    1.24(4)        729.     1.196     1.203
  28459.8    0.58929    1.21(4)        721.     1.196     1.203
  28468.4    0.58947    1.22(4)        713.     1.196     1.204
  28476.9    0.58964    1.19(4)        783.     1.196     1.204
  28485.5    0.58982    1.20(4)        744.     1.196     1.204
  28494.0    0.59000    1.18(4)        768.     1.196     1.205
  28502.6    0.59017    1.22(4)        758.     1.196     1.205
  28511.1    0.59035    1.21(4)        717.     1.195     1.205
  28519.7    0.59053    1.22(4)        726.     1.195     1.206
  28528.2    0.59070    1.18(4)        747.     1.195     1.207
  28536.8    0.59088    1.21(4)        749.     1.195     1.207
  28545.3    0.59106    1.142(35)      826.     1.1950    1.2080
  28553.9    0.59124    1.22(4)        728.     1.195     1.209
  28562.5    0.59141    1.21(4)        746.     1.195     1.211
  28571.0    0.59159    1.24(4)        722.     1.195     1.213
  28579.6    0.59177    1.21(4)        734.     1.195     1.215
  28588.2    0.59195    1.18(4)        753.     1.195     1.218
  28596.8    0.59212    1.22(4)        740.     1.195     1.221
  28605.3    0.59230    1.23(4)        737.     1.194     1.228
  28613.9    0.59248    1.26(4)        702.     1.194     1.240
  28622.5    0.59266    1.33(4)        644.     1.194     1.261
  28631.1    0.59284    1.29(4)        694.     1.194     1.287
  28639.7    0.59301    1.35(4)        667.     1.194     1.307
  28648.3    0.59319    1.30(4)        702.     1.194     1.325
  28656.9    0.59337    1.41(4)        653.     1.194     1.377
  28665.5    0.59355    1.64(4)        561.     1.194     1.550
  28674.1    0.59373    2.23(5)        415.     1.194     2.040
  28682.7    0.59390    3.39(6)        259.2    1.194     3.028
  28691.3    0.59408    4.75(8)        172.9    1.194     4.235
  28699.9    0.59426    4.58(7)        185.3    1.193     4.620
  28708.5    0.59444    3.48(6)        255.8    1.193     3.910
  28717.1    0.59462    2.53(5)        369.     1.193     2.983
  28725.7    0.59479    2.04(5)        440.     1.193     2.299
  28734.3    0.59497    1.71(4)        521.     1.193     1.873
  28743.0    0.59515    1.61(4)        553.     1.193     1.617
  28751.6    0.59533    1.44(4)        650.     1.193     1.465
  28760.2    0.59551    1.46(4)        614.     1.193     1.372
  28768.8    0.59569    1.36(4)        639.     1.193     1.316
  28777.5    0.59587    1.32(4)        716.     1.193     1.282
  28786.1    0.59605    1.27(4)        746.     1.193     1.261
  28794.7    0.59622    1.24(4)        753.     1.192     1.248
  28803.4    0.59640    1.32(4)        689.     1.192     1.241
  28812.0    0.59658    1.26(4)        708.     1.192     1.237
  28820.7    0.59676    1.23(4)        732.     1.192     1.237
  28829.3    0.59694    1.27(4)        697.     1.192     1.242
  28838.0    0.59712    1.28(4)        692.     1.192     1.255
  28846.6    0.59730    1.40(4)        637.     1.192     1.296
  28855.3    0.59748    1.42(4)        666.     1.192     1.419
  28863.9    0.59766    1.78(4)        523.     1.192     1.708
  28872.6    0.59784    2.33(5)        381.     1.192     2.157
  28881.2    0.59802    2.54(5)        345.6    1.192     2.480
  28889.9    0.59820    2.19(5)        415.     1.191     2.352
  28898.6    0.59837    1.83(4)        513.     1.191     2.006
  28907.2    0.59855    1.54(4)        596.     1.191     1.706
  28915.9    0.59873    1.44(4)        620.     1.191     1.510
  28924.6    0.59891    1.35(4)        674.     1.191     1.391
  28933.3    0.59909    1.24(4)        741.     1.191     1.319
  28941.9    0.59927    1.28(4)        700.     1.191     1.275
  28950.6    0.59945    1.27(4)        735.     1.191     1.249
  28959.3    0.59963    1.23(4)        752.     1.191     1.232
  28968.0    0.59981    1.30(4)        692.     1.191     1.221
  28976.7    0.59999    1.24(4)        737.     1.191     1.215
  28985.4    0.60017    1.20(4)        779.     1.190     1.210
  28994.1    0.60035    1.20(4)        760.     1.190     1.209
  29002.8    0.60053    1.22(4)        742.     1.190     1.207
  29011.5    0.60071    1.19(4)        777.     1.190     1.206
  29020.2    0.60089    1.26(4)        721.     1.190     1.205
  29028.9    0.60107    1.175(35)      824.     1.1900    1.2043
  29037.6    0.60125    1.21(4)        749.     1.190     1.204
  29046.3    0.60143    1.18(4)        778.     1.190     1.204
  29055.0    0.60161    1.20(4)        776.     1.190     1.204
  29063.7    0.60180    1.25(4)        764.     1.190     1.204
  29072.5    0.60198    1.20(4)        756.     1.190     1.203
  29081.2    0.60216    1.162(35)      829.     1.1895    1.2047
  29089.9    0.60234    1.21(4)        755.     1.189     1.208
  29098.6    0.60252    1.22(4)        745.     1.189     1.215
  29107.4    0.60270    1.21(4)        773.     1.189     1.234
  29116.1    0.60288    1.31(4)        715.     1.189     1.278
  29124.8    0.60306    1.35(4)        692.     1.189     1.346
  29133.6    0.60324    1.38(4)        674.     1.189     1.396
  29142.3    0.60342    1.36(4)        676.     1.189     1.381
  29151.0    0.60360    1.29(4)        701.     1.189     1.337
  29159.8    0.60378    1.34(4)        689.     1.189     1.311
  29168.5    0.60397    1.32(4)        680.     1.189     1.332
  29177.3    0.60415    1.39(4)        697.     1.189     1.440
  29186.0    0.60433    1.65(4)        598.     1.188     1.656
  29194.8    0.60451    1.94(5)        459.     1.188     1.877
  29203.6    0.60469    1.72(4)        551.     1.188     1.883
  29212.3    0.60487    1.57(4)        589.     1.188     1.711
  29221.1    0.60505    1.44(4)        653.     1.188     1.533
  29229.8    0.60524    1.35(4)        685.     1.188     1.409
  29238.6    0.60542    1.31(4)        706.     1.188     1.333
  29247.4    0.60560    1.28(4)        718.     1.188     1.288
  29256.2    0.60578    1.30(4)        716.     1.188     1.262
  29264.9    0.60596    1.31(4)        702.     1.188     1.246
  29273.7    0.60614    1.29(4)        699.     1.188     1.239
  29282.5    0.60633    1.28(4)        719.     1.187     1.236
  29291.3    0.60651    1.24(4)        761.     1.187     1.237
  29300.1    0.60669    1.23(4)        766.     1.187     1.241
  29308.9    0.60687    1.25(4)        789.     1.187     1.248
  29317.7    0.60705    1.33(4)        699.     1.187     1.258
  29326.4    0.60724    1.29(4)        715.     1.187     1.274
  29335.2    0.60742    1.31(4)        736.     1.187     1.301
  29344.0    0.60760    1.42(4)        653.     1.187     1.347
  29352.8    0.60778    1.47(4)        661.     1.187     1.454
  29361.7    0.60797    1.90(4)        547.     1.187     1.765
  29370.5    0.60815    2.85(5)        354.     1.187     2.600
  29379.3    0.60833    4.85(7)        193.4    1.187     4.221
  29388.1    0.60851    6.72(9)        128.6    1.186     6.084
  29396.9    0.60870    6.53(9)        135.6    1.186     6.516
  29405.7    0.60888    4.63(7)        206.1    1.186     5.343
  29414.5    0.60906    3.30(6)        299.8    1.186     3.929
  29423.4    0.60924    2.52(5)        377.     1.186     2.899
  29432.2    0.60943    2.04(5)        475.     1.186     2.253
  29441.0    0.60961    1.77(4)        546.     1.186     1.859
  29449.9    0.60979    1.64(4)        581.     1.186     1.619
  29458.7    0.60998    1.57(4)        585.     1.186     1.472
  29467.5    0.61016    1.46(4)        643.     1.186     1.380
  29476.4    0.61034    1.38(4)        679.     1.186     1.323
  29485.2    0.61052    1.38(4)        671.     1.185     1.286
  29494.1    0.61071    1.35(4)        699.     1.185     1.262
  29502.9    0.61089    1.31(4)        729.     1.185     1.246
  29511.8    0.61107    1.34(4)        723.     1.185     1.235
  29520.6    0.61126    1.26(4)        761.     1.185     1.228
  29529.5    0.61144    1.26(4)        767.     1.185     1.222
  29538.3    0.61162    1.26(4)        745.     1.185     1.219
  29547.2    0.61181    1.154(35)      836.     1.1849    1.2164
  29556.1    0.61199    1.21(4)        796.     1.185     1.214
  29564.9    0.61217    1.26(4)        750.     1.185     1.213
  29573.8    0.61236    1.20(4)        797.     1.185     1.212
  29582.7    0.61254    1.20(4)        811.     1.185     1.212
  29591.5    0.61273    1.20(4)        803.     1.184     1.212
  29600.4    0.61291    1.18(4)        799.     1.184     1.213
  29609.3    0.61309    1.172(35)      833.     1.1843    1.2141
  29618.2    0.61328    1.21(4)        764.     1.184     1.216
  29627.1    0.61346    1.30(4)        709.     1.184     1.219
  29636.0    0.61365    1.23(4)        778.     1.184     1.223
  29644.8    0.61383    1.23(4)        797.     1.184     1.229
  29653.7    0.61401    1.29(4)        731.     1.184     1.237
  29662.6    0.61420    1.28(4)        732.     1.184     1.249
  29671.5    0.61438    1.27(4)        738.     1.184     1.268
  29680.4    0.61457    1.34(4)        740.     1.184     1.306
  29689.3    0.61475    1.46(4)        668.     1.184     1.404
  29698.2    0.61494    1.82(4)        569.     1.183     1.692
  29707.2    0.61512    2.56(5)        401.     1.183     2.395
  29716.1    0.61531    3.79(6)        250.2    1.183     3.555
  29725.0    0.61549    4.60(7)        198.7    1.183     4.520
  29733.9    0.61567    4.03(7)        233.3    1.183     4.337
  29742.8    0.61586    2.98(5)        330.9    1.183     3.466
  29751.7    0.61604    2.36(5)        410.     1.183     2.655
  29760.7    0.61623    1.85(4)        542.     1.183     2.105
  29769.6    0.61641    1.67(4)        608.     1.183     1.761
  29778.5    0.61660    1.51(4)        648.     1.183     1.552
  29787.5    0.61678    1.50(4)        621.     1.183     1.425
  29796.4    0.61697    1.40(4)        671.     1.182     1.346
  29805.3    0.61715    1.31(4)        721.     1.182     1.297
  29814.3    0.61734    1.29(4)        774.     1.182     1.267
  29823.2    0.61752    1.33(4)        690.     1.182     1.247
  29832.2    0.61771    1.25(4)        773.     1.182     1.235
  29841.1    0.61790    1.23(4)        772.     1.182     1.228
  29850.1    0.61808    1.28(4)        750.     1.182     1.224
  29859.0    0.61827    1.28(4)        769.     1.182     1.223
  29868.0    0.61845    1.22(4)        790.     1.182     1.225
  29876.9    0.61864    1.28(4)        754.     1.182     1.231
  29885.9    0.61882    1.27(4)        775.     1.182     1.246
  29894.9    0.61901    1.27(4)        804.     1.182     1.287
  29903.8    0.61919    1.44(4)        731.     1.181     1.411
  29912.8    0.61938    1.84(4)        543.     1.181     1.714
  29921.8    0.61957    2.43(5)        394.     1.181     2.215
  29930.8    0.61975    2.76(5)        344.4    1.181     2.627
  29939.7    0.61994    2.49(5)        374.     1.181     2.545
  29948.7    0.62012    2.00(5)        492.     1.181     2.170
  29957.7    0.62031    1.65(4)        612.     1.181     1.822
  29966.7    0.62050    1.44(4)        718.     1.181     1.585
  29975.7    0.62068    1.38(4)        718.     1.181     1.438
  29984.7    0.62087    1.30(4)        754.     1.181     1.347
  29993.7    0.62105    1.33(4)        750.     1.181     1.291
  30002.7    0.62124    1.28(4)        725.     1.181     1.256
  30011.7    0.62143    1.221(35)      816.     1.1805    1.2340
  30020.7    0.62161    1.26(4)        747.     1.180     1.220
  30029.7    0.62180    1.22(4)        782.     1.180     1.211
  30038.7    0.62199    1.19(4)        786.     1.180     1.205
  30047.7    0.62217    1.28(4)        782.     1.180     1.201
  30056.7    0.62236    1.143(33)      891.     1.1800    1.1985
  30065.7    0.62255    1.21(4)        793.     1.180     1.197
  30074.8    0.62273    1.198(35)      829.     1.1799    1.1957
  30083.8    0.62292    1.209(35)      829.     1.1798    1.1950
  30092.8    0.62311    1.22(4)        798.     1.180     1.195
  30101.8    0.62329    1.193(35)      832.     1.1796    1.1950
  30110.9    0.62348    1.21(4)        790.     1.180     1.196
  30119.9    0.62367    1.138(34)      863.     1.1795    1.1969
  30128.9    0.62386    1.118(33)      926.     1.1794    1.1986
  30138.0    0.62404    1.129(34)      873.     1.1793    1.2011
  30147.0    0.62423    1.176(34)      844.     1.1792    1.2033
  30156.0    0.62442    1.194(35)      825.     1.1791    1.2096
  30165.1    0.62460    1.195(35)      834.     1.1790    1.2216
  30174.1    0.62479    1.191(34)      850.     1.1789    1.2514
  30183.2    0.62498    1.30(4)        804.     1.179     1.339
  30192.3    0.62517    1.52(4)        705.     1.179     1.564
  30201.3    0.62535    1.98(4)        519.     1.179     1.962
  30210.4    0.62554    2.37(5)        399.     1.179     2.346
  30219.4    0.62573    2.19(5)        435.     1.179     2.346
  30228.5    0.62592    1.86(4)        541.     1.178     2.056
  30237.6    0.62611    1.58(4)        665.     1.178     1.759
  30246.6    0.62629    1.42(4)        722.     1.178     1.557
  30255.7    0.62648    1.42(4)        704.     1.178     1.447
  30264.8    0.62667    1.41(4)        734.     1.178     1.423
  30273.9    0.62686    1.50(4)        667.     1.178     1.469
  30283.0    0.62705    1.49(4)        647.     1.178     1.520
  30292.0    0.62723    1.43(4)        689.     1.178     1.488
  30301.1    0.62742    1.36(4)        735.     1.178     1.404
  30310.2    0.62761    1.252(35)      817.     1.1777    1.3279
  30319.3    0.62780    1.242(35)      817.     1.1776    1.2756
  30328.4    0.62799    1.219(35)      827.     1.1775    1.2424
  30337.5    0.62818    1.180(35)      839.     1.1775    1.2217
  30346.6    0.62836    1.21(4)        808.     1.177     1.209
  30355.7    0.62855    1.209(34)      854.     1.1773    1.1995
  30364.8    0.62874    1.195(35)      833.     1.1772    1.1942
  30373.9    0.62893    1.177(35)      834.     1.1771    1.1907
  30383.0    0.62912    1.138(33)      894.     1.1770    1.1884
  30392.2    0.62931    1.160(34)      861.     1.1770    1.1869
  30401.3    0.62950    1.160(34)      844.     1.1769    1.1860
  30410.4    0.62968    1.137(33)      905.     1.1768    1.1856
  30419.5    0.62987    1.153(33)      916.     1.1767    1.1855
  30428.6    0.63006    1.140(33)      904.     1.1766    1.1858
  30437.8    0.63025    1.165(34)      863.     1.1765    1.1873
  30446.9    0.63044    1.142(33)      922.     1.1765    1.1891
  30456.0    0.63063    1.118(34)      886.     1.1764    1.1932
  30465.2    0.63082    1.133(33)      905.     1.1763    1.2047
  30474.3    0.63101    1.208(34)      843.     1.1762    1.2389
  30483.5    0.63120    1.249(35)      825.     1.1761    1.3205
  30492.6    0.63139    1.43(4)        717.     1.176     1.449
  30501.7    0.63158    1.55(4)        635.     1.176     1.545
  30510.9    0.63177    1.47(4)        675.     1.176     1.514
  30520.0    0.63196    1.29(4)        796.     1.176     1.419
  30529.2    0.63215    1.28(4)        801.     1.176     1.335
  30538.4    0.63234    1.28(4)        805.     1.176     1.277
  30547.5    0.63252    1.181(34)      855.     1.1756    1.2410
  30556.7    0.63271    1.108(33)      934.     1.1755    1.2185
  30565.9    0.63290    1.153(33)      892.     1.1754    1.2045
  30575.0    0.63309    1.141(33)      929.     1.1753    1.1957
  30584.2    0.63328    1.123(34)      886.     1.1752    1.1901
  30593.4    0.63347    1.144(34)      864.     1.1751    1.1865
  30602.6    0.63366    1.192(35)      820.     1.1751    1.1842
  30611.7    0.63385    1.190(35)      840.     1.1750    1.1827
  30620.9    0.63404    1.155(33)      891.     1.1749    1.1816
  30630.1    0.63424    1.112(33)      936.     1.1748    1.1810
  30639.3    0.63443    1.099(33)      947.     1.1747    1.1799
  30648.5    0.63462    1.126(34)      886.     1.1747    1.1796
  30657.7    0.63481    1.062(32)      976.     1.1746    1.1795
  30666.9    0.63500    1.174(34)      853.     1.1745    1.1801
  30676.1    0.63519    1.141(33)      895.     1.1744    1.1802
  30685.3    0.63538    1.144(33)      906.     1.1743    1.1804
  30694.5    0.63557    1.131(33)      922.     1.1742    1.1806
  30703.7    0.63576    1.125(33)      923.     1.1742    1.1810
  30712.9    0.63595    1.145(33)      910.     1.1741    1.1814
  30722.1    0.63614    1.096(32)      967.     1.1740    1.1821
  30731.3    0.63633    1.128(33)      929.     1.1739    1.1831
  30740.6    0.63652    1.091(33)      940.     1.1738    1.1844
  30749.8    0.63671    1.137(32)      958.     1.1738    1.1864
  30759.0    0.63690    1.142(33)      935.     1.1737    1.1904
  30768.2    0.63710    1.059(31)      1034.    1.1736    1.2002
  30777.5    0.63729    1.183(34)      888.     1.1735    1.2247
  30786.7    0.63748    1.217(35)      837.     1.1734    1.2696
  30795.9    0.63767    1.245(34)      842.     1.1734    1.3181
  30805.2    0.63786    1.255(34)      847.     1.1733    1.3284
  30814.4    0.63805    1.25(4)        801.     1.173     1.304
  30823.7    0.63824    1.150(33)      941.     1.1731    1.2813
  30832.9    0.63844    1.251(35)      826.     1.1730    1.2812
  30842.2    0.63863    1.282(35)      834.     1.1729    1.3364
  30851.4    0.63882    1.55(4)        711.     1.173     1.523
  30860.7    0.63901    2.00(4)        521.     1.173     1.915
  30869.9    0.63920    2.44(5)        419.     1.173     2.399
  30879.2    0.63939    2.49(5)        407.     1.173     2.557
  30888.4    0.63959    2.02(4)        538.     1.173     2.290
  30897.7    0.63978    1.72(4)        605.     1.172     1.934
  30907.0    0.63997    1.50(4)        721.     1.172     1.662
  30916.2    0.64016    1.36(4)        791.     1.172     1.486
  30925.5    0.64035    1.32(4)        787.     1.172     1.375
  30934.8    0.64055    1.228(34)      864.     1.1721    1.3057
  30944.1    0.64074    1.233(34)      868.     1.1721    1.2624
  30953.4    0.64093    1.164(33)      940.     1.1720    1.2352
  30962.7    0.64112    1.224(34)      866.     1.1719    1.2180
  30971.9    0.64131    1.167(33)      926.     1.1718    1.2072
  30981.2    0.64151    1.155(33)      902.     1.1717    1.2006
  30990.5    0.64170    1.136(33)      940.     1.1717    1.1965
  30999.8    0.64189    1.109(32)      964.     1.1716    1.1943
  31009.1    0.64208    1.212(34)      859.     1.1715    1.1935
  31018.4    0.64228    1.152(33)      942.     1.1714    1.1940
  31027.7    0.64247    1.127(33)      891.     1.1713    1.1957
  31037.0    0.64266    1.135(33)      942.     1.1712    1.1990
  31046.3    0.64286    1.138(33)      929.     1.1712    1.2048
  31055.7    0.64305    1.190(34)      872.     1.1711    1.2161
  31065.0    0.64324    1.198(34)      869.     1.1710    1.2458
  31074.3    0.64343    1.227(34)      888.     1.1709    1.3293
  31083.6    0.64363    1.58(4)        704.     1.171     1.552
  31092.9    0.64382    2.12(5)        492.     1.171     1.973
  31102.3    0.64401    2.56(5)        409.     1.171     2.424
  31111.6    0.64421    2.46(5)        423.     1.171     2.490
  31120.9    0.64440    1.97(4)        545.     1.171     2.194
  31130.3    0.64459    1.61(4)        676.     1.170     1.859
  31139.6    0.64479    1.44(4)        763.     1.170     1.613
  31149.0    0.64498    1.37(4)        773.     1.170     1.455
  31158.3    0.64517    1.296(34)      865.     1.1702    1.3555
  31167.6    0.64537    1.243(35)      831.     1.1701    1.2930
  31177.0    0.64556    1.265(35)      827.     1.1700    1.2536
  31186.4    0.64576    1.232(34)      865.     1.1700    1.2286
  31195.7    0.64595    1.218(34)      890.     1.1699    1.2125
  31205.1    0.64614    1.188(33)      925.     1.1698    1.2021
  31214.4    0.64634    1.207(34)      874.     1.1697    1.1953
  31223.8    0.64653    1.201(34)      889.     1.1696    1.1907
  31233.2    0.64672    1.188(33)      922.     1.1696    1.1876
  31242.5    0.64692    1.150(33)      945.     1.1695    1.1856
  31251.9    0.64711    1.115(31)      1013.    1.1694    1.1842
  31261.3    0.64731    1.170(33)      918.     1.1693    1.1833
  31270.7    0.64750    1.124(32)      964.     1.1692    1.1828
  31280.0    0.64770    1.211(34)      855.     1.1692    1.1826
  31289.4    0.64789    1.104(32)      999.     1.1691    1.1826
  31298.8    0.64808    1.126(32)      958.     1.1690    1.1821
  31308.2    0.64828    1.170(32)      948.     1.1689    1.1833
  31317.6    0.64847    1.119(32)      980.     1.1689    1.1841
  31327.0    0.64867    1.177(33)      898.     1.1688    1.1852
  31336.4    0.64886    1.077(31)      1019.    1.1687    1.1866
  31345.8    0.64906    1.132(32)      985.     1.1686    1.1885
  31355.2    0.64925    1.117(32)      1000.    1.1685    1.1911
  31364.6    0.64945    1.169(33)      919.     1.1685    1.1947
  31374.0    0.64964    1.143(33)      942.     1.1684    1.2007
  31383.4    0.64984    1.132(31)      1017.    1.1683    1.2137
  31392.8    0.65003    1.208(33)      908.     1.1682    1.2480
  31402.3    0.65023    1.296(34)      869.     1.1681    1.3279
  31411.7    0.65042    1.47(4)        726.     1.168     1.456
  31421.1    0.65062    1.57(4)        697.     1.168     1.561
  31430.5    0.65081    1.47(4)        724.     1.168     1.549
  31439.9    0.65101    1.40(4)        782.     1.168     1.476
  31449.4    0.65120    1.40(4)        809.     1.168     1.420
  31458.8    0.65140    1.368(35)      815.     1.1677    1.4213
  31468.3    0.65159    1.54(4)        746.     1.168     1.552
  31477.7    0.65179    2.17(4)        525.     1.168     1.996
  31487.1    0.65198    3.19(5)        355.     1.167     2.939
  31496.6    0.65218    4.44(7)        235.5    1.167     4.119
  31506.0    0.65238    4.43(7)        234.7    1.167     4.527
  31515.5    0.65257    3.60(6)        305.4    1.167     3.906
  31524.9    0.65277    2.59(5)        452.     1.167     3.050
  31534.4    0.65296    2.12(4)        529.     1.167     2.387
  31543.9    0.65316    1.81(4)        599.     1.167     1.952
  31553.3    0.65336    1.63(4)        695.     1.167     1.676
  31562.8    0.65355    1.50(4)        732.     1.167     1.502
  31572.3    0.65375    1.38(4)        783.     1.167     1.392
  31581.7    0.65394    1.312(34)      846.     1.1666    1.3217
  31591.2    0.65414    1.273(34)      889.     1.1666    1.2767
  31600.7    0.65434    1.199(33)      942.     1.1665    1.2476
  31610.2    0.65453    1.218(33)      912.     1.1664    1.2287
  31619.6    0.65473    1.209(32)      956.     1.1663    1.2163
  31629.1    0.65493    1.164(32)      986.     1.1662    1.2083
  31638.6    0.65512    1.203(33)      914.     1.1662    1.2034
  31648.1    0.65532    1.222(34)      888.     1.1661    1.2006
  31657.6    0.65551    1.174(32)      948.     1.1660    1.1996
  31667.1    0.65571    1.156(32)      994.     1.1659    1.2004
  31676.6    0.65591    1.166(32)      993.     1.1659    1.2031
  31686.1    0.65611    1.187(33)      921.     1.1658    1.2087
  31695.6    0.65630    1.216(33)      945.     1.1657    1.2202
  31705.1    0.65650    1.252(34)      849.     1.1656    1.2493
  31714.6    0.65670    1.341(34)      859.     1.1655    1.3370
  31724.1    0.65689    1.57(4)        737.     1.165     1.576
  31733.7    0.65709    2.15(4)        534.     1.165     2.038
  31743.2    0.65729    2.67(5)        381.     1.165     2.551
  31752.7    0.65748    2.60(5)        420.     1.165     2.651
  31762.2    0.65768    2.08(4)        555.     1.165     2.336
  31771.8    0.65788    1.77(4)        654.     1.165     1.961
  31781.3    0.65808    1.51(4)        770.     1.165     1.682
  31790.8    0.65827    1.394(35)      832.     1.1649    1.4991
  31800.4    0.65847    1.328(34)      873.     1.1648    1.3832
  31809.9    0.65867    1.286(34)      876.     1.1648    1.3096
  31819.4    0.65887    1.211(33)      924.     1.1647    1.2626
  31829.0    0.65906    1.251(34)      883.     1.1646    1.2325
  31838.5    0.65926    1.216(33)      905.     1.1645    1.2129
  31848.1    0.65946    1.147(32)      995.     1.1644    1.1998
  31857.6    0.65966    1.186(32)      963.     1.1644    1.1912
  31867.2    0.65986    1.105(31)      1031.    1.1643    1.1853
  31876.8    0.66005    1.110(32)      998.     1.1642    1.1812
  31886.3    0.66025    1.109(32)      992.     1.1641    1.1782
  31895.9    0.66045    1.118(31)      1012.    1.1641    1.1761
  31905.5    0.66065    1.176(32)      974.     1.1640    1.1744
  31915.0    0.66085    1.154(32)      977.     1.1639    1.1731
  31924.6    0.66104    1.079(30)      1127.    1.1638    1.1702
  31934.2    0.66124    1.154(32)      987.     1.1637    1.1695
  31943.8    0.66144    1.118(31)      1041.    1.1637    1.1689
  31953.3    0.66164    1.155(32)      998.     1.1636    1.1684
  31962.9    0.66184    1.150(33)      927.     1.1635    1.1680
  31972.5    0.66204    1.131(32)      971.     1.1634    1.1676
  31982.1    0.66224    1.195(34)      883.     1.1634    1.1673
  31991.7    0.66243    1.143(31)      1015.    1.1633    1.1678
  32001.3    0.66263    1.158(32)      997.     1.1632    1.1676
  32010.9    0.66283    1.145(31)      1023.    1.1631    1.1675
  32020.5    0.66303    1.149(31)      1012.    1.1630    1.1675
  32030.1    0.66323    1.139(31)      1019.    1.1630    1.1675
  32039.7    0.66343    1.116(31)      1064.    1.1629    1.1675
  32049.3    0.66363    1.148(31)      1018.    1.1628    1.1677
  32059.0    0.66383    1.151(32)      949.     1.1627    1.1679
  32068.6    0.66403    1.137(32)      989.     1.1627    1.1682
  32078.2    0.66423    1.141(32)      966.     1.1626    1.1687
  32087.8    0.66442    1.144(32)      988.     1.1625    1.1695
  32097.4    0.66462    1.159(33)      944.     1.1624    1.1706
  32107.1    0.66482    1.135(31)      1025.    1.1623    1.1723
  32116.7    0.66502    1.160(32)      982.     1.1623    1.1753
  32126.3    0.66522    1.127(31)      1019.    1.1622    1.1826
  32136.0    0.66542    1.193(32)      971.     1.1621    1.2042
  32145.6    0.66562    1.245(33)      913.     1.1620    1.2625
  32155.3    0.66582    1.342(34)      873.     1.1620    1.3744
  32164.9    0.66602    1.58(4)        697.     1.162     1.497
  32174.6    0.66622    1.44(4)        795.     1.162     1.519
  32184.2    0.66642    1.370(34)      855.     1.1617    1.4432
  32193.9    0.66662    1.351(35)      827.     1.1617    1.3541
  32203.5    0.66682    1.228(33)      935.     1.1616    1.2877
  32213.2    0.66702    1.267(34)      864.     1.1615    1.2442
  32222.8    0.66722    1.182(32)      991.     1.1614    1.2165
  32232.5    0.66742    1.204(32)      1004.    1.1613    1.1989
  32242.2    0.66762    1.157(32)      1005.    1.1613    1.1878
  32251.9    0.66782    1.103(30)      1079.    1.1612    1.1807
  32261.5    0.66802    1.094(30)      1121.    1.1611    1.1763
  32271.2    0.66822    1.121(31)      1057.    1.1610    1.1736
  32280.9    0.66842    1.153(32)      997.     1.1610    1.1721
  32290.6    0.66862    1.135(31)      1051.    1.1609    1.1713
  32300.3    0.66882    1.188(32)      950.     1.1608    1.1711
  32310.0    0.66902    1.101(30)      1082.    1.1607    1.1714
  32319.6    0.66923    1.090(30)      1082.    1.1607    1.1722
  32329.3    0.66943    1.136(32)      989.     1.1606    1.1734
  32339.0    0.66963    1.086(30)      1081.    1.1605    1.1753
  32348.7    0.66983    1.183(32)      1001.    1.1604    1.1781
  32358.4    0.67003    1.161(31)      1023.    1.1603    1.1822
  32368.2    0.67023    1.172(31)      1033.    1.1603    1.1884
  32377.9    0.67043    1.186(32)      1000.    1.1602    1.1996
  32387.6    0.67063    1.220(32)      969.     1.1601    1.2264
  32397.3    0.67083    1.302(33)      939.     1.1600    1.3063
  32407.0    0.67104    1.470(34)      851.     1.1600    1.5204
  32416.7    0.67124    1.93(4)        595.     1.160     1.924
  32426.5    0.67144    2.38(5)        452.     1.160     2.353
  32436.2    0.67164    2.38(5)        475.     1.160     2.416
  32445.9    0.67184    1.98(4)        578.     1.160     2.142
  32455.7    0.67204    1.68(4)        706.     1.160     1.829
  32465.4    0.67224    1.50(4)        778.     1.160     1.597
  32475.1    0.67245    1.397(35)      837.     1.1594    1.4448
  32484.9    0.67265    1.271(33)      943.     1.1593    1.3472
  32494.6    0.67285    1.230(32)      952.     1.1593    1.2848
  32504.4    0.67305    1.225(33)      942.     1.1592    1.2448
  32514.1    0.67325    1.140(31)      1058.    1.1591    1.2190
  32523.9    0.67346    1.181(31)      1020.    1.1590    1.2022
  32533.6    0.67366    1.186(31)      1017.    1.1590    1.1912
  32543.4    0.67386    1.150(31)      1051.    1.1589    1.1839
  32553.1    0.67406    1.177(32)      995.     1.1588    1.1790
  32562.9    0.67426    1.154(32)      1003.    1.1587    1.1757
  32572.7    0.67447    1.118(31)      1071.    1.1587    1.1735
  32582.5    0.67467    1.167(32)      996.     1.1586    1.1719
  32592.2    0.67487    1.146(31)      1039.    1.1585    1.1706
  32602.0    0.67507    1.131(31)      1051.    1.1584    1.1700
  32611.8    0.67528    1.126(30)      1079.    1.1584    1.1695
  32621.6    0.67548    1.180(32)      980.     1.1583    1.1693
  32631.4    0.67568    1.134(31)      1043.    1.1582    1.1693
  32641.1    0.67588    1.114(31)      1052.    1.1581    1.1694
  32650.9    0.67609    1.218(33)      940.     1.1581    1.1697
  32660.7    0.67629    1.136(31)      1067.    1.1580    1.1701
  32670.5    0.67649    1.140(31)      1032.    1.1579    1.1707
  32680.3    0.67670    1.130(31)      1065.    1.1578    1.1715
  32690.1    0.67690    1.143(31)      1065.    1.1577    1.1724
  32699.9    0.67710    1.144(31)      1041.    1.1577    1.1737
  32709.8    0.67730    1.120(30)      1076.    1.1576    1.1753
  32719.6    0.67751    1.139(31)      1062.    1.1575    1.1778
  32729.4    0.67771    1.137(31)      1010.    1.1574    1.1806
  32739.2    0.67791    1.232(32)      952.     1.1574    1.1848
  32749.0    0.67812    1.239(32)      976.     1.1573    1.1928
  32758.8    0.67832    1.192(31)      1039.    1.1572    1.2122
  32768.7    0.67853    1.210(32)      991.     1.1571    1.2551
  32778.5    0.67873    1.349(34)      886.     1.1571    1.3219
  32788.3    0.67893    1.409(35)      815.     1.1570    1.3747
  32798.2    0.67914    1.307(33)      941.     1.1569    1.3716
  32808.0    0.67934    1.254(32)      979.     1.1568    1.3429
  32817.9    0.67954    1.260(32)      959.     1.1568    1.3249
  32827.7    0.67975    1.324(33)      915.     1.1567    1.3357
  32837.6    0.67995    1.442(34)      867.     1.1566    1.4105
  32847.4    0.68016    1.74(4)        753.     1.157     1.675
  32857.3    0.68036    2.48(4)        524.     1.156     2.395
  32867.1    0.68056    3.91(6)        306.0    1.156     3.716
  32877.0    0.68077    5.17(7)        221.8    1.156     5.034
  32886.8    0.68097    4.98(7)        233.6    1.156     5.116
  32896.7    0.68118    3.84(6)        318.7    1.156     4.213
  32906.6    0.68138    2.80(5)        462.     1.156     3.234
  32916.4    0.68159    2.34(4)        525.     1.156     2.517
  32926.3    0.68179    1.99(4)        609.     1.156     2.046
  32936.2    0.68199    1.74(4)        706.     1.156     1.742
  32946.1    0.68220    1.57(4)        774.     1.156     1.546
  32956.0    0.68240    1.461(34)      844.     1.1557    1.4201
  32965.9    0.68261    1.385(34)      880.     1.1556    1.3382
  32975.7    0.68281    1.311(32)      955.     1.1556    1.2848
  32985.6    0.68302    1.271(32)      1002.    1.1555    1.2495
  32995.5    0.68322    1.280(32)      961.     1.1554    1.2260
  33005.4    0.68343    1.231(31)      1014.    1.1553    1.2101
  33015.3    0.68363    1.193(31)      1063.    1.1552    1.1993
  33025.2    0.68384    1.215(31)      1013.    1.1552    1.1918
  33035.1    0.68404    1.167(30)      1078.    1.1551    1.1867
  33045.1    0.68425    1.196(31)      1019.    1.1550    1.1832
  33055.0    0.68445    1.178(31)      1042.    1.1549    1.1811
  33064.9    0.68466    1.192(31)      1041.    1.1549    1.1799
  33074.8    0.68487    1.161(31)      1034.    1.1548    1.1799
  33084.7    0.68507    1.203(32)      989.     1.1547    1.1809
  33094.7    0.68528    1.178(31)      1023.    1.1546    1.1836
  33104.6    0.68548    1.161(31)      1022.    1.1546    1.1897
  33114.5    0.68569    1.178(31)      1072.    1.1545    1.2050
  33124.4    0.68589    1.288(32)      970.     1.1544    1.2522
  33134.4    0.68610    1.458(34)      861.     1.1543    1.3838
  33144.3    0.68630    1.70(4)        735.     1.154     1.644
  33154.3    0.68651    2.01(4)        596.     1.154     1.945
  33164.2    0.68672    2.04(4)        592.     1.154     2.017
  33174.2    0.68692    1.86(4)        645.     1.154     1.847
  33184.1    0.68713    1.64(4)        744.     1.154     1.636
  33194.1    0.68733    1.435(34)      879.     1.1539    1.4744
  33204.0    0.68754    1.308(32)      965.     1.1538    1.3668
  33214.0    0.68775    1.268(32)      997.     1.1537    1.2972
  33224.0    0.68795    1.230(31)      1052.    1.1537    1.2523
  33233.9    0.68816    1.193(30)      1082.    1.1536    1.2232
  33243.9    0.68837    1.179(30)      1104.    1.1535    1.2044
  33253.9    0.68857    1.155(30)      1139.    1.1534    1.1920
  33263.8    0.68878    1.162(30)      1087.    1.1534    1.1839
  33273.8    0.68899    1.245(32)      979.     1.1533    1.1785
  33283.8    0.68919    1.164(30)      1081.    1.1532    1.1750
  33293.8    0.68940    1.181(31)      1070.    1.1531    1.1727
  33303.8    0.68961    1.163(30)      1114.    1.1531    1.1711
  33313.8    0.68981    1.167(30)      1091.    1.1530    1.1701
  33323.8    0.69002    1.183(31)      1067.    1.1529    1.1696
  33333.8    0.69023    1.171(30)      1100.    1.1528    1.1693
  33343.8    0.69044    1.161(30)      1088.    1.1528    1.1692
  33353.8    0.69064    1.163(31)      1074.    1.1527    1.1673
  33363.8    0.69085    1.189(31)      1073.    1.1526    1.1678
  33373.8    0.69106    1.183(31)      1063.    1.1525    1.1683
  33383.8    0.69126    1.173(31)      1058.    1.1525    1.1691
  33393.8    0.69147    1.166(30)      1085.    1.1524    1.1700
  33403.8    0.69168    1.195(31)      1028.    1.1523    1.1711
  33413.8    0.69189    1.183(31)      1046.    1.1522    1.1724
  33423.9    0.69209    1.132(30)      1121.    1.1522    1.1740
  33433.9    0.69230    1.135(30)      1128.    1.1521    1.1759
  33443.9    0.69251    1.199(31)      1057.    1.1520    1.1782
  33454.0    0.69272    1.195(31)      1054.    1.1519    1.1817
  33464.0    0.69292    1.200(31)      1019.    1.1519    1.1851
  33474.0    0.69313    1.210(31)      1043.    1.1518    1.1893
  33484.1    0.69334    1.203(31)      1029.    1.1517    1.1947
  33494.1    0.69355    1.197(31)      1046.    1.1516    1.2027
  33504.2    0.69376    1.199(30)      1095.    1.1516    1.2180
  33514.2    0.69397    1.312(32)      972.     1.1515    1.2534
  33524.3    0.69417    1.390(33)      912.     1.1514    1.3258
  33534.3    0.69438    1.466(34)      863.     1.1513    1.4270
  33544.4    0.69459    1.519(35)      820.     1.1513    1.4903
  33554.4    0.69480    1.486(34)      859.     1.1512    1.4770
  33564.5    0.69501    1.370(33)      944.     1.1511    1.4423
  33574.6    0.69522    1.401(33)      915.     1.1511    1.4303
  33584.7    0.69542    1.495(34)      887.     1.1510    1.4629
  33594.7    0.69563    1.638(35)      815.     1.1509    1.5940
  33604.8    0.69584    2.18(4)        650.     1.151     2.032
  33614.9    0.69605    3.39(5)        419.     1.151     3.285
  33625.0    0.69626    6.29(7)        203.9    1.151     5.815
  33635.1    0.69647    9.27(9)        132.0    1.151     8.803
  33645.2    0.69668    9.57(9)        126.7    1.151     9.639
  33655.3    0.69689    7.41(8)        172.0    1.150     8.036
  33665.3    0.69710    5.28(6)        248.1    1.150     5.946
  33675.4    0.69730    3.95(6)        327.9    1.150     4.327
  33685.6    0.69751    3.14(5)        425.     1.150     3.240
  33695.7    0.69772    2.59(4)        511.     1.150     2.532
  33705.8    0.69793    2.30(4)        553.     1.150     2.074
  33715.9    0.69814    1.99(4)        646.     1.150     1.776
  33726.0    0.69835    1.76(4)        746.     1.150     1.581
  33736.1    0.69856    1.61(4)        790.     1.150     1.453
  33746.2    0.69877    1.522(34)      863.     1.1498    1.3689
  33756.4    0.69898    1.442(33)      900.     1.1497    1.3124
  33766.5    0.69919    1.378(33)      938.     1.1496    1.2742
  33776.6    0.69940    1.321(32)      988.     1.1496    1.2482
  33786.7    0.69961    1.289(31)      1012.    1.1495    1.2302
  33796.9    0.69982    1.321(32)      955.     1.1494    1.2177
  33807.0    0.70003    1.269(31)      1008.    1.1493    1.2090
  33817.2    0.70024    1.259(31)      1028.    1.1493    1.2031
  33827.3    0.70045    1.212(30)      1088.    1.1492    1.1994
  33837.5    0.70066    1.229(31)      1021.    1.1491    1.1976
  33847.6    0.70087    1.253(31)      1028.    1.1490    1.1976
  33857.8    0.70108    1.251(32)      1006.    1.1490    1.2000
  33867.9    0.70129    1.221(31)      1048.    1.1489    1.2047
  33878.1    0.70150    1.257(31)      1053.    1.1488    1.2137
  33888.2    0.70171    1.279(31)      1036.    1.1487    1.2334
  33898.4    0.70192    1.313(31)      1019.    1.1487    1.2885
  33908.6    0.70213    1.509(33)      903.     1.1486    1.4572
  33918.8    0.70234    1.89(4)        725.     1.149     1.869
  33928.9    0.70255    2.60(5)        485.     1.148     2.528
  33939.1    0.70276    3.10(5)        407.     1.148     3.018
  33949.3    0.70298    2.81(5)        455.     1.148     2.888
  33959.5    0.70319    2.39(4)        538.     1.148     2.439
  33969.7    0.70340    1.94(4)        677.     1.148     2.024
  33979.9    0.70361    1.68(4)        808.     1.148     1.729
  33990.0    0.70382    1.568(34)      858.     1.1480    1.5352
  34000.2    0.70403    1.491(34)      880.     1.1479    1.4087
  34010.4    0.70424    1.423(33)      929.     1.1479    1.3261
  34020.6    0.70445    1.329(32)      984.     1.1478    1.2721
  34030.9    0.70466    1.337(32)      949.     1.1477    1.2366
  34041.1    0.70488    1.246(31)      1075.    1.1476    1.2131
  34051.3    0.70509    1.253(31)      1025.    1.1476    1.1973
  34061.5    0.70530    1.240(31)      1036.    1.1475    1.1866
  34071.7    0.70551    1.236(31)      1037.    1.1474    1.1793
  34081.9    0.70572    1.227(31)      1054.    1.1473    1.1741
  34092.1    0.70593    1.166(29)      1153.    1.1473    1.1705
  34102.4    0.70615    1.162(30)      1127.    1.1472    1.1679
  34112.6    0.70636    1.202(30)      1078.    1.1471    1.1614
  34122.8    0.70657    1.158(30)      1139.    1.1470    1.1601
  34133.1    0.70678    1.152(29)      1174.    1.1470    1.1593
  34143.3    0.70699    1.204(30)      1114.    1.1469    1.1587
  34153.6    0.70721    1.152(29)      1156.    1.1468    1.1584
  34163.8    0.70742    1.212(30)      1124.    1.1467    1.1582
  34174.1    0.70763    1.217(30)      1085.    1.1467    1.1582
  34184.3    0.70784    1.178(30)      1126.    1.1466    1.1584
  34194.6    0.70806    1.146(29)      1191.    1.1465    1.1588
  34204.8    0.70827    1.229(31)      1063.    1.1465    1.1593
  34215.1    0.70848    1.184(30)      1089.    1.1464    1.1601
  34225.3    0.70869    1.189(30)      1108.    1.1463    1.1611
  34235.6    0.70891    1.221(31)      1065.    1.1462    1.1625
  34245.9    0.70912    1.182(29)      1161.    1.1462    1.1643
  34256.2    0.70933    1.173(30)      1122.    1.1461    1.1667
  34266.4    0.70954    1.190(30)      1126.    1.1460    1.1700
  34276.7    0.70976    1.172(29)      1214.    1.1459    1.1745
  34287.0    0.70997    1.226(31)      1073.    1.1459    1.1849
  34297.3    0.71018    1.225(30)      1086.    1.1458    1.1971
  34307.6    0.71040    1.211(30)      1110.    1.1457    1.2263
  34317.9    0.71061    1.350(31)      1014.    1.1456    1.3118
  34328.2    0.71082    1.555(33)      904.     1.1456    1.5296
  34338.5    0.71104    1.94(4)        707.     1.145     1.907
  34348.8    0.71125    2.28(4)        563.     1.145     2.245
  34359.1    0.71146    2.12(4)        619.     1.145     2.232
  34369.4    0.71168    1.92(4)        700.     1.145     1.987
  34379.7    0.71189    1.69(4)        809.     1.145     1.740
  34390.0    0.71210    1.508(33)      918.     1.1451    1.5666
  34400.3    0.71232    1.436(33)      940.     1.1451    1.4637
  34410.6    0.71253    1.449(32)      961.     1.1450    1.4301
  34421.0    0.71274    1.576(33)      901.     1.1449    1.5207
  34431.3    0.71296    1.96(4)        734.     1.145     1.875
  34441.6    0.71317    2.71(4)        500.     1.145     2.591
  34452.0    0.71339    3.50(5)        362.     1.145     3.362
  34462.3    0.71360    3.52(5)        365.     1.145     3.473
  34472.6    0.71381    2.84(5)        483.     1.145     2.989
  34483.0    0.71403    2.38(4)        561.     1.144     2.428
  34493.3    0.71424    2.03(4)        661.     1.144     2.004
  34503.7    0.71446    1.702(35)      820.     1.1443    1.7190
  34514.0    0.71467    1.568(33)      892.     1.1442    1.5327
  34524.4    0.71489    1.503(33)      908.     1.1442    1.4112
  34534.7    0.71510    1.384(31)      1015.    1.1441    1.3319
  34545.1    0.71531    1.338(31)      1060.    1.1440    1.2801
  34555.4    0.71553    1.357(31)      1030.    1.1440    1.2464
  34565.8    0.71574    1.318(31)      1030.    1.1439    1.2244
  34576.2    0.71596    1.292(31)      1064.    1.1438    1.2103
  34586.6    0.71617    1.249(30)      1140.    1.1437    1.2014
  34596.9    0.71639    1.220(30)      1083.    1.1437    1.1963
  34607.3    0.71660    1.254(30)      1077.    1.1436    1.1937
  34617.7    0.71682    1.215(30)      1145.    1.1435    1.1933
  34628.1    0.71703    1.178(29)      1182.    1.1434    1.1945
  34638.5    0.71725    1.189(29)      1206.    1.1434    1.1974
  34648.9    0.71746    1.183(29)      1188.    1.1433    1.2021
  34659.3    0.71768    1.209(30)      1130.    1.1432    1.2087
  34669.6    0.71789    1.230(30)      1093.    1.1431    1.2178
  34680.1    0.71811    1.207(29)      1178.    1.1431    1.2304
  34690.5    0.71832    1.243(30)      1081.    1.1430    1.2478
  34700.9    0.71854    1.305(31)      1038.    1.1429    1.2726
  34711.3    0.71876    1.262(29)      1166.    1.1428    1.3103
  34721.7    0.71897    1.409(32)      994.     1.1428    1.3770
  34732.1    0.71919    1.623(34)      859.     1.1427    1.5360
  34742.5    0.71940    2.12(4)        708.     1.143     2.014
  34752.9    0.71962    3.36(5)        459.     1.143     3.304
  34763.4    0.71983    5.99(7)        231.6    1.142     5.720
  34773.8    0.72005    8.67(8)        148.7    1.142     8.217
  34784.2    0.72027    8.50(8)        155.6    1.142     8.515
  34794.7    0.72048    6.49(7)        218.2    1.142     6.948
  34805.1    0.72070    4.73(6)        308.9    1.142     5.167
  34815.6    0.72092    3.68(5)        378.     1.142     3.826
  34826.0    0.72113    2.96(5)        469.     1.142     2.923
  34836.4    0.72135    2.41(4)        596.     1.142     2.331
  34846.9    0.72156    2.06(4)        695.     1.142     1.946
  34857.3    0.72178    1.80(4)        798.     1.142     1.691
  34867.8    0.72200    1.652(34)      884.     1.1417    1.5227
  34878.3    0.72221    1.552(33)      895.     1.1417    1.4113
  34888.7    0.72243    1.464(32)      949.     1.1416    1.3368
  34899.2    0.72265    1.374(31)      1019.    1.1415    1.2864
  34909.7    0.72286    1.347(31)      1011.    1.1415    1.2520
  34920.1    0.72308    1.311(31)      1071.    1.1414    1.2282
  34930.6    0.72330    1.301(30)      1087.    1.1413    1.2100
  34941.1    0.72352    1.272(30)      1090.    1.1412    1.1980
  34951.6    0.72373    1.257(30)      1110.    1.1412    1.1892
  34962.1    0.72395    1.228(30)      1135.    1.1411    1.1827
  34972.5    0.72417    1.215(29)      1164.    1.1410    1.1777
  34983.0    0.72438    1.222(29)      1174.    1.1409    1.1739
  34993.5    0.72460    1.201(30)      1140.    1.1409    1.1709
  35004.0    0.72482    1.255(30)      1099.    1.1408    1.1686
  35014.5    0.72504    1.175(29)      1196.    1.1407    1.1667
  35025.0    0.72525    1.172(29)      1208.    1.1407    1.1652
  35035.5    0.72547    1.241(29)      1159.    1.1406    1.1640
  35046.1    0.72569    1.208(29)      1187.    1.1405    1.1631
  35056.6    0.72591    1.163(28)      1232.    1.1404    1.1625
  35067.1    0.72612    1.185(29)      1182.    1.1404    1.1620
  35078.     0.72634    1.200(30)      1144.    1.1403    1.1618
  35088.     0.72656    1.195(29)      1190.    1.1402    1.1618
  35099.     0.72678    1.160(29)      1189.    1.1401    1.1619
  35109.     0.72700    1.204(29)      1157.    1.1401    1.1623
  35120.     0.72721    1.182(29)      1210.    1.1400    1.1629
  35130.     0.72743    1.211(29)      1169.    1.1399    1.1637
  35141.     0.72765    1.170(29)      1214.    1.1398    1.1648
  35151.     0.72787    1.123(28)      1316.    1.1398    1.1662
  35162.     0.72809    1.166(28)      1235.    1.1397    1.1681
  35172.     0.72831    1.156(28)      1255.    1.1396    1.1703
  35183.     0.72852    1.150(28)      1243.    1.1396    1.1732
  35194.     0.72874    1.172(29)      1225.    1.1395    1.1797
  35204.     0.72896    1.201(29)      1185.    1.1394    1.1845
  35215.     0.72918    1.251(30)      1145.    1.1393    1.1906
  35225.     0.72940    1.210(29)      1182.    1.1393    1.1984
  35236.     0.72962    1.217(29)      1178.    1.1392    1.2088
  35246.     0.72984    1.178(29)      1229.    1.1391    1.2186
  35257.     0.73006    1.239(30)      1145.    1.1390    1.2387
  35268.     0.73028    1.279(30)      1130.    1.1390    1.2692
  35278.     0.73049    1.333(30)      1122.    1.1389    1.3232
  35289.     0.73071    1.475(31)      1046.    1.1388    1.4546
  35299.     0.73093    1.88(4)        811.     1.139     1.851
  35310.     0.73115    2.93(4)        541.     1.139     2.900
  35320.     0.73137    4.98(6)        289.8    1.139     4.798
  35331.     0.73159    6.86(7)        195.4    1.139     6.628
  35342.     0.73181    6.69(7)        203.4    1.138     6.705
  35352.     0.73203    5.19(6)        281.3    1.138     5.471
  35363.     0.73225    3.90(5)        380.     1.138     4.139
  35373.     0.73247    3.01(5)        484.     1.138     3.146
  35384.     0.73269    2.50(4)        582.     1.138     2.479
  35395.     0.73291    2.19(4)        660.     1.138     2.039
  35405.     0.73313    1.86(4)        805.     1.138     1.750
  35416.     0.73335    1.719(34)      851.     1.1379    1.5596
  35427.     0.73357    1.548(32)      953.     1.1379    1.4339
  35437.     0.73379    1.451(31)      1022.    1.1378    1.3504
  35448.     0.73401    1.380(31)      1053.    1.1377    1.2948
  35458.     0.73423    1.332(31)      1062.    1.1377    1.2575
  35469.     0.73445    1.284(29)      1151.    1.1376    1.2325
  35480.     0.73467    1.255(30)      1133.    1.1375    1.2156
  35490.     0.73489    1.238(29)      1183.    1.1374    1.2043
  35501.     0.73511    1.251(29)      1190.    1.1374    1.1969
  35512.     0.73533    1.185(28)      1266.    1.1373    1.1923
  35522.     0.73555    1.203(28)      1251.    1.1372    1.1900
  35533.     0.73577    1.157(28)      1312.    1.1371    1.1894
  35544.     0.73599    1.250(30)      1138.    1.1371    1.1904
  35554.     0.73621    1.223(29)      1178.    1.1370    1.1932
  35565.     0.73644    1.222(29)      1194.    1.1369    1.1978
  35576.     0.73666    1.239(29)      1178.    1.1369    1.2047
  35586.     0.73688    1.302(30)      1096.    1.1368    1.2147
  35597.     0.73710    1.208(29)      1226.    1.1367    1.2292
  35608.     0.73732    1.255(29)      1201.    1.1366    1.2508
  35618.     0.73754    1.248(29)      1206.    1.1366    1.2858
  35629.     0.73776    1.376(30)      1115.    1.1365    1.3570
  35640.     0.73798    1.668(34)      886.     1.1364    1.5550
  35650.     0.73821    2.22(4)        706.     1.136     2.148
  35661.     0.73843    3.66(5)        414.     1.136     3.516
  35672.     0.73865    5.64(6)        249.5    1.136     5.511
  35683.     0.73887    6.60(7)        208.8    1.136     6.683
  35693.     0.73909    5.84(6)        245.0    1.136     6.065
  35704.     0.73931    4.42(5)        334.8    1.136     4.742
  35715.     0.73954    3.37(5)        455.     1.136     3.586
  35725.     0.73976    2.70(4)        558.     1.136     2.774
  35736.     0.73998    2.28(4)        651.     1.136     2.233
  35747.     0.74020    1.95(4)        781.     1.136     1.876
  35758.     0.74042    1.815(35)      819.     1.1356    1.6398
  35768.     0.74065    1.613(33)      929.     1.1355    1.4836
  35779.     0.74087    1.472(32)      1006.    1.1355    1.3797
  35790.     0.74109    1.374(30)      1097.    1.1354    1.3106
  35800.     0.74131    1.329(30)      1139.    1.1353    1.2636
  35811.     0.74153    1.316(30)      1115.    1.1353    1.2315
  35822.     0.74176    1.269(29)      1167.    1.1352    1.2093
  35833.     0.74198    1.232(29)      1188.    1.1351    1.1937
  35843.     0.74220    1.208(29)      1209.    1.1350    1.1825
  35854.     0.74242    1.205(28)      1234.    1.1350    1.1714
  35865.     0.74265    1.176(28)      1302.    1.1349    1.1655
  35876.     0.74287    1.151(28)      1301.    1.1348    1.1609
  35886.     0.74309    1.157(28)      1250.    1.1347    1.1574
  35897.     0.74332    1.135(28)      1310.    1.1347    1.1546
  35908.     0.74354    1.179(29)      1218.    1.1346    1.1524
  35919.     0.74376    1.158(28)      1276.    1.1345    1.1505
  35930.     0.74399    1.155(28)      1288.    1.1345    1.1490
  35940.     0.74421    1.187(28)      1245.    1.1344    1.1477
  35951.     0.74443    1.161(28)      1262.    1.1343    1.1466
  35962.     0.74466    1.142(28)      1276.    1.1342    1.1456
  35973.     0.74488    1.108(27)      1353.    1.1342    1.1448
  35983.     0.74510    1.108(27)      1372.    1.1341    1.1441
  35994.     0.74533    1.107(27)      1389.    1.1340    1.1435
  36005.     0.74555    1.167(28)      1238.    1.1339    1.1429
  36016.     0.74577    1.174(29)      1221.    1.1339    1.1424
  36027.     0.74600    1.146(28)      1271.    1.1338    1.1420
  36037.     0.74622    1.120(27)      1379.    1.1337    1.1417
  36048.     0.74644    1.167(29)      1230.    1.1337    1.1414
  36059.     0.74667    1.108(28)      1322.    1.1336    1.1411
  36070.     0.74689    1.154(28)      1294.    1.1335    1.1410
  36081.     0.74712    1.175(28)      1244.    1.1334    1.1408
  36092.     0.74734    1.173(28)      1281.    1.1334    1.1408
  36102.     0.74757    1.196(29)      1172.    1.1333    1.1408
  36113.     0.74779    1.151(28)      1249.    1.1332    1.1409
  36124.     0.74801    1.154(28)      1316.    1.1331    1.1411
  36135.     0.74824    1.170(28)      1281.    1.1331    1.1414
  36146.     0.74846    1.151(28)      1279.    1.1330    1.1418
  36157.     0.74869    1.136(28)      1316.    1.1329    1.1425
  36167.     0.74891    1.134(27)      1332.    1.1329    1.1448
  36178.     0.74914    1.129(28)      1322.    1.1328    1.1461
  36189.     0.74936    1.136(27)      1336.    1.1327    1.1479
  36200.     0.74959    1.112(27)      1400.    1.1326    1.1476
  36211.     0.74981    1.179(28)      1241.    1.1326    1.1516
  36222.     0.75004    1.149(28)      1320.    1.1325    1.1581
  36233.     0.75026    1.207(28)      1261.    1.1324    1.1722
  36243.     0.75049    1.288(29)      1161.    1.1323    1.2133
  36254.     0.75071    1.280(29)      1211.    1.1323    1.3316
  36265.     0.75094    1.541(32)      1001.    1.1322    1.5800
  36276.     0.75116    1.89(4)        780.     1.132     1.891
  36287.     0.75139    1.95(4)        764.     1.132     2.004
  36298.     0.75161    1.86(4)        809.     1.132     1.862
  36309.     0.75184    1.609(33)      935.     1.1319    1.6542
  36320.     0.75206    1.474(31)      1037.    1.1318    1.4862
  36331.     0.75229    1.350(29)      1151.    1.1318    1.3703
  36341.     0.75252    1.330(30)      1109.    1.1317    1.2931
  36352.     0.75274    1.288(30)      1141.    1.1316    1.2421
  36363.     0.75297    1.214(28)      1234.    1.1315    1.2084
  36374.     0.75319    1.202(28)      1246.    1.1315    1.1861
  36385.     0.75342    1.229(29)      1204.    1.1314    1.1712
  36396.     0.75365    1.213(29)      1203.    1.1313    1.1614
  36407.     0.75387    1.190(28)      1272.    1.1313    1.1549
  36418.     0.75410    1.244(29)      1183.    1.1312    1.1505
  36429.     0.75432    1.122(27)      1380.    1.1311    1.1477
  36440.     0.75455    1.169(28)      1290.    1.1310    1.1459
  36451.     0.75478    1.186(29)      1222.    1.1310    1.1449
  36462.     0.75500    1.168(28)      1285.    1.1309    1.1444
  36472.     0.75523    1.110(26)      1427.    1.1308    1.1444
  36483.     0.75546    1.159(28)      1272.    1.1307    1.1447
  36494.     0.75568    1.127(27)      1363.    1.1307    1.1454
  36505.     0.75591    1.182(28)      1255.    1.1306    1.1465
  36516.     0.75614    1.138(27)      1343.    1.1305    1.1480
  36527.     0.75636    1.140(27)      1360.    1.1305    1.1500
  36538.     0.75659    1.147(27)      1356.    1.1304    1.1527
  36549.     0.75682    1.177(28)      1261.    1.1303    1.1564
  36560.     0.75704    1.182(28)      1279.    1.1302    1.1613
  36571.     0.75727    1.169(28)      1278.    1.1302    1.1681
  36582.     0.75750    1.199(28)      1265.    1.1301    1.1780
  36593.     0.75773    1.243(29)      1214.    1.1300    1.1934
  36604.     0.75795    1.224(29)      1221.    1.1300    1.2230
  36615.     0.75818    1.357(30)      1143.    1.1299    1.3024
  36626.     0.75841    1.596(32)      991.     1.1298    1.5434
  36637.     0.75864    2.10(4)        760.     1.130     2.128
  36648.     0.75886    3.09(5)        485.     1.130     3.042
  36659.     0.75909    3.64(5)        405.     1.130     3.680
  36670.     0.75932    3.36(5)        445.     1.130     3.483
  36681.     0.75955    2.75(4)        571.     1.129     2.888
  36692.     0.75977    2.25(4)        694.     1.129     2.336
  36703.     0.76000    1.867(34)      848.     1.1293    1.9410
  36714.     0.76023    1.688(33)      919.     1.1292    1.6752
  36725.     0.76046    1.575(32)      974.     1.1292    1.4986
  36736.     0.76069    1.505(32)     1000.     1.1291    1.3813
  36747.     0.76091    1.368(30)      1133.    1.1290    1.3033
  36758.     0.76114    1.301(29)      1165.    1.1289    1.2512
  36769.     0.76137    1.297(29)      1166.    1.1289    1.2202
  36780.     0.76160    1.245(28)      1252.    1.1288    1.1967
  36791.     0.76183    1.203(28)      1282.    1.1287    1.1807
  36802.     0.76206    1.202(28)      1264.    1.1286    1.1692
  36813.     0.76229    1.155(27)      1354.    1.1286    1.1616
  36824.     0.76251    1.195(28)      1267.    1.1285    1.1563
  36835.     0.76274    1.202(28)      1291.    1.1284    1.1525
  36846.     0.76297    1.135(27)      1412.    1.1284    1.1498
  36857.     0.76320    1.157(27)      1345.    1.1283    1.1478
  36868.     0.76343    1.149(27)      1348.    1.1282    1.1464
  36879.     0.76366    1.214(28)      1232.    1.1281    1.1454
  36891.     0.76389    1.166(27)      1343.    1.1281    1.1447
  36902.     0.76412    1.162(28)      1297.    1.1280    1.1443
  36913.     0.76435    1.158(27)      1329.    1.1279    1.1440
  36924.     0.76458    1.159(27)      1338.    1.1279    1.1439
  36935.     0.76481    1.159(28)      1315.    1.1278    1.1440
  36946.     0.76503    1.171(28)      1315.    1.1277    1.1442
  36957.     0.76526    1.143(27)      1350.    1.1276    1.1446
  36968.     0.76549    1.140(27)      1370.    1.1276    1.1451
  36979.     0.76572    1.174(28)      1273.    1.1275    1.1457
  36990.     0.76595    1.149(28)      1311.    1.1274    1.1466
  37001.     0.76618    1.137(27)      1375.    1.1273    1.1476
  37012.     0.76641    1.151(27)      1328.    1.1273    1.1488
  37024.     0.76664    1.142(27)      1368.    1.1272    1.1503
  37035.     0.76687    1.153(27)      1326.    1.1271    1.1522
  37046.     0.76710    1.217(28)      1244.    1.1271    1.1544
  37057.     0.76733    1.145(27)      1349.    1.1270    1.1571
  37068.     0.76756    1.174(28)      1314.    1.1269    1.1605
  37079.     0.76779    1.184(28)      1273.    1.1268    1.1648
  37090.     0.76802    1.167(28)      1309.    1.1268    1.1703
  37101.     0.76825    1.183(28)      1313.    1.1267    1.1778
  37113.     0.76849    1.187(27)      1364.    1.1266    1.1887
  37124.     0.76872    1.155(27)      1339.    1.1265    1.2080
  37135.     0.76895    1.236(28)      1301.    1.1265    1.2555
  37146.     0.76918    1.413(30)      1126.    1.1264    1.3931
  37157.     0.76941    1.715(33)      936.     1.1263    1.7169
  37168.     0.76964    2.18(4)        719.     1.126     2.211
  37179.     0.76987    2.53(4)        592.     1.126     2.540
  37191.     0.77010    2.33(4)        667.     1.126     2.432
  37202.     0.77033    2.10(4)        732.     1.126     2.129
  37213.     0.77056    1.799(34)      882.     1.1260    1.8580
  37224.     0.77079    1.628(31)      1010.    1.1259    1.6759
  37235.     0.77103    1.597(32)      991.     1.1258    1.5716
  37246.     0.77126    1.559(31)      1018.    1.1258    1.5333
  37258.     0.77149    1.632(32)      989.     1.1257    1.5779
  37269.     0.77172    1.907(34)      878.     1.1256    1.8276
  37280.     0.77195    2.75(4)        639.     1.126     2.678
  37291.     0.77218    4.77(5)        352.     1.125     4.722
  37302.     0.77241    7.93(7)        193.2    1.125     7.775
  37313.     0.77265    9.87(8)        150.2    1.125     9.649
  37325.     0.77288    8.40(7)        186.8    1.125     8.791
  37336.     0.77311    6.48(6)        245.8    1.125     6.797
  37347.     0.77334    4.94(6)        323.7    1.125     5.018
  37358.     0.77357    3.77(5)        433.     1.125     3.750
  37369.     0.77381    2.99(4)        550.     1.125     2.897
  37381.     0.77404    2.47(4)        650.     1.125     2.328
  37392.     0.77427    2.06(4)        786.     1.125     1.950
  37403.     0.77450    1.862(34)      855.     1.1247    1.6967
  37414.     0.77473    1.714(33)      892.     1.1247    1.5273
  37426.     0.77497    1.508(30)      1077.    1.1246    1.4133
  37437.     0.77520    1.462(31)      1069.    1.1245    1.3359
  37448.     0.77543    1.370(30)      1138.    1.1245    1.2829
  37459.     0.77567    1.338(29)      1166.    1.1244    1.2463
  37470.     0.77590    1.305(29)      1200.    1.1243    1.2206
  37482.     0.77613    1.215(27)      1329.    1.1242    1.2024
  37493.     0.77636    1.247(28)      1299.    1.1242    1.1893
  37504.     0.77660    1.236(28)      1284.    1.1241    1.1797
  37515.     0.77683    1.199(28)      1298.    1.1240    1.1727
  37527.     0.77706    1.167(27)      1357.    1.1239    1.1674
  37538.     0.77730    1.160(27)      1364.    1.1239    1.1636
  37549.     0.77753    1.145(27)      1341.    1.1238    1.1608
  37560.     0.77776    1.133(27)      1417.    1.1237    1.1588
  37572.     0.77800    1.129(26)      1445.    1.1237    1.1577
  37583.     0.77823    1.128(27)      1421.    1.1236    1.1572
  37594.     0.77846    1.167(27)      1332.    1.1235    1.1575
  37606.     0.77870    1.141(26)      1465.    1.1234    1.1587
  37617.     0.77893    1.186(27)      1349.    1.1234    1.1610
  37628.     0.77916    1.179(28)      1288.    1.1233    1.1648
  37639.     0.77940    1.133(26)      1451.    1.1232    1.1707
  37651.     0.77963    1.200(28)      1316.    1.1232    1.1803
  37662.     0.77986    1.189(27)      1407.    1.1231    1.1981
  37673.     0.78010    1.251(28)      1298.    1.1230    1.2427
  37685.     0.78033    1.374(29)      1207.    1.1229    1.3809
  37696.     0.78057    1.709(31)      1011.    1.1229    1.7490
  37707.     0.78080    2.36(4)        688.     1.123     2.414
  37719.     0.78104    3.00(4)        516.     1.123     3.042
  37730.     0.78127    2.94(4)        531.     1.123     3.060
  37741.     0.78150    2.53(4)        638.     1.123     2.639
  37753.     0.78174    2.08(4)        793.     1.123     2.186
  37764.     0.78197    1.820(34)      887.     1.1224    1.8443
  37775.     0.78221    1.606(31)      1033.    1.1224    1.6113
  37786.     0.78244    1.435(29)      1167.    1.1223    1.4552
  37798.     0.78268    1.397(30)      1129.    1.1222    1.3511
  37809.     0.78291    1.317(29)      1219.    1.1221    1.2815
  37821.     0.78315    1.257(28)      1269.    1.1221    1.2348
  37832.     0.78338    1.219(28)      1319.    1.1220    1.1985
  37843.     0.78362    1.204(27)      1391.    1.1219    1.1773
  37855.     0.78385    1.197(27)      1366.    1.1219    1.1628
  37866.     0.78409    1.189(27)      1370.    1.1218    1.1528
  37877.     0.78432    1.148(27)      1393.    1.1217    1.1458
  37889.     0.78456    1.134(27)      1419.    1.1216    1.1441
  37900.     0.78479    1.138(27)      1420.    1.1216    1.1407
  37911.     0.78503    1.145(26)      1425.    1.1215    1.1382
  37923.     0.78526    1.136(27)      1407.    1.1214    1.1364
  37934.     0.78550    1.179(27)      1348.    1.1213    1.1351
  37946.     0.78574    1.124(26)      1451.    1.1213    1.1341
  37957.     0.78597    1.122(26)      1460.    1.1212    1.1333
  37968.     0.78621    1.118(26)      1477.    1.1211    1.1328
  37980.     0.78644    1.105(26)      1509.    1.1211    1.1324
  37991.     0.78668    1.116(26)      1473.    1.1210    1.1322
  38002.     0.78692    1.103(26)      1474.    1.1209    1.1321
  38014.     0.78715    1.114(26)      1477.    1.1208    1.1320
  38025.     0.78739    1.087(26)      1511.    1.1208    1.1321
  38037.     0.78762    1.082(26)      1534.    1.1207    1.1322
  38048.     0.78786    1.125(26)      1499.    1.1206    1.1324
  38059.     0.78810    1.102(26)      1481.    1.1206    1.1327
  38071.     0.78833    1.120(26)      1500.    1.1205    1.1331
  38082.     0.78857    1.100(26)      1517.    1.1204    1.1336
  38094.     0.78881    1.095(26)      1532.    1.1203    1.1343
  38105.     0.78904    1.068(25)      1605.    1.1203    1.1350
  38117.     0.78928    1.117(26)      1470.    1.1202    1.1359
  38128.     0.78952    1.143(26)      1446.    1.1201    1.1370
  38139.     0.78975    1.105(26)      1488.    1.1201    1.1383
  38151.     0.78999    1.129(26)      1434.    1.1200    1.1399
  38162.     0.79023    1.130(26)      1466.    1.1199    1.1418
  38174.     0.79046    1.148(26)      1434.    1.1198    1.1442
  38185.     0.79070    1.157(27)      1421.    1.1198    1.1472
  38197.     0.79094    1.166(27)      1390.    1.1197    1.1511
  38208.     0.79118    1.164(27)      1385.    1.1196    1.1563
  38220.     0.79141    1.184(27)      1387.    1.1195    1.1638
  38231.     0.79165    1.201(27)      1400.    1.1195    1.1766
  38243.     0.79189    1.227(27)      1353.    1.1194    1.2061
  38254.     0.79213    1.274(28)      1305.    1.1193    1.2955
  38266.     0.79236    1.466(29)      1188.    1.1193    1.5126
  38277.     0.79260    1.849(34)      890.     1.1192    1.8585
  38289.     0.79284    2.08(4)        755.     1.119     2.113
  38300.     0.79308    2.000(35)      819.     1.1190    2.0588
  38311.     0.79331    1.804(33)      919.     1.1190    1.8490
  38323.     0.79355    1.637(32)      1004.    1.1189    1.6530
  38334.     0.79379    1.535(30)      1082.    1.1188    1.5172
  38346.     0.79403    1.444(29)      1185.    1.1188    1.4393
  38357.     0.79427    1.411(29)      1180.    1.1187    1.4009
  38369.     0.79451    1.467(30)      1137.    1.1186    1.4034
  38380.     0.79474    1.518(30)      1115.    1.1185    1.4727
  38392.     0.79498    1.776(31)      1019.    1.1185    1.7393
  38404.     0.79522    2.56(4)        718.     1.118     2.575
  38415.     0.79546    4.29(5)        417.     1.118     4.423
  38427.     0.79570    6.87(7)        232.4    1.118     6.874
  38438.     0.79594    7.75(7)        204.8    1.118     7.953
  38450.     0.79618    6.66(6)        251.0    1.118     6.980
  38461.     0.79641    5.14(5)        335.0    1.118     5.380
  38473.     0.79665    3.98(5)        426.     1.118     4.039
  38484.     0.79689    3.09(4)        552.     1.118     3.096
  38496.     0.79713    2.56(4)        674.     1.118     2.461
  38507.     0.79737    2.104(35)      818.     1.1178    2.0363
  38519.     0.79761    1.833(33)      944.     1.1177    1.7521
  38530.     0.79785    1.666(31)      1028.    1.1176    1.5618
  38542.     0.79809    1.534(30)      1085.    1.1175    1.4338
  38554.     0.79833    1.420(29)      1192.    1.1175    1.3474
  38565.     0.79857    1.297(27)      1331.    1.1174    1.2887
  38577.     0.79881    1.240(27)      1413.    1.1173    1.2486
  38588.     0.79905    1.269(28)      1322.    1.1173    1.2209
  38600.     0.79929    1.244(27)      1365.    1.1172    1.2017
  38611.     0.79953    1.167(26)      1439.    1.1171    1.1883
  38623.     0.79977    1.200(27)      1400.    1.1170    1.1790
  38635.     0.80001    1.241(27)      1341.    1.1170    1.1725
  38646.     0.80025    1.171(26)      1455.    1.1169    1.1680
  38658.     0.80049    1.184(26)      1456.    1.1168    1.1652
  38669.     0.80073    1.197(27)      1389.    1.1168    1.1636
  38681.     0.80097    1.157(26)      1445.    1.1167    1.1630
  38693.     0.80121    1.112(25)      1544.    1.1166    1.1634
  38704.     0.80145    1.087(25)      1617.    1.1165    1.1648
  38716.     0.80169    1.118(26)      1525.    1.1165    1.1671
  38727.     0.80193    1.167(26)      1448.    1.1164    1.1706
  38739.     0.80217    1.154(26)      1461.    1.1163    1.1755
  38751.     0.80241    1.162(26)      1478.    1.1163    1.1821
  38762.     0.80265    1.132(26)      1518.    1.1162    1.1911
  38774.     0.80289    1.196(27)      1404.    1.1161    1.2032
  38786.     0.80313    1.213(27)      1373.    1.1160    1.2200
  38797.     0.80337    1.205(27)      1407.    1.1160    1.2439
  38809.     0.80361    1.268(27)      1340.    1.1159    1.2794
  38820.     0.80386    1.327(27)      1340.    1.1158    1.3424
  38832.     0.80410    1.526(29)      1179.    1.1158    1.4927
  38844.     0.80434    2.007(32)      959.     1.1157    1.9534
  38855.     0.80458    3.18(4)        579.     1.116     3.206
  38867.     0.80482    5.43(6)        316.4    1.116     5.525
  38879.     0.80506    7.72(7)        209.3    1.115     7.821
  38890.     0.80530    7.82(7)        209.4    1.115     8.020
  38902.     0.80555    6.29(6)        271.6    1.115     6.587
  38914.     0.80579    4.86(5)        357.     1.115     4.973
  38925.     0.80603    3.76(5)        474.     1.115     3.741
  38937.     0.80627    3.00(4)        594.     1.115     2.894
  38949.     0.80651    2.41(4)        721.     1.115     2.325
  38960.     0.80675    2.007(34)      883.     1.1150    1.9392
  38972.     0.80700    1.731(31)      1026.    1.1149    1.6837
  38984.     0.80724    1.592(31)      1062.    1.1148    1.5121
  38996.     0.80748    1.434(29)      1224.    1.1148    1.3962
  39007.     0.80772    1.377(28)      1259.    1.1147    1.3176
  39019.     0.80797    1.318(28)      1288.    1.1146    1.2637
  39031.     0.80821    1.247(26)      1441.    1.1145    1.2264
  39042.     0.80845    1.234(27)      1424.    1.1145    1.2004
  39054.     0.80869    1.199(26)      1465.    1.1144    1.1819
  39066.     0.80894    1.216(27)      1411.    1.1143    1.1686
  39077.     0.80918    1.165(26)      1480.    1.1143    1.1588
  39089.     0.80942    1.161(26)      1476.    1.1142    1.1514
  39101.     0.80966    1.168(26)      1444.    1.1141    1.1458
  39113.     0.80991    1.172(27)      1401.    1.1140    1.1415
  39124.     0.81015    1.208(26)      1431.    1.1140    1.1427
  39136.     0.81039    1.177(26)      1449.    1.1139    1.1400
  39148.     0.81064    1.205(27)      1376.    1.1138    1.1379
  39160.     0.81088    1.142(26)      1517.    1.1138    1.1362
  39171.     0.81112    1.130(25)      1540.    1.1137    1.1348
  39183.     0.81137    1.173(26)      1526.    1.1136    1.1336
  39195.     0.81161    1.143(25)      1552.    1.1135    1.1327
  39207.     0.81185    1.165(27)      1423.    1.1135    1.1319
  39218.     0.81210    1.139(26)      1533.    1.1134    1.1312
  39230.     0.81234    1.139(26)      1524.    1.1133    1.1307
  39242.     0.81258    1.117(25)      1556.    1.1133    1.1303
  39254.     0.81283    1.114(25)      1586.    1.1132    1.1300
  39265.     0.81307    1.115(25)      1570.    1.1131    1.1298
  39277.     0.81332    1.077(25)      1664.    1.1130    1.1298
  39289.     0.81356    1.121(26)      1538.    1.1130    1.1298
  39301.     0.81380    1.123(25)      1576.    1.1129    1.1299
  39313.     0.81405    1.090(24)      1667.    1.1128    1.1300
  39324.     0.81429    1.060(25)      1659.    1.1128    1.1303
  39336.     0.81454    1.124(26)      1509.    1.1127    1.1307
  39348.     0.81478    1.118(25)      1578.    1.1126    1.1313
  39360.     0.81503    1.083(25)      1649.    1.1125    1.1319
  39372.     0.81527    1.111(26)      1523.    1.1125    1.1327
  39383.     0.81551    1.064(25)      1649.    1.1124    1.1336
  39395.     0.81576    1.070(25)      1639.    1.1123    1.1347
  39407.     0.81600    1.119(25)      1546.    1.1123    1.1360
  39419.     0.81625    1.081(24)      1671.    1.1122    1.1376
  39431.     0.81649    1.123(25)      1541.    1.1121    1.1395
  39443.     0.81674    1.120(25)      1584.    1.1121    1.1416
  39454.     0.81698    1.145(26)      1445.    1.1120    1.1406
  39466.     0.81723    1.107(25)      1590.    1.1119    1.1439
  39478.     0.81747    1.135(26)      1523.    1.1118    1.1477
  39490.     0.81772    1.104(25)      1585.    1.1118    1.1524
  39502.     0.81796    1.117(25)      1562.    1.1117    1.1580
  39514.     0.81821    1.148(26)      1459.    1.1116    1.1650
  39525.     0.81846    1.146(26)      1496.    1.1116    1.1737
  39537.     0.81870    1.135(26)      1516.    1.1115    1.1848
  39549.     0.81895    1.169(26)      1513.    1.1114    1.1992
  39561.     0.81919    1.164(26)      1509.    1.1113    1.2184
  39573.     0.81944    1.245(27)      1405.    1.1113    1.2449
  39585.     0.81968    1.215(26)      1486.    1.1112    1.2832
  39597.     0.81993    1.317(27)      1363.    1.1111    1.3441
  39609.     0.82018    1.451(28)      1260.    1.1111    1.4682
  39620.     0.82042    1.858(31)      1012.    1.1110    1.8237
  39632.     0.82067    2.88(4)        658.     1.111     2.885
  39644.     0.82091    5.14(5)        353.     1.111     5.249
  39656.     0.82116    8.38(7)        199.1    1.111     8.448
  39668.     0.82141    9.95(8)        164.6    1.111     9.958
  39680.     0.82165    8.55(7)        201.4    1.111     8.780
  39692.     0.82190    6.57(6)        275.5    1.111     6.722
  39704.     0.82215    4.98(5)        358.     1.110     4.969
  39716.     0.82239    3.69(5)        493.     1.110     3.729
  39728.     0.82264    3.07(4)        586.     1.110     2.889
  39739.     0.82289    2.45(4)        735.     1.110     2.325
  39751.     0.82313    2.099(34)      843.     1.1102    1.9466
  39763.     0.82338    1.847(32)      961.     1.1101    1.6921
  39775.     0.82363    1.577(30)      1143.    1.1101    1.5205
  39787.     0.82387    1.437(28)      1263.    1.1100    1.4042
  39799.     0.82412    1.427(28)      1253.    1.1099    1.3247
  39811.     0.82437    1.334(27)      1378.    1.1099    1.2700
  39823.     0.82462    1.323(27)      1399.    1.1098    1.2320
  39835.     0.82486    1.208(25)      1565.    1.1097    1.2052
  39847.     0.82511    1.243(26)      1517.    1.1097    1.1860
  39859.     0.82536    1.201(25)      1552.    1.1096    1.1721
  39871.     0.82561    1.169(25)      1596.    1.1095    1.1618
  39883.     0.82585    1.186(25)      1577.    1.1094    1.1541
  39895.     0.82610    1.204(25)      1548.    1.1094    1.1482
  39907.     0.82635    1.185(25)      1549.    1.1093    1.1437
  39919.     0.82660    1.134(25)      1621.    1.1092    1.1401
  39931.     0.82685    1.223(26)      1474.    1.1092    1.1372
  39943.     0.82709    1.160(25)      1553.    1.1091    1.1349
  39955.     0.82734    1.105(25)      1582.    1.1090    1.1331
  39967.     0.82759    1.120(26)      1493.    1.1090    1.1317
  39979.     0.82784    1.133(28)      1272.    1.1089    1.1307
  39991.     0.82809    1.121(29)      1201.    1.1088    1.1299
  40003.     0.82834    1.156(30)      1083.    1.1087    1.1295
  40015.     0.82858    1.113(29)      1160.    1.1087    1.1294
  40027.     0.82883    1.100(30)      1140.    1.1086    1.1297
  40039.     0.82908    1.108(30)      1129.    1.1085    1.1305
  40051.     0.82933    1.130(30)      1084.    1.1085    1.1320
  40063.     0.82958    1.145(31)      1060.    1.1084    1.1343
  40075.     0.82983    1.108(30)      1130.    1.1083    1.1381
  40087.     0.83008    1.117(30)      1091.    1.1083    1.1444
  40099.     0.83033    1.121(31)      1070.    1.1082    1.1571
  40111.     0.83058    1.141(30)      1114.    1.1081    1.1929
  40123.     0.83082    1.287(32)      968.     1.1080    1.3037
  40135.     0.83107    1.59(4)        798.     1.108     1.567
  40147.     0.83132    1.88(4)        662.     1.108     1.960
  40159.     0.83157    2.16(4)        556.     1.108     2.201
  40171.     0.83182    2.01(4)        630.     1.108     2.097
  40183.     0.83207    1.81(4)        686.     1.108     1.847
  40195.     0.83232    1.63(4)        783.     1.108     1.620
  40207.     0.83257    1.449(34)      851.     1.1076    1.4575
  40219.     0.83282    1.319(32)      956.     1.1075    1.3467
  40231.     0.83307    1.283(32)      968.     1.1074    1.2673
  40243.     0.83332    1.218(31)      1039.    1.1073    1.2176
  40255.     0.83357    1.207(31)      1042.    1.1073    1.1839
  40267.     0.83382    1.208(31)      1043.    1.1072    1.1612
  40279.     0.83407    1.157(30)      1109.    1.1071    1.1458
  40292.     0.83432    1.103(29)      1218.    1.1071    1.1352
  40304.     0.83457    1.126(29)      1150.    1.1070    1.1280
  40316.     0.83482    1.102(29)      1206.    1.1069    1.1229
  40328.     0.83507    1.060(29)      1215.    1.1069    1.1193
  40340.     0.83532    1.083(29)      1194.    1.1068    1.1168
  40352.     0.83557    1.121(30)      1143.    1.1067    1.1149
  40364.     0.83582    1.076(29)      1229.    1.1067    1.1135
  40376.     0.83607    1.125(29)      1175.    1.1066    1.1124
  40388.     0.83633    1.112(29)      1170.    1.1065    1.1116
  40400.     0.83658    1.127(29)      1165.    1.1064    1.1109
  40413.     0.83683    1.100(28)      1240.    1.1064    1.1104
  40425.     0.83708    1.097(28)      1260.    1.1063    1.1119
  40437.     0.83733    1.111(29)      1209.    1.1062    1.1116
  40449.     0.83758    1.111(29)      1181.    1.1062    1.1114
  40461.     0.83783    1.140(29)      1191.    1.1061    1.1112
  40473.     0.83808    1.136(29)      1182.    1.1060    1.1111
  40485.     0.83834    1.109(29)      1230.    1.1060    1.1110
  40498.     0.83859    1.088(28)      1284.    1.1059    1.1109
  40510.     0.83884    1.062(27)      1377.    1.1058    1.1109
  40522.     0.83909    1.146(28)      1257.    1.1058    1.1109
  40534.     0.83934    1.124(28)      1321.    1.1057    1.1109
  40546.     0.83959    1.064(26)      1458.    1.1056    1.1110
  40558.     0.83985    1.113(27)      1387.    1.1055    1.1111
  40570.     0.84010    1.140(27)      1391.    1.1055    1.1112
  40583.     0.84035    1.114(26)      1456.    1.1054    1.1113
  40595.     0.84060    1.111(26)      1504.    1.1053    1.1115
  40607.     0.84085    1.100(26)      1537.    1.1053    1.1118
  40619.     0.84111    1.108(26)      1534.    1.1052    1.1120
  40631.     0.84136    1.116(25)      1557.    1.1051    1.1124
  40644.     0.84161    1.122(25)      1570.    1.1051    1.1128
  40656.     0.84186    1.161(25)      1563.    1.1050    1.1132
  40668.     0.84212    1.148(25)      1564.    1.1049    1.1138
  40680.     0.84237    1.105(25)      1641.    1.1049    1.1145
  40692.     0.84262    1.104(25)      1620.    1.1048    1.1153
  40705.     0.84287    1.099(24)      1667.    1.1047    1.1163
  40717.     0.84313    1.104(25)      1587.    1.1047    1.1175
  40729.     0.84338    1.128(25)      1587.    1.1046    1.1184
  40741.     0.84363    1.143(25)      1579.    1.1045    1.1204
  40753.     0.84389    1.129(25)      1628.    1.1045    1.1231
  40766.     0.84414    1.126(25)      1616.    1.1044    1.1268
  40778.     0.84439    1.120(25)      1630.    1.1043    1.1326
  40790.     0.84465    1.129(25)      1606.    1.1042    1.1448
  40802.     0.84490    1.184(26)      1512.    1.1042    1.1802
  40815.     0.84515    1.298(26)      1428.    1.1041    1.2772
  40827.     0.84541    1.497(29)      1231.    1.1040    1.4642
  40839.     0.84566    1.685(31)      1037.    1.1040    1.6636
  40851.     0.84591    1.718(31)      1014.    1.1039    1.7004
  40864.     0.84617    1.581(29)      1159.    1.1038    1.5932
  40876.     0.84642    1.475(28)      1233.    1.1038    1.4634
  40888.     0.84668    1.331(27)      1392.    1.1037    1.3637
  40900.     0.84693    1.312(27)      1377.    1.1036    1.2977
  40913.     0.84718    1.237(26)      1480.    1.1036    1.2574
  40925.     0.84744    1.220(26)      1460.    1.1035    1.2363
  40937.     0.84769    1.222(26)      1504.    1.1034    1.2313
  40950.     0.84795    1.224(26)      1518.    1.1034    1.2431
  40962.     0.84820    1.287(26)      1459.    1.1033    1.2855
  40974.     0.84846    1.430(28)      1319.    1.1032    1.4248
  40986.     0.84871    1.883(31)      1032.    1.1032    1.8658
  40999.     0.84896    2.80(4)        689.     1.103     2.899
  41011.     0.84922    4.44(5)        402.     1.103     4.392
  41023.     0.84947    5.29(5)        330.7    1.103     5.229
  41036.     0.84973    4.79(5)        378.     1.103     4.779
  41048.     0.84998    3.85(5)        474.     1.103     3.830
  41060.     0.85024    3.03(4)        612.     1.103     2.989
  41073.     0.85049    2.38(4)        792.     1.103     2.386
  41085.     0.85075    2.092(34)      880.     1.1026    1.9761
  41097.     0.85100    1.788(31)      1021.    1.1025    1.7000
  41109.     0.85126    1.590(30)      1146.    1.1025    1.5143
  41122.     0.85151    1.502(29)      1207.    1.1024    1.3892
  41134.     0.85177    1.381(28)      1315.    1.1023    1.3046
  41147.     0.85203    1.258(26)      1453.    1.1023    1.2471
  41159.     0.85228    1.236(26)      1473.    1.1022    1.2078
  41171.     0.85254    1.161(25)      1609.    1.1021    1.1807
  41184.     0.85279    1.149(25)      1663.    1.1021    1.1618
  41196.     0.85305    1.155(25)      1631.    1.1020    1.1484
  41208.     0.85330    1.140(25)      1608.    1.1019    1.1389
  41221.     0.85356    1.144(25)      1575.    1.1019    1.1319
  41233.     0.85382    1.112(24)      1721.    1.1018    1.1267
  41245.     0.85407    1.151(25)      1600.    1.1017    1.1228
  41258.     0.85433    1.142(25)      1624.    1.1017    1.1197
  41270.     0.85459    1.126(25)      1627.    1.1016    1.1174
  41282.     0.85484    1.086(24)      1709.    1.1015    1.1154
  41295.     0.85510    1.097(25)      1629.    1.1015    1.1138
  41307.     0.85536    1.091(24)      1680.    1.1014    1.1125
  41320.     0.85561    1.084(24)      1681.    1.1013    1.1114
  41332.     0.85587    1.113(25)      1622.    1.1013    1.1104
  41344.     0.85613    1.117(25)      1654.    1.1012    1.1096
  41357.     0.85638    1.079(24)      1710.    1.1011    1.1089
  41369.     0.85664    1.078(24)      1670.    1.1011    1.1082
  41382.     0.85690    1.006(23)      1851.    1.1010    1.1076
  41394.     0.85715    1.099(25)      1632.    1.1009    1.1071
  41407.     0.85741    1.041(24)      1736.    1.1009    1.1066
  41419.     0.85767    1.101(24)      1699.    1.1008    1.1059
  41431.     0.85793    1.122(25)      1609.    1.1007    1.1055
  41444.     0.85818    1.114(25)      1619.    1.1007    1.1051
  41456.     0.85844    1.068(24)      1775.    1.1006    1.1048
  41469.     0.85870    1.072(24)      1730.    1.1005    1.1045
  41481.     0.85896    1.091(24)      1676.    1.1005    1.1042
  41494.     0.85921    1.114(25)      1601.    1.1004    1.1039
  41506.     0.85947    1.090(24)      1721.    1.1003    1.1037
  41518.     0.85973    1.130(25)      1565.    1.1003    1.1034
  41531.     0.85999    1.102(25)      1664.    1.1002    1.1032
  41543.     0.86024    1.081(24)      1747.    1.1001    1.1030
  41556.     0.86050    1.070(24)      1727.    1.1001    1.1028
  41568.     0.86076    1.090(24)      1731.    1.1000    1.1026
  41581.     0.86102    1.085(24)      1677.    1.0999    1.1024
  41593.     0.86128    1.133(25)      1550.    1.0999    1.0999
  41606.     0.86154    1.109(25)      1637.    1.0998    1.0998
  41618.     0.86179    1.058(24)      1758.    1.0997    1.0997
  41631.     0.86205    1.073(24)      1707.    1.0997    1.0997
  41643.     0.86231    1.073(24)      1718.    1.0996    1.0996
  41656.     0.86257    1.053(23)      1838.    1.0995    1.0995
  41668.     0.86283    1.110(24)      1678.    1.0995    1.0995
  41681.     0.86309    1.032(23)      1824.    1.0994    1.0994
  41693.     0.86335    1.089(24)      1698.    1.0993    1.0993
  41706.     0.86361    1.106(25)      1629.    1.0993    1.0993
  41718.     0.86386    1.120(25)      1632.    1.0992    1.0992
  41731.     0.86412    1.104(24)      1686.    1.0991    1.1004
  41743.     0.86438    1.110(25)      1598.    1.0991    1.1004
  41756.     0.86464    1.148(25)      1575.    1.0990    1.1004
  41768.     0.86490    1.117(25)      1627.    1.0989    1.1003
  41781.     0.86516    1.119(25)      1613.    1.0989    1.1003
  41793.     0.86542    1.110(25)      1604.    1.0988    1.1003
  41806.     0.86568    1.052(24)      1767.    1.0987    1.1004
  41818.     0.86594    1.055(24)      1777.    1.0987    1.1004
  41831.     0.86620    1.101(25)      1656.    1.0986    1.1004
  41844.     0.86646    1.086(24)      1676.    1.0986    1.1004
  41856.     0.86672    1.128(25)      1609.    1.0985    1.1004
  41869.     0.86698    1.116(25)      1637.    1.0984    1.1005
  41881.     0.86724    1.079(24)      1693.    1.0984    1.1005
  41894.     0.86750    1.097(24)      1728.    1.0983    1.1006
  41906.     0.86776    1.095(24)      1717.    1.0982    1.1007
  41919.     0.86802    1.131(25)      1656.    1.0982    1.1007
  41931.     0.86828    1.096(24)      1668.    1.0981    1.1069
  41944.     0.86854    1.056(24)      1774.    1.0980    1.1073
  41957.     0.86880    1.045(24)      1806.    1.0980    1.1077
  41969.     0.86906    1.086(24)      1758.    1.0979    1.1081
  41982.     0.86932    1.067(24)      1733.    1.0978    1.1086
  41994.     0.86958    1.094(24)      1729.    1.0978    1.1092
  42007.     0.86985    1.055(23)      1856.    1.0977    1.1097
  42020.     0.87011    1.094(24)      1722.    1.0976    1.1104
  42032.     0.87037    1.126(25)      1632.    1.0976    1.1111
  42045.     0.87063    1.099(24)      1696.    1.0975    1.1119
  42057.     0.87089    1.055(24)      1751.    1.0974    1.1128
  42070.     0.87115    1.054(24)      1758.    1.0974    1.1138
  42083.     0.87141    1.068(24)      1794.    1.0973    1.1149
  42095.     0.87167    1.103(24)      1709.    1.0973    1.1162
  42108.     0.87194    1.106(24)      1681.    1.0972    1.1176
  42121.     0.87220    1.090(24)      1740.    1.0971    1.1193
  42133.     0.87246    1.086(24)      1773.    1.0971    1.1212
  42146.     0.87272    1.119(25)      1649.    1.0970    1.1234
  42158.     0.87298    1.110(24)      1689.    1.0969    1.1260
  42171.     0.87324    1.143(24)      1683.    1.0969    1.1292
  42184.     0.87351    1.117(25)      1625.    1.0968    1.1329
  42196.     0.87377    1.153(25)      1580.    1.0967    1.1376
  42209.     0.87403    1.161(25)      1586.    1.0967    1.1434
  42222.     0.87429    1.139(25)      1635.    1.0966    1.1509
  42234.     0.87456    1.159(25)      1650.    1.0965    1.1608
  42247.     0.87482    1.144(25)      1654.    1.0965    1.1748
  42260.     0.87508    1.238(26)      1508.    1.0964    1.1967
  42272.     0.87534    1.257(26)      1473.    1.0964    1.2420
  42285.     0.87561    1.362(27)      1399.    1.0963    1.3728
  42298.     0.87587    1.749(30)      1090.    1.0962    1.7465
  42310.     0.87613    2.42(4)        783.     1.096     2.507
  42323.     0.87639    3.41(4)        520.     1.096     3.393
  42336.     0.87666    3.66(5)        491.     1.096     3.644
  42349.     0.87692    3.26(4)        571.     1.096     3.222
  42361.     0.87718    2.64(4)        716.     1.096     2.652
  42374.     0.87745    2.241(34)      870.     1.0958    2.1973
  42387.     0.87771    1.939(32)      984.     1.0958    1.8856
  42399.     0.87797    1.685(30)      1103.    1.0957    1.6832
  42412.     0.87824    1.557(29)      1213.    1.0957    1.5590
  42425.     0.87850    1.482(28)      1307.    1.0956    1.4921
  42438.     0.87876    1.498(28)      1250.    1.0955    1.4718
  42450.     0.87903    1.562(29)      1177.    1.0955    1.4979
  42463.     0.87929    1.683(30)      1102.    1.0954    1.5989
  42476.     0.87955    2.032(32)      971.     1.0953    1.9236
  42489.     0.87982    2.97(4)        709.     1.095     2.985
  42501.     0.88008    5.39(5)        377.     1.095     5.668
  42514.     0.88035    9.79(7)        186.2    1.095     9.986
  42527.     0.88061   13.14(9)        132.2    1.095    13.121
  42540.     0.88087   12.48(8)        143.2    1.095    12.391
  42552.     0.88114    9.69(7)        193.4    1.095     9.689
  42565.     0.88140    7.32(6)        262.3    1.095     7.093
  42578.     0.88167    5.48(5)        354.     1.095     5.186
  42591.     0.88193    4.15(5)        467.     1.095     3.881
  42603.     0.88220    3.21(4)        602.     1.095     3.001
  42616.     0.88246    2.58(4)        743.     1.095     2.409
  42629.     0.88273    2.150(34)      879.     1.0946    2.0095
  42642.     0.88299    1.870(31)      1011.    1.0945    1.7397
  42655.     0.88326    1.663(30)      1135.    1.0945    1.5566
  42667.     0.88352    1.539(29)      1230.    1.0944    1.4316
  42680.     0.88379    1.409(28)      1314.    1.0943    1.3456
  42693.     0.88405    1.291(26)      1462.    1.0943    1.2858
  42706.     0.88432    1.204(25)      1599.    1.0942    1.2437
  42719.     0.88458    1.223(26)      1533.    1.0941    1.2138
  42731.     0.88485    1.200(25)      1579.    1.0941    1.1922
  42744.     0.88511    1.143(24)      1693.    1.0940    1.1764
  42757.     0.88538    1.198(25)      1563.    1.0940    1.1645
  42770.     0.88564    1.135(25)      1665.    1.0939    1.1556
  42783.     0.88591    1.128(25)      1651.    1.0938    1.1487
  42796.     0.88618    1.123(24)      1673.    1.0938    1.1433
  42808.     0.88644    1.102(24)      1690.    1.0937    1.1391
  42821.     0.88671    1.130(25)      1603.    1.0937    1.1357
  42834.     0.88697    1.106(24)      1672.    1.0936    1.1331
  42847.     0.88724    1.107(24)      1674.    1.0935    1.1310
  42860.     0.88751    1.078(24)      1784.    1.0935    1.1294
  42873.     0.88777    1.155(25)      1583.    1.0934    1.1283
  42885.     0.88804    1.102(24)      1671.    1.0933    1.1276
  42898.     0.88830    1.071(24)      1741.    1.0933    1.1272
  42911.     0.88857    1.079(24)      1765.    1.0932    1.1272
  42924.     0.88884    1.140(25)      1631.    1.0932    1.1277
  42937.     0.88910    1.119(25)      1610.    1.0931    1.1286
  42950.     0.88937    1.122(25)      1665.    1.0930    1.1301
  42963.     0.88964    1.130(25)      1619.    1.0930    1.1310
  42976.     0.88990    1.121(25)      1614.    1.0929    1.1340
  42988.     0.89017    1.101(24)      1705.    1.0929    1.1380
  43001.     0.89044    1.099(24)      1721.    1.0928    1.1435
  43014.     0.89071    1.131(24)      1694.    1.0927    1.1509
  43027.     0.89097    1.148(25)      1632.    1.0927    1.1611
  43040.     0.89124    1.135(24)      1666.    1.0926    1.1756
  43053.     0.89151    1.160(25)      1649.    1.0926    1.1973
  43066.     0.89178    1.196(25)      1608.    1.0925    1.2336
  43079.     0.89204    1.330(26)      1466.    1.0924    1.3162
  43092.     0.89231    1.566(28)      1261.    1.0924    1.5689
  43105.     0.89258    2.227(34)      888.     1.0923    2.2879
  43118.     0.89285    3.56(4)        542.     1.092     3.700
  43131.     0.89311    5.31(5)        340.1    1.092     5.231
  43144.     0.89338    5.62(6)        318.8    1.092     5.530
  43156.     0.89365    4.81(5)        383.     1.092     4.696
  43169.     0.89392    3.73(4)        515.     1.092     3.668
  43182.     0.89419    2.96(4)        647.     1.092     2.856
  43195.     0.89445    2.43(4)        784.     1.092     2.292
  43208.     0.89472    1.950(32)      1003.    1.0918    1.9099
  43221.     0.89499    1.655(29)      1209.    1.0918    1.6528
  43234.     0.89526    1.519(28)      1276.    1.0917    1.4796
  43247.     0.89553    1.379(27)      1383.    1.0917    1.3628
  43260.     0.89580    1.280(26)      1525.    1.0916    1.2837
  43273.     0.89607    1.257(26)      1513.    1.0915    1.2298
  43286.     0.89633    1.228(26)      1505.    1.0915    1.1928
  43299.     0.89660    1.208(26)      1525.    1.0914    1.1672
  43312.     0.89687    1.142(25)      1629.    1.0914    1.1493
  43325.     0.89714    1.182(25)      1613.    1.0913    1.1366
  43338.     0.89741    1.152(25)      1623.    1.0912    1.1275
  43351.     0.89768    1.127(25)      1628.    1.0912    1.1208
  43364.     0.89795    1.134(25)      1640.    1.0911    1.1158
  43377.     0.89822    1.091(24)      1689.    1.0911    1.1120
  43390.     0.89849    1.108(25)      1660.    1.0910    1.1090
  43403.     0.89876    1.088(24)      1692.    1.0909    1.1067
  43416.     0.89903    1.056(23)      1819.    1.0909    1.1048
  43429.     0.89930    1.089(24)      1740.    1.0908    1.1032
  43442.     0.89957    1.071(24)      1780.    1.0908    1.1019
  43455.     0.89984    1.054(23)      1816.    1.0907    1.1008
  43468.     0.90011    1.092(24)      1755.    1.0907    1.0998
  43481.     0.90038    1.120(24)      1667.    1.0906    1.0990
  43494.     0.90065    1.088(24)      1722.    1.0905    1.0983
  43507.     0.90092    1.094(24)      1744.    1.0905    1.0976
  43520.     0.90119    1.073(24)      1773.    1.0904    1.0971
  43533.     0.90146    1.071(24)      1790.    1.0904    1.0965
  43547.     0.90173    1.102(24)      1689.    1.0903    1.0961
  43560.     0.90200    1.093(24)      1691.    1.0902    1.0956
  43573.     0.90227    1.067(24)      1753.    1.0902    1.0952
  43586.     0.90254    1.055(23)      1833.    1.0901    1.0949
  43599.     0.90281    1.073(24)      1775.    1.0901    1.0945
  43612.     0.90308    1.070(24)      1804.    1.0900    1.0958
  43625.     0.90335    1.080(24)      1785.    1.0900    1.0955
  43638.     0.90362    1.044(23)      1867.    1.0899    1.0953
  43651.     0.90390    1.057(23)      1821.    1.0898    1.0952
  43664.     0.90417    1.073(24)      1760.    1.0898    1.0950
  43677.     0.90444    1.063(23)      1829.    1.0897    1.0949
  43690.     0.90471    1.064(24)      1780.    1.0897    1.0947
  43704.     0.90498    1.070(24)      1803.    1.0896    1.0946
  43717.     0.90525    1.066(24)      1787.    1.0896    1.0946
  43730.     0.90552    1.047(24)      1756.    1.0895    1.0945
  43743.     0.90580    1.067(24)      1720.    1.0894    1.0944
  43756.     0.90607    1.059(24)      1764.    1.0894    1.0920
  43769.     0.90634    1.061(24)      1774.    1.0893    1.0921
  43782.     0.90661    1.074(24)      1741.    1.0893    1.0922
  43795.     0.90688    1.100(24)      1705.    1.0892    1.0923
  43809.     0.90715    1.093(24)      1741.    1.0892    1.0925
  43822.     0.90743    1.051(23)      1857.    1.0891    1.0926
  43835.     0.90770    1.042(23)      1815.    1.0890    1.0928
  43848.     0.90797    1.065(24)      1756.    1.0890    1.0930
  43861.     0.90824    1.090(24)      1727.    1.0889    1.0933
  43874.     0.90852    1.048(23)      1886.    1.0889    1.0936
  43887.     0.90879    1.058(24)      1786.    1.0888    1.0939
  43901.     0.90906    1.098(25)      1665.    1.0888    1.0942
  43914.     0.90933    1.100(24)      1710.    1.0887    1.0947
  43927.     0.90961    1.068(24)      1766.    1.0887    1.0951
  43940.     0.90988    1.076(24)      1801.    1.0886    1.0957
  43953.     0.91015    1.090(24)      1749.    1.0885    1.0963
  43967.     0.91043    1.075(24)      1749.    1.0885    1.0971
  43980.     0.91070    1.105(24)      1676.    1.0884    1.0980
  43993.     0.91097    1.143(25)      1627.    1.0884    1.0991
  44006.     0.91125    1.110(24)      1700.    1.0883    1.1003
  44019.     0.91152    1.071(24)      1784.    1.0883    1.1019
  44033.     0.91179    1.085(24)      1689.    1.0882    1.1038
  44046.     0.91207    1.097(25)      1664.    1.0882    1.1061
  44059.     0.91234    1.095(24)      1779.    1.0881    1.1090
  44072.     0.91261    1.104(24)      1761.    1.0880    1.1128
  44085.     0.91289    1.106(24)      1741.    1.0880    1.1178
  44099.     0.91316    1.094(24)      1772.    1.0879    1.1244
  44112.     0.91344    1.131(24)      1699.    1.0879    1.1336
  44125.     0.91371    1.134(24)      1711.    1.0878    1.1470
  44138.     0.91398    1.154(25)      1651.    1.0878    1.1687
  44152.     0.91426    1.188(25)      1647.    1.0877    1.2152
  44165.     0.91453    1.313(26)      1528.    1.0877    1.3542
  44178.     0.91481    1.717(29)      1175.    1.0876    1.7629
  44191.     0.91508    2.53(4)        771.     1.088     2.615
  44205.     0.91536    3.59(4)        507.     1.087     3.635
  44218.     0.91563    3.95(5)        459.     1.087     3.951
  44231.     0.91590    3.54(4)        529.     1.087     3.479
  44244.     0.91618    2.89(4)        660.     1.087     2.829
  44258.     0.91645    2.364(35)      823.     1.0873    2.2877
  44271.     0.91673    1.991(32)      970.     1.0872    1.9085
  44284.     0.91700    1.694(29)      1172.    1.0872    1.6518
  44297.     0.91728    1.507(28)      1290.    1.0871    1.4793
  44311.     0.91755    1.407(27)      1369.    1.0871    1.3635
  44324.     0.91783    1.304(26)      1499.    1.0870    1.2857
  44337.     0.91811    1.235(26)      1536.    1.0870    1.2334
  44351.     0.91838    1.213(25)      1557.    1.0869    1.1982
  44364.     0.91866    1.177(25)      1596.    1.0869    1.1744
  44377.     0.91893    1.205(25)      1555.    1.0868    1.1583
  44391.     0.91921    1.115(24)      1686.    1.0867    1.1474
  44404.     0.91948    1.170(25)      1560.    1.0867    1.1402
  44417.     0.91976    1.127(24)      1714.    1.0866    1.1354
  44431.     0.92004    1.067(23)      1868.    1.0866    1.1323
  44444.     0.92031    1.109(24)      1714.    1.0865    1.1305
  44457.     0.92059    1.163(25)      1587.    1.0865    1.1296
  44471.     0.92086    1.098(24)      1750.    1.0864    1.1295
  44484.     0.92114    1.112(24)      1754.    1.0864    1.1299
  44497.     0.92142    1.112(24)      1678.    1.0863    1.1308
  44511.     0.92169    1.146(25)      1651.    1.0863    1.1322
  44524.     0.92197    1.083(24)      1802.    1.0862    1.1340
  44537.     0.92225    1.120(24)      1719.    1.0862    1.1362
  44551.     0.92252    1.147(24)      1683.    1.0861    1.1389
  44564.     0.92280    1.146(25)      1631.    1.0861    1.1420
  44577.     0.92308    1.117(24)      1698.    1.0860    1.1456
  44591.     0.92335    1.094(24)      1810.    1.0860    1.1498
  44604.     0.92363    1.079(23)      1848.    1.0859    1.1547
  44618.     0.92391    1.149(24)      1676.    1.0859    1.1604
  44631.     0.92418    1.123(24)      1726.    1.0858    1.1670
  44644.     0.92446    1.105(24)      1773.    1.0858    1.1747
  44658.     0.92474    1.152(25)      1648.    1.0857    1.1837
  44671.     0.92502    1.171(25)      1610.    1.0857    1.1944
  44684.     0.92529    1.160(25)      1650.    1.0856    1.2071
  44698.     0.92557    1.178(25)      1618.    1.0856    1.2223
  44711.     0.92585    1.198(25)      1609.    1.0855    1.2409
  44725.     0.92613    1.235(25)      1574.    1.0854    1.2637
  44738.     0.92641    1.275(26)      1487.    1.0854    1.2921
  44752.     0.92668    1.291(26)      1468.    1.0853    1.3283
  44765.     0.92696    1.308(26)      1428.    1.0853    1.3753
  44778.     0.92724    1.358(26)      1443.    1.0852    1.4377
  44792.     0.92752    1.471(27)      1347.    1.0852    1.5232
  44805.     0.92780    1.553(28)      1269.    1.0851    1.6455
  44819.     0.92807    1.834(30)      1091.    1.0851    1.8348
  44832.     0.92835    2.371(34)      860.     1.0850    2.1980
  44846.     0.92863    3.49(4)        624.     1.085     3.209
  44859.     0.92891    6.32(5)        353.     1.085     6.334
  44873.     0.92919   12.96(8)        161.0    1.085    13.703
  44886.     0.92947   23.65(11)       79.0     1.085    24.407
  44899.     0.92975   30.60(13)       58.5     1.085    30.488
  44913.     0.93002   28.08(12)       66.3     1.085    27.408
  44926.     0.93030   21.58(11)       89.2     1.085    20.674
  44940.     0.93058   15.47(9)        127.5    1.085    14.645
  44953.     0.93086   11.12(7)        178.9    1.085    10.306
  44967.     0.93114    8.02(6)        247.6    1.085     7.353
  44980.     0.93142    5.78(5)        347.6    1.085     5.366
  44994.     0.93170    4.39(5)        457.     1.084     4.031
  45007.     0.93198    3.45(4)        579.     1.084     3.132
  45021.     0.93226    2.77(4)        709.     1.084     2.525
  45034.     0.93254    2.322(35)      835.     1.0843    2.1134
  45048.     0.93282    1.966(31)      1039.    1.0843    1.8324
  45061.     0.93310    1.733(30)      1145.    1.0842    1.6390
  45075.     0.93338    1.598(29)      1198.    1.0842    1.5045
  45088.     0.93366    1.455(27)      1342.    1.0841    1.4097
  45102.     0.93394    1.378(26)      1433.    1.0841    1.3421
  45115.     0.93422    1.319(26)      1491.    1.0840    1.2930
  45129.     0.93450    1.322(26)      1462.    1.0840    1.2568
  45143.     0.93478    1.283(25)      1564.    1.0839    1.2295
  45156.     0.93506    1.244(25)      1584.    1.0839    1.2085
  45170.     0.93534    1.214(25)      1595.    1.0838    1.1921
  45183.     0.93562    1.211(25)      1624.    1.0838    1.1790
  45197.     0.93590    1.191(25)      1647.    1.0837    1.1684
  45210.     0.93618    1.111(24)      1767.    1.0837    1.1596
  45224.     0.93646    1.151(24)      1702.    1.0836    1.1522
  45237.     0.93674    1.172(25)      1614.    1.0836    1.1459
  45251.     0.93703    1.170(25)      1650.    1.0835    1.1405
  45265.     0.93731    1.142(24)      1703.    1.0835    1.1358
  45278.     0.93759    1.111(24)      1778.    1.0834    1.1317
  45292.     0.93787    1.149(24)      1695.    1.0834    1.1281
  45305.     0.93815    1.131(24)      1702.    1.0834    1.1249
  45319.     0.93843    1.083(23)      1842.    1.0833    1.1220
  45333.     0.93871    1.101(24)      1793.    1.0833    1.1194
  45346.     0.93900    1.112(24)      1797.    1.0832    1.1170
  45360.     0.93928    1.093(24)      1779.    1.0832    1.1149
  45373.     0.93956    1.139(24)      1668.    1.0831    1.1130
  45387.     0.93984    1.094(24)      1754.    1.0831    1.1112
  45401.     0.94012    1.091(23)      1833.    1.0830    1.1096
  45414.     0.94040    1.105(24)      1736.    1.0830    1.1081
  45428.     0.94069    1.105(24)      1734.    1.0829    1.1067
  45441.     0.94097    1.087(24)      1771.    1.0829    1.1054
  45455.     0.94125    1.076(24)      1800.    1.0828    1.1045
  45469.     0.94153    1.080(23)      1849.    1.0828    1.1034
  45482.     0.94182    1.113(24)      1721.    1.0828    1.1024
  45496.     0.94210    1.123(24)      1764.    1.0827    1.1015
  45510.     0.94238    1.085(23)      1844.    1.0827    1.1006
  45523.     0.94266    1.038(23)      1879.    1.0826    1.0830
  45537.     0.94295    1.099(24)      1790.    1.0826    1.0829
  45551.     0.94323    1.076(23)      1875.    1.0825    1.0829
  45564.     0.94351    1.098(24)      1782.    1.0825    1.0829
  45578.     0.94380    1.087(24)      1800.    1.0824    1.0828
  45592.     0.94408    1.094(24)      1724.    1.0824    1.0828
  45605.     0.94436    1.092(24)      1766.    1.0823    1.0828
  45619.     0.94465    1.053(23)      1881.    1.0823    1.0828
  45633.     0.94493    1.113(24)      1761.    1.0823    1.0828
  45646.     0.94521    1.068(24)      1799.    1.0822    1.0827
  45660.     0.94550    1.100(24)      1761.    1.0822    1.0827
  45674.     0.94578    1.092(24)      1782.    1.0821    1.0827
  45687.     0.94606    1.093(24)      1802.    1.0821    1.0827
  45701.     0.94635    1.079(23)      1828.    1.0820    1.0827
  45715.     0.94663    1.117(24)      1700.    1.0820    1.0827
  45729.     0.94692    1.070(23)      1819.    1.0820    1.0827
  45742.     0.94720    1.077(24)      1777.    1.0819    1.0827
  45756.     0.94748    1.068(23)      1850.    1.0819    1.0828
  45770.     0.94777    1.046(23)      1889.    1.0818    1.0828
  45783.     0.94805    1.058(23)      1889.    1.0818    1.0828
  45797.     0.94834    1.091(24)      1725.    1.0817    1.0829
  45811.     0.94862    1.054(23)      1845.    1.0817    1.0829
  45825.     0.94891    1.093(24)      1779.    1.0817    1.0830
  45838.     0.94919    1.086(24)      1808.    1.0816    1.0831
  45852.     0.94948    1.060(23)      1873.    1.0816    1.0832
  45866.     0.94976    1.054(23)      1836.    1.0815    1.0833
  45880.     0.95005    1.091(24)      1778.    1.0815    1.0835
  45893.     0.95033    1.074(23)      1830.    1.0814    1.0837
  45907.     0.95062    1.090(24)      1753.    1.0814    1.0839
  45921.     0.95090    1.089(23)      1831.    1.0814    1.0842
  45935.     0.95119    1.087(24)      1776.    1.0813    1.0846
  45949.     0.95147    1.074(24)      1746.    1.0813    1.0851
  45962.     0.95176    1.099(24)      1745.    1.0812    1.0857
  45976.     0.95204    1.042(23)      1853.    1.0812    1.0865
  45990.     0.95233    1.095(24)      1715.    1.0811    1.0876
  46004.     0.95261    1.101(24)      1715.    1.0811    1.0892
  46018.     0.95290    1.084(23)      1811.    1.0811    1.0913
  46031.     0.95319    1.112(24)      1710.    1.0810    1.0946
  46045.     0.95347    1.088(24)      1787.    1.0810    1.1007
  46059.     0.95376    1.120(24)      1710.    1.0809    1.1167
  46073.     0.95404    1.210(25)      1583.    1.0809    1.1670
  46087.     0.95433    1.311(26)      1498.    1.0809    1.2934
  46100.     0.95462    1.547(29)      1230.    1.0808    1.4949
  46114.     0.95490    1.718(30)      1128.    1.0808    1.6375
  46128.     0.95519    1.638(29)      1180.    1.0807    1.6015
  46142.     0.95548    1.503(28)      1318.    1.0807    1.4760
  46156.     0.95576    1.378(26)      1440.    1.0807    1.3558
  46170.     0.95605    1.291(26)      1515.    1.0806    1.2676
  46183.     0.95634    1.251(25)      1558.    1.0806    1.2074
  46197.     0.95662    1.203(25)      1600.    1.0805    1.1670
  46211.     0.95691    1.158(24)      1687.    1.0805    1.1398
  46225.     0.95720    1.134(24)      1745.    1.0805    1.1216
  46239.     0.95748    1.138(24)      1727.    1.0804    1.1094
  46253.     0.95777    1.124(24)      1765.    1.0804    1.1011
  46267.     0.95806    1.105(24)      1791.    1.0803    1.0954
  46281.     0.95835    1.125(24)      1752.    1.0803    1.0915
  46294.     0.95863    1.129(24)      1752.    1.0803    1.0888
  46308.     0.95892    1.163(24)      1691.    1.0802    1.0869
  46322.     0.95921    1.102(24)      1734.    1.0802    1.0855
  46336.     0.95950    1.140(24)      1777.    1.0802    1.0845
  46350.     0.95978    1.194(25)      1617.    1.0801    1.0837
  46364.     0.96007    1.133(24)      1741.    1.0801    1.0832
  46378.     0.96036    1.127(24)      1728.    1.0800    1.0827
  46392.     0.96065    1.089(24)      1789.    1.0800    1.0824
  46406.     0.96094    1.109(24)      1740.    1.0800    1.0821
  46420.     0.96122    1.115(24)      1686.    1.0799    1.0819
  46433.     0.96151    1.128(24)      1709.    1.0799    1.0817
  46447.     0.96180    1.096(24)      1757.    1.0798    1.0816
  46461.     0.96209    1.110(24)      1727.    1.0798    1.0814
  46475.     0.96238    1.073(23)      1811.    1.0798    1.0813
  46489.     0.96267    1.092(24)      1779.    1.0797    1.0812
  46503.     0.96296    1.058(23)      1894.    1.0797    1.0811
  46517.     0.96325    1.128(24)      1715.    1.0797    1.0811
  46531.     0.96353    1.084(23)      1835.    1.0796    1.0810
  46545.     0.96382    1.078(24)      1809.    1.0796    1.0809
  46559.     0.96411    1.079(24)      1805.    1.0796    1.0809
  46573.     0.96440    1.065(24)      1801.    1.0795    1.0809
  46587.     0.96469    1.068(23)      1878.    1.0795    1.0809
  46601.     0.96498    1.089(24)      1787.    1.0794    1.0809
  46615.     0.96527    1.093(24)      1769.    1.0794    1.0809
  46629.     0.96556    1.074(24)      1789.    1.0794    1.0809
  46643.     0.96585    1.072(23)      1888.    1.0793    1.0810
  46657.     0.96614    1.102(24)      1730.    1.0793    1.0810
  46671.     0.96643    1.100(24)      1754.    1.0793    1.0811
  46685.     0.96672    1.090(24)      1775.    1.0792    1.0813
  46699.     0.96701    1.106(24)      1701.    1.0792    1.0814
  46713.     0.96730    1.058(23)      1840.    1.0792    1.0817
  46727.     0.96759    1.057(24)      1802.    1.0791    1.0819
  46741.     0.96788    1.075(24)      1784.    1.0791    1.0820
  46755.     0.96817    1.062(23)      1868.    1.0791    1.0825
  46769.     0.96846    1.094(24)      1752.    1.0790    1.0832
  46783.     0.96875    1.074(23)      1851.    1.0790    1.0842
  46797.     0.96904    1.096(24)      1781.    1.0790    1.0857
  46811.     0.96933    1.060(23)      1852.    1.0789    1.0879
  46825.     0.96962    1.091(24)      1771.    1.0789    1.0921
  46839.     0.96991    1.060(23)      1884.    1.0788    1.1037
  46853.     0.97021    1.158(25)      1658.    1.0788    1.1401
  46867.     0.97050    1.242(25)      1577.    1.0788    1.2274
  46881.     0.97079    1.353(26)      1434.    1.0787    1.3572
  46895.     0.97108    1.441(27)      1366.    1.0787    1.4350
  46909.     0.97137    1.440(27)      1339.    1.0787    1.4009
  46924.     0.97166    1.344(26)      1474.    1.0786    1.3192
  46938.     0.97195    1.226(25)      1568.    1.0786    1.2450
  46952.     0.97224    1.188(25)      1642.    1.0786    1.1914
  46966.     0.97254    1.181(25)      1634.    1.0785    1.1550
  46980.     0.97283    1.158(24)      1690.    1.0785    1.1306
  46994.     0.97312    1.117(24)      1762.    1.0785    1.1142
  47008.     0.97341    1.119(24)      1786.    1.0785    1.1032
  47022.     0.97370    1.123(25)      1661.    1.0784    1.0958
  47036.     0.97400    1.035(23)      1967.    1.0784    1.0908
  47050.     0.97429    1.063(23)      1827.    1.0784    1.0874
  47064.     0.97458    1.033(23)      1919.    1.0783    1.0850
  47079.     0.97487    1.094(24)      1758.    1.0783    1.0833
  47093.     0.97517    1.099(24)      1710.    1.0783    1.0822
  47107.     0.97546    1.051(23)      1872.    1.0782    1.0813
  47121.     0.97575    1.063(24)      1772.    1.0782    1.0807
  47135.     0.97604    1.114(24)      1729.    1.0782    1.0802
  47149.     0.97634    1.072(23)      1835.    1.0781    1.0799
  47163.     0.97663    1.009(23)      1968.    1.0781    1.0796
  47178.     0.97692    1.086(24)      1788.    1.0781    1.0794
  47192.     0.97722    1.086(24)      1764.    1.0780    1.0792
  47206.     0.97751    1.056(23)      1845.    1.0780    1.0790
  47220.     0.97780    1.097(24)      1758.    1.0780    1.0789
  47234.     0.97810    1.076(24)      1763.    1.0779    1.0788
  47248.     0.97839    1.087(24)      1786.    1.0779    1.0787
  47263.     0.97868    1.061(23)      1834.    1.0779    1.0786
  47277.     0.97898    1.058(23)      1825.    1.0779    1.0785
  47291.     0.97927    1.059(23)      1824.    1.0778    1.0784
  47305.     0.97956    1.031(23)      1936.    1.0778    1.0783
  47319.     0.97986    1.044(23)      1885.    1.0778    1.0783
  47333.     0.98015    1.077(24)      1788.    1.0777    1.0782
  47348.     0.98045    1.064(24)      1789.    1.0777    1.0788
  47362.     0.98074    1.101(24)      1746.    1.0777    1.0788
  47376.     0.98103    1.053(23)      1825.    1.0777    1.0788
  47390.     0.98133    1.063(23)      1836.    1.0776    1.0788
  47405.     0.98162    1.057(23)      1847.    1.0776    1.0788
  47419.     0.98192    1.056(23)      1875.    1.0776    1.0787
  47433.     0.98221    1.060(23)      1834.    1.0775    1.0787
  47447.     0.98251    1.053(23)      1912.    1.0775    1.0787
  47461.     0.98280    1.090(23)      1814.    1.0775    1.0787
  47476.     0.98310    1.092(24)      1780.    1.0775    1.0788
  47490.     0.98339    1.046(23)      1846.    1.0774    1.0788
  47504.     0.98369    1.067(23)      1817.    1.0774    1.0788
  47518.     0.98398    1.088(24)      1784.    1.0774    1.0788
  47533.     0.98428    1.078(23)      1814.    1.0773    1.0789
  47547.     0.98457    1.045(23)      1852.    1.0773    1.0789
  47561.     0.98487    1.065(23)      1858.    1.0773    1.0790
  47575.     0.98516    1.070(23)      1830.    1.0773    1.0788
  47590.     0.98546    1.052(24)      1794.    1.0772    1.0789
  47604.     0.98575    1.092(24)      1735.    1.0772    1.0790
  47618.     0.98605    1.069(24)      1801.    1.0772    1.0791
  47633.     0.98634    1.075(24)      1802.    1.0772    1.0820
  47647.     0.98664    1.062(23)      1943.    1.0771    1.0823
  47661.     0.98694    1.021(22)      2005.    1.0771    1.0826
  47675.     0.98723    1.087(24)      1724.    1.0771    1.0829
  47690.     0.98753    1.048(24)      1740.    1.0771    1.0833
  47704.     0.98783    1.049(23)      1849.    1.0770    1.0837
  47718.     0.98812    1.087(24)      1785.    1.0770    1.0841
  47733.     0.98842    1.059(23)      1844.    1.0770    1.0847
  47747.     0.98871    1.052(23)      1832.    1.0770    1.0853
  47761.     0.98901    1.040(23)      1832.    1.0769    1.0860
  47776.     0.98931    1.065(23)      1838.    1.0769    1.0868
  47790.     0.98960    1.055(23)      1846.    1.0769    1.0877
  47804.     0.98990    1.098(24)      1743.    1.0769    1.0889
  47819.     0.99020    1.081(24)      1781.    1.0768    1.0902
  47833.     0.99050    1.078(23)      1818.    1.0768    1.0919
  47847.     0.99079    1.075(23)      1812.    1.0768    1.0940
  47862.     0.99109    1.054(23)      1906.    1.0768    1.0967
  47876.     0.99139    1.079(24)      1795.    1.0767    1.1002
  47890.     0.99169    1.111(24)      1720.    1.0767    1.1049
  47905.     0.99198    1.091(24)      1765.    1.0767    1.1117
  47919.     0.99228    1.138(24)      1691.    1.0767    1.1226
  47934.     0.99258    1.147(24)      1726.    1.0766    1.1462
  47948.     0.99288    1.234(25)      1574.    1.0766    1.2175
  47962.     0.99317    1.385(26)      1456.    1.0766    1.4215
  47977.     0.99347    1.768(30)      1109.    1.0766    1.8242
  47991.     0.99377    2.237(34)      843.     1.0765    2.2597
  48006.     0.99407    2.36(4)        810.     1.077     2.346
  48020.     0.99437    2.113(33)      908.     1.0765    2.1133
  48034.     0.99466    1.848(31)      1045.    1.0765    1.8214
  48049.     0.99496    1.595(28)      1239.    1.0765    1.5914
  48063.     0.99526    1.452(28)      1314.    1.0764    1.4332
  48078.     0.99556    1.338(26)      1433.    1.0764    1.3282
  48092.     0.99586    1.247(25)      1551.    1.0764    1.2596
  48106.     0.99616    1.216(25)      1557.    1.0764    1.2158
  48121.     0.99646    1.168(25)      1646.    1.0763    1.1891
  48135.     0.99676    1.124(24)      1700.    1.0763    1.1745
  48150.     0.99705    1.123(24)      1791.    1.0763    1.1691
  48164.     0.99735    1.114(24)      1754.    1.0763    1.1718
  48179.     0.99765    1.125(24)      1743.    1.0763    1.1825
  48193.     0.99795    1.204(25)      1596.    1.0762    1.2035
  48208.     0.99825    1.221(25)      1541.    1.0762    1.2430
  48222.     0.99855    1.298(25)      1554.    1.0762    1.3374
  48236.     0.99885    1.633(28)      1300.    1.0762    1.6350
  48251.     0.99915    2.467(34)      853.     1.0762    2.4870
  48265.     0.99945    4.04(4)        495.     1.076     4.145
  48280.     0.99975    5.99(6)        310.1    1.076     5.885
  48294.     1.00005    6.42(6)        293.5    1.076     6.165
  48309.     1.00035    5.48(5)        354.     1.076     5.185
  48323.     1.00065    4.22(5)        468.     1.076     3.994
  48338.     1.00095    3.21(4)        624.     1.076     3.062
  48352.     1.00125    2.53(4)        790.     1.076     2.417
  48367.     1.00155    2.006(31)      1012.    1.0760    1.9851
  48381.     1.00185    1.739(30)      1108.    1.0760    1.6963
  48396.     1.00215    1.583(29)      1214.    1.0760    1.5032
  48410.     1.00245    1.408(27)      1378.    1.0759    1.3739
  48425.     1.00275    1.291(26)      1501.    1.0759    1.2868
  48439.     1.00305    1.229(25)      1587.    1.0759    1.2279
  48454.     1.00335    1.184(25)      1628.    1.0759    1.1876
  48469.     1.00366    1.173(25)      1606.    1.0759    1.1661
  48483.     1.00396    1.106(24)      1781.    1.0759    1.1470
  48498.     1.00426    1.119(24)      1751.    1.0758    1.1335
  48512.     1.00456    1.117(24)      1712.    1.0758    1.1239
  48527.     1.00486    1.111(24)      1753.    1.0758    1.1170
  48541.     1.00516    1.081(24)      1809.    1.0758    1.1119
  48556.     1.00546    1.081(24)      1791.    1.0758    1.1081
  48570.     1.00577    1.126(24)      1707.    1.0758    1.1052
  48585.     1.00607    1.076(24)      1771.    1.0757    1.1031
  48600.     1.00637    1.092(24)      1745.    1.0757    1.1014
  48614.     1.00667    1.061(23)      1835.    1.0757    1.1002
  48629.     1.00697    1.086(24)      1770.    1.0757    1.0992
  48643.     1.00728    1.089(24)      1789.    1.0757    1.0986
  48658.     1.00758    1.077(24)      1769.    1.0757    1.0981
  48672.     1.00788    1.117(25)      1636.    1.0756    1.0971
  48687.     1.00818    1.077(23)      1857.    1.0756    1.0970
  48702.     1.00848    1.053(23)      1883.    1.0756    1.0971
  48716.     1.00879    1.063(24)      1799.    1.0756    1.0973
  48731.     1.00909    1.074(24)      1784.    1.0756    1.0977
  48746.     1.00939    1.073(24)      1807.    1.0756    1.0982
  48760.     1.00970    1.091(24)      1729.    1.0755    1.0988
  48775.     1.01000    1.085(24)      1722.    1.0755    1.0996
  48789.     1.01030    1.118(25)      1658.    1.0755    1.1006
  48804.     1.01060    1.054(24)      1787.    1.0755    1.1018
  48819.     1.01091    1.066(23)      1827.    1.0755    1.1031
  48833.     1.01121    1.058(23)      1901.    1.0755    1.1047
  48848.     1.01151    1.059(23)      1838.    1.0755    1.1066
  48863.     1.01182    1.067(24)      1781.    1.0754    1.1088
  48877.     1.01212    1.047(23)      1863.    1.0754    1.1113
  48892.     1.01242    1.050(23)      1854.    1.0754    1.1143
  48907.     1.01273    1.060(23)      1828.    1.0754    1.1177
  48921.     1.01303    1.088(24)      1732.    1.0754    1.1218
  48936.     1.01334    1.084(24)      1776.    1.0754    1.1266
  48951.     1.01364    1.063(24)      1783.    1.0754    1.1324
  48965.     1.01394    1.099(24)      1777.    1.0754    1.1365
  48980.     1.01425    1.133(24)      1698.    1.0753    1.1451
  48995.     1.01455    1.135(24)      1680.    1.0753    1.1557
  49009.     1.01486    1.139(24)      1686.    1.0753    1.1689
  49024.     1.01516    1.136(25)      1652.    1.0753    1.1857
  49039.     1.01547    1.187(25)      1590.    1.0753    1.2075
  49054.     1.01577    1.177(25)      1631.    1.0753    1.2365
  49068.     1.01608    1.225(25)      1541.    1.0753    1.2765
  49083.     1.01638    1.309(26)      1435.    1.0753    1.3338
  49098.     1.01669    1.407(26)      1436.    1.0753    1.4231
  49112.     1.01699    1.597(28)      1269.    1.0752    1.5988
  49127.     1.01730    2.143(32)      986.     1.0752    2.0997
  49142.     1.01760    3.55(4)        615.     1.075     3.645
  49157.     1.01791    6.82(6)        299.3    1.075     7.180
  49171.     1.01821   11.72(8)        159.4    1.075    12.033
  49186.     1.01852   14.56(9)        124.8    1.075    14.382
  49201.     1.01882   13.09(8)        144.0    1.075    12.703
  49216.     1.01913   10.16(7)        191.0    1.075     9.605
  49230.     1.01943    7.40(6)        268.0    1.075     6.920
  49245.     1.01974    5.27(5)        382.     1.075     5.016
  49260.     1.02005    3.87(4)        510.     1.075     3.734
  49275.     1.02035    3.00(4)        667.     1.075     2.879
  49290.     1.02066    2.373(34)      846.     1.0751    2.3093
  49304.     1.02096    1.977(32)      1002.    1.0751    1.9291
  49319.     1.02127    1.743(30)      1120.    1.0751    1.6744
  49334.     1.02158    1.470(27)      1366.    1.0751    1.5026
  49349.     1.02188    1.372(26)      1440.    1.0751    1.3861
  49364.     1.02219    1.304(26)      1477.    1.0751    1.3063
  49378.     1.02250    1.298(26)      1464.    1.0751    1.2509
  49393.     1.02280    1.277(26)      1475.    1.0751    1.2120
  49408.     1.02311    1.191(25)      1579.    1.0751    1.1842
  49423.     1.02342    1.169(25)      1602.    1.0750    1.1640
  49438.     1.02372    1.190(25)      1580.    1.0750    1.1490
  49452.     1.02403    1.116(24)      1748.    1.0750    1.1377
  49467.     1.02434    1.115(24)      1746.    1.0750    1.1290
  49482.     1.02465    1.102(24)      1718.    1.0750    1.1221
  49497.     1.02495    1.117(25)      1660.    1.0750    1.1166
  49512.     1.02526    1.115(24)      1698.    1.0750    1.1121
  49527.     1.02557    1.091(24)      1776.    1.0750    1.1083
  49542.     1.02588    1.127(24)      1667.    1.0750    1.1052
  49556.     1.02618    1.091(24)      1725.    1.0750    1.1025
  49571.     1.02649    1.073(23)      1832.    1.0750    1.1002
  49586.     1.02680    1.090(24)      1700.    1.0750    1.0981
  49601.     1.02711    1.057(23)      1811.    1.0750    1.0963
  49616.     1.02742    1.068(24)      1776.    1.0750    1.0948
  49631.     1.02772    1.071(24)      1761.    1.0750    1.0934
  49646.     1.02803    1.050(24)      1806.    1.0750    1.0921
  49661.     1.02834    1.068(24)      1794.    1.0749    1.0910
  49675.     1.02865    1.071(24)      1777.    1.0749    1.0900
  49690.     1.02896    1.078(24)      1764.    1.0749    1.0890
  49705.     1.02927    1.043(24)      1791.    1.0749    1.0882
  49720.     1.02958    1.075(24)      1727.    1.0749    1.0874
  49735.     1.02988    1.060(24)      1784.    1.0749    1.0867
  49750.     1.03019    1.042(23)      1835.    1.0749    1.0890
  49765.     1.03050    1.061(24)      1788.    1.0749    1.0885
  49780.     1.03081    1.086(24)      1790.    1.0749    1.0881
  49795.     1.03112    1.034(23)      1904.    1.0749    1.0877
  49810.     1.03143    1.058(23)      1844.    1.0749    1.0874
  49825.     1.03174    1.033(23)      1860.    1.0749    1.0871
  49840.     1.03205    1.078(24)      1784.    1.0749    1.0869
  49855.     1.03236    1.060(23)      1813.    1.0749    1.0867
  49870.     1.03267    1.063(23)      1822.    1.0749    1.0790
  49884.     1.03298    1.066(23)      1830.    1.0749    1.0792
  49899.     1.03329    1.078(24)      1802.    1.0749    1.0795
  49914.     1.03360    1.091(24)      1749.    1.0749    1.0797
  49929.     1.03391    1.074(24)      1809.    1.0749    1.0800
  49944.     1.03422    1.053(23)      1867.    1.0749    1.0803
  49959.     1.03453    1.056(24)      1799.    1.0749    1.0806
  49974.     1.03484    1.033(23)      1869.    1.0749    1.0809
  49989.     1.03515    1.083(24)      1751.    1.0749    1.0813
  50004.     1.03546    1.074(24)      1714.    1.0749    1.0817
  50019.     1.03577    1.071(24)      1801.    1.0749    1.0822
  50034.     1.03608    1.072(24)      1757.    1.0749    1.0827
  50049.     1.03639    1.081(24)      1708.    1.0749    1.0832
  50064.     1.03670    1.049(24)      1771.    1.0749    1.0839
  50079.     1.03701    1.095(24)      1715.    1.0749    1.0895
  50094.     1.03733    1.095(24)      1727.    1.0749    1.0905
  50109.     1.03764    1.110(24)      1720.    1.0749    1.0916
  50124.     1.03795    1.087(24)      1736.    1.0749    1.0928
  50140.     1.03826    1.052(24)      1793.    1.0749    1.0942
  50155.     1.03857    1.116(24)      1706.    1.0749    1.0958
  50170.     1.03888    1.074(24)      1726.    1.0749    1.0975
  50185.     1.03919    1.066(24)      1764.    1.0749    1.0996
  50200.     1.03951    1.044(23)      1828.    1.0749    1.1020
  50215.     1.03982    1.083(24)      1739.    1.0749    1.1047
  50230.     1.04013    1.035(23)      1840.    1.0749    1.1079
  50245.     1.04044    1.093(24)      1719.    1.0749    1.1118
  50260.     1.04075    1.107(25)      1660.    1.0749    1.1165
  50275.     1.04107    1.137(25)      1641.    1.0749    1.1222
  50290.     1.04138    1.084(24)      1750.    1.0749    1.1292
  50305.     1.04169    1.098(24)      1719.    1.0749    1.1382
  50320.     1.04200    1.132(24)      1687.    1.0749    1.1499
  50335.     1.04232    1.131(24)      1726.    1.0749    1.1656
  50351.     1.04263    1.173(25)      1551.    1.0749    1.1873
  50366.     1.04294    1.175(25)      1632.    1.0749    1.2191
  50381.     1.04325    1.297(26)      1467.    1.0749    1.2727
  50396.     1.04357    1.454(28)      1315.    1.0749    1.3990
  50411.     1.04388    1.827(30)      1126.    1.0749    1.7943
  50426.     1.04419    2.74(4)        759.     1.075     2.880
  50441.     1.04451    4.67(5)        420.     1.075     4.857
  50456.     1.04482    6.81(6)        267.8    1.075     6.687
  50471.     1.04513    6.90(6)        271.9    1.075     6.744
  50487.     1.04545    5.84(5)        330.7    1.075     5.539
  50502.     1.04576    4.54(5)        430.     1.075     4.210
  50517.     1.04607    3.39(4)        576.     1.075     3.203
  50532.     1.04639    2.63(4)        755.     1.075     2.518
  50547.     1.04670    2.147(33)      896.     1.0750    2.0626
  50562.     1.04702    1.784(30)      1092.    1.0750    1.7628
  50578.     1.04733    1.567(28)      1276.    1.0750    1.5662
  50593.     1.04764    1.446(27)      1337.    1.0750    1.4385
  50608.     1.04796    1.328(26)      1503.    1.0750    1.3569
  50623.     1.04827    1.277(26)      1499.    1.0750    1.3071
  50638.     1.04859    1.272(26)      1531.    1.0750    1.2798
  50653.     1.04890    1.261(26)      1491.    1.0750    1.2699
  50669.     1.04922    1.196(25)      1592.    1.0750    1.2752
  50684.     1.04953    1.289(26)      1473.    1.0750    1.2961
  50699.     1.04985    1.336(26)      1470.    1.0750    1.3375
  50714.     1.05016    1.440(27)      1330.    1.0750    1.4161
  50730.     1.05048    1.658(29)      1206.    1.0750    1.6087
  50745.     1.05079    2.311(34)      889.     1.0750    2.2237
  50760.     1.05111    3.80(4)        555.     1.075     3.965
  50775.     1.05142    6.85(6)        285.3    1.075     7.267
  50790.     1.05174   10.41(8)        174.1    1.075    10.555
  50806.     1.05205   11.13(8)        165.2    1.075    10.902
  50821.     1.05237    9.36(7)        202.6    1.075     8.908
  50836.     1.05268    7.11(6)        274.6    1.075     6.589
  50851.     1.05300    5.11(5)        385.     1.075     4.801
  50867.     1.05332    3.76(4)        521.     1.075     3.577
  50882.     1.05363    2.88(4)        672.     1.075     2.762
  50897.     1.05395    2.272(34)      845.     1.0751    2.2215
  50912.     1.05427    1.895(31)      1029.    1.0751    1.8626
  50928.     1.05458    1.655(29)      1164.    1.0751    1.6236
  50943.     1.05490    1.480(27)      1335.    1.0752    1.4638
  50958.     1.05521    1.351(27)      1409.    1.0752    1.3560
  50974.     1.05553    1.274(26)      1515.    1.0752    1.2827
  50989.     1.05585    1.215(25)      1598.    1.0752    1.2322
  51004.     1.05616    1.228(25)      1538.    1.0752    1.1970
  51019.     1.05648    1.171(25)      1590.    1.0752    1.1721
  51035.     1.05680    1.146(24)      1671.    1.0752    1.1541
  51050.     1.05711    1.175(25)      1588.    1.0752    1.1409
  51065.     1.05743    1.143(25)      1625.    1.0752    1.1309
  51081.     1.05775    1.114(24)      1712.    1.0753    1.1233
  51096.     1.05807    1.103(24)      1727.    1.0753    1.1173
  51111.     1.05838    1.125(25)      1660.    1.0753    1.1125
  51127.     1.05870    1.164(25)      1595.    1.0753    1.1121
  51142.     1.05902    1.063(24)      1774.    1.0753    1.1055
  51157.     1.05934    1.069(24)      1730.    1.0753    1.1031
  51173.     1.05965    1.136(25)      1602.    1.0753    1.1011
  51188.     1.05997    1.096(24)      1727.    1.0753    1.0994
  51203.     1.06029    1.106(24)      1696.    1.0754    1.0980
  51219.     1.06061    1.075(24)      1807.    1.0754    1.0968
  51234.     1.06093    1.067(23)      1812.    1.0754    1.0958
  51250.     1.06125    1.075(24)      1720.    1.0754    1.0950
  51265.     1.06156    1.083(24)      1730.    1.0754    1.0942
  51280.     1.06188    1.113(25)      1652.    1.0754    1.0936
  51296.     1.06220    1.075(24)      1766.    1.0754    1.0932
  51311.     1.06252    1.070(24)      1771.    1.0754    1.0928
  51326.     1.06284    1.079(24)      1709.    1.0755    1.0925
  51342.     1.06316    1.060(24)      1759.    1.0755    1.0923
  51357.     1.06348    1.082(24)      1698.    1.0755    1.0922
  51373.     1.06380    1.070(24)      1753.    1.0755    1.0922
  51388.     1.06411    1.144(25)      1601.    1.0755    1.0923
  51403.     1.06443    1.058(24)      1771.    1.0755    1.0925
  51419.     1.06475    1.091(24)      1699.    1.0755    1.0928
  51434.     1.06507    1.030(23)      1854.    1.0756    1.0931
  51450.     1.06539    1.086(24)      1780.    1.0756    1.0936
  51465.     1.06571    1.059(24)      1803.    1.0756    1.0942
  51481.     1.06603    1.092(25)      1647.    1.0756    1.0889
  51496.     1.06635    1.119(25)      1650.    1.0756    1.0901
  51512.     1.06667    1.077(24)      1737.    1.0756    1.0914
  51527.     1.06699    1.071(24)      1781.    1.0757    1.0930
  51542.     1.06731    1.102(24)      1705.    1.0757    1.0947
  51558.     1.06763    1.088(24)      1735.    1.0757    1.0967
  51573.     1.06795    1.127(25)      1649.    1.0757    1.0991
  51589.     1.06827    1.056(24)      1794.    1.0757    1.1019
  51604.     1.06859    1.086(24)      1768.    1.0757    1.1052
  51620.     1.06891    1.120(24)      1726.    1.0758    1.1092
  51635.     1.06923    1.075(24)      1806.    1.0758    1.1141
  51651.     1.06955    1.121(24)      1694.    1.0758    1.1201
  51666.     1.06988    1.115(25)      1632.    1.0758    1.1277
  51682.     1.07020    1.134(25)      1646.    1.0758    1.1374
  51697.     1.07052    1.119(25)      1648.    1.0759    1.1501
  51713.     1.07084    1.190(26)      1494.    1.0759    1.1672
  51728.     1.07116    1.166(25)      1601.    1.0759    1.1910
  51744.     1.07148    1.204(25)      1601.    1.0759    1.2260
  51759.     1.07180    1.298(26)      1429.    1.0759    1.2837
  51775.     1.07212    1.522(28)      1266.    1.0759    1.4142
  51790.     1.07245    1.845(30)      1075.    1.0760    1.8198
  51806.     1.07277    2.85(4)        749.     1.076     2.980
  51821.     1.07309    4.94(5)        394.     1.076     5.227
  51837.     1.07341    7.51(6)        239.0    1.076     7.553
  51853.     1.07373    8.25(7)        216.5    1.076     7.897
  51868.     1.07406    6.88(6)        273.5    1.076     6.552
  51884.     1.07438    5.23(5)        366.     1.076     4.933
  51899.     1.07470    3.89(4)        508.     1.076     3.674
  51915.     1.07502    2.95(4)        659.     1.076     2.813
  51930.     1.07535    2.303(35)      836.     1.0762    2.2417
  51946.     1.07567    1.860(31)      1028.    1.0762    1.8642
  51962.     1.07599    1.652(29)      1154.    1.0762    1.6145
  51977.     1.07631    1.472(28)      1286.    1.0762    1.4490
  51993.     1.07664    1.371(27)      1340.    1.0762    1.3386
  52008.     1.07696    1.269(26)      1452.    1.0763    1.2645
  52024.     1.07728    1.254(26)      1501.    1.0763    1.2143
  52040.     1.07761    1.184(25)      1566.    1.0763    1.1799
  52055.     1.07793    1.140(24)      1706.    1.0763    1.1560
  52071.     1.07825    1.132(24)      1670.    1.0764    1.1392
  52086.     1.07858    1.125(24)      1679.    1.0764    1.1271
  52102.     1.07890    1.125(24)      1736.    1.0764    1.1182
  52118.     1.07922    1.113(24)      1760.    1.0764    1.1116
  52133.     1.07955    1.097(24)      1702.    1.0764    1.1066
  52149.     1.07987    1.088(24)      1682.    1.0765    1.1026
  52165.     1.08019    1.082(25)      1653.    1.0765    1.0995
  52180.     1.08052    1.091(24)      1718.    1.0765    1.0969
  52196.     1.08084    1.097(24)      1729.    1.0765    1.0948
  52212.     1.08117    1.062(23)      1833.    1.0766    1.0931
  52227.     1.08149    1.071(24)      1735.    1.0766    1.0916
  52243.     1.08182    1.112(25)      1641.    1.0766    1.0903
  52259.     1.08214    1.076(24)      1749.    1.0766    1.0892
  52274.     1.08246    1.063(24)      1771.    1.0767    1.0883
  52290.     1.08279    1.073(24)      1782.    1.0767    1.0874
  52306.     1.08311    1.096(24)      1668.    1.0767    1.0867
  52321.     1.08344    1.084(24)      1723.    1.0767    1.0860
  52337.     1.08376    1.033(23)      1844.    1.0768    1.0854
  52353.     1.08409    1.059(24)      1740.    1.0768    1.0849
  52368.     1.08441    1.062(24)      1762.    1.0768    1.0844
  52384.     1.08474    1.059(24)      1754.    1.0768    1.0840
  52400.     1.08507    1.050(23)      1828.    1.0769    1.0836
  52416.     1.08539    1.146(25)      1586.    1.0769    1.0832
  52431.     1.08572    1.044(23)      1846.    1.0769    1.0829
  52447.     1.08604    1.064(24)      1767.    1.0769    1.0826
  52463.     1.08637    1.070(24)      1748.    1.0770    1.0823
  52478.     1.08669    1.075(24)      1758.    1.0770    1.0821
  52494.     1.08702    1.092(24)      1700.    1.0770    1.0819
  52510.     1.08735    1.114(25)      1658.    1.0771    1.0817
  52526.     1.08767    1.128(25)      1642.    1.0771    1.0815
  52541.     1.08800    1.099(24)      1680.    1.0771    1.0813
  52557.     1.08833    1.080(24)      1682.    1.0771    1.0811
  52573.     1.08865    1.095(24)      1704.    1.0772    1.0810
  52589.     1.08898    1.064(24)      1729.    1.0772    1.0772
  52605.     1.08931    1.083(24)      1718.    1.0772    1.0772
  52620.     1.08963    1.082(24)      1713.    1.0773    1.0773
  52636.     1.08996    1.094(24)      1705.    1.0773    1.0774
  52652.     1.09029    1.087(24)      1699.    1.0773    1.0774
  52668.     1.09061    1.047(24)      1775.    1.0773    1.0775
  52683.     1.09094    1.058(24)      1804.    1.0774    1.0775
  52699.     1.09127    1.094(24)      1723.    1.0774    1.0776
  52715.     1.09159    1.072(24)      1743.    1.0774    1.0776
  52731.     1.09192    1.029(23)      1817.    1.0775    1.0776
  52747.     1.09225    1.036(24)      1773.    1.0775    1.0777
  52763.     1.09258    1.100(25)      1642.    1.0775    1.0777
  52778.     1.09291    1.114(25)      1642.    1.0776    1.0778
  52794.     1.09323    1.091(25)      1660.    1.0776    1.0778
  52810.     1.09356    1.082(24)      1699.    1.0776    1.0778
  52826.     1.09389    1.092(24)      1737.    1.0777    1.0779
  52842.     1.09422    1.080(24)      1711.    1.0777    1.0779
  52858.     1.09455    1.052(24)      1766.    1.0777    1.0780
  52873.     1.09487    1.074(24)      1704.    1.0777    1.0780
  52889.     1.09520    1.084(25)      1647.    1.0778    1.0781
  52905.     1.09553    1.064(24)      1721.    1.0778    1.0781
  52921.     1.09586    1.110(25)      1632.    1.0778    1.0782
  52937.     1.09619    1.122(25)      1634.    1.0779    1.0782
  52953.     1.09652    1.099(24)      1708.    1.0779    1.0783
  52969.     1.09685    1.068(24)      1745.    1.0779    1.0809
  52985.     1.09718    1.081(24)      1733.    1.0780    1.0811
  53000.     1.09750    1.131(25)      1554.    1.0780    1.0813
  53016.     1.09783    1.084(24)      1725.    1.0780    1.0815
  53032.     1.09816    1.139(25)      1602.    1.0781    1.0817
  53048.     1.09849    1.131(25)      1619.    1.0781    1.0819
  53064.     1.09882    1.138(25)      1561.    1.0781    1.0822
  53080.     1.09915    1.056(24)      1773.    1.0782    1.0824
  53096.     1.09948    1.107(25)      1628.    1.0782    1.0828
  53112.     1.09981    1.083(24)      1686.    1.0782    1.0831
  53128.     1.10014    1.102(25)      1619.    1.0783    1.0835
  53144.     1.10047    1.090(24)      1677.    1.0783    1.0839
  53160.     1.10080    1.090(25)      1653.    1.0783    1.0844
  53176.     1.10113    1.067(24)      1674.    1.0784    1.0850
  53192.     1.10146    1.104(25)      1620.    1.0784    1.0857
  53208.     1.10179    1.123(25)      1567.    1.0785    1.0865
  53224.     1.10212    1.082(24)      1688.    1.0785    1.0876
  53239.     1.10245    1.078(24)      1684.    1.0785    1.0891
  53255.     1.10278    1.105(25)      1659.    1.0786    1.0911
  53271.     1.10312    1.080(25)      1649.    1.0786    1.0950
  53287.     1.10345    1.099(24)      1673.    1.0786    1.1054
  53303.     1.10378    1.093(24)      1709.    1.0787    1.1362
  53319.     1.10411    1.190(26)      1528.    1.0787    1.2035
  53335.     1.10444    1.250(27)      1419.    1.0787    1.2896
  53351.     1.10477    1.330(27)      1343.    1.0788    1.3240
  53367.     1.10510    1.321(27)      1373.    1.0788    1.2896
  53383.     1.10543    1.229(26)      1497.    1.0789    1.2344
  53399.     1.10577    1.191(26)      1515.    1.0789    1.1886
  53415.     1.10610    1.147(25)      1595.    1.0789    1.1572
  53431.     1.10643    1.138(25)      1622.    1.0790    1.1369
  53447.     1.10676    1.096(25)      1639.    1.0790    1.1243
  53464.     1.10709    1.116(25)      1630.    1.0790    1.1169
  53480.     1.10743    1.107(25)      1564.    1.0791    1.1129
  53496.     1.10776    1.111(25)      1601.    1.0791    1.1114
  53512.     1.10809    1.146(25)      1554.    1.0792    1.1118
  53528.     1.10842    1.107(25)      1623.    1.0792    1.1138
  53544.     1.10875    1.151(25)      1580.    1.0792    1.1173
  53560.     1.10909    1.158(26)      1523.    1.0793    1.1223
  53576.     1.10942    1.149(26)      1537.    1.0793    1.1293
  53592.     1.10975    1.128(25)      1554.    1.0794    1.1388
  53608.     1.11009    1.142(25)      1589.    1.0794    1.1518
  53624.     1.11042    1.137(25)      1612.    1.0794    1.1702
  53640.     1.11075    1.194(26)      1502.    1.0795    1.1974
  53656.     1.11109    1.281(27)      1404.    1.0795    1.2426
  53672.     1.11142    1.377(27)      1368.    1.0796    1.3461
  53689.     1.11175    1.672(29)      1170.    1.0796    1.6700
  53705.     1.11209    2.49(4)        795.     1.080     2.591
  53721.     1.11242    4.12(5)        464.     1.080     4.351
  53737.     1.11275    6.11(6)        290.1    1.080     6.126
  53753.     1.11309    6.61(6)        264.4    1.080     6.337
  53769.     1.11342    5.48(6)        330.6    1.080     5.269
  53785.     1.11375    4.18(5)        458.     1.080     4.010
  53801.     1.11409    3.17(4)        603.     1.080     3.041
  53818.     1.11442    2.48(4)        757.     1.080     2.383
  53834.     1.11476    2.050(34)      864.     1.0800    1.9493
  53850.     1.11509    1.688(31)      1063.    1.0800    1.6648
  53866.     1.11543    1.537(29)      1181.    1.0801    1.4780
  53882.     1.11576    1.401(28)      1297.    1.0801    1.3549
  53898.     1.11610    1.319(27)      1376.    1.0801    1.2733
  53914.     1.11643    1.291(27)      1367.    1.0802    1.2188
  53931.     1.11677    1.260(27)      1405.    1.0802    1.1820
  53947.     1.11710    1.240(27)      1400.    1.0803    1.1569
  53963.     1.11744    1.240(26)      1464.    1.0803    1.1395
  53979.     1.11777    1.204(26)      1453.    1.0804    1.1272
  53995.     1.11811    1.131(25)      1568.    1.0804    1.1184
  54012.     1.11844    1.157(25)      1566.    1.0804    1.1119
  54028.     1.11878    1.141(25)      1553.    1.0805    1.1071
  54044.     1.11911    1.131(25)      1603.    1.0805    1.1034
  54060.     1.11945    1.107(25)      1622.    1.0806    1.1005
  54076.     1.11978    1.120(25)      1562.    1.0806    1.0982
  54093.     1.12012    1.075(25)      1643.    1.0807    1.0962
  54109.     1.12046    1.131(26)      1509.    1.0807    1.0946
  54125.     1.12079    1.104(25)      1632.    1.0808    1.0934
  54141.     1.12113    1.073(24)      1686.    1.0808    1.0923
  54158.     1.12147    1.082(24)      1674.    1.0809    1.0913
  54174.     1.12180    1.094(25)      1656.    1.0809    1.0905
  54190.     1.12214    1.085(25)      1642.    1.0809    1.0898
  54206.     1.12247    1.105(25)      1579.    1.0810    1.0982
  54223.     1.12281    1.066(24)      1678.    1.0810    1.0980
  54239.     1.12315    1.086(25)      1664.    1.0811    1.0979
  54255.     1.12349    1.093(24)      1676.    1.0811    1.0979
  54271.     1.12382    1.067(24)      1699.    1.0812    1.0980
  54288.     1.12416    1.114(25)      1579.    1.0812    1.0982
  54304.     1.12450    1.125(25)      1579.    1.0813    1.0984
  54320.     1.12483    1.145(25)      1551.    1.0813    1.0987
  54337.     1.12517    1.074(24)      1670.    1.0814    1.0990
  54353.     1.12551    1.125(25)      1575.    1.0814    1.0994
  54369.     1.12585    1.079(25)      1643.    1.0815    1.0999
  54385.     1.12618    1.140(25)      1542.    1.0815    1.1005
  54402.     1.12652    1.134(25)      1575.    1.0816    1.1012
  54418.     1.12686    1.160(26)      1478.    1.0816    1.1019
  54434.     1.12720    1.144(26)      1485.    1.0817    1.1028
  54451.     1.12754    1.133(25)      1603.    1.0817    1.1037
  54467.     1.12788    1.126(25)      1611.    1.0818    1.1047
  54483.     1.12821    1.096(25)      1631.    1.0818    1.1028
  54500.     1.12855    1.085(25)      1620.    1.0818    1.1043
  54516.     1.12889    1.157(26)      1467.    1.0819    1.1058
  54532.     1.12923    1.121(25)      1570.    1.0819    1.1076
  54549.     1.12957    1.107(25)      1597.    1.0820    1.1095
  54565.     1.12991    1.095(25)      1628.    1.0820    1.1117
  54582.     1.13025    1.107(25)      1615.    1.0821    1.1140
  54598.     1.13058    1.075(25)      1664.    1.0821    1.1167
  54614.     1.13092    1.115(25)      1539.    1.0822    1.1198
  54631.     1.13126    1.105(25)      1625.    1.0822    1.1232
  54647.     1.13160    1.158(26)      1434.    1.0823    1.1271
  54664.     1.13194    1.109(25)      1546.    1.0823    1.1316
  54680.     1.13228    1.140(26)      1520.    1.0824    1.1368
  54696.     1.13262    1.132(25)      1612.    1.0824    1.1428
  54713.     1.13296    1.096(25)      1625.    1.0825    1.1499
  54729.     1.13330    1.120(25)      1548.    1.0826    1.1583
  54746.     1.13364    1.154(26)      1532.    1.0826    1.1684
  54762.     1.13398    1.144(25)      1590.    1.0827    1.1806
  54778.     1.13432    1.156(26)      1502.    1.0827    1.1957
  54795.     1.13466    1.180(26)      1521.    1.0828    1.2144
  54811.     1.13500    1.193(26)      1499.    1.0828    1.2383
  54828.     1.13534    1.189(26)      1504.    1.0829    1.2694
  54844.     1.13568    1.235(27)      1395.    1.0829    1.3109
  54861.     1.13602    1.333(27)      1337.    1.0830    1.3680
  54877.     1.13636    1.439(29)      1220.    1.0830    1.4499
  54894.     1.13671    1.527(29)      1174.    1.0831    1.5780
  54910.     1.13705    1.877(31)      1010.    1.0831    1.8322
  54926.     1.13739    2.63(4)        761.     1.083     2.569
  54943.     1.13773    4.64(5)        440.     1.083     4.846
  54959.     1.13807    9.31(7)        207.5    1.083     9.977
  54976.     1.13841   16.63(10)       104.4    1.083    16.802
  54992.     1.13875   20.74(11)       80.8     1.083    19.807
  55009.     1.13910   18.30(10)       95.6     1.083    17.193
  55025.     1.13944   13.69(9)        133.4    1.084    12.710
  55042.     1.13978    9.56(7)        195.3    1.084     8.905
  55058.     1.14012    6.58(6)        286.4    1.084     6.259
  55075.     1.14046    4.55(5)        416.     1.084     4.514
  55091.     1.14080    3.43(4)        535.     1.084     3.375
  55108.     1.14115    2.56(4)        735.     1.084     2.631
  55125.     1.14149    2.099(33)      891.     1.0838    2.1429
  55141.     1.14183    1.790(32)      1004.    1.0839    1.8218
  55158.     1.14217    1.664(31)      1039.    1.0839    1.6088
  55174.     1.14252    1.478(29)      1206.    1.0840    1.4660
  55191.     1.14286    1.368(27)      1324.    1.0840    1.3692
  55207.     1.14320    1.306(27)      1351.    1.0841    1.3025
  55224.     1.14355    1.274(27)      1399.    1.0842    1.2558
  55240.     1.14389    1.199(26)      1508.    1.0842    1.2225
  55257.     1.14423    1.214(26)      1446.    1.0843    1.1982
  55274.     1.14457    1.173(26)      1491.    1.0843    1.1801
  55290.     1.14492    1.166(26)      1470.    1.0844    1.1663
  55307.     1.14526    1.109(25)      1630.    1.0844    1.1556
  55323.     1.14561    1.138(25)      1564.    1.0845    1.1470
  55340.     1.14595    1.171(26)      1441.    1.0846    1.1401
  55357.     1.14629    1.147(26)      1516.    1.0846    1.1344
  55373.     1.14664    1.123(25)      1550.    1.0847    1.1296
  55390.     1.14698    1.106(25)      1610.    1.0847    1.1255
  55406.     1.14733    1.132(26)      1515.    1.0848    1.1221
  55423.     1.14767    1.121(25)      1565.    1.0848    1.1190
  55440.     1.14801    1.102(25)      1591.    1.0849    1.1164
  55456.     1.14836    1.136(26)      1515.    1.0850    1.1141
  55473.     1.14870    1.148(26)      1532.    1.0850    1.1120
  55490.     1.14905    1.129(26)      1532.    1.0851    1.1102
  55506.     1.14939    1.123(26)      1524.    1.0851    1.1086
  55523.     1.14974    1.116(25)      1558.    1.0852    1.1071
  55539.     1.15008    1.127(25)      1568.    1.0853    1.1058
  55556.     1.15043    1.161(26)      1481.    1.0853    1.1046
  55573.     1.15077    1.159(26)      1429.    1.0854    1.1035
  55589.     1.15112    1.160(26)      1519.    1.0854    1.1026
  55606.     1.15146    1.156(26)      1461.    1.0855    1.1017
  55623.     1.15181    1.180(26)      1475.    1.0855    1.1008
  55640.     1.15215    1.148(25)      1550.    1.0856    1.1001
  55656.     1.15250    1.147(26)      1517.    1.0857    1.0994
  55673.     1.15284    1.191(26)      1466.    1.0857    1.0988
  55690.     1.15319    1.151(25)      1557.    1.0858    1.0982
  55706.     1.15354    1.123(26)      1521.    1.0858    1.0977
  55723.     1.15388    1.181(27)      1411.    1.0859    1.0859
  55740.     1.15423    1.131(26)      1517.    1.0860    1.0860
  55756.     1.15457    1.099(25)      1613.    1.0860    1.0860
  55773.     1.15492    1.100(25)      1539.    1.0861    1.0861
  55790.     1.15527    1.113(25)      1550.    1.0861    1.0861
  55807.     1.15561    1.136(26)      1474.    1.0862    1.0862
  55823.     1.15596    1.078(25)      1595.    1.0863    1.0863
  55840.     1.15631    1.103(25)      1541.    1.0863    1.0863
  55857.     1.15665    1.119(25)      1571.    1.0864    1.0864
  55874.     1.15700    1.099(25)      1589.    1.0865    1.0865
  55890.     1.15735    1.108(26)      1493.    1.0865    1.0865
  55907.     1.15770    1.060(25)      1635.    1.0866    1.0866
  55924.     1.15804    1.073(25)      1577.    1.0866    1.0866
  55941.     1.15839    1.089(26)      1456.    1.0867    1.0867
  55958.     1.15874    1.108(26)      1480.    1.0868    1.0868
  55974.     1.15909    1.067(25)      1640.    1.0868    1.0868
  55991.     1.15943    1.076(25)      1595.    1.0869    1.0869
  56008.     1.15978    1.077(25)      1576.    1.0870    1.0869
  56025.     1.16013    1.102(26)      1532.    1.0870    1.0870
  56042.     1.16048    1.083(26)      1528.    1.0871    1.0871
  56058.     1.16083    1.106(26)      1461.    1.0871    1.0871
  56075.     1.16117    1.139(27)      1345.    1.0872    1.0872
  56092.     1.16152    1.070(25)      1566.    1.0873    1.0873
  56109.     1.16187    1.085(26)      1480.    1.0873    1.0873
  56126.     1.16222    1.089(26)      1488.    1.0874    1.0874
  56142.     1.16257    1.136(26)      1433.    1.0875    1.0875
  56159.     1.16292    1.077(25)      1594.    1.0875    1.0875
  56176.     1.16327    1.085(26)      1517.    1.0876    1.0876
  56193.     1.16361    1.093(26)      1521.    1.0877    1.0876
  56210.     1.16396    1.057(25)      1638.    1.0877    1.0877
  56227.     1.16431    1.127(26)      1487.    1.0878    1.0878
  56244.     1.16466    1.123(26)      1473.    1.0878    1.0878
  56260.     1.16501    1.117(26)      1434.    1.0879    1.0879
  56277.     1.16536    1.124(26)      1469.    1.0880    1.0880
  56294.     1.16571    1.107(26)      1456.    1.0880    1.0880
  56311.     1.16606    1.100(26)      1527.    1.0881    1.0881
  56328.     1.16641    1.092(25)      1545.    1.0882    1.0882
  56345.     1.16676    1.071(26)      1529.    1.0882    1.0882
  56362.     1.16711    1.055(25)      1607.    1.0883    1.0883
  56379.     1.16746    1.105(26)      1504.    1.0884    1.0884
  56396.     1.16781    1.118(26)      1471.    1.0884    1.0884
  56413.     1.16816    1.170(28)      1308.    1.0885    1.0885
  56429.     1.16851    1.120(26)      1456.    1.0886    1.0886
  56446.     1.16886    1.100(25)      1558.    1.0886    1.0886
  56463.     1.16921    1.131(26)      1437.    1.0887    1.0887
  56480.     1.16956    1.132(26)      1474.    1.0888    1.0888
  56497.     1.16991    1.113(26)      1461.    1.0888    1.1114
  56514.     1.17027    1.134(26)      1447.    1.0889    1.1125
  56531.     1.17062    1.139(26)      1429.    1.0890    1.1136
  56548.     1.17097    1.107(26)      1490.    1.0890    1.1148
  56565.     1.17132    1.098(25)      1538.    1.0891    1.1161
  56582.     1.17167    1.083(25)      1597.    1.0892    1.1175
  56599.     1.17202    1.139(26)      1450.    1.0892    1.1190
  56616.     1.17237    1.131(26)      1470.    1.0893    1.1206
  56633.     1.17273    1.130(26)      1441.    1.0894    1.1223
  56650.     1.17308    1.150(26)      1453.    1.0894    1.1241
  56667.     1.17343    1.155(26)      1469.    1.0895    1.1261
  56684.     1.17378    1.161(27)      1406.    1.0896    1.1283
  56701.     1.17413    1.167(27)      1368.    1.0896    1.1307
  56718.     1.17449    1.153(26)      1449.    1.0897    1.1332
  56735.     1.17484    1.108(26)      1500.    1.0898    1.1360
  56752.     1.17519    1.161(27)      1413.    1.0898    1.1391
  56769.     1.17554    1.166(26)      1450.    1.0899    1.1424
  56786.     1.17590    1.167(26)      1471.    1.0900    1.1461
  56803.     1.17625    1.126(26)      1513.    1.0900    1.1502
  56820.     1.17660    1.158(26)      1442.    1.0901    1.1548
  56837.     1.17695    1.177(27)      1373.    1.0902    1.1599
  56854.     1.17731    1.136(26)      1479.    1.0903    1.1655
  56871.     1.17766    1.114(26)      1484.    1.0903    1.1719
  56888.     1.17801    1.165(27)      1374.    1.0904    1.1792
  56905.     1.17837    1.194(27)      1383.    1.0905    1.1874
  56922.     1.17872    1.232(28)      1287.    1.0905    1.1968
  56940.     1.17907    1.218(28)      1304.    1.0906    1.2076
  56957.     1.17943    1.169(27)      1401.    1.0907    1.2202
  56974.     1.17978    1.189(27)      1410.    1.0907    1.2348
  56991.     1.18014    1.265(28)      1258.    1.0908    1.2522
  57008.     1.18049    1.295(28)      1247.    1.0909    1.2728
  57025.     1.18084    1.307(28)      1242.    1.0909    1.2976
  57042.     1.18120    1.296(28)      1256.    1.0910    1.3280
  57059.     1.18155    1.320(28)      1294.    1.0911    1.3655
  57076.     1.18191    1.390(29)      1218.    1.0912    1.4127
  57093.     1.18226    1.432(30)      1147.    1.0912    1.4734
  57111.     1.18262    1.447(30)      1144.    1.0913    1.5531
  57128.     1.18297    1.559(31)      1063.    1.0914    1.6607
  57145.     1.18333    1.673(32)      1002.    1.0914    1.8113
  57162.     1.18368    1.987(34)      856.     1.0915    2.0329
  57179.     1.18404    2.41(4)        742.     1.092     2.403
  57196.     1.18439    3.57(4)        520.     1.092     3.265
  57213.     1.18475    6.17(6)        321.4    1.092     5.988
  57231.     1.18510   12.86(8)        149.7    1.092    13.641
  57248.     1.18546   26.40(12)       64.8     1.092    27.950
  57265.     1.18581   41.79(16)       37.2     1.092    41.746
  57282.     1.18617   44.41(17)       35.7     1.092    42.715
  57299.     1.18652   35.81(15)       46.1     1.092    33.797
  57317.     1.18688   25.28(12)       67.8     1.092    23.653
  57334.     1.18724   16.97(10)       103.3    1.092    15.982
  57351.     1.18759   11.27(8)        159.3    1.092    10.856
  57368.     1.18795    7.68(7)        232.8    1.092     7.530
  57385.     1.18831    5.40(5)        331.6    1.092     5.379
  57403.     1.18866    3.86(5)        459.     1.093     3.986
  57420.     1.18902    3.02(4)        586.     1.093     3.079
  57437.     1.18938    2.47(4)        692.     1.093     2.485
  57454.     1.18973    2.14(4)        779.     1.093     2.091
  57471.     1.19009    1.864(33)      897.     1.0928    1.8279
  57489.     1.19045    1.623(31)      1070.    1.0929    1.6488
  57506.     1.19080    1.547(31)      1068.    1.0930    1.5250
  57523.     1.19116    1.515(30)      1082.    1.0930    1.4376
  57540.     1.19152    1.466(30)      1134.    1.0931    1.3746
  57558.     1.19187    1.341(28)      1240.    1.0932    1.3282
  57575.     1.19223    1.308(28)      1299.    1.0932    1.2931
  57592.     1.19259    1.289(28)      1273.    1.0933    1.2660
  57610.     1.19295    1.303(28)      1271.    1.0934    1.2445
  57627.     1.19331    1.226(27)      1382.    1.0935    1.2273
  57644.     1.19366    1.238(27)      1324.    1.0935    1.2131
  57661.     1.19402    1.232(27)      1354.    1.0936    1.2012
  57679.     1.19438    1.223(28)      1314.    1.0937    1.1912
  57696.     1.19474    1.182(27)      1362.    1.0938    1.1827
  57713.     1.19510    1.181(27)      1382.    1.0938    1.1752
  57731.     1.19546    1.182(27)      1370.    1.0939    1.1688
  57748.     1.19581    1.157(27)      1393.    1.0940    1.1631
  57765.     1.19617    1.173(27)      1381.    1.0941    1.1581
  57783.     1.19653    1.154(26)      1428.    1.0941    1.1536
  57800.     1.19689    1.140(27)      1393.    1.0942    1.1496
  57817.     1.19725    1.144(27)      1381.    1.0943    1.1460
  57835.     1.19761    1.168(27)      1347.    1.0944    1.1428
  57852.     1.19797    1.096(25)      1542.    1.0944    1.1399
  57869.     1.19833    1.113(26)      1491.    1.0945    1.1373
  57887.     1.19869    1.121(26)      1493.    1.0946    1.1348
  57904.     1.19905    1.148(26)      1432.    1.0947    1.1326
  57921.     1.19941    1.060(25)      1560.    1.0947    1.1306
  57939.     1.19977    1.075(25)      1585.    1.0948    1.1349
  57956.     1.20013    1.111(26)      1476.    1.0949    1.1335
  57974.     1.20049    1.094(26)      1468.    1.0950    1.1322
  57991.     1.20085    1.085(26)      1497.    1.0950    1.1310
  58008.     1.20121    1.089(26)      1507.    1.0951    1.1300
  58026.     1.20157    1.136(27)      1390.    1.0952    1.1291
  58043.     1.20193    1.092(26)      1461.    1.0953    1.1283
  58061.     1.20229    1.104(26)      1465.    1.0953    1.1277
  58078.     1.20265    1.092(26)      1521.    1.0954    1.1041
  58095.     1.20301    1.107(26)      1447.    1.0955    1.1046
  58113.     1.20337    1.135(26)      1437.    1.0956    1.1052
  58130.     1.20373    1.102(26)      1475.    1.0956    1.1057
  58148.     1.20409    1.110(26)      1456.    1.0957    1.1064
  58165.     1.20445    1.121(27)      1420.    1.0958    1.1070
  58183.     1.20481    1.101(27)      1421.    1.0959    1.1078
  58200.     1.20518    1.119(26)      1484.    1.0960    1.1085
  58218.     1.20554    1.082(26)      1483.    1.0960    1.1094
  58235.     1.20590    1.084(26)      1482.    1.0961    1.1103
  58252.     1.20626    1.116(27)      1415.    1.0962    1.1113
  58270.     1.20662    1.076(26)      1517.    1.0963    1.1124
  58287.     1.20699    1.097(26)      1495.    1.0963    1.1136
  58305.     1.20735    1.123(27)      1417.    1.0964    1.1149
  58322.     1.20771    1.099(26)      1467.    1.0965    1.1163
  58340.     1.20807    1.111(27)      1420.    1.0966    1.1179
  58357.     1.20843    1.085(26)      1490.    1.0966    1.1198
  58375.     1.20880    1.090(26)      1490.    1.0967    1.1218
  58392.     1.20916    1.114(26)      1440.    1.0968    1.1240
  58410.     1.20952    1.123(26)      1429.    1.0969    1.1266
  58427.     1.20989    1.148(27)      1368.    1.0970    1.1296
  58445.     1.21025    1.158(27)      1344.    1.0970    1.1330
  58463.     1.21061    1.163(27)      1337.    1.0971    1.1369
  58480.     1.21097    1.174(27)      1334.    1.0972    1.1415
  58498.     1.21134    1.141(27)      1353.    1.0973    1.1468
  58515.     1.21170    1.088(26)      1493.    1.0973    1.1532
  58533.     1.21206    1.127(27)      1413.    1.0974    1.1609
  58550.     1.21243    1.110(26)      1442.    1.0975    1.1703
  58568.     1.21279    1.160(27)      1343.    1.0976    1.1820
  58585.     1.21316    1.174(27)      1351.    1.0977    1.1966
  58603.     1.21352    1.182(27)      1325.    1.0977    1.2153
  58621.     1.21388    1.225(28)      1300.    1.0978    1.2399
  58638.     1.21425    1.195(27)      1360.    1.0979    1.2732
  58656.     1.21461    1.288(29)      1210.    1.0980    1.3197
  58673.     1.21498    1.360(29)      1167.    1.0981    1.3883
  58691.     1.21534    1.491(30)      1120.    1.0981    1.5031
  58709.     1.21571    1.866(33)      931.     1.0982    1.7714
  58726.     1.21607    2.65(4)        709.     1.098     2.621
  58744.     1.21644    4.74(5)        388.     1.098     5.000
  58761.     1.21680    8.94(7)        188.9    1.098     9.424
  58779.     1.21717   13.69(9)        112.2    1.099    13.639
  58797.     1.21753   14.40(10)       107.9    1.099    13.880
  58814.     1.21790   11.55(8)        139.3    1.099    11.094
  58832.     1.21826    8.46(7)        199.8    1.099     7.956
  58850.     1.21863    5.84(6)        291.3    1.099     5.596
  58867.     1.21899    4.08(5)        423.     1.099     4.030
  58885.     1.21936    2.97(4)        573.     1.099     3.021
  58903.     1.21972    2.39(4)        716.     1.099     2.373
  58920.     1.22009    1.969(35)      830.     1.0992    1.9559
  58938.     1.22046    1.647(32)      973.     1.0992    1.6861
  58956.     1.22082    1.476(30)      1104.    1.0993    1.5101
  58973.     1.22119    1.374(29)      1195.    1.0994    1.3942
  58991.     1.22155    1.325(29)      1221.    1.0995    1.3168
  59009.     1.22192    1.259(28)      1314.    1.0996    1.2643
  59026.     1.22229    1.167(26)      1433.    1.0996    1.2281
  59044.     1.22265    1.190(27)      1368.    1.0997    1.2025
  59062.     1.22302    1.177(27)      1372.    1.0998    1.1841
  59080.     1.22339    1.163(27)      1376.    1.0999    1.1705
  59097.     1.22375    1.130(27)      1405.    1.1000    1.1602
  59115.     1.22412    1.126(26)      1430.    1.1000    1.1522
  59133.     1.22449    1.138(27)      1392.    1.1001    1.1459
  59150.     1.22486    1.160(27)      1385.    1.1002    1.1408
  59168.     1.22522    1.123(26)      1431.    1.1003    1.1366
  59186.     1.22559    1.121(27)      1396.    1.1004    1.1331
  59204.     1.22596    1.090(26)      1451.    1.1004    1.1301
  59221.     1.22633    1.105(27)      1410.    1.1005    1.1276
  59239.     1.22669    1.099(27)      1423.    1.1006    1.1254
  59257.     1.22706    1.065(26)      1471.    1.1007    1.1235
  59275.     1.22743    1.109(27)      1355.    1.1008    1.1218
  59293.     1.22780    1.112(27)      1379.    1.1008    1.1204
  59310.     1.22817    1.108(27)      1392.    1.1009    1.1191
  59328.     1.22854    1.099(26)      1445.    1.1010    1.1179
  59346.     1.22890    1.065(26)      1473.    1.1011    1.1169
  59364.     1.22927    1.104(27)      1370.    1.1012    1.1159
  59382.     1.22964    1.114(26)      1429.    1.1012    1.1151
  59399.     1.23001    1.123(27)      1336.    1.1013    1.1144
  59417.     1.23038    1.117(27)      1369.    1.1014    1.1137
  59435.     1.23075    1.105(26)      1440.    1.1015    1.1131
  59453.     1.23112    1.106(27)      1422.    1.1016    1.1125
  59471.     1.23149    1.138(27)      1348.    1.1016    1.1120
  59489.     1.23186    1.113(27)      1410.    1.1017    1.1116
  59506.     1.23223    1.148(28)      1286.    1.1018    1.1111
  59524.     1.23260    1.112(27)      1378.    1.1019    1.1108
  59542.     1.23297    1.112(27)      1382.    1.1020    1.1104
  59560.     1.23334    1.088(26)      1439.    1.1021    1.1101
  59578.     1.23371    1.101(26)      1448.    1.1021    1.1021
  59596.     1.23408    1.102(27)      1402.    1.1022    1.1022
  59614.     1.23445    1.076(26)      1442.    1.1023    1.1023
  59631.     1.23482    1.125(27)      1378.    1.1024    1.1024
  59649.     1.23519    1.094(27)      1374.    1.1025    1.1025
  59667.     1.23556    1.130(27)      1356.    1.1025    1.1025
  59685.     1.23593    1.065(26)      1518.    1.1026    1.1026
  59703.     1.23630    1.150(28)      1303.    1.1027    1.1027
  59721.     1.23667    1.161(27)      1385.    1.1028    1.1028
  59739.     1.23704    1.195(27)      1383.    1.1029    1.1029
  59757.     1.23741    1.220(27)      1403.    1.1029    1.1029
  59775.     1.23778    1.289(27)      1347.    1.1030    1.1030
  59793.     1.23815    1.347(28)      1277.    1.1031    1.1031
  59811.     1.23853    1.318(28)      1304.    1.1032    1.1032
  59829.     1.23890    1.357(28)      1262.    1.1033    1.1033
  59846.     1.23927    1.224(27)      1395.    1.1034    1.1033
  59864.     1.23964    1.246(27)      1369.    1.1034    1.1034
  59882.     1.24001    1.218(27)      1326.    1.1035    1.1035
  59900.     1.24038    1.107(28)      1317.    1.1036    1.1036
  59918.     1.24076    1.100(28)      1259.    1.1037    1.1037
  59936.     1.24113    1.097(29)      1229.    1.1038    1.1038
  59954.     1.24150    1.089(29)      1207.    1.1038    1.1038
  59972.     1.24187    1.132(31)      1059.    1.1039    1.1039
  59990.     1.24225    1.200(32)      991.     1.1040    1.1040
  60008.     1.24262    1.128(30)      1103.    1.1041    1.1041
  60026.     1.24299    1.127(31)      1073.    1.1042    1.1042
  60044.     1.24336    1.110(30)      1078.    1.1043    1.1042
  60062.     1.24374    1.113(31)      1066.    1.1043    1.1043
  60080.     1.24411    1.157(31)      1037.    1.1044    1.1044
  60098.     1.24448    1.089(30)      1136.    1.1045    1.1045
  60116.     1.24486    1.121(30)      1097.    1.1046    1.1046
  60134.     1.24523    1.127(31)      1068.    1.1047    1.1047
  60152.     1.24560    1.137(30)      1105.    1.1047    1.1047
  60170.     1.24598    1.148(31)      1052.    1.1048    1.1048
  60189.     1.24635    1.131(31)      1071.    1.1049    1.1049
  60207.     1.24673    1.127(30)      1077.    1.1050    1.1050
  60225.     1.24710    1.086(30)      1140.    1.1051    1.1051
  60243.     1.24747    1.116(30)      1115.    1.1052    1.1051
  60261.     1.24785    1.136(30)      1081.    1.1052    1.1052
  60279.     1.24822    1.125(30)      1099.    1.1053    1.1053
  60297.     1.24860    1.152(32)      1006.    1.1054    1.1054
  60315.     1.24897    1.098(29)      1159.    1.1055    1.1055
  60333.     1.24935    1.093(29)      1157.    1.1056    1.1056
  60351.     1.24972    1.106(30)      1123.    1.1056    1.1056
  60369.     1.25010    1.096(30)      1145.    1.1057    1.1057
  60387.     1.25047    1.115(30)      1077.    1.1058    1.1058
  60406.     1.25085    1.132(31)      1072.    1.1059    1.1059
  60424.     1.25122    1.131(31)      1072.    1.1060    1.1060
  60442.     1.25160    1.100(29)      1152.    1.1061    1.1061
  60460.     1.25197    1.083(29)      1163.    1.1061    1.1061
  60478.     1.25235    1.133(30)      1117.    1.1062    1.1062
  60496.     1.25272    1.066(29)      1206.    1.1063    1.1063
  60514.     1.25310    1.129(30)      1091.    1.1064    1.1064
  60533.     1.25348    1.099(29)      1207.    1.1065    1.1065
  60551.     1.25385    1.109(30)      1144.    1.1065    1.1065
  60569.     1.25423    1.118(30)      1145.    1.1066    1.1066
  60587.     1.25460    1.113(29)      1176.    1.1067    1.1067
  60605.     1.25498    1.130(30)      1084.    1.1068    1.1068
  60623.     1.25536    1.118(30)      1119.    1.1069    1.1069
  60642.     1.25573    1.073(29)      1210.    1.1070    1.1070
  60660.     1.25611    1.079(29)      1205.    1.1070    1.1070
  60678.     1.25649    1.097(29)      1195.    1.1071    1.1071
  60696.     1.25686    1.067(28)      1235.    1.1072    1.1072
  60714.     1.25724    1.093(29)      1151.    1.1073    1.1073
  60733.     1.25762    1.107(30)      1131.    1.1074    1.1074
  60751.     1.25800    1.084(29)      1207.    1.1075    1.1143
  60769.     1.25837    1.099(28)      1240.    1.1075    1.1147
  60787.     1.25875    1.113(29)      1206.    1.1076    1.1151
  60806.     1.25913    1.109(28)      1245.    1.1077    1.1155
  60824.     1.25951    1.117(28)      1258.    1.1078    1.1160
  60842.     1.25988    1.103(28)      1288.    1.1079    1.1164
  60860.     1.26026    1.210(30)      1131.    1.1079    1.1169
  60879.     1.26064    1.171(28)      1253.    1.1080    1.1175
  60897.     1.26102    1.147(28)      1304.    1.1081    1.1180
  60915.     1.26140    1.153(28)      1312.    1.1082    1.1186
  60933.     1.26177    1.147(27)      1359.    1.1083    1.1193
  60952.     1.26215    1.154(27)      1336.    1.1084    1.1200
  60970.     1.26253    1.127(27)      1348.    1.1084    1.1207
  60988.     1.26291    1.133(27)      1336.    1.1085    1.1215
  61006.     1.26329    1.130(27)      1337.    1.1086    1.1224
  61025.     1.26367    1.120(28)      1315.    1.1087    1.1234
  61043.     1.26405    1.117(27)      1405.    1.1088    1.1244
  61061.     1.26443    1.091(26)      1443.    1.1088    1.1255
  61080.     1.26481    1.112(27)      1396.    1.1089    1.1268
  61098.     1.26518    1.125(27)      1346.    1.1090    1.1281
  61116.     1.26556    1.128(27)      1398.    1.1091    1.1297
  61135.     1.26594    1.125(27)      1354.    1.1092    1.1314
  61153.     1.26632    1.081(27)      1413.    1.1093    1.1332
  61171.     1.26670    1.137(27)      1385.    1.1093    1.1353
  61190.     1.26708    1.144(27)      1360.    1.1094    1.1377
  61208.     1.26746    1.121(27)      1357.    1.1095    1.1404
  61226.     1.26784    1.128(27)      1392.    1.1096    1.1435
  61245.     1.26822    1.157(27)      1367.    1.1097    1.1470
  61263.     1.26860    1.125(27)      1380.    1.1097    1.1511
  61282.     1.26899    1.166(28)      1318.    1.1098    1.1559
  61300.     1.26937    1.137(27)      1364.    1.1099    1.1616
  61318.     1.26975    1.139(27)      1356.    1.1100    1.1683
  61337.     1.27013    1.146(28)      1302.    1.1101    1.1764
  61355.     1.27051    1.107(27)      1420.    1.1102    1.1863
  61374.     1.27089    1.177(27)      1339.    1.1102    1.1986
  61392.     1.27127    1.194(28)      1284.    1.1103    1.2141
  61410.     1.27165    1.215(29)      1213.    1.1104    1.2340
  61429.     1.27203    1.180(28)      1284.    1.1105    1.2602
  61447.     1.27242    1.258(28)      1236.    1.1106    1.2957
  61466.     1.27280    1.285(29)      1210.    1.1106    1.3456
  61484.     1.27318    1.403(30)      1118.    1.1107    1.4197
  61503.     1.27356    1.513(31)      1062.    1.1108    1.5467
  61521.     1.27394    1.918(34)      861.     1.1109    1.8567
  61539.     1.27433    2.88(4)        612.     1.111     2.847
  61558.     1.27471    5.32(5)        330.9    1.111     5.535
  61576.     1.27509    9.79(8)        164.0    1.111    10.272
  61595.     1.27547   14.33(10)       104.9    1.111    14.352
  61613.     1.27586   14.56(10)       105.2    1.111    14.134
  61632.     1.27624   11.64(9)        137.2    1.111    11.056
  61650.     1.27662    8.15(7)        200.6    1.111     7.818
  61669.     1.27700    5.62(6)        295.8    1.112     5.451
  61687.     1.27739    4.01(5)        414.     1.112     3.908
  61706.     1.27777    2.92(4)        558.     1.112     2.928
  61724.     1.27815    2.24(4)        705.     1.112     2.306
  61743.     1.27854    1.852(34)      843.     1.1119    1.9113
  61761.     1.27892    1.609(32)      977.     1.1119    1.6583
  61780.     1.27930    1.436(30)      1100.    1.1120    1.4947
  61798.     1.27969    1.401(31)      1057.    1.1121    1.3877
  61817.     1.28007    1.299(29)      1197.    1.1122    1.3166
  61836.     1.28046    1.257(28)      1236.    1.1123    1.2684
  61854.     1.28084    1.243(29)      1184.    1.1123    1.2352
  61873.     1.28122    1.192(28)      1302.    1.1124    1.2116
  61891.     1.28161    1.169(28)      1308.    1.1125    1.1945
  61910.     1.28199    1.171(28)      1257.    1.1126    1.1818
  61928.     1.28238    1.161(27)      1331.    1.1127    1.1721
  61947.     1.28276    1.144(27)      1332.    1.1127    1.1645
  61965.     1.28315    1.161(28)      1321.    1.1128    1.1584
  61984.     1.28353    1.122(27)      1374.    1.1129    1.1535
  62003.     1.28392    1.154(28)      1318.    1.1130    1.1494
  62021.     1.28430    1.160(28)      1270.    1.1131    1.1459
  62040.     1.28469    1.090(27)      1421.    1.1131    1.1430
  62058.     1.28507    1.133(27)      1333.    1.1132    1.1405
  62077.     1.28546    1.062(26)      1453.    1.1133    1.1383
  62096.     1.28584    1.166(28)      1273.    1.1134    1.1364
  62114.     1.28623    1.096(27)      1370.    1.1135    1.1348
  62133.     1.28662    1.140(28)      1296.    1.1135    1.1333
  62152.     1.28700    1.089(27)      1372.    1.1136    1.1320
  62170.     1.28739    1.116(28)      1312.    1.1137    1.1308
  62189.     1.28777    1.128(28)      1313.    1.1138    1.1298
  62208.     1.28816    1.064(27)      1394.    1.1139    1.1289
  62226.     1.28855    1.102(27)      1406.    1.1139    1.1280
  62245.     1.28893    1.118(27)      1365.    1.1140    1.1273
  62264.     1.28932    1.086(27)      1348.    1.1141    1.1266
  62282.     1.28971    1.112(28)      1303.    1.1142    1.1260
  62301.     1.29009    1.090(27)      1420.    1.1143    1.1254
  62320.     1.29048    1.106(28)      1320.    1.1143    1.1249
  62338.     1.29087    1.070(27)      1362.    1.1144    1.1244
  62357.     1.29126    1.064(27)      1381.    1.1145    1.1240
  62376.     1.29164    1.080(27)      1384.    1.1146    1.1236
  62394.     1.29203    1.095(27)      1359.    1.1147    1.1233
  62413.     1.29242    1.109(27)      1326.    1.1147    1.1229
  62432.     1.29281    1.100(28)      1313.    1.1148    1.1226
  62451.     1.29319    1.113(28)      1320.    1.1149    1.1224
  62469.     1.29358    1.166(29)      1202.    1.1150    1.1150
  62488.     1.29397    1.105(28)      1268.    1.1150    1.1150
  62507.     1.29436    1.115(27)      1342.    1.1151    1.1151
  62526.     1.29475    1.092(27)      1363.    1.1152    1.1152
  62544.     1.29513    1.162(28)      1264.    1.1153    1.1153
  62563.     1.29552    1.118(27)      1334.    1.1154    1.1154
  62582.     1.29591    1.137(28)      1276.    1.1154    1.1154
  62601.     1.29630    1.120(28)      1299.    1.1155    1.1155
  62619.     1.29669    1.118(28)      1316.    1.1156    1.1156
  62638.     1.29708    1.116(27)      1355.    1.1157    1.1157
  62657.     1.29747    1.124(28)      1286.    1.1157    1.1243
  62676.     1.29786    1.126(28)      1306.    1.1158    1.1248
  62695.     1.29825    1.158(28)      1235.    1.1159    1.1253
  62713.     1.29864    1.131(28)      1306.    1.1160    1.1258
  62732.     1.29902    1.151(28)      1315.    1.1161    1.1263
  62751.     1.29941    1.117(27)      1350.    1.1161    1.1269
  62770.     1.29980    1.097(28)      1312.    1.1162    1.1276
  62789.     1.30019    1.077(27)      1376.    1.1163    1.1282
  62808.     1.30058    1.101(27)      1359.    1.1164    1.1290
  62826.     1.30097    1.079(26)      1429.    1.1164    1.1297
  62845.     1.30136    1.130(28)      1280.    1.1165    1.1306
  62864.     1.30176    1.148(28)      1237.    1.1166    1.1315
  62883.     1.30215    1.121(27)      1341.    1.1167    1.1325
  62902.     1.30254    1.149(29)      1222.    1.1168    1.1335
  62921.     1.30293    1.099(27)      1339.    1.1168    1.1347
  62940.     1.30332    1.086(26)      1429.    1.1169    1.1360
  62958.     1.30371    1.110(28)      1246.    1.1170    1.1374
  62977.     1.30410    1.107(27)      1330.    1.1171    1.1389
  62996.     1.30449    1.130(28)      1311.    1.1171    1.1407
  63015.     1.30488    1.116(27)      1327.    1.1172    1.1426
  63034.     1.30527    1.179(29)      1158.    1.1173    1.1447
  63053.     1.30567    1.138(28)      1293.    1.1174    1.1471
  63072.     1.30606    1.136(28)      1282.    1.1174    1.1498
  63091.     1.30645    1.155(28)      1264.    1.1175    1.1528
  63110.     1.30684    1.132(28)      1285.    1.1176    1.1563
  63129.     1.30723    1.201(29)      1162.    1.1177    1.1604
  63148.     1.30763    1.184(29)      1179.    1.1177    1.1650
  63167.     1.30802    1.186(29)      1218.    1.1178    1.1705
  63185.     1.30841    1.154(28)      1269.    1.1179    1.1769
  63204.     1.30880    1.150(28)      1265.    1.1180    1.1845
  63223.     1.30920    1.170(29)      1229.    1.1180    1.1938
  63242.     1.30959    1.218(29)      1170.    1.1181    1.2050
  63261.     1.30998    1.178(28)      1242.    1.1182    1.2189
  63280.     1.31037    1.231(30)      1134.    1.1183    1.2365
  63299.     1.31077    1.258(30)      1147.    1.1183    1.2590
  63318.     1.31116    1.311(31)      1072.    1.1184    1.2887
  63337.     1.31155    1.322(30)      1097.    1.1185    1.3289
  63356.     1.31195    1.358(30)      1083.    1.1186    1.3852
  63375.     1.31234    1.370(30)      1117.    1.1186    1.4685
  63394.     1.31273    1.649(33)      934.     1.1187    1.6094
  63413.     1.31313    2.12(4)        732.     1.119     1.946
  63432.     1.31352    3.16(4)        526.     1.119     3.019
  63451.     1.31392    5.79(6)        289.1    1.119     5.985
  63470.     1.31431   10.90(8)        140.9    1.119    11.359
  63489.     1.31470   16.18(11)       88.1     1.119    16.244
  63509.     1.31510   16.51(11)       86.6     1.119    16.259
  63528.     1.31549   13.00(9)        115.9    1.119    12.761
  63547.     1.31589    9.37(8)        164.9    1.119     8.953
  63566.     1.31628    6.36(6)        249.9    1.119     6.151
  63585.     1.31668    4.37(5)        358.     1.119     4.335
  63604.     1.31707    3.15(5)        491.     1.120     3.191
  63623.     1.31747    2.44(4)        635.     1.120     2.473
  63642.     1.31786    1.98(4)        753.     1.120     2.021
  63661.     1.31826    1.716(34)      869.     1.1198    1.7331
  63680.     1.31865    1.541(32)      983.     1.1198    1.5485
  63699.     1.31905    1.393(31)      1070.    1.1199    1.4284
  63718.     1.31944    1.338(30)      1080.    1.1200    1.3489
  63738.     1.31984    1.247(29)      1205.    1.1200    1.2953
  63757.     1.32024    1.252(29)      1174.    1.1201    1.2583
  63776.     1.32063    1.208(29)      1204.    1.1202    1.2321
  63795.     1.32103    1.223(29)      1154.    1.1203    1.2131
  63814.     1.32143    1.199(29)      1190.    1.1203    1.1989
  63833.     1.32182    1.216(29)      1177.    1.1204    1.1880
  63852.     1.32222    1.155(28)      1280.    1.1205    1.1794
  63871.     1.32261    1.188(29)      1202.    1.1205    1.1726
  63891.     1.32301    1.182(29)      1204.    1.1206    1.1670
  63910.     1.32341    1.161(28)      1234.    1.1207    1.1623
  63929.     1.32381    1.127(28)      1291.    1.1208    1.1584
  63948.     1.32420    1.109(28)      1244.    1.1208    1.1550
  63967.     1.32460    1.133(28)      1270.    1.1209    1.1522
  63987.     1.32500    1.096(27)      1375.    1.1210    1.1497
  64006.     1.32539    1.090(27)      1351.    1.1210    1.1475
  64025.     1.32579    1.158(29)      1210.    1.1211    1.1455
  64044.     1.32619    1.178(30)      1106.    1.1212    1.1438
  64063.     1.32659    1.140(28)      1239.    1.1213    1.1423
  64083.     1.32699    1.098(27)      1325.    1.1213    1.1410
  64102.     1.32738    1.117(28)      1242.    1.1214    1.1398
  64121.     1.32778    1.113(29)      1206.    1.1215    1.1387
  64140.     1.32818    1.113(28)      1276.    1.1215    1.1377
  64160.     1.32858    1.167(29)      1217.    1.1216    1.1368
  64179.     1.32898    1.135(28)      1280.    1.1217    1.1360
  64198.     1.32938    1.123(28)      1285.    1.1217    1.1353
  64217.     1.32977    1.138(29)      1198.    1.1218    1.1346
  64237.     1.33017    1.190(29)      1193.    1.1219    1.1340
  64256.     1.33057    1.111(28)      1282.    1.1220    1.1334
  64275.     1.33097    1.132(28)      1236.    1.1220    1.1329
  64294.     1.33137    1.114(28)      1272.    1.1221    1.1324
  64314.     1.33177    1.108(28)      1267.    1.1222    1.1320
  64333.     1.33217    1.114(28)      1231.    1.1222    1.1316
  64352.     1.33257    1.123(28)      1262.    1.1223    1.1223
  64372.     1.33297    1.077(27)      1335.    1.1224    1.1224
  64391.     1.33337    1.169(29)      1154.    1.1224    1.1224
  64410.     1.33377    1.117(28)      1243.    1.1225    1.1225
  64430.     1.33417    1.104(28)      1263.    1.1226    1.1226
  64449.     1.33457    1.118(28)      1256.    1.1226    1.1226
  64468.     1.33497    1.131(29)      1218.    1.1227    1.1227
  64488.     1.33537    1.131(29)      1201.    1.1228    1.1228
  64507.     1.33577    1.142(29)      1227.    1.1228    1.1228
  64526.     1.33617    1.170(29)      1190.    1.1229    1.1229
  64546.     1.33657    1.151(29)      1207.    1.1230    1.1230
  64565.     1.33697    1.130(28)      1256.    1.1230    1.1230
  64584.     1.33737    1.083(27)      1337.    1.1231    1.1231
  64604.     1.33778    1.132(29)      1216.    1.1232    1.1232
  64623.     1.33818    1.111(29)      1221.    1.1232    1.1232
  64642.     1.33858    1.132(28)      1246.    1.1233    1.1233
  64662.     1.33898    1.142(29)      1226.    1.1234    1.1234
  64681.     1.33938    1.139(29)      1207.    1.1234    1.1234
  64701.     1.33978    1.124(29)      1222.    1.1235    1.1235
  64720.     1.34019    1.110(29)      1222.    1.1236    1.1236
  64739.     1.34059    1.156(29)      1155.    1.1236    1.1236
  64759.     1.34099    1.099(28)      1280.    1.1237    1.1237
  64778.     1.34139    1.156(29)      1167.    1.1238    1.1238
  64798.     1.34179    1.090(28)      1281.    1.1238    1.1238
  64817.     1.34220    1.111(28)      1286.    1.1239    1.1239
  64837.     1.34260    1.067(28)      1318.    1.1240    1.1240
  64856.     1.34300    1.129(29)      1190.    1.1240    1.1240
  64876.     1.34341    1.122(28)      1270.    1.1241    1.1241
  64895.     1.34381    1.079(28)      1280.    1.1242    1.1242
  64914.     1.34421    1.121(28)      1250.    1.1242    1.1242
  64934.     1.34461    1.126(29)      1212.    1.1243    1.1243
  64953.     1.34502    1.134(29)      1204.    1.1244    1.1244
  64973.     1.34542    1.142(29)      1199.    1.1244    1.1244
  64992.     1.34583    1.134(29)      1196.    1.1245    1.1245
  65012.     1.34623    1.100(28)      1241.    1.1246    1.1245
  65031.     1.34663    1.166(30)      1143.    1.1246    1.1246
  65051.     1.34704    1.113(29)      1178.    1.1247    1.1247
  65070.     1.34744    1.167(30)      1146.    1.1247    1.1247
  65090.     1.34785    1.142(29)      1150.    1.1248    1.1248
  65109.     1.34825    1.140(29)      1188.    1.1249    1.1249
  65129.     1.34865    1.080(28)      1290.    1.1249    1.1249
  65149.     1.34906    1.095(28)      1301.    1.1250    1.1250
  65168.     1.34946    1.109(28)      1244.    1.1251    1.1251
  65188.     1.34987    1.145(29)      1207.    1.1251    1.1251
  65207.     1.35027    1.124(28)      1238.    1.1252    1.1252
  65227.     1.35068    1.131(29)      1183.    1.1252    1.1252
  65246.     1.35108    1.091(28)      1286.    1.1253    1.1253
  65266.     1.35149    1.147(29)      1179.    1.1254    1.1254
  65285.     1.35189    1.138(29)      1167.    1.1254    1.1254
  65305.     1.35230    1.105(29)      1215.    1.1255    1.1255
  65325.     1.35271    1.142(29)      1210.    1.1256    1.1256
  65344.     1.35311    1.121(29)      1217.    1.1256    1.1256
  65364.     1.35352    1.141(29)      1166.    1.1257    1.1257
  65383.     1.35392    1.157(29)      1163.    1.1257    1.1257
  65403.     1.35433    1.136(29)      1211.    1.1258    1.1375
  65423.     1.35474    1.139(29)      1156.    1.1259    1.1380
  65442.     1.35514    1.134(30)      1149.    1.1259    1.1387
  65462.     1.35555    1.143(30)      1134.    1.1260    1.1393
  65482.     1.35596    1.165(29)      1149.    1.1260    1.1400
  65501.     1.35636    1.132(29)      1178.    1.1261    1.1407
  65521.     1.35677    1.150(30)      1132.    1.1262    1.1415
  65541.     1.35718    1.156(29)      1170.    1.1262    1.1423
  65560.     1.35758    1.167(30)      1117.    1.1263    1.1432
  65580.     1.35799    1.142(29)      1199.    1.1263    1.1441
  65600.     1.35840    1.162(29)      1169.    1.1264    1.1452
  65619.     1.35881    1.163(29)      1178.    1.1265    1.1463
  65639.     1.35921    1.202(31)      1070.    1.1265    1.1475
  65659.     1.35962    1.158(29)      1177.    1.1266    1.1488
  65678.     1.36003    1.197(30)      1100.    1.1266    1.1502
  65698.     1.36044    1.157(29)      1183.    1.1267    1.1517
  65718.     1.36084    1.147(29)      1181.    1.1268    1.1534
  65737.     1.36125    1.147(29)      1163.    1.1268    1.1552
  65757.     1.36166    1.161(30)      1133.    1.1269    1.1573
  65777.     1.36207    1.137(29)      1189.    1.1269    1.1595
  65797.     1.36248    1.151(29)      1172.    1.1270    1.1620
  65816.     1.36289    1.174(30)      1147.    1.1270    1.1648
  65836.     1.36330    1.219(30)      1077.    1.1271    1.1679
  65856.     1.36370    1.154(29)      1172.    1.1272    1.1714
  65876.     1.36411    1.228(31)      1037.    1.1272    1.1754
  65895.     1.36452    1.188(30)      1117.    1.1273    1.1799
  65915.     1.36493    1.210(30)      1144.    1.1273    1.1850
  65935.     1.36534    1.198(30)      1108.    1.1274    1.1909
  65955.     1.36575    1.178(30)      1146.    1.1274    1.1978
  65974.     1.36616    1.221(31)      1069.    1.1275    1.2059
  65994.     1.36657    1.220(30)      1096.    1.1275    1.2154
  66014.     1.36698    1.212(30)      1082.    1.1276    1.2267
  66034.     1.36739    1.209(30)      1093.    1.1277    1.2403
  66054.     1.36780    1.192(29)      1162.    1.1277    1.2570
  66074.     1.36821    1.225(30)      1104.    1.1278    1.2776
  66093.     1.36862    1.289(31)      1031.    1.1278    1.3036
  66113.     1.36903    1.243(30)      1097.    1.1279    1.3370
  66133.     1.36944    1.297(31)      1039.    1.1279    1.3810
  66153.     1.36985    1.336(31)      1024.    1.1280    1.4404
  66173.     1.37027    1.443(32)      964.     1.1280    1.5299
  66193.     1.37068    1.572(34)      884.     1.1281    1.6529
  66212.     1.37109    1.90(4)        737.     1.128     1.859
  66232.     1.37150    2.52(4)        594.     1.128     2.345
  66252.     1.37191    4.16(5)        373.     1.128     3.890
  66272.     1.37232    8.04(7)        195.3    1.128     8.205
  66292.     1.37273   15.82(11)       87.3     1.128    16.179
  66312.     1.37315   24.28(14)       52.6     1.128    23.701
  66332.     1.37356   25.21(14)       50.9     1.128    24.016
  66352.     1.37397   19.69(12)       69.4     1.129    18.783
  66371.     1.37438   13.44(10)       106.0    1.129    12.939
  66391.     1.37479    8.81(8)        163.7    1.129     8.633
  66411.     1.37521    5.89(6)        250.8    1.129     5.867
  66431.     1.37562    4.09(5)        350.0    1.129     4.152
  66451.     1.37603    2.94(5)        489.     1.129     3.090
  66471.     1.37644    2.33(4)        606.     1.129     2.430
  66491.     1.37686    1.91(4)        723.     1.129     2.016
  66511.     1.37727    1.655(35)      816.     1.1289    1.7531
  66531.     1.37768    1.570(34)      857.     1.1290    1.5841
  66551.     1.37810    1.445(33)      915.     1.1290    1.4733
  66571.     1.37851    1.328(31)      1022.    1.1291    1.3994
  66591.     1.37892    1.286(31)      1061.    1.1291    1.3489
  66611.     1.37934    1.338(32)      984.     1.1292    1.3137
  66631.     1.37975    1.283(31)      1055.    1.1292    1.2887
  66651.     1.38016    1.243(30)      1104.    1.1293    1.2706
  66671.     1.38058    1.213(30)      1111.    1.1293    1.2576
  66691.     1.38099    1.190(30)      1135.    1.1294    1.2481
  66711.     1.38141    1.175(30)      1105.    1.1294    1.2415
  66731.     1.38182    1.200(30)      1092.    1.1295    1.2372
  66751.     1.38224    1.243(32)      1001.    1.1295    1.2350
  66771.     1.38265    1.253(31)      1039.    1.1296    1.2347
  66791.     1.38307    1.209(31)      1068.    1.1296    1.2364
  66811.     1.38348    1.180(30)      1099.    1.1297    1.2401
  66831.     1.38390    1.195(30)      1113.    1.1297    1.2463
  66851.     1.38431    1.201(30)      1076.    1.1298    1.2555
  66871.     1.38473    1.214(31)      1056.    1.1298    1.2685
  66891.     1.38514    1.227(30)      1113.    1.1299    1.2867
  66911.     1.38556    1.306(32)      1006.    1.1299    1.3122
  66931.     1.38597    1.367(33)      941.     1.1300    1.3487
  66951.     1.38639    1.390(33)      945.     1.1300    1.4025
  66971.     1.38680    1.456(33)      916.     1.1301    1.4891
  66992.     1.38722    1.76(4)        781.     1.130     1.670
  67012.     1.38764    2.37(4)        599.     1.130     2.218
  67032.     1.38805    3.90(5)        383.     1.130     3.886
  67052.     1.38847    7.19(7)        195.0    1.130     7.476
  67072.     1.38889   11.75(10)       109.6    1.130    11.893
  67092.     1.38930   13.80(10)       91.1     1.130    13.411
  67112.     1.38972   11.61(9)        115.3    1.130    11.302
  67132.     1.39014    8.38(8)        163.4    1.130     8.155
  67152.     1.39055    5.67(6)        250.9    1.130     5.625
  67173.     1.39097    3.94(5)        350.0    1.131     3.945
  67193.     1.39139    2.85(5)        477.     1.131     2.911
  67213.     1.39180    2.27(4)        584.     1.131     2.273
  67233.     1.39222    1.85(4)        716.     1.131     1.879
  67253.     1.39264    1.60(4)        806.     1.131     1.633
  67273.     1.39306    1.536(34)      843.     1.1308    1.4775
  67294.     1.39348    1.348(32)      992.     1.1308    1.3781
  67314.     1.39389    1.313(32)      975.     1.1308    1.3133
  67334.     1.39431    1.289(31)      1016.    1.1309    1.2700
  67354.     1.39473    1.247(31)      1055.    1.1309    1.2404
  67374.     1.39515    1.229(30)      1076.    1.1310    1.2195
  67395.     1.39557    1.223(30)      1077.    1.1310    1.2044
  67415.     1.39599    1.194(31)      1073.    1.1311    1.1932
  67435.     1.39640    1.172(30)      1090.    1.1311    1.1845
  67455.     1.39682    1.153(30)      1107.    1.1311    1.1778
  67476.     1.39724    1.172(31)      1045.    1.1312    1.1723
  67496.     1.39766    1.148(30)      1121.    1.1312    1.1679
  67516.     1.39808    1.149(30)      1077.    1.1313    1.1642
  67536.     1.39850    1.176(31)      1075.    1.1313    1.1610
  67557.     1.39892    1.165(30)      1091.    1.1314    1.1584
  67577.     1.39934    1.199(31)      1040.    1.1314    1.1561
  67597.     1.39976    1.213(31)      1026.    1.1314    1.1541
  67617.     1.40018    1.210(30)      1075.    1.1315    1.1523
  67638.     1.40060    1.150(30)      1141.    1.1315    1.1508
  67658.     1.40102    1.179(31)      1038.    1.1316    1.1494
  67678.     1.40144    1.209(31)      1045.    1.1316    1.1482
  67699.     1.40186    1.235(31)      1029.    1.1316    1.1471
  67719.     1.40228    1.158(30)      1121.    1.1317    1.1461
  67739.     1.40270    1.199(31)      1012.    1.1317    1.1452
  67759.     1.40312    1.157(30)      1108.    1.1318    1.1444
  67780.     1.40354    1.145(30)      1124.    1.1318    1.1437
  67800.     1.40396    1.124(30)      1115.    1.1318    1.1431
  67820.     1.40439    1.126(30)      1103.    1.1319    1.1425
  67841.     1.40481    1.117(30)      1139.    1.1319    1.1419
  67861.     1.40523    1.197(31)      1039.    1.1320    1.1414
  67882.     1.40565    1.123(30)      1122.    1.1320    1.1410
  67902.     1.40607    1.156(30)      1083.    1.1320    1.1406
  67922.     1.40649    1.132(30)      1146.    1.1321    1.1402
  67943.     1.40691    1.128(30)      1114.    1.1321    1.1398
  67963.     1.40734    1.096(30)      1118.    1.1321    1.1395
  67983.     1.40776    1.108(30)      1138.    1.1322    1.1392
  68004.     1.40818    1.139(30)      1087.    1.1322    1.1389
  68024.     1.40860    1.115(31)      1055.    1.1323    1.1323
  68045.     1.40903    1.127(31)      1068.    1.1323    1.1323
  68065.     1.40945    1.131(30)      1091.    1.1323    1.1323
  68085.     1.40987    1.159(31)      1049.    1.1324    1.1324
  68106.     1.41029    1.120(30)      1087.    1.1324    1.1324
  68126.     1.41072    1.109(30)      1126.    1.1324    1.1324
  68147.     1.41114    1.122(30)      1113.    1.1325    1.1325
  68167.     1.41156    1.134(31)      1069.    1.1325    1.1325
  68188.     1.41199    1.160(32)      1006.    1.1325    1.1325
  68208.     1.41241    1.080(29)      1178.    1.1326    1.1326
  68229.     1.41284    1.095(30)      1138.    1.1326    1.1326
  68249.     1.41326    1.160(31)      1050.    1.1327    1.1327
  68270.     1.41368    1.113(30)      1129.    1.1327    1.1327
  68290.     1.41411    1.133(31)      1073.    1.1327    1.1327
  68310.     1.41453    1.098(30)      1133.    1.1328    1.1328
  68331.     1.41496    1.165(31)      1045.    1.1328    1.1328
  68351.     1.41538    1.164(31)      1052.    1.1328    1.1328
  68372.     1.41580    1.221(32)      964.     1.1329    1.1329
  68392.     1.41623    1.174(31)      1014.    1.1329    1.1329
  68413.     1.41665    1.127(31)      1072.    1.1329    1.1329
  68434.     1.41708    1.156(31)      1071.    1.1330    1.1330
  68454.     1.41750    1.111(31)      1071.    1.1330    1.1330
  68475.     1.41793    1.151(31)      1043.    1.1330    1.1330
  68495.     1.41835    1.155(31)      1039.    1.1331    1.1331
  68516.     1.41878    1.122(30)      1101.    1.1331    1.1331
  68536.     1.41921    1.184(32)      1008.    1.1331    1.1331
  68557.     1.41963    1.122(30)      1128.    1.1332    1.1332
  68577.     1.42006    1.087(29)      1186.    1.1332    1.1332
  68598.     1.42048    1.146(31)      1042.    1.1332    1.1332
  68619.     1.42091    1.134(30)      1084.    1.1333    1.1333
  68639.     1.42134    1.123(31)      1072.    1.1333    1.1360
  68660.     1.42176    1.040(29)      1187.    1.1333    1.1362
  68680.     1.42219    1.093(30)      1136.    1.1333    1.1364
  68701.     1.42262    1.193(32)      973.     1.1334    1.1365
  68721.     1.42304    1.115(30)      1098.    1.1334    1.1367
  68742.     1.42347    1.089(29)      1181.    1.1334    1.1369
  68763.     1.42390    1.188(31)      1042.    1.1335    1.1371
  68783.     1.42432    1.176(31)      1021.    1.1335    1.1373
  68804.     1.42475    1.139(31)      1054.    1.1335    1.1376
  68825.     1.42518    1.128(31)      1047.    1.1336    1.1378
  68845.     1.42561    1.155(31)      1049.    1.1336    1.1381
  68866.     1.42603    1.171(31)      1023.    1.1336    1.1384
  68887.     1.42646    1.158(31)      1018.    1.1336    1.1387
  68907.     1.42689    1.130(31)      1059.    1.1337    1.1391
  68928.     1.42732    1.145(31)      1037.    1.1337    1.1395
  68949.     1.42774    1.168(31)      1010.    1.1337    1.1399
  68969.     1.42817    1.154(31)      1064.    1.1338    1.1403
  68990.     1.42860    1.169(32)      995.     1.1338    1.1409
  69011.     1.42903    1.168(31)      1011.    1.1338    1.1414
  69031.     1.42946    1.182(32)      976.     1.1338    1.1420
  69052.     1.42989    1.176(32)      984.     1.1339    1.1427
  69073.     1.43032    1.136(31)      1064.    1.1339    1.1435
  69094.     1.43075    1.187(32)      1002.    1.1339    1.1444
  69114.     1.43118    1.173(31)      1032.    1.1340    1.1454
  69135.     1.43160    1.141(31)      1050.    1.1340    1.1465
  69156.     1.43203    1.184(32)      973.     1.1340    1.1478
  69176.     1.43246    1.150(32)      1001.    1.1340    1.1494
  69197.     1.43289    1.157(30)      1085.    1.1341    1.1512
  69218.     1.43332    1.193(32)      996.     1.1341    1.1533
  69239.     1.43375    1.159(31)      1030.    1.1341    1.1558
  69260.     1.43418    1.152(31)      1050.    1.1341    1.1588
  69280.     1.43461    1.178(31)      1015.    1.1342    1.1625
  69301.     1.43504    1.155(32)      1004.    1.1342    1.1671
  69322.     1.43547    1.152(31)      1014.    1.1342    1.1729
  69343.     1.43590    1.200(32)      967.     1.1342    1.1803
  69363.     1.43634    1.197(32)      978.     1.1343    1.1902
  69384.     1.43677    1.157(31)      1053.    1.1343    1.2036
  69405.     1.43720    1.231(32)      962.     1.1343    1.2224
  69426.     1.43763    1.265(32)      955.     1.1343    1.2504
  69447.     1.43806    1.326(33)      908.     1.1344    1.2990
  69468.     1.43849    1.507(35)      831.     1.1344    1.4200
  69488.     1.43892    1.88(4)        687.     1.134     1.808
  69509.     1.43935    2.76(5)        482.     1.134     2.846
  69530.     1.43979    4.59(6)        273.5    1.134     4.638
  69551.     1.44022    6.39(7)        183.8    1.134     6.126
  69572.     1.44065    6.15(7)        195.5    1.135     5.977
  69593.     1.44108    4.90(6)        260.2    1.135     4.757
  69614.     1.44151    3.61(5)        349.5    1.135     3.504
  69634.     1.44195    2.67(5)        477.     1.135     2.614
  69655.     1.44238    1.99(4)        637.     1.135     2.055
  69676.     1.44281    1.63(4)        747.     1.135     1.715
  69697.     1.44325    1.478(35)      820.     1.1346    1.5074
  69718.     1.44368    1.404(35)      839.     1.1347    1.3801
  69739.     1.44411    1.244(31)      1011.    1.1347    1.3011
  69760.     1.44454    1.249(32)      947.     1.1347    1.2514
  69781.     1.44498    1.163(31)      1038.    1.1347    1.2195
  69802.     1.44541    1.185(32)      996.     1.1347    1.1985
  69823.     1.44584    1.229(32)      966.     1.1348    1.1844
  69844.     1.44628    1.216(32)      957.     1.1348    1.1745
  69865.     1.44671    1.181(32)      984.     1.1348    1.1675
  69886.     1.44715    1.156(32)      999.     1.1348    1.1623
  69907.     1.44758    1.164(31)      1051.    1.1348    1.1584
  69928.     1.44801    1.126(30)      1075.    1.1349    1.1553
  69949.     1.44845    1.142(31)      1035.    1.1349    1.1529
  69969.     1.44888    1.135(30)      1085.    1.1349    1.1509
  69990.     1.44932    1.119(30)      1088.    1.1349    1.1492
  70011.     1.44975    1.145(31)      1068.    1.1349    1.1478
  70032.     1.45019    1.116(31)      1073.    1.1350    1.1467
  70054.     1.45062    1.105(31)      1041.    1.1350    1.1456
  70075.     1.45106    1.134(31)      1053.    1.1350    1.1448
  70096.     1.45149    1.051(29)      1182.    1.1350    1.1440
  70117.     1.45193    1.161(32)      985.     1.1350    1.1433
  70138.     1.45236    1.097(31)      1060.    1.1351    1.1427
  70159.     1.45280    1.122(31)      1073.    1.1351    1.1422
  70180.     1.45324    1.133(31)      1051.    1.1351    1.1417
  70201.     1.45367    1.114(31)      1061.    1.1351    1.1413
  70222.     1.45411    1.129(31)      1039.    1.1351    1.1409
  70243.     1.45454    1.134(31)      1020.    1.1351    1.1406
  70264.     1.45498    1.141(31)      1028.    1.1352    1.1402
  70285.     1.45542    1.174(32)      981.     1.1352    1.1400
  70306.     1.45585    1.138(32)      1006.    1.1352    1.1397
  70327.     1.45629    1.114(30)      1080.    1.1352    1.1395
  70348.     1.45673    1.169(31)      1016.    1.1352    1.1392
  70369.     1.45716    1.118(31)      1074.    1.1352    1.1391
  70391.     1.45760    1.093(30)      1103.    1.1353    1.1389
  70412.     1.45804    1.106(30)      1089.    1.1353    1.1387
  70433.     1.45848    1.126(30)      1098.    1.1353    1.1386
  70454.     1.45891    1.102(30)      1126.    1.1353    1.1384
  70475.     1.45935    1.194(32)      966.     1.1353    1.1353
  70496.     1.45979    1.106(31)      1060.    1.1353    1.1353
  70517.     1.46023    1.123(31)      1044.    1.1353    1.1353
  70538.     1.46066    1.108(30)      1089.    1.1354    1.1354
  70560.     1.46110    1.135(32)      999.     1.1354    1.1354
  70581.     1.46154    1.207(32)      961.     1.1354    1.1354
  70602.     1.46198    1.191(32)      986.     1.1354    1.1354
[truncated: 86,499 more chars]
