# Supplementary material for: Crystal structures of spinel-type Na2MoO4 and Na2WO4 revisited using neutron powder diffraction
Source: Acta Crystallogr E Crystallogr Commun. 2015 May 9;71(Pt 6):592–6. doi: 10.1107/S2056989015008774 (PMC4459306; doi:10.1107/S2056989015008774)
Supplement: Supplementary file 3 [file e-71-00592-Na2WO4sup3.rtv]

data_Na2WO4

loop_
      _pd_meas_time_of_flight
      _pd_proc_d_spacing
      _pd_meas_intensity_total
      _pd_proc_ls_weight
      _pd_proc_intensity_bkg_calc
      _pd_calc_intensity_total
  10456.7   .           0.89(29)       .       .         .
  10459.9   .           1.1(4)         .       .         .
  10463.0   .           0.94(29)       .       .         .
  10466.1   .           0.95(29)       .       .         .
  10469.3   .           0.54(26)       .       .         .
  10472.4   .           1.0(4)         .       .         .
  10475.6   .           0.58(20)       .       .         .
  10478.7   .           0.87(24)       .       .         .
  10481.8   .           0.91(25)       .       .         .
  10485.0   .           0.65(21)       .       .         .
  10488.1   .           0.60(23)       .       .         .
  10491.3   .           0.69(26)       .       .         .
  10494.4   .           0.94(27)       .       .         .
  10497.6   .           1.14(34)       .       .         .
  10500.7   .           0.41(17)       .       .         .
  10503.9   .           0.8(4)         .       .         .
  10507.0   .           1.2(4)         .       .         .
  10510.2   .           0.58(23)       .       .         .
  10513.3   .           0.71(27)       .       .         .
  10516.5   .           0.68(24)       .       .         .
  10519.6   .           0.8(4)         .       .         .
  10522.8   .           1.23(31)       .       .         .
  10525.9   .           0.97(23)       .       .         .
  10529.1   .           0.69(22)       .       .         .
  10532.3   .           0.50(16)       .       .         .
  10535.4   .           0.70(24)       .       .         .
  10538.6   .           0.59(22)       .       .         .
  10541.7   .           0.28(13)       .       .         .
  10544.9   .           0.71(23)       .       .         .
  10548.1   .           0.80(23)       .       .         .
  10551.2   .           0.83(24)       .       .         .
  10554.4   .           0.60(19)       .       .         .
  10557.6   .           0.68(19)       .       .         .
  10560.7   .           0.63(22)       .       .         .
  10563.9   .           0.68(25)       .       .         .
  10567.1   .           0.63(20)       .       .         .
  10570.2   .           0.86(23)       .       .         .
  10573.4   .           0.49(19)       .       .         .
  10576.6   .           0.70(20)       .       .         .
  10579.8   .           0.69(19)       .       .         .
  10582.9   .           0.98(25)       .       .         .
  10586.1   .           0.93(29)       .       .         .
  10589.3   .           0.75(27)       .       .         .
  10592.5   .           0.89(22)       .       .         .
  10595.6   .           1.01(31)       .       .         .
  10598.8   .           0.50(19)       .       .         .
  10602.0   .           0.80(23)       .       .         .
  10605.2   .           1.03(27)       .       .         .
  10608.4   .           0.74(23)       .       .         .
  10611.5   .           0.71(21)       .       .         .
  10614.7   .           0.62(20)       .       .         .
  10617.9   .           0.61(20)       .       .         .
  10621.1   .           1.08(31)       .       .         .
  10624.3   .           0.65(24)       .       .         .
  10627.5   .           0.68(23)       .       .         .
  10630.7   .           0.61(20)       .       .         .
  10633.8   .           0.51(18)       .       .         .
  10637.0   .           0.58(17)       .       .         .
  10640.2   .           0.87(22)       .       .         .
  10643.4   .           0.84(25)       .       .         .
  10646.6   .           0.93(26)       .       .         .
  10649.8   .           0.86(22)       .       .         .
  10653.0   .           0.54(17)       .       .         .
  10656.2   .           0.76(20)       .       .         .
  10659.4   .           0.92(24)       .       .         .
  10662.6   .           0.76(21)       .       .         .
  10665.8   .           0.84(22)       .       .         .
  10669.0   .           0.81(19)       .       .         .
  10672.2   .           0.76(20)       .       .         .
  10675.4   .           1.00(28)       .       .         .
  10678.6   .           0.61(18)       .       .         .
  10681.8   .           0.59(15)       .       .         .
  10685.0   .           1.08(27)       .       .         .
  10688.2   .           0.57(20)       .       .         .
  10691.4   .           0.84(23)       .       .         .
  10694.6   .           0.79(20)       .       .         .
  10697.8   .           1.16(31)       .       .         .
  10701.0   .           0.74(20)       .       .         .
  10704.3   .           0.62(17)       .       .         .
  10707.5   .           0.55(15)       .       .         .
  10710.7   .           0.73(17)       .       .         .
  10713.9   .           0.55(16)       .       .         .
  10717.1   .           0.66(17)       .       .         .
  10720.3   .           0.93(24)       .       .         .
  10723.5   .           1.13(26)       .       .         .
  10726.8   .           0.88(21)       .       .         .
  10730.0   .           0.83(20)       .       .         .
  10733.2   .           0.67(17)       .       .         .
  10736.4   .           0.71(17)       .       .         .
  10739.6   .           0.78(19)       .       .         .
  10742.8   .           0.62(17)       .       .         .
  10746.1   .           0.67(17)       .       .         .
  10749.3   .           0.84(18)       .       .         .
  10752.5   .           0.80(19)       .       .         .
  10755.7   .           0.71(17)       .       .         .
  10759.0   .           1.23(27)       .       .         .
  10762.2   .           0.93(20)       .       .         .
  10765.4   .           0.81(19)       .       .         .
  10768.7   .           0.64(17)       .       .         .
  10771.9   .           0.66(19)       .       .         .
  10775.1   .           0.91(21)       .       .         .
  10778.4   .           0.56(14)       .       .         .
  10781.6   .           0.69(16)       .       .         .
  10784.8   .           0.55(16)       .       .         .
  10788.1   .           0.72(17)       .       .         .
  10791.3   .           0.84(24)       .       .         .
  10794.5   .           0.64(14)       .       .         .
  10797.8   .           0.77(19)       .       .         .
  10801.0   .           0.69(20)       .       .         .
  10804.2   .           0.47(12)       .       .         .
  10807.5   .           0.59(14)       .       .         .
  10810.7   .           0.67(19)       .       .         .
  10814.0   .           0.72(16)       .       .         .
  10817.2   .           0.78(17)       .       .         .
  10820.5   .           0.58(15)       .       .         .
  10823.7   .           0.73(15)       .       .         .
  10827.0   .           1.05(25)       .       .         .
  10830.2   .           0.65(15)       .       .         .
  10833.5   .           0.75(16)       .       .         .
  10836.7   .           0.70(15)       .       .         .
  10840.0   .           0.86(19)       .       .         .
  10843.2   .           0.75(17)       .       .         .
  10846.5   .           0.89(17)       .       .         .
  10849.7   .           0.78(16)       .       .         .
  10853.0   .           0.73(17)       .       .         .
  10856.2   .           0.73(19)       .       .         .
  10859.5   .           0.51(14)       .       .         .
  10862.7   .           0.67(17)       .       .         .
  10866.0   .           0.65(15)       .       .         .
  10869.3   .           0.78(18)       .       .         .
  10872.5   .           0.54(13)       .       .         .
  10875.8   .           0.53(13)       .       .         .
  10879.0   .           0.80(18)       .       .         .
  10882.3   .           0.77(18)       .       .         .
  10885.6   .           0.83(18)       .       .         .
  10888.8   .           0.64(15)       .       .         .
  10892.1   .           0.74(16)       .       .         .
  10895.4   .           0.68(15)       .       .         .
  10898.6   .           0.90(21)       .       .         .
  10901.9   .           0.66(16)       .       .         .
  10905.2   .           0.53(12)       .       .         .
  10908.5   .           0.72(15)       .       .         .
  10911.7   .           0.86(18)       .       .         .
  10915.0   .           0.76(16)       .       .         .
  10918.3   .           0.51(11)       .       .         .
  10921.6   .           0.85(16)       .       .         .
  10924.8   .           0.65(15)       .       .         .
  10928.1   .           0.51(12)       .       .         .
  10931.4   .           0.64(12)       .       .         .
  10934.7   .           0.70(13)       .       .         .
  10937.9   .           0.55(12)       .       .         .
  10941.2   .           0.61(14)       .       .         .
  10944.5   .           0.75(16)       .       .         .
  10947.8   .           0.83(18)       .       .         .
  10951.1   .           0.57(12)       .       .         .
  10954.4   .           0.90(17)       .       .         .
  10957.6   .           0.79(15)       .       .         .
  10960.9   .           0.72(15)       .       .         .
  10964.2   .           0.97(19)       .       .         .
  10967.5   .           0.62(13)       .       .         .
  10970.8   .           0.85(16)       .       .         .
  10974.1   .           0.88(19)       .       .         .
  10977.4   .           0.58(16)       .       .         .
  10980.7   .           0.90(22)       .       .         .
  10984.0   .           0.73(16)       .       .         .
  10987.3   .           0.87(18)       .       .         .
  10990.6   .           0.83(15)       .       .         .
  10993.9   .           0.92(19)       .       .         .
  10997.2   .           0.79(16)       .       .         .
  11000.5   .           0.89(17)       .       .         .
  11003.8   .           0.87(17)       .       .         .
  11007.1   .           0.90(16)       .       .         .
  11010.4   .           0.59(12)       .       .         .
  11013.7   .           0.97(18)       .       .         .
  11017.0   .           0.77(16)       .       .         .
  11020.3   .           0.60(14)       .       .         .
  11023.6   .           0.73(16)       .       .         .
  11026.9   .           0.44(12)       .       .         .
  11030.2   .           0.83(16)       .       .         .
  11033.5   .           0.62(12)       .       .         .
  11036.8   .           0.90(18)       .       .         .
  11040.1   .           0.80(15)       .       .         .
  11043.4   .           0.79(16)       .       .         .
  11046.8   .           0.61(14)       .       .         .
  11050.1   .           0.68(14)       .       .         .
  11053.4   .           0.76(15)       .       .         .
  11056.7   .           0.65(12)       .       .         .
  11060.0   .           0.83(14)       .       .         .
  11063.3   .           0.61(12)       .       .         .
  11066.6   .           0.82(14)       .       .         .
  11070.0   .           0.51(12)       .       .         .
  11073.3   .           0.77(15)       .       .         .
  11076.6   .           0.71(14)       .       .         .
  11079.9   .           0.50(11)       .       .         .
  11083.3   .           0.76(17)       .       .         .
  11086.6   .           0.79(16)       .       .         .
  11089.9   .           0.49(11)       .       .         .
  11093.2   .           0.65(13)       .       .         .
  11096.6   .           0.87(18)       .       .         .
  11099.9   .           1.03(19)       .       .         .
  11103.2   .           0.88(16)       .       .         .
  11106.6   .           0.67(12)       .       .         .
  11109.9   .           0.71(11)       .       .         .
  11113.2   .           1.11(19)       .       .         .
  11116.6   .           0.61(11)       .       .         .
  11119.9   .           0.72(12)       .       .         .
  11123.2   .           0.85(15)       .       .         .
  11126.6   .           0.45(10)       .       .         .
  11129.9   .           0.76(13)       .       .         .
  11133.2   .           0.58(12)       .       .         .
  11136.6   .           0.89(16)       .       .         .
  11139.9   .           0.88(14)       .       .         .
  11143.3   .           0.64(13)       .       .         .
  11146.6   .           0.61(11)       .       .         .
  11149.9   .           0.63(11)       .       .         .
  11153.3   .           0.81(13)       .       .         .
  11156.6   .           1.12(18)       .       .         .
  11160.0   .           0.79(15)       .       .         .
  11163.3   .           0.75(13)       .       .         .
  11166.7   .           0.75(15)       .       .         .
  11170.0   .           0.66(12)       .       .         .
  11173.4   .           0.83(14)       .       .         .
  11176.7   .           0.77(14)       .       .         .
  11180.1   .           0.89(13)       .       .         .
  11183.4   .           0.79(13)       .       .         .
  11186.8   .           0.71(12)       .       .         .
  11190.2   .           0.80(14)       .       .         .
  11193.5   .           0.68(13)       .       .         .
  11196.9   .           0.66(13)       .       .         .
  11200.2   .           0.66(11)       .       .         .
  11203.6   .           0.74(13)       .       .         .
  11207.0   .           0.94(17)       .       .         .
  11210.3   .           0.89(15)       .       .         .
  11213.7   .           0.94(17)       .       .         .
  11217.0   .           0.59(12)       .       .         .
  11220.4   .           0.93(14)       .       .         .
  11223.8   .           0.79(11)       .       .         .
  11227.1   .           0.68(12)       .       .         .
  11230.5   .           0.69(11)       .       .         .
  11233.9   .           0.75(12)       .       .         .
  11237.2   .           0.80(13)       .       .         .
  11240.6   .           0.81(12)       .       .         .
  11244.0   .           0.79(12)       .       .         .
  11247.4   .           0.88(13)       .       .         .
  11250.7   .           0.82(13)       .       .         .
  11254.1   .           0.86(14)       .       .         .
  11257.5   .           0.92(14)       .       .         .
  11260.9   .           1.06(16)       .       .         .
  11264.2   .           1.01(15)       .       .         .
  11267.6   .           0.69(11)       .       .         .
  11271.0   .           0.93(14)       .       .         .
  11274.4   .           0.68(11)       .       .         .
  11277.8   .           0.57(10)       .       .         .
  11281.1   .           0.63(11)       .       .         .
  11284.5   .           0.80(11)       .       .         .
  11287.9   .           0.98(16)       .       .         .
  11291.3   .           0.76(13)       .       .         .
  11294.7   .           0.78(12)       .       .         .
  11298.1   .           0.77(13)       .       .         .
  11301.5   .           0.68(11)       .       .         .
  11304.9   .           0.99(14)       .       .         .
  11308.3   .           0.82(13)       .       .         .
  11311.6   .           0.77(12)       .       .         .
  11315.0   .           0.87(12)       .       .         .
  11318.4   .           0.81(12)       .       .         .
  11321.8   .           0.65(10)       .       .         .
  11325.2   .           1.00(16)       .       .         .
  11328.6   .           0.74(11)       .       .         .
  11332.0   .           0.90(12)       .       .         .
  11335.4   .           0.68(10)       .       .         .
  11338.8   .           0.67(10)       .       .         .
  11342.2   .           0.73(10)       .       .         .
  11345.6   .           0.85(13)       .       .         .
  11349.0   .           0.84(15)       .       .         .
  11352.4   .           0.98(14)       .       .         .
  11355.8   .           0.86(12)       .       .         .
  11359.2   .           0.76(11)       .       .         .
  11362.7   .           0.64(10)       .       .         .
  11366.1   .           0.80(11)       .       .         .
  11369.5   .           0.82(13)       .       .         .
  11372.9   .           0.91(13)       .       .         .
  11376.3   .           0.92(12)       .       .         .
  11379.7   .           0.82(12)       .       .         .
  11383.1   .           1.01(14)       .       .         .
  11386.5   .           0.80(11)       .       .         .
  11390.0   .           0.71(12)       .       .         .
  11393.4   .           0.67(10)       .       .         .
  11396.8   .           0.92(13)       .       .         .
  11400.2   .           1.00(14)       .       .         .
  11403.6   .           0.87(13)       .       .         .
  11407.0   .           0.69(10)       .       .         .
  11410.5   .           0.86(12)       .       .         .
  11413.9   .           0.92(13)       .       .         .
  11417.3   .           0.76(11)       .       .         .
  11420.7   .           0.91(12)       .       .         .
  11424.2   .           0.64(10)       .       .         .
  11427.6   .           0.61(10)       .       .         .
  11431.0   .           0.82(11)       .       .         .
  11434.5   .           0.78(11)       .       .         .
  11437.9   .           0.90(12)       .       .         .
  11441.3   .           0.71(10)       .       .         .
  11444.7   .           0.77(11)       .       .         .
  11448.2   .           0.70(11)       .       .         .
  11451.6   .           0.68(9)        .       .         .
  11455.1   .           0.66(11)       .       .         .
  11458.5   .           0.85(12)       .       .         .
  11461.9   .           0.86(12)       .       .         .
  11465.4   .           0.94(13)       .       .         .
  11468.8   .           1.01(13)       .       .         .
  11472.2   .           0.93(11)       .       .         .
  11475.7   .           1.10(14)       .       .         .
  11479.1   .           0.90(11)       .       .         .
  11482.6   .           0.88(12)       .       .         .
  11486.0   .           0.78(12)       .       .         .
  11489.5   .           0.78(11)       .       .         .
  11492.9   .           0.81(11)       .       .         .
  11496.4   .           0.83(11)       .       .         .
  11499.8   .           0.73(11)       .       .         .
  11503.3   .           0.95(13)       .       .         .
  11506.7   .           0.82(11)       .       .         .
  11510.2   .           0.74(11)       .       .         .
  11513.6   .           0.94(13)       .       .         .
  11517.1   .           0.86(11)       .       .         .
  11520.5   .           0.73(9)        .       .         .
  11524.0   .           0.82(10)       .       .         .
  11527.4   .           0.84(11)       .       .         .
  11530.9   .           0.85(11)       .       .         .
  11534.4   .           0.89(12)       .       .         .
  11537.8   .           0.79(10)       .       .         .
  11541.3   .           0.79(10)       .       .         .
  11544.7   .           0.66(9)        .       .         .
  11548.2   .           0.79(11)       .       .         .
  11551.7   .           0.94(12)       .       .         .
  11555.1   .           0.72(11)       .       .         .
  11558.6   .           0.87(12)       .       .         .
  11562.1   .           0.83(11)       .       .         .
  11565.5   .           0.82(11)       .       .         .
  11569.0   .           0.81(10)       .       .         .
  11572.5   .           0.77(11)       .       .         .
  11575.9   .           0.90(11)       .       .         .
  11579.4   .           0.69(9)        .       .         .
  11582.9   .           0.66(9)        .       .         .
  11586.4   .           0.78(11)       .       .         .
  11589.8   .           0.85(11)       .       .         .
  11593.3   .           0.87(11)       .       .         .
  11596.8   .           0.81(11)       .       .         .
  11600.3   .           0.79(10)       .       .         .
  11603.8   .           0.81(11)       .       .         .
  11607.2   .           0.84(12)       .       .         .
  11610.7   .           0.77(10)       .       .         .
  11614.2   .           0.99(12)       .       .         .
  11617.7   .           0.83(11)       .       .         .
  11621.2   .           0.73(9)        .       .         .
  11624.7   .           0.85(10)       .       .         .
  11628.1   .           0.88(12)       .       .         .
  11631.6   .           0.77(10)       .       .         .
  11635.1   .           0.83(10)       .       .         .
  11638.6   .           0.82(10)       .       .         .
  11642.1   .           0.69(9)        .       .         .
  11645.6   .           0.76(10)       .       .         .
  11649.1   .           0.80(10)       .       .         .
  11652.6   .           0.92(11)       .       .         .
  11656.1   .           1.10(12)       .       .         .
  11659.6   .           0.93(12)       .       .         .
  11663.1   .           1.15(13)       .       .         .
  11666.6   .           0.93(11)       .       .         .
  11670.1   .           0.69(9)        .       .         .
  11673.6   .           1.03(12)       .       .         .
  11677.1   .           1.04(11)       .       .         .
  11680.6   .           0.80(10)       .       .         .
  11684.1   .           0.88(10)       .       .         .
  11687.6   .           0.76(9)        .       .         .
  11691.1   .           0.78(9)        .       .         .
  11694.6   .           0.65(9)        .       .         .
  11698.1   .           0.85(11)       .       .         .
  11701.6   .           0.84(11)       .       .         .
  11705.1   .           0.86(10)       .       .         .
  11708.6   .           0.98(11)       .       .         .
  11712.2   .           0.87(11)       .       .         .
  11715.7   .           0.86(10)       .       .         .
  11719.2   .           0.70(9)        .       .         .
  11722.7   .           0.90(11)       .       .         .
  11726.2   .           0.77(9)        .       .         .
  11729.7   .           0.92(10)       .       .         .
  11733.3   .           0.73(9)        .       .         .
  11736.8   .           0.95(11)       .       .         .
  11740.3   .           0.98(12)       .       .         .
  11743.8   .           0.85(10)       .       .         .
  11747.3   .           0.95(10)       .       .         .
  11750.9   .           0.95(11)       .       .         .
  11754.4   .           0.94(11)       .       .         .
  11757.9   .           0.82(10)       .       .         .
  11761.4   .           0.93(10)       .       .         .
  11765.0   .           0.81(9)        .       .         .
  11768.5   .           0.89(10)       .       .         .
  11772.0   .           0.80(9)        .       .         .
  11775.6   .           0.77(10)       .       .         .
  11779.1   .           0.86(11)       .       .         .
  11782.6   .           0.75(9)        .       .         .
  11786.2   .           0.70(10)       .       .         .
  11789.7   .           0.84(9)        .       .         .
  11793.2   .           0.88(10)       .       .         .
  11796.8   .           0.90(10)       .       .         .
  11800.3   .           0.81(10)       .       .         .
  11803.9   .           0.91(12)       .       .         .
  11807.4   .           0.97(10)       .       .         .
  11810.9   .           0.93(10)       .       .         .
  11814.5   .           1.00(11)       .       .         .
  11818.0   .           0.82(10)       .       .         .
  11821.6   .           0.86(10)       .       .         .
  11825.1   .           0.94(12)       .       .         .
  11828.7   .           1.14(12)       .       .         .
  11832.2   .           0.77(10)       .       .         .
  11835.8   .           0.95(10)       .       .         .
  11839.3   .           0.87(10)       .       .         .
  11842.9   .           0.68(8)        .       .         .
  11846.4   .           0.91(10)       .       .         .
  11850.0   .           0.78(9)        .       .         .
  11853.5   .           0.76(9)        .       .         .
  11857.1   .           0.85(10)       .       .         .
  11860.6   .           0.86(10)       .       .         .
  11864.2   .           0.85(10)       .       .         .
  11867.8   .           0.69(8)        .       .         .
  11871.3   .           0.71(9)        .       .         .
  11874.9   .           0.86(10)       .       .         .
  11878.4   .           0.92(11)       .       .         .
  11882.0   .           0.94(11)       .       .         .
  11885.6   .           0.86(9)        .       .         .
  11889.1   .           0.70(8)        .       .         .
  11892.7   .           0.93(11)       .       .         .
  11896.3   .           0.86(10)       .       .         .
  11899.8   .           0.88(10)       .       .         .
  11903.4   .           0.91(9)        .       .         .
  11907.0   .           0.96(10)       .       .         .
  11910.6   .           0.85(9)        .       .         .
  11914.1   .           0.72(8)        .       .         .
  11917.7   .           0.91(10)       .       .         .
  11921.3   .           0.87(9)        .       .         .
  11924.9   .           0.85(9)        .       .         .
  11928.4   .           0.94(9)        .       .         .
  11932.0   .           0.93(9)        .       .         .
  11935.6   .           0.95(10)       .       .         .
  11939.2   .           0.88(10)       .       .         .
  11942.8   .           0.81(10)       .       .         .
  11946.3   .           0.90(10)       .       .         .
  11949.9   .           0.83(9)        .       .         .
  11953.5   .           0.80(8)        .       .         .
  11957.1   .           0.82(9)        .       .         .
  11960.7   .           0.75(8)        .       .         .
  11964.3   .           0.83(9)        .       .         .
  11967.9   .           0.75(9)        .       .         .
  11971.4   .           0.95(9)        .       .         .
  11975.0   .           0.83(8)        .       .         .
  11978.6   .           0.75(9)        .       .         .
  11982.2   .           0.82(9)        .       .         .
  11985.8   .           0.97(10)       .       .         .
  11989.4   .           0.89(9)        .       .         .
  11993.0   .           1.06(11)       .       .         .
  11996.6   .           0.90(9)        .       .         .
  12000.2   .           0.70(8)        .       .         .
  12003.8   .           0.76(8)        .       .         .
  12007.4   .           1.03(10)       .       .         .
  12011.0   .           0.89(9)        .       .         .
  12014.6   .           0.72(8)        .       .         .
  12018.2   .           0.95(9)        .       .         .
  12021.8   .           0.90(9)        .       .         .
  12025.4   .           0.88(10)       .       .         .
  12029.0   .           0.82(9)        .       .         .
  12032.6   .           0.75(9)        .       .         .
  12036.3   .           0.90(9)        .       .         .
  12039.9   .           0.75(8)        .       .         .
  12043.5   .           0.88(9)        .       .         .
  12047.1   .           0.89(9)        .       .         .
  12050.7   .           0.73(8)        .       .         .
  12054.3   .           0.97(10)       .       .         .
  12057.9   .           0.89(10)       .       .         .
  12061.6   .           0.70(8)        .       .         .
  12065.2   .           0.82(8)        .       .         .
  12068.8   .           0.97(10)       .       .         .
  12072.4   .           0.88(9)        .       .         .
  12076.0   .           0.85(9)        .       .         .
  12079.7   .           0.86(10)       .       .         .
  12083.3   .           1.03(10)       .       .         .
  12086.9   .           0.96(9)        .       .         .
  12090.5   .           0.93(9)        .       .         .
  12094.2   .           0.85(9)        .       .         .
  12097.8   .           0.89(9)        .       .         .
  12101.4   .           0.78(8)        .       .         .
  12105.0   .           1.01(10)       .       .         .
  12108.7   .           0.69(7)        .       .         .
  12112.3   .           0.78(8)        .       .         .
  12115.9   .           0.78(8)        .       .         .
  12119.6   .           0.79(8)        .       .         .
  12123.2   .           0.91(9)        .       .         .
  12126.9   .           0.87(9)        .       .         .
  12130.5   .           0.71(8)        .       .         .
  12134.1   .           0.85(9)        .       .         .
  12137.8   .           0.83(8)        .       .         .
  12141.4   .           0.79(8)        .       .         .
  12145.1   .           0.84(9)        .       .         .
  12148.7   .           0.98(9)        .       .         .
  12152.3   .           0.96(9)        .       .         .
  12156.0   .           0.96(10)       .       .         .
  12159.6   .           0.94(9)        .       .         .
  12163.3   .           0.94(9)        .       .         .
  12166.9   .           0.76(8)        .       .         .
  12170.6   .           0.82(8)        .       .         .
  12174.2   .           0.82(9)        .       .         .
  12177.9   .           0.87(9)        .       .         .
  12181.5   .           0.98(9)        .       .         .
  12185.2   .           0.87(9)        .       .         .
  12188.8   .           0.91(9)        .       .         .
  12192.5   .           0.90(9)        .       .         .
  12196.2   .           0.98(9)        .       .         .
  12199.8   .           0.87(9)        .       .         .
  12203.5   .           0.85(8)        .       .         .
  12207.1   .           0.83(8)        .       .         .
  12210.8   .           0.89(9)        .       .         .
  12214.5   .           0.92(9)        .       .         .
  12218.1   .           0.89(9)        .       .         .
  12221.8   .           0.80(9)        .       .         .
  12225.5   .           0.83(8)        .       .         .
  12229.1   .           0.94(9)        .       .         .
  12232.8   .           0.95(9)        .       .         .
  12236.5   .           0.99(10)       .       .         .
  12240.1   .           0.71(8)        .       .         .
  12243.8   .           0.74(7)        .       .         .
  12247.5   .           0.94(8)        .       .         .
  12251.2   .           0.88(8)        .       .         .
  12254.8   .           0.79(8)        .       .         .
  12258.5   .           0.79(8)        .       .         .
  12262.2   .           0.81(8)        .       .         .
  12265.9   .           0.95(9)        .       .         .
  12269.5   .           0.93(8)        .       .         .
  12273.2   .           0.79(8)        .       .         .
  12276.9   .           0.95(9)        .       .         .
  12280.6   .           0.85(8)        .       .         .
  12284.3   .           0.81(8)        .       .         .
  12288.0   .           0.81(8)        .       .         .
  12291.7   .           0.84(8)        .       .         .
  12295.3   .           0.84(8)        .       .         .
  12299.0   .           0.82(8)        .       .         .
  12302.7   .           0.77(8)        .       .         .
  12306.4   .           0.95(8)        .       .         .
  12310.1   .           0.92(9)        .       .         .
  12313.8   .           0.83(8)        .       .         .
  12317.5   .           1.01(9)        .       .         .
  12321.2   .           0.86(8)        .       .         .
  12324.9   .           0.94(9)        .       .         .
  12328.6   .           0.91(9)        .       .         .
  12332.3   .           0.80(8)        .       .         .
  12336.0   .           0.79(7)        .       .         .
  12339.7   .           0.91(8)        .       .         .
  12343.4   .           0.98(9)        .       .         .
  12347.1   .           0.81(8)        .       .         .
  12350.8   .           0.79(8)        .       .         .
  12354.5   .           0.88(8)        .       .         .
  12358.2   .           0.94(8)        .       .         .
  12361.9   .           0.85(8)        .       .         .
  12365.6   .           0.83(8)        .       .         .
  12369.3   .           0.84(8)        .       .         .
  12373.0   .           0.87(8)        .       .         .
  12376.7   .           0.77(8)        .       .         .
  12380.5   .           0.75(7)        .       .         .
  12384.2   .           1.01(9)        .       .         .
  12387.9   .           0.95(9)        .       .         .
  12391.6   .           0.85(8)        .       .         .
  12395.3   .           0.83(8)        .       .         .
  12399.0   .           0.76(8)        .       .         .
  12402.8   .           0.93(9)        .       .         .
  12406.5   .           0.82(8)        .       .         .
  12410.2   .           0.84(8)        .       .         .
  12413.9   .           0.94(8)        .       .         .
  12417.6   .           0.78(8)        .       .         .
  12421.4   .           0.78(7)        .       .         .
  12425.1   .           0.82(8)        .       .         .
  12428.8   .           0.80(7)        .       .         .
  12432.6   .           0.91(9)        .       .         .
  12436.3   .           0.97(9)        .       .         .
  12440.0   .           0.77(7)        .       .         .
  12443.7   .           0.97(9)        .       .         .
  12447.5   .           0.83(8)        .       .         .
  12451.2   .           0.79(7)        .       .         .
  12455.0   .           0.78(7)        .       .         .
  12458.7   .           0.78(8)        .       .         .
  12462.4   .           0.89(8)        .       .         .
  12466.2   .           0.78(7)        .       .         .
  12469.9   .           0.83(8)        .       .         .
  12473.6   .           0.79(8)        .       .         .
  12477.4   .           0.74(7)        .       .         .
  12481.1   .           0.78(7)        .       .         .
  12484.9   .           0.94(8)        .       .         .
  12488.6   .           0.92(8)        .       .         .
  12492.4   .           0.85(8)        .       .         .
  12496.1   .           0.83(8)        .       .         .
  12499.9   .           0.79(8)        .       .         .
  12503.6   .           0.87(8)        .       .         .
  12507.4   .           0.89(8)        .       .         .
  12511.1   .           0.93(8)        .       .         .
  12514.9   .           0.91(8)        .       .         .
  12518.6   .           0.85(8)        .       .         .
  12522.4   .           0.86(8)        .       .         .
  12526.1   .           0.89(7)        .       .         .
  12529.9   .           0.78(7)        .       .         .
  12533.7   .           0.97(8)        .       .         .
  12537.4   .           0.91(8)        .       .         .
  12541.2   .           0.84(7)        .       .         .
  12544.9   .           0.78(7)        .       .         .
  12548.7   .           0.75(8)        .       .         .
  12552.5   .           0.96(8)        .       .         .
  12556.2   .           0.85(7)        .       .         .
  12560.0   .           0.84(7)        .       .         .
  12563.8   .           0.85(8)        .       .         .
  12567.5   .           0.77(7)        .       .         .
  12571.3   .           0.95(8)        .       .         .
  12575.1   .           0.85(8)        .       .         .
  12578.8   .           0.89(8)        .       .         .
  12582.6   .           0.91(8)        .       .         .
  12586.4   .           0.72(7)        .       .         .
  12590.2   .           0.79(7)        .       .         .
  12594.0   .           0.92(8)        .       .         .
  12597.7   .           0.79(7)        .       .         .
  12601.5   .           0.83(7)        .       .         .
  12605.3   .           0.75(7)        .       .         .
  12609.1   .           0.84(7)        .       .         .
  12612.9   .           0.86(7)        .       .         .
  12616.6   .           0.87(8)        .       .         .
  12620.4   .           0.83(8)        .       .         .
  12624.2   .           0.90(8)        .       .         .
  12628.0   .           0.90(8)        .       .         .
  12631.8   .           0.86(8)        .       .         .
  12635.6   .           0.94(8)        .       .         .
  12639.4   .           0.77(7)        .       .         .
  12643.2   .           0.83(8)        .       .         .
  12646.9   .           0.90(8)        .       .         .
  12650.7   .           0.86(7)        .       .         .
  12654.5   .           0.84(8)        .       .         .
  12658.3   .           0.91(8)        .       .         .
  12662.1   .           0.90(8)        .       .         .
  12665.9   .           0.91(8)        .       .         .
  12669.7   .           0.74(7)        .       .         .
  12673.5   .           0.76(7)        .       .         .
  12677.3   .           0.73(7)        .       .         .
  12681.1   .           0.75(7)        .       .         .
  12684.9   .           0.77(7)        .       .         .
  12688.7   .           0.83(7)        .       .         .
  12692.6   .           0.96(8)        .       .         .
  12696.4   .           0.92(8)        .       .         .
  12700.2   .           0.84(8)        .       .         .
  12704.0   .           0.90(8)        .       .         .
  12707.8   .           0.86(7)        .       .         .
  12711.6   .           0.87(8)        .       .         .
  12715.4   .           0.98(8)        .       .         .
  12719.2   .           0.90(7)        .       .         .
  12723.0   .           0.91(8)        .       .         .
  12726.9   .           0.89(8)        .       .         .
  12730.7   .           0.75(7)        .       .         .
  12734.5   .           0.95(8)        .       .         .
  12738.3   .           0.91(8)        .       .         .
  12742.1   .           0.89(8)        .       .         .
  12746.0   .           0.82(7)        .       .         .
  12749.8   .           0.91(8)        .       .         .
  12753.6   .           0.79(7)        .       .         .
  12757.4   .           0.85(7)        .       .         .
  12761.3   .           0.82(7)        .       .         .
  12765.1   .           0.74(6)        .       .         .
  12768.9   .           0.81(7)        .       .         .
  12772.8   .           0.84(7)        .       .         .
  12776.6   .           0.96(8)        .       .         .
  12780.4   .           0.82(7)        .       .         .
  12784.3   .           0.88(7)        .       .         .
  12788.1   .           0.92(8)        .       .         .
  12791.9   .           0.86(7)        .       .         .
  12795.8   .           0.80(7)        .       .         .
  12799.6   .           0.99(8)        .       .         .
  12803.4   .           0.87(7)        .       .         .
  12807.3   .           0.78(7)        .       .         .
  12811.1   .           0.86(7)        .       .         .
  12815.0   .           0.81(7)        .       .         .
  12818.8   .           0.91(8)        .       .         .
  12822.7   .           0.88(7)        .       .         .
  12826.5   .           0.75(7)        .       .         .
  12830.4   .           0.78(7)        .       .         .
  12834.2   .           0.87(7)        .       .         .
  12838.1   .           0.88(7)        .       .         .
  12841.9   .           0.85(8)        .       .         .
  12845.8   .           0.90(8)        .       .         .
  12849.6   .           0.83(7)        .       .         .
  12853.5   .           0.83(8)        .       .         .
  12857.3   .           0.94(8)        .       .         .
  12861.2   .           0.80(7)        .       .         .
  12865.0   .           0.88(7)        .       .         .
  12868.9   .           0.87(7)        .       .         .
  12872.8   .           0.78(7)        .       .         .
  12876.6   .           0.87(7)        .       .         .
  12880.5   .           0.82(7)        .       .         .
  12884.3   .           0.88(7)        .       .         .
  12888.2   .           0.87(7)        .       .         .
  12892.1   .           0.78(7)        .       .         .
  12895.9   .           0.92(7)        .       .         .
  12899.8   .           0.84(7)        .       .         .
  12903.7   .           0.92(7)        .       .         .
  12907.6   .           0.93(8)        .       .         .
  12911.4   .           0.95(8)        .       .         .
  12915.3   .           0.82(7)        .       .         .
  12919.2   .           0.84(7)        .       .         .
  12923.1   .           0.84(7)        .       .         .
  12926.9   .           0.80(7)        .       .         .
  12930.8   .           0.83(7)        .       .         .
  12934.7   .           0.81(7)        .       .         .
  12938.6   .           0.82(7)        .       .         .
  12942.4   .           0.82(7)        .       .         .
  12946.3   .           0.74(6)        .       .         .
  12950.2   .           0.77(7)        .       .         .
  12954.1   .           0.90(7)        .       .         .
  12958.0   .           0.88(7)        .       .         .
  12961.9   .           0.83(7)        .       .         .
  12965.8   .           0.88(7)        .       .         .
  12969.7   .           0.73(6)        .       .         .
  12973.5   .           0.90(7)        .       .         .
  12977.4   .           0.92(8)        .       .         .
  12981.3   .           0.96(8)        .       .         .
  12985.2   .           0.87(7)        .       .         .
  12989.1   .           0.86(7)        .       .         .
  12993.0   .           1.03(8)        .       .         .
  12996.9   .           0.91(7)        .       .         .
  13000.8   .           0.85(7)        .       .         .
  13004.7   .           0.90(7)        .       .         .
  13008.6   .           0.72(6)        .       .         .
  13012.5   .           0.82(6)        .       .         .
  13016.4   .           0.79(6)        .       .         .
  13020.3   .           0.92(8)        .       .         .
  13024.2   .           0.86(7)        .       .         .
  13028.1   .           0.76(6)        .       .         .
  13032.0   .           0.86(7)        .       .         .
  13036.0   .           0.84(7)        .       .         .
  13039.9   .           0.80(7)        .       .         .
  13043.8   .           0.71(6)        .       .         .
  13047.7   .           0.77(6)        .       .         .
  13051.6   .           0.79(7)        .       .         .
  13055.5   .           0.92(7)        .       .         .
  13059.4   .           0.90(8)        .       .         .
  13063.4   .           0.79(7)        .       .         .
  13067.3   .           0.85(7)        .       .         .
  13071.2   .           0.87(7)        .       .         .
  13075.1   .           0.81(7)        .       .         .
  13079.0   .           0.84(7)        .       .         .
  13083.0   .           0.78(6)        .       .         .
  13086.9   .           0.84(7)        .       .         .
  13090.8   .           0.86(7)        .       .         .
  13094.7   .           0.77(7)        .       .         .
  13098.7   .           0.80(6)        .       .         .
  13102.6   .           0.78(6)        .       .         .
  13106.5   .           0.77(6)        .       .         .
  13110.5   .           0.87(7)        .       .         .
  13114.4   .           0.91(7)        .       .         .
  13118.3   .           0.79(7)        .       .         .
  13122.3   .           0.89(7)        .       .         .
  13126.2   .           0.73(6)        .       .         .
  13130.1   .           0.85(7)        .       .         .
  13134.1   .           0.92(7)        .       .         .
  13138.0   .           0.73(6)        .       .         .
  13142.0   .           0.74(6)        .       .         .
  13145.9   .           0.77(6)        .       .         .
  13149.8   .           0.86(7)        .       .         .
  13153.8   .           0.80(6)        .       .         .
  13157.7   .           0.84(7)        .       .         .
  13161.7   .           0.87(7)        .       .         .
  13165.6   .           0.76(6)        .       .         .
  13169.6   .           0.88(7)        .       .         .
  13173.5   .           0.96(7)        .       .         .
  13177.5   .           0.77(6)        .       .         .
  13181.4   .           0.80(6)        .       .         .
  13185.4   .           0.71(6)        .       .         .
  13189.3   .           0.78(6)        .       .         .
  13193.3   .           0.85(6)        .       .         .
  13197.3   .           0.82(6)        .       .         .
  13201.2   .           0.91(7)        .       .         .
  13205.2   .           0.77(7)        .       .         .
  13209.1   .           0.86(7)        .       .         .
  13213.1   .           0.76(6)        .       .         .
  13217.1   .           0.81(7)        .       .         .
  13221.0   .           0.75(6)        .       .         .
  13225.0   .           0.82(6)        .       .         .
  13229.0   .           0.81(6)        .       .         .
  13232.9   .           0.84(6)        .       .         .
  13236.9   .           0.94(7)        .       .         .
  13240.9   .           0.86(7)        .       .         .
  13244.9   .           0.75(6)        .       .         .
  13248.8   .           0.83(6)        .       .         .
  13252.8   .           0.89(7)        .       .         .
  13256.8   .           0.79(6)        .       .         .
  13260.8   .           0.82(6)        .       .         .
  13264.7   .           0.89(6)        .       .         .
  13268.7   .           0.80(6)        .       .         .
  13272.7   .           0.92(7)        .       .         .
  13276.7   .           0.82(6)        .       .         .
  13280.7   .           0.73(6)        .       .         .
  13284.6   .           0.83(7)        .       .         .
  13288.6   .           0.86(6)        .       .         .
  13292.6   .           0.93(7)        .       .         .
  13296.6   .           0.88(7)        .       .         .
  13300.6   .           0.81(6)        .       .         .
  13304.6   .           0.85(6)        .       .         .
  13308.6   .           0.83(6)        .       .         .
  13312.6   .           0.83(6)        .       .         .
  13316.6   .           0.77(6)        .       .         .
  13320.6   .           0.83(6)        .       .         .
  13324.5   .           0.78(6)        .       .         .
  13328.5   .           0.81(6)        .       .         .
  13332.5   .           0.87(7)        .       .         .
  13336.5   .           0.84(7)        .       .         .
  13340.5   .           0.96(7)        .       .         .
  13344.5   .           0.83(6)        .       .         .
  13348.5   .           0.83(6)        .       .         .
  13352.6   .           0.81(6)        .       .         .
  13356.6   .           0.95(7)        .       .         .
  13360.6   .           0.90(7)        .       .         .
  13364.6   .           0.87(6)        .       .         .
  13368.6   .           0.78(6)        .       .         .
  13372.6   .           0.83(7)        .       .         .
  13376.6   .           0.90(7)        .       .         .
  13380.6   .           0.84(6)        .       .         .
  13384.6   .           0.82(6)        .       .         .
  13388.7   .           0.82(6)        .       .         .
  13392.7   .           0.87(6)        .       .         .
  13396.7   .           0.89(7)        .       .         .
  13400.7   .           0.85(6)        .       .         .
  13404.7   .           0.80(6)        .       .         .
  13408.7   .           0.86(6)        .       .         .
  13412.8   .           0.92(7)        .       .         .
  13416.8   .           0.86(6)        .       .         .
  13420.8   .           0.95(6)        .       .         .
  13424.8   .           0.85(7)        .       .         .
  13428.9   .           0.87(6)        .       .         .
  13432.9   .           0.86(6)        .       .         .
  13436.9   .           0.90(6)        .       .         .
  13441.0   .           0.80(6)        .       .         .
  13445.0   .           0.83(6)        .       .         .
  13449.0   .           0.94(7)        .       .         .
  13453.1   .           0.87(7)        .       .         .
  13457.1   .           0.66(5)        .       .         .
  13461.1   .           0.80(6)        .       .         .
  13465.2   .           0.88(7)        .       .         .
  13469.2   .           0.91(7)        .       .         .
  13473.3   .           0.91(6)        .       .         .
  13477.3   .           0.88(7)        .       .         .
  13481.3   .           0.83(6)        .       .         .
  13485.4   .           0.88(7)        .       .         .
  13489.4   .           0.86(6)        .       .         .
  13493.5   .           0.88(6)        .       .         .
  13497.5   .           1.03(7)        .       .         .
  13501.6   .           0.89(6)        .       .         .
  13505.6   .           0.90(6)        .       .         .
  13509.7   .           0.90(7)        .       .         .
  13513.7   .           0.93(6)        .       .         .
  13517.8   .           0.83(6)        .       .         .
  13521.8   .           0.75(6)        .       .         .
  13525.9   .           0.81(6)        .       .         .
  13530.0   .           0.97(7)        .       .         .
  13534.0   .           0.85(6)        .       .         .
  13538.1   .           0.71(5)        .       .         .
  13542.1   .           0.79(6)        .       .         .
  13546.2   .           0.79(6)        .       .         .
  13550.3   .           0.90(7)        .       .         .
  13554.3   .           0.84(6)        .       .         .
  13558.4   .           0.82(6)        .       .         .
  13562.5   .           0.82(6)        .       .         .
  13566.5   .           0.86(6)        .       .         .
  13570.6   .           0.78(6)        .       .         .
  13574.7   .           0.91(6)        .       .         .
  13578.7   .           0.81(6)        .       .         .
  13582.8   .           0.83(6)        .       .         .
  13586.9   .           0.93(7)        .       .         .
  13591.0   .           0.91(7)        .       .         .
  13595.0   .           0.83(6)        .       .         .
  13599.1   .           0.89(6)        .       .         .
  13603.2   .           0.83(6)        .       .         .
  13607.3   .           0.86(6)        .       .         .
  13611.4   .           0.83(6)        .       .         .
  13615.4   .           0.84(6)        .       .         .
  13619.5   .           0.82(6)        .       .         .
  13623.6   .           0.82(6)        .       .         .
  13627.7   .           0.77(6)        .       .         .
  13631.8   .           0.92(6)        .       .         .
  13635.9   .           0.87(7)        .       .         .
  13640.0   .           0.87(6)        .       .         .
  13644.1   .           0.93(7)        .       .         .
  13648.2   .           0.76(6)        .       .         .
  13652.3   .           0.86(6)        .       .         .
  13656.3   .           0.87(6)        .       .         .
  13660.4   .           0.83(6)        .       .         .
  13664.5   .           0.85(6)        .       .         .
  13668.6   .           0.74(6)        .       .         .
  13672.7   .           0.85(6)        .       .         .
  13676.8   .           0.91(6)        .       .         .
  13680.9   .           0.86(6)        .       .         .
  13685.1   .           0.78(6)        .       .         .
  13689.2   .           0.85(6)        .       .         .
  13693.3   .           0.87(6)        .       .         .
  13697.4   .           0.86(6)        .       .         .
  13701.5   .           0.88(6)        .       .         .
  13705.6   .           0.86(6)        .       .         .
  13709.7   .           0.88(6)        .       .         .
  13713.8   .           0.85(6)        .       .         .
  13717.9   .           0.84(6)        .       .         .
  13722.0   .           0.81(6)        .       .         .
  13726.2   .           0.71(6)        .       .         .
  13730.3   .           0.82(6)        .       .         .
  13734.4   .           0.77(6)        .       .         .
  13738.5   .           0.75(6)        .       .         .
  13742.6   .           0.85(6)        .       .         .
  13746.8   .           0.94(7)        .       .         .
  13750.9   .           0.84(6)        .       .         .
  13755.0   .           0.94(6)        .       .         .
  13759.1   .           0.84(6)        .       .         .
  13763.3   .           0.85(6)        .       .         .
  13767.4   .           0.82(6)        .       .         .
  13771.5   .           0.81(6)        .       .         .
  13775.7   .           0.83(6)        .       .         .
  13779.8   .           0.82(6)        .       .         .
  13783.9   .           0.91(6)        .       .         .
  13788.1   .           0.87(6)        .       .         .
  13792.2   .           0.82(6)        .       .         .
  13796.3   .           0.88(6)        .       .         .
  13800.5   .           0.99(7)        .       .         .
  13804.6   .           0.89(6)        .       .         .
  13808.8   .           0.97(7)        .       .         .
  13812.9   .           0.82(6)        .       .         .
  13817.0   .           0.90(6)        .       .         .
  13821.2   .           0.98(6)        .       .         .
  13825.3   .           0.81(6)        .       .         .
  13829.5   .           0.77(5)        .       .         .
  13833.6   .           0.76(5)        .       .         .
  13837.8   .           0.84(6)        .       .         .
  13841.9   .           0.92(6)        .       .         .
  13846.1   .           0.89(6)        .       .         .
  13850.2   .           0.90(6)        .       .         .
  13854.4   .           0.91(6)        .       .         .
  13858.5   .           0.84(6)        .       .         .
  13862.7   .           0.87(6)        .       .         .
  13866.9   .           0.81(6)        .       .         .
  13871.0   .           0.78(5)        .       .         .
  13875.2   .           0.91(6)        .       .         .
  13879.3   .           0.78(5)        .       .         .
  13883.5   .           0.75(5)        .       .         .
  13887.7   .           0.77(5)        .       .         .
  13891.8   .           0.80(6)        .       .         .
  13896.0   .           0.78(6)        .       .         .
  13900.2   .           0.90(6)        .       .         .
  13904.4   .           0.93(6)        .       .         .
  13908.5   .           0.98(6)        .       .         .
  13912.7   .           0.87(6)        .       .         .
  13916.9   .           0.88(6)        .       .         .
  13921.0   .           0.86(6)        .       .         .
  13925.2   .           0.91(6)        .       .         .
  13929.4   .           0.87(6)        .       .         .
  13933.6   .           0.82(6)        .       .         .
  13937.8   .           0.88(6)        .       .         .
  13941.9   .           0.83(6)        .       .         .
  13946.1   .           0.94(6)        .       .         .
  13950.3   .           0.78(5)        .       .         .
  13954.5   .           0.79(5)        .       .         .
  13958.7   .           0.87(6)        .       .         .
  13962.9   .           0.87(6)        .       .         .
  13967.1   .           0.87(6)        .       .         .
  13971.2   .           0.82(6)        .       .         .
  13975.4   .           0.79(5)        .       .         .
  13979.6   .           0.86(6)        .       .         .
  13983.8   .           0.84(6)        .       .         .
  13988.0   .           0.88(6)        .       .         .
  13992.2   .           0.94(6)        .       .         .
  13996.4   .           0.88(6)        .       .         .
  14000.6   .           0.85(6)        .       .         .
  14004.8   .           0.89(6)        .       .         .
  14009.0   .           0.86(6)        .       .         .
  14013.2   .           0.84(6)        .       .         .
  14017.4   .           0.90(6)        .       .         .
  14021.6   .           0.92(6)        .       .         .
  14025.8   .           0.89(6)        .       .         .
  14030.0   .           0.82(5)        .       .         .
  14034.2   .           0.80(5)        .       .         .
  14038.5   .           0.79(6)        .       .         .
  14042.7   .           0.82(6)        .       .         .
  14046.9   .           0.83(6)        .       .         .
  14051.1   .           0.75(5)        .       .         .
  14055.3   .           0.86(6)        .       .         .
  14059.5   .           0.84(6)        .       .         .
  14063.7   .           0.82(6)        .       .         .
  14068.0   .           0.82(6)        .       .         .
  14072.2   .           0.82(6)        .       .         .
  14076.4   .           0.89(6)        .       .         .
  14080.6   .           0.87(6)        .       .         .
  14084.9   .           0.90(6)        .       .         .
  14089.1   .           0.86(6)        .       .         .
  14093.3   .           0.92(6)        .       .         .
  14097.5   .           0.73(5)        .       .         .
  14101.8   .           0.81(5)        .       .         .
  14106.0   .           0.90(6)        .       .         .
  14110.2   .           0.95(6)        .       .         .
  14114.5   .           0.87(6)        .       .         .
  14118.7   .           1.03(6)        .       .         .
  14122.9   .           0.82(5)        .       .         .
  14127.2   .           0.78(5)        .       .         .
  14131.4   .           0.79(5)        .       .         .
  14135.6   .           0.90(6)        .       .         .
  14139.9   .           0.96(6)        .       .         .
  14144.1   .           0.85(5)        .       .         .
  14148.4   .           0.79(5)        .       .         .
  14152.6   .           0.85(6)        .       .         .
  14156.9   .           0.84(6)        .       .         .
  14161.1   .           0.86(6)        .       .         .
  14165.4   .           0.90(6)        .       .         .
  14169.6   .           0.89(6)        .       .         .
  14173.9   .           0.84(6)        .       .         .
  14178.1   .           0.81(5)        .       .         .
  14182.4   .           0.82(5)        .       .         .
  14186.6   .           0.81(5)        .       .         .
  14190.9   .           0.71(5)        .       .         .
  14195.1   .           0.74(5)        .       .         .
  14199.4   .           0.82(6)        .       .         .
  14203.6   .           0.74(5)        .       .         .
  14207.9   .           0.87(6)        .       .         .
  14212.2   .           0.87(6)        .       .         .
  14216.4   .           0.82(5)        .       .         .
  14220.7   .           0.82(5)        .       .         .
  14225.0   .           0.78(5)        .       .         .
  14229.2   .           0.81(5)        .       .         .
  14233.5   .           0.79(5)        .       .         .
  14237.8   .           0.84(5)        .       .         .
  14242.0   .           0.83(5)        .       .         .
  14246.3   .           0.80(5)        .       .         .
  14250.6   .           0.78(5)        .       .         .
  14254.9   .           0.83(5)        .       .         .
  14259.1   .           0.77(5)        .       .         .
  14263.4   .           0.78(5)        .       .         .
  14267.7   .           0.84(5)        .       .         .
  14272.0   .           0.95(6)        .       .         .
  14276.3   .           0.82(6)        .       .         .
  14280.5   .           0.84(5)        .       .         .
  14284.8   .           0.77(5)        .       .         .
  14289.1   .           0.86(6)        .       .         .
  14293.4   .           0.87(6)        .       .         .
  14297.7   .           0.90(6)        .       .         .
  14302.0   .           0.81(5)        .       .         .
  14306.3   .           0.82(5)        .       .         .
  14310.6   .           0.78(5)        .       .         .
  14314.8   .           0.84(5)        .       .         .
  14319.1   .           0.85(5)        .       .         .
  14323.4   .           0.80(5)        .       .         .
  14327.7   .           0.86(6)        .       .         .
  14332.0   .           0.78(5)        .       .         .
  14336.3   .           0.81(5)        .       .         .
  14340.6   .           0.84(5)        .       .         .
  14344.9   .           0.87(6)        .       .         .
  14349.2   .           0.83(5)        .       .         .
  14353.5   .           0.86(6)        .       .         .
  14357.9   .           0.87(6)        .       .         .
  14362.2   .           0.77(5)        .       .         .
  14366.5   .           0.83(6)        .       .         .
  14370.8   .           0.80(5)        .       .         .
  14375.1   .           0.96(6)        .       .         .
  14379.4   .           0.80(5)        .       .         .
  14383.7   .           0.97(6)        .       .         .
  14388.0   .           0.90(6)        .       .         .
  14392.3   .           0.86(5)        .       .         .
  14396.7   .           0.79(5)        .       .         .
  14401.0   .           0.80(5)        .       .         .
  14405.3   .           0.85(6)        .       .         .
  14409.6   .           0.81(5)        .       .         .
  14413.9   .           0.94(6)        .       .         .
  14418.3   .           0.83(5)        .       .         .
  14422.6   .           0.81(5)        .       .         .
  14426.9   .           0.78(5)        .       .         .
  14431.3   .           0.85(5)        .       .         .
  14435.6   .           0.84(5)        .       .         .
  14439.9   .           0.84(6)        .       .         .
  14444.2   .           0.89(6)        .       .         .
  14448.6   .           0.80(5)        .       .         .
  14452.9   .           0.84(5)        .       .         .
  14457.2   .           0.85(6)        .       .         .
  14461.6   .           0.84(5)        .       .         .
  14465.9   .           0.82(5)        .       .         .
  14470.3   .           0.92(6)        .       .         .
  14474.6   .           0.84(6)        .       .         .
  14478.9   .           0.85(5)        .       .         .
  14483.3   .           0.89(5)        .       .         .
  14487.6   .           0.91(6)        .       .         .
  14492.0   .           0.93(5)        .       .         .
  14496.3   .           0.89(6)        .       .         .
  14500.7   .           0.82(5)        .       .         .
  14505.0   .           0.80(5)        .       .         .
  14509.4   .           0.93(6)        .       .         .
  14513.7   .           0.85(5)        .       .         .
  14518.1   .           0.79(5)        .       .         .
  14522.4   .           0.94(6)        .       .         .
  14526.8   .           0.95(6)        .       .         .
  14531.2   .           0.79(5)        .       .         .
  14535.5   .           0.85(5)        .       .         .
  14539.9   .           0.88(6)        .       .         .
  14544.2   .           0.88(5)        .       .         .
  14548.6   .           0.85(5)        .       .         .
  14553.0   .           0.81(5)        .       .         .
  14557.3   .           0.81(5)        .       .         .
  14561.7   .           0.80(5)        .       .         .
  14566.1   .           0.87(5)        .       .         .
  14570.4   .           0.85(5)        .       .         .
  14574.8   .           0.81(5)        .       .         .
  14579.2   .           0.80(5)        .       .         .
  14583.6   .           0.87(5)        .       .         .
  14587.9   .           0.86(5)        .       .         .
  14592.3   .           0.87(6)        .       .         .
  14596.7   .           1.04(6)        .       .         .
  14601.1   .           0.85(5)        .       .         .
  14605.4   .           0.85(5)        .       .         .
  14609.8   .           0.83(5)        .       .         .
  14614.2   .           0.92(5)        .       .         .
  14618.6   .           0.83(5)        .       .         .
  14623.0   .           0.84(5)        .       .         .
  14627.4   .           0.83(5)        .       .         .
  14631.8   .           0.90(5)        .       .         .
  14636.1   .           0.77(5)        .       .         .
  14640.5   .           0.82(5)        .       .         .
  14644.9   .           0.82(5)        .       .         .
  14649.3   .           0.81(5)        .       .         .
  14653.7   .           0.84(5)        .       .         .
  14658.1   .           0.88(5)        .       .         .
  14662.5   .           0.89(5)        .       .         .
  14666.9   .           0.90(5)        .       .         .
  14671.3   .           0.84(5)        .       .         .
  14675.7   .           0.89(6)        .       .         .
  14680.1   .           0.88(5)        .       .         .
  14684.5   .           0.81(5)        .       .         .
  14688.9   .           0.89(5)        .       .         .
  14693.3   .           0.84(5)        .       .         .
  14697.7   .           0.78(5)        .       .         .
  14702.1   .           0.81(5)        .       .         .
  14706.6   .           0.93(6)        .       .         .
  14711.0   .           0.96(6)        .       .         .
  14715.4   .           0.84(5)        .       .         .
  14719.8   .           0.85(5)        .       .         .
  14724.2   .           0.79(5)        .       .         .
  14728.6   .           0.78(5)        .       .         .
  14733.0   .           0.87(5)        .       .         .
  14737.5   .           0.86(5)        .       .         .
  14741.9   .           0.75(5)        .       .         .
  14746.3   .           0.80(5)        .       .         .
  14750.7   .           0.80(5)        .       .         .
  14755.2   .           0.82(5)        .       .         .
  14759.6   .           0.77(5)        .       .         .
  14764.0   .           0.81(5)        .       .         .
  14768.4   .           0.89(5)        .       .         .
  14772.9   .           0.82(5)        .       .         .
  14777.3   .           0.73(5)        .       .         .
  14781.7   .           0.89(5)        .       .         .
  14786.2   .           0.85(5)        .       .         .
  14790.6   .           0.91(5)        .       .         .
  14795.0   .           0.90(5)        .       .         .
  14799.5   .           0.88(5)        .       .         .
  14803.9   .           0.83(5)        .       .         .
  14808.4   .           0.83(5)        .       .         .
  14812.8   .           0.89(5)        .       .         .
  14817.3   .           0.84(5)        .       .         .
  14821.7   .           0.76(5)        .       .         .
  14826.1   .           0.83(5)        .       .         .
  14830.6   .           0.78(5)        .       .         .
  14835.0   .           0.87(5)        .       .         .
  14839.5   .           0.83(5)        .       .         .
  14843.9   .           0.92(6)        .       .         .
  14848.4   .           0.85(5)        .       .         .
  14852.9   .           0.86(5)        .       .         .
  14857.3   .           0.85(5)        .       .         .
  14861.8   .           0.87(5)        .       .         .
  14866.2   .           0.89(5)        .       .         .
  14870.7   .           0.86(5)        .       .         .
  14875.1   .           0.92(6)        .       .         .
  14879.6   .           0.86(5)        .       .         .
  14884.1   .           0.81(5)        .       .         .
  14888.5   .           0.90(5)        .       .         .
  14893.0   .           0.83(5)        .       .         .
  14897.5   .           0.91(5)        .       .         .
  14901.9   .           0.91(5)        .       .         .
  14906.4   .           0.82(5)        .       .         .
  14910.9   .           0.83(5)        .       .         .
  14915.4   .           0.81(5)        .       .         .
  14919.8   .           0.77(5)        .       .         .
  14924.3   .           0.82(5)        .       .         .
  14928.8   .           0.84(5)        .       .         .
  14933.3   .           0.86(5)        .       .         .
  14937.7   .           0.93(6)        .       .         .
  14942.2   .           0.84(5)        .       .         .
  14946.7   .           0.87(5)        .       .         .
  14951.2   .           0.81(5)        .       .         .
  14955.7   .           0.85(5)        .       .         .
  14960.2   .           0.87(5)        .       .         .
  14964.6   .           0.87(5)        .       .         .
  14969.1   .           0.83(5)        .       .         .
  14973.6   .           0.85(5)        .       .         .
  14978.1   .           0.91(5)        .       .         .
  14982.6   .           0.84(5)        .       .         .
  14987.1   .           0.83(5)        .       .         .
  14991.6   .           0.85(5)        .       .         .
  14996.1   .           0.86(5)        .       .         .
  15000.6   .           0.83(5)        .       .         .
  15005.1   .           0.82(5)        .       .         .
  15009.6   .           0.84(5)        .       .         .
  15014.1   .           0.81(5)        .       .         .
  15018.6   .           0.79(5)        .       .         .
  15023.1   .           0.84(5)        .       .         .
  15027.6   .           0.86(5)        .       .         .
  15032.1   .           0.89(5)        .       .         .
  15036.6   .           0.86(5)        .       .         .
  15041.2   .           0.91(5)        .       .         .
  15045.7   .           0.92(5)        .       .         .
  15050.2   .           0.87(5)        .       .         .
  15054.7   .           0.80(5)        .       .         .
  15059.2   .           0.87(5)        .       .         .
  15063.7   .           0.91(5)        .       .         .
  15068.2   .           0.85(5)        .       .         .
  15072.8   .           0.86(5)        .       .         .
  15077.3   .           0.85(5)        .       .         .
  15081.8   .           0.80(5)        .       .         .
  15086.3   .           0.77(5)        .       .         .
  15090.9   .           0.85(5)        .       .         .
  15095.4   .           0.83(5)        .       .         .
  15099.9   .           0.84(5)        .       .         .
  15104.4   .           0.93(5)        .       .         .
  15109.0   .           0.87(5)        .       .         .
  15113.5   .           0.93(5)        .       .         .
  15118.0   .           0.82(5)        .       .         .
  15122.6   .           0.87(5)        .       .         .
  15127.1   .           0.80(5)        .       .         .
  15131.7   .           0.81(5)        .       .         .
  15136.2   .           0.85(5)        .       .         .
  15140.7   .           0.88(5)        .       .         .
  15145.3   .           0.84(5)        .       .         .
  15149.8   .           0.88(5)        .       .         .
  15154.4   .           0.84(5)        .       .         .
  15158.9   .           0.86(5)        .       .         .
  15163.5   .           0.83(5)        .       .         .
  15168.0   .           0.86(5)        .       .         .
  15172.6   .           0.80(5)        .       .         .
  15177.1   .           0.78(5)        .       .         .
  15181.7   .           0.87(5)        .       .         .
  15186.2   .           0.91(5)        .       .         .
  15190.8   .           0.92(5)        .       .         .
  15195.3   .           0.98(5)        .       .         .
  15199.9   .           0.85(5)        .       .         .
  15204.5   .           0.88(5)        .       .         .
  15209.0   .           0.91(5)        .       .         .
  15213.6   .           0.90(5)        .       .         .
  15218.1   .           0.89(5)        .       .         .
  15222.7   .           0.89(5)        .       .         .
  15227.3   .           0.89(5)        .       .         .
  15231.8   .           0.89(5)        .       .         .
  15236.4   .           0.88(5)        .       .         .
  15241.0   .           0.77(4)        .       .         .
  15245.6   .           0.84(5)        .       .         .
  15250.1   .           0.93(5)        .       .         .
  15254.7   .           0.97(5)        .       .         .
  15259.3   .           0.81(5)        .       .         .
  15263.9   .           0.84(5)        .       .         .
  15268.4   .           0.84(5)        .       .         .
  15273.0   .           0.86(5)        .       .         .
  15277.6   .           0.90(5)        .       .         .
  15282.2   .           0.87(5)        .       .         .
  15286.8   .           0.91(5)        .       .         .
  15291.4   .           0.85(5)        .       .         .
  15295.9   .           0.83(5)        .       .         .
  15300.5   .           0.89(5)        .       .         .
  15305.1   .           0.93(5)        .       .         .
  15309.7   .           0.85(5)        .       .         .
  15314.3   .           0.81(5)        .       .         .
  15318.9   .           0.81(5)        .       .         .
  15323.5   .           0.86(5)        .       .         .
  15328.1   .           0.86(5)        .       .         .
  15332.7   .           0.87(5)        .       .         .
  15337.3   .           0.82(5)        .       .         .
  15341.9   .           0.88(5)        .       .         .
  15346.5   .           0.81(4)        .       .         .
  15351.1   .           0.76(4)        .       .         .
  15355.7   .           0.91(5)        .       .         .
  15360.3   .           0.97(5)        .       .         .
  15364.9   .           0.90(5)        .       .         .
  15369.5   .           0.92(5)        .       .         .
  15374.1   .           0.86(5)        .       .         .
  15378.7   .           0.81(5)        .       .         .
  15383.4   .           0.81(5)        .       .         .
  15388.0   .           1.00(5)        .       .         .
  15392.6   .           0.87(5)        .       .         .
  15397.2   .           0.82(5)        .       .         .
  15401.8   .           0.90(5)        .       .         .
  15406.5   .           0.87(5)        .       .         .
  15411.1   .           0.79(5)        .       .         .
  15415.7   .           0.83(4)        .       .         .
  15420.3   .           0.78(4)        .       .         .
  15424.9   .           0.89(5)        .       .         .
  15429.6   .           0.86(5)        .       .         .
  15434.2   .           0.88(5)        .       .         .
  15438.8   .           0.88(5)        .       .         .
  15443.5   .           0.86(5)        .       .         .
  15448.1   .           0.82(5)        .       .         .
  15452.7   .           0.85(5)        .       .         .
  15457.4   .           0.87(5)        .       .         .
  15462.0   .           0.92(5)        .       .         .
  15466.6   .           0.80(4)        .       .         .
  15471.3   .           0.87(5)        .       .         .
  15475.9   .           0.87(5)        .       .         .
  15480.6   .           0.93(5)        .       .         .
  15485.2   .           0.85(5)        .       .         .
  15489.9   .           0.90(5)        .       .         .
  15494.5   .           0.96(5)        .       .         .
  15499.2   .           0.80(4)        .       .         .
  15503.8   .           0.86(5)        .       .         .
  15508.5   .           0.81(4)        .       .         .
  15513.1   .           0.88(5)        .       .         .
  15517.8   .           0.77(4)        .       .         .
  15522.4   .           0.86(5)        .       .         .
  15527.1   .           0.85(5)        .       .         .
  15531.7   .           0.89(5)        .       .         .
  15536.4   .           0.78(4)        .       .         .
  15541.1   .           0.85(5)        .       .         .
  15545.7   .           0.83(5)        .       .         .
  15550.4   .           0.87(5)        .       .         .
  15555.0   .           0.88(5)        .       .         .
  15559.7   .           0.86(4)        .       .         .
  15564.4   .           0.79(4)        .       .         .
  15569.0   .           0.86(5)        .       .         .
  15573.7   .           0.76(4)        .       .         .
  15578.4   .           0.83(5)        .       .         .
  15583.1   .           0.77(4)        .       .         .
  15587.7   .           0.87(5)        .       .         .
  15592.4   .           0.79(4)        .       .         .
  15597.1   .           0.81(5)        .       .         .
  15601.8   .           0.85(5)        .       .         .
  15606.5   .           0.84(4)        .       .         .
  15611.1   .           0.80(4)        .       .         .
  15615.8   .           0.93(5)        .       .         .
  15620.5   .           0.84(4)        .       .         .
  15625.2   .           0.88(5)        .       .         .
  15629.9   .           0.86(5)        .       .         .
  15634.6   .           0.87(5)        .       .         .
  15639.3   .           0.90(5)        .       .         .
  15643.9   .           0.83(5)        .       .         .
  15648.6   .           0.91(5)        .       .         .
  15653.3   .           0.92(5)        .       .         .
  15658.0   .           0.85(5)        .       .         .
  15662.7   .           0.82(4)        .       .         .
  15667.4   .           0.86(5)        .       .         .
  15672.1   .           0.85(5)        .       .         .
  15676.8   .           0.86(5)        .       .         .
  15681.5   .           0.87(5)        .       .         .
  15686.2   .           0.84(4)        .       .         .
  15690.9   .           0.85(5)        .       .         .
  15695.6   .           0.82(5)        .       .         .
  15700.4   .           0.86(5)        .       .         .
  15705.1   .           0.81(5)        .       .         .
  15709.8   .           0.93(5)        .       .         .
  15714.5   .           0.87(5)        .       .         .
  15719.2   .           0.88(5)        .       .         .
  15723.9   .           0.84(5)        .       .         .
  15728.6   .           0.85(5)        .       .         .
  15733.4   .           0.84(4)        .       .         .
  15738.1   .           0.88(5)        .       .         .
  15742.8   .           0.92(5)        .       .         .
  15747.5   .           0.90(5)        .       .         .
  15752.2   .           0.91(5)        .       .         .
  15757.0   .           0.91(5)        .       .         .
  15761.7   .           0.86(5)        .       .         .
  15766.4   .           0.89(5)        .       .         .
  15771.2   .           0.84(5)        .       .         .
  15775.9   .           0.88(4)        .       .         .
  15780.6   .           0.92(5)        .       .         .
  15785.4   .           0.90(5)        .       .         .
  15790.1   .           0.83(4)        .       .         .
  15794.8   .           0.91(5)        .       .         .
  15799.6   .           0.89(5)        .       .         .
  15804.3   .           0.87(5)        .       .         .
  15809.0   .           0.88(4)        .       .         .
  15813.8   .           0.89(5)        .       .         .
  15818.5   .           0.93(5)        .       .         .
  15823.3   .           0.85(4)        .       .         .
  15828.0   .           0.94(5)        .       .         .
  15832.8   .           0.83(4)        .       .         .
  15837.5   .           0.83(4)        .       .         .
  15842.3   .           0.89(4)        .       .         .
  15847.0   .           0.83(4)        .       .         .
  15851.8   .           0.86(4)        .       .         .
  15856.5   .           0.87(5)        .       .         .
  15861.3   .           0.87(5)        .       .         .
  15866.1   .           0.91(5)        .       .         .
  15870.8   .           0.84(4)        .       .         .
  15875.6   .           0.83(4)        .       .         .
  15880.3   .           0.87(4)        .       .         .
  15885.1   .           0.82(4)        .       .         .
  15889.9   .           0.83(4)        .       .         .
  15894.6   .           0.90(5)        .       .         .
  15899.4   .           0.88(4)        .       .         .
  15904.2   .           0.90(5)        .       .         .
  15908.9   .           0.86(5)        .       .         .
  15913.7   .           0.92(5)        .       .         .
  15918.5   .           0.86(5)        .       .         .
  15923.3   .           0.91(5)        .       .         .
  15928.0   .           0.84(4)        .       .         .
  15932.8   .           0.78(4)        .       .         .
  15937.6   .           0.80(4)        .       .         .
  15942.4   .           0.76(4)        .       .         .
  15947.2   .           0.80(4)        .       .         .
  15952.0   .           0.82(4)        .       .         .
  15956.7   .           0.90(5)        .       .         .
  15961.5   .           1.00(5)        .       .         .
  15966.3   .           0.90(4)        .       .         .
  15971.1   .           0.80(4)        .       .         .
  15975.9   .           0.91(5)        .       .         .
  15980.7   .           0.87(5)        .       .         .
  15985.5   .           0.91(5)        .       .         .
  15990.3   .           0.88(5)        .       .         .
  15995.1   .           0.87(4)        .       .         .
  15999.9   .           0.86(5)        .       .         .
  16004.7   .           0.94(5)        .       .         .
  16009.5   .           0.92(5)        .       .         .
  16014.3   .           0.88(5)        .       .         .
  16019.1   .           0.86(4)        .       .         .
  16023.9   .           0.79(4)        .       .         .
  16028.7   .           0.92(5)        .       .         .
  16033.5   .           1.00(5)        .       .         .
  16038.3   .           0.92(5)        .       .         .
  16043.1   .           0.94(5)        .       .         .
  16047.9   .           0.91(5)        .       .         .
  16052.8   .           0.94(5)        .       .         .
  16057.6   .           0.92(5)        .       .         .
  16062.4   .           0.97(5)        .       .         .
  16067.2   .           0.87(4)        .       .         .
  16072.0   .           0.81(4)        .       .         .
  16076.8   .           0.86(5)        .       .         .
  16081.7   .           0.85(4)        .       .         .
  16086.5   .           0.79(4)        .       .         .
  16091.3   .           0.85(4)        .       .         .
  16096.1   .           1.00(5)        .       .         .
  16101.0   .           0.92(5)        .       .         .
  16105.8   .           0.88(4)        .       .         .
  16110.6   .           0.84(4)        .       .         .
  16115.5   .           0.90(5)        .       .         .
  16120.3   .           0.91(5)        .       .         .
  16125.1   .           0.85(4)        .       .         .
  16130.0   .           0.94(4)        .       .         .
  16134.8   .           0.93(4)        .       .         .
  16139.7   .           0.88(4)        .       .         .
  16144.5   .           0.92(5)        .       .         .
  16149.3   .           0.97(5)        .       .         .
  16154.2   .           0.92(4)        .       .         .
  16159.0   .           0.87(4)        .       .         .
  16163.9   .           0.89(4)        .       .         .
  16168.7   .           0.94(5)        .       .         .
  16173.6   .           0.87(4)        .       .         .
  16178.4   .           0.88(4)        .       .         .
  16183.3   .           0.91(4)        .       .         .
  16188.1   .           0.91(5)        .       .         .
  16193.0   .           0.85(4)        .       .         .
  16197.9   .           0.90(4)        .       .         .
  16202.7   .           0.83(4)        .       .         .
  16207.6   .           0.89(4)        .       .         .
  16212.4   .           0.95(5)        .       .         .
  16217.3   .           0.81(4)        .       .         .
  16222.2   .           0.91(5)        .       .         .
  16227.0   .           0.94(5)        .       .         .
  16231.9   .           0.93(5)        .       .         .
  16236.8   .           0.83(4)        .       .         .
  16241.6   .           0.83(4)        .       .         .
  16246.5   .           0.85(4)        .       .         .
  16251.4   .           0.86(4)        .       .         .
  16256.3   .           0.89(4)        .       .         .
  16261.1   .           0.99(5)        .       .         .
  16266.0   .           0.84(4)        .       .         .
  16270.9   .           0.93(5)        .       .         .
  16275.8   .           0.82(4)        .       .         .
  16280.7   .           0.90(5)        .       .         .
  16285.5   .           0.95(5)        .       .         .
  16290.4   .           0.95(5)        .       .         .
  16295.3   .           0.94(5)        .       .         .
  16300.2   .           0.92(5)        .       .         .
  16305.1   .           0.94(5)        .       .         .
  16310.0   .           0.96(5)        .       .         .
  16314.9   .           0.99(5)        .       .         .
  16319.8   .           0.96(4)        .       .         .
  16324.7   .           0.96(5)        .       .         .
  16329.6   .           0.96(5)        .       .         .
  16334.5   .           0.93(5)        .       .         .
  16339.4   .           0.94(4)        .       .         .
  16344.3   .           0.97(5)        .       .         .
  16349.2   .           0.93(4)        .       .         .
  16354.1   .           0.95(5)        .       .         .
  16359.0   .           0.99(5)        .       .         .
  16363.9   .           0.88(4)        .       .         .
  16368.8   .           0.91(5)        .       .         .
  16373.7   .           0.94(5)        .       .         .
  16378.6   .           0.92(4)        .       .         .
  16383.5   .           0.88(4)        .       .         .
  16388.5   .           0.84(4)        .       .         .
  16393.4   .           0.91(4)        .       .         .
  16398.3   .           0.92(4)        .       .         .
  16403.2   .           0.84(4)        .       .         .
  16408.1   .           0.89(4)        .       .         .
  16413.1   .           0.89(4)        .       .         .
  16418.0   .           0.85(4)        .       .         .
  16422.9   .           0.87(4)        .       .         .
  16427.8   .           0.88(4)        .       .         .
  16432.8   .           0.89(4)        .       .         .
  16437.7   .           0.83(4)        .       .         .
  16442.6   .           0.89(4)        .       .         .
  16447.6   .           0.92(4)        .       .         .
  16452.5   .           0.83(4)        .       .         .
  16457.4   .           0.83(4)        .       .         .
  16462.4   .           0.94(4)        .       .         .
  16467.3   .           0.93(4)        .       .         .
  16472.2   .           0.92(4)        .       .         .
  16477.2   .           0.90(4)        .       .         .
  16482.1   .           0.90(4)        .       .         .
  16487.1   .           0.85(4)        .       .         .
  16492.0   .           0.85(4)        .       .         .
  16497.0   .           0.98(5)        .       .         .
  16501.9   .           0.89(4)        .       .         .
  16506.9   .           0.90(5)        .       .         .
  16511.8   .           0.86(4)        .       .         .
  16516.8   .           0.89(4)        .       .         .
  16521.7   .           0.85(4)        .       .         .
  16526.7   .           0.88(4)        .       .         .
  16531.6   .           0.81(4)        .       .         .
  16536.6   .           0.91(4)        .       .         .
  16541.6   .           0.85(4)        .       .         .
  16546.5   .           0.80(4)        .       .         .
  16551.5   .           0.82(4)        .       .         .
  16556.4   .           0.91(4)        .       .         .
  16561.4   .           0.86(4)        .       .         .
  16566.4   .           0.80(4)        .       .         .
  16571.4   .           0.88(4)        .       .         .
  16576.3   .           0.82(4)        .       .         .
  16581.3   .           0.84(4)        .       .         .
  16586.3   .           0.92(4)        .       .         .
  16591.2   .           0.92(4)        .       .         .
  16596.2   .           0.87(4)        .       .         .
  16601.2   .           0.87(4)        .       .         .
  16606.2   .           0.88(4)        .       .         .
  16611.2   .           0.94(4)        .       .         .
  16616.1   .           0.93(4)        .       .         .
  16621.1   .           0.90(4)        .       .         .
  16626.1   .           0.87(4)        .       .         .
  16631.1   .           0.81(4)        .       .         .
  16636.1   .           0.83(4)        .       .         .
  16641.1   .           0.91(4)        .       .         .
  16646.1   .           0.89(4)        .       .         .
  16651.1   .           0.88(4)        .       .         .
  16656.1   .           0.86(4)        .       .         .
  16661.1   .           0.94(4)        .       .         .
  16666.1   .           0.92(4)        .       .         .
  16671.1   .           0.93(4)        .       .         .
  16676.1   .           0.88(4)        .       .         .
  16681.1   .           0.99(5)        .       .         .
  16686.1   .           0.93(4)        .       .         .
  16691.1   .           0.94(5)        .       .         .
  16696.1   .           0.89(4)        .       .         .
  16701.1   .           0.96(4)        .       .         .
  16706.1   .           0.97(4)        .       .         .
  16711.1   .           0.93(4)        .       .         .
  16716.1   .           0.92(4)        .       .         .
  16721.1   .           0.90(4)        .       .         .
  16726.2   .           0.87(4)        .       .         .
  16731.2   .           0.93(4)        .       .         .
  16736.2   .           0.91(4)        .       .         .
  16741.2   .           0.86(4)        .       .         .
  16746.2   .           0.86(4)        .       .         .
  16751.3   .           0.81(4)        .       .         .
  16756.3   .           0.95(4)        .       .         .
  16761.3   .           0.85(4)        .       .         .
  16766.3   .           0.89(4)        .       .         .
  16771.4   .           0.88(4)        .       .         .
  16776.4   .           0.95(4)        .       .         .
  16781.4   .           0.91(4)        .       .         .
  16786.5   .           0.89(4)        .       .         .
  16791.5   .           0.86(4)        .       .         .
  16796.5   .           0.88(4)        .       .         .
  16801.6   .           0.85(4)        .       .         .
  16806.6   .           0.85(4)        .       .         .
  16811.7   .           0.93(4)        .       .         .
  16816.7   .           0.92(4)        .       .         .
  16821.8   .           0.93(4)        .       .         .
  16826.8   .           0.84(4)        .       .         .
  16831.9   .           0.84(4)        .       .         .
  16836.9   .           0.89(4)        .       .         .
  16842.0   .           0.92(4)        .       .         .
  16847.0   .           0.85(4)        .       .         .
  16852.1   .           0.88(4)        .       .         .
  16857.1   .           0.97(4)        .       .         .
  16862.2   .           0.96(4)        .       .         .
  16867.2   .           0.92(4)        .       .         .
  16872.3   .           1.00(4)        .       .         .
  16877.4   .           0.88(4)        .       .         .
  16882.4   .           0.86(4)        .       .         .
  16887.5   .           0.87(4)        .       .         .
  16892.5   .           1.01(4)        .       .         .
  16897.6   .           0.95(4)        .       .         .
  16902.7   .           1.00(4)        .       .         .
  16907.8   .           1.02(5)        .       .         .
  16912.8   .           0.91(4)        .       .         .
  16917.9   .           0.90(4)        .       .         .
  16923.0   .           0.89(4)        .       .         .
  16928.1   .           0.88(4)        .       .         .
  16933.1   .           0.91(4)        .       .         .
  16938.2   .           0.89(4)        .       .         .
  16943.3   .           0.91(4)        .       .         .
  16948.4   .           0.85(4)        .       .         .
  16953.5   .           0.86(4)        .       .         .
  16958.5   .           0.90(4)        .       .         .
  16963.6   .           0.92(4)        .       .         .
  16968.7   .           0.97(4)        .       .         .
  16973.8   .           0.93(4)        .       .         .
  16978.9   .           0.93(4)        .       .         .
  16984.0   .           0.96(4)        .       .         .
  16989.1   .           0.93(4)        .       .         .
  16994.2   .           0.91(4)        .       .         .
  16999.3   .           0.84(4)        .       .         .
  17004.4   .           0.85(4)        .       .         .
  17009.5   .           0.95(4)        .       .         .
  17014.6   .           0.87(4)        .       .         .
  17019.7   .           0.82(4)        .       .         .
  17024.8   .           0.90(4)        .       .         .
  17029.9   .           0.89(4)        .       .         .
  17035.0   .           0.93(4)        .       .         .
  17040.1   .           0.86(4)        .       .         .
  17045.2   .           0.84(4)        .       .         .
  17050.4   .           0.83(4)        .       .         .
  17055.5   .           0.89(4)        .       .         .
  17060.6   .           0.85(4)        .       .         .
  17065.7   .           0.85(4)        .       .         .
  17070.8   .           0.90(4)        .       .         .
  17075.9   .           0.91(4)        .       .         .
  17081.1   .           0.87(4)        .       .         .
  17086.2   .           0.81(4)        .       .         .
  17091.3   .           0.82(4)        .       .         .
  17096.4   .           0.87(4)        .       .         .
  17101.6   .           0.86(4)        .       .         .
  17106.7   .           0.97(4)        .       .         .
  17111.8   .           1.00(4)        .       .         .
  17117.0   .           0.95(4)        .       .         .
  17122.1   .           0.88(4)        .       .         .
  17127.2   .           0.90(4)        .       .         .
  17132.4   .           0.93(4)        .       .         .
  17137.5   .           0.97(4)        .       .         .
  17142.7   .           0.96(4)        .       .         .
  17147.8   .           0.86(4)        .       .         .
  17152.9   .           0.93(4)        .       .         .
  17158.1   .           0.95(4)        .       .         .
  17163.2   .           0.94(4)        .       .         .
  17168.4   .           1.01(4)        .       .         .
  17173.5   .           0.95(4)        .       .         .
  17178.7   .           0.90(4)        .       .         .
  17183.9   .           0.88(4)        .       .         .
  17189.0   .           0.92(4)        .       .         .
  17194.2   .           0.88(4)        .       .         .
  17199.3   .           0.88(4)        .       .         .
  17204.5   .           0.85(4)        .       .         .
  17209.6   .           0.89(4)        .       .         .
  17214.8   .           0.90(4)        .       .         .
  17220.0   .           0.81(4)        .       .         .
  17225.1   .           0.85(4)        .       .         .
  17230.3   .           0.91(4)        .       .         .
  17235.5   .           0.86(4)        .       .         .
  17240.6   .           0.87(4)        .       .         .
  17245.8   .           0.84(4)        .       .         .
  17251.0   .           0.85(4)        .       .         .
  17256.2   .           0.91(4)        .       .         .
  17261.3   .           0.96(4)        .       .         .
  17266.5   .           0.87(4)        .       .         .
  17271.7   .           0.92(4)        .       .         .
  17276.9   .           0.95(4)        .       .         .
  17282.1   .           0.94(4)        .       .         .
  17287.2   .           0.94(4)        .       .         .
  17292.4   .           0.89(4)        .       .         .
  17297.6   .           0.87(4)        .       .         .
  17302.8   .           0.88(4)        .       .         .
  17308.0   .           0.95(4)        .       .         .
  17313.2   .           0.96(4)        .       .         .
  17318.4   .           0.97(4)        .       .         .
  17323.6   .           0.97(4)        .       .         .
  17328.8   .           0.91(4)        .       .         .
  17334.0   .           0.99(4)        .       .         .
  17339.2   .           0.88(4)        .       .         .
  17344.4   .           0.88(4)        .       .         .
  17349.6   .           0.88(4)        .       .         .
  17354.8   .           0.92(4)        .       .         .
  17360.0   .           0.91(4)        .       .         .
  17365.2   .           0.81(4)        .       .         .
  17370.4   .           0.97(4)        .       .         .
  17375.6   .           0.98(4)        .       .         .
  17380.8   .           0.93(4)        .       .         .
  17386.0   .           0.86(4)        .       .         .
  17391.3   .           0.92(4)        .       .         .
  17396.5   .           0.89(4)        .       .         .
  17401.7   .           0.86(4)        .       .         .
  17406.9   .           0.96(4)        .       .         .
  17412.1   .           0.90(4)        .       .         .
  17417.4   .           0.91(4)        .       .         .
  17422.6   .           0.88(4)        .       .         .
  17427.8   .           0.91(4)        .       .         .
  17433.1   .           0.88(4)        .       .         .
  17438.3   .           0.90(4)        .       .         .
  17443.5   .           0.82(4)        .       .         .
  17448.7   .           0.90(4)        .       .         .
  17454.0   .           0.87(4)        .       .         .
  17459.2   .           0.91(4)        .       .         .
  17464.5   .           0.81(4)        .       .         .
  17469.7   .           0.87(4)        .       .         .
  17474.9   .           0.93(4)        .       .         .
  17480.2   .           0.94(4)        .       .         .
  17485.4   .           0.89(4)        .       .         .
  17490.7   .           0.98(4)        .       .         .
  17495.9   .           0.98(4)        .       .         .
  17501.2   .           1.00(4)        .       .         .
  17506.4   .           1.00(4)        .       .         .
  17511.7   .           0.89(4)        .       .         .
  17516.9   .           0.83(4)        .       .         .
  17522.2   .           0.92(4)        .       .         .
  17527.4   .           0.84(4)        .       .         .
  17532.7   .           0.84(4)        .       .         .
  17537.9   .           0.88(4)        .       .         .
  17543.2   .           0.87(4)        .       .         .
  17548.5   .           0.94(4)        .       .         .
  17553.7   .           0.94(4)        .       .         .
  17559.0   .           0.82(4)        .       .         .
  17564.3   .           0.87(4)        .       .         .
  17569.5   .           0.85(4)        .       .         .
  17574.8   .           0.87(4)        .       .         .
  17580.1   .           0.88(4)        .       .         .
  17585.4   .           0.88(4)        .       .         .
  17590.6   .           0.92(4)        .       .         .
  17595.9   .           0.89(4)        .       .         .
  17601.2   .           0.84(4)        .       .         .
  17606.5   .           0.91(4)        .       .         .
  17611.8   .           0.87(4)        .       .         .
  17617.0   .           0.87(4)        .       .         .
  17622.3   .           0.87(4)        .       .         .
  17627.6   .           0.80(4)        .       .         .
  17632.9   .           0.82(4)        .       .         .
  17638.2   .           0.84(4)        .       .         .
  17643.5   .           0.89(4)        .       .         .
  17648.8   .           0.91(4)        .       .         .
  17654.1   .           0.92(4)        .       .         .
  17659.4   .           0.85(4)        .       .         .
  17664.7   .           0.86(4)        .       .         .
  17670.0   .           0.87(4)        .       .         .
  17675.3   .           0.87(4)        .       .         .
  17680.6   .           0.88(4)        .       .         .
  17685.9   .           0.86(4)        .       .         .
  17691.2   .           0.85(4)        .       .         .
  17696.5   .           0.92(4)        .       .         .
  17701.8   .           0.92(4)        .       .         .
  17707.1   .           0.99(4)        .       .         .
  17712.4   .           0.91(4)        .       .         .
  17717.7   .           0.94(4)        .       .         .
  17723.0   .           0.92(4)        .       .         .
  17728.4   .           0.92(4)        .       .         .
  17733.7   .           0.91(4)        .       .         .
  17739.0   .           0.91(4)        .       .         .
  17744.3   .           0.89(4)        .       .         .
  17749.6   .           0.91(4)        .       .         .
  17755.0   .           0.86(4)        .       .         .
  17760.3   .           0.90(4)        .       .         .
  17765.6   .           0.80(4)        .       .         .
  17770.9   .           0.92(4)        .       .         .
  17776.3   .           0.87(4)        .       .         .
  17781.6   .           0.87(4)        .       .         .
  17786.9   .           0.85(4)        .       .         .
  17792.3   .           0.85(4)        .       .         .
  17797.6   .           0.90(4)        .       .         .
  17803.0   .           0.82(4)        .       .         .
  17808.3   .           0.89(4)        .       .         .
  17813.6   .           0.94(4)        .       .         .
  17819.0   .           0.91(4)        .       .         .
  17824.3   .           0.90(4)        .       .         .
  17829.7   .           0.94(4)        .       .         .
  17835.0   .           0.98(4)        .       .         .
  17840.4   .           0.91(4)        .       .         .
  17845.7   .           0.91(4)        .       .         .
  17851.1   .           0.92(4)        .       .         .
  17856.4   .           0.83(4)        .       .         .
  17861.8   .           0.87(4)        .       .         .
  17867.2   .           0.90(4)        .       .         .
  17872.5   .           0.85(4)        .       .         .
  17877.9   .           0.88(4)        .       .         .
  17883.2   .           0.90(4)        .       .         .
  17888.6   .           0.88(4)        .       .         .
  17894.0   .           0.87(4)        .       .         .
  17899.3   .           0.87(4)        .       .         .
  17904.7   .           0.82(4)        .       .         .
  17910.1   .           0.86(4)        .       .         .
  17915.5   .           0.88(4)        .       .         .
  17920.8   .           0.87(4)        .       .         .
  17926.2   .           0.86(4)        .       .         .
  17931.6   .           0.89(4)        .       .         .
  17937.0   .           0.88(4)        .       .         .
  17942.3   .           0.85(4)        .       .         .
  17947.7   .           0.94(4)        .       .         .
  17953.1   .           1.01(4)        .       .         .
  17958.5   .           0.97(4)        .       .         .
  17963.9   .           0.95(4)        .       .         .
  17969.3   .           0.88(4)        .       .         .
  17974.7   .           0.85(4)        .       .         .
  17980.1   .           0.83(4)        .       .         .
  17985.4   .           0.94(4)        .       .         .
  17990.8   .           0.97(4)        .       .         .
  17996.2   .           0.99(4)        .       .         .
  18001.6   .           0.99(4)        .       .         .
  18007.0   .           0.96(4)        .       .         .
  18012.4   .           0.97(4)        .       .         .
  18017.8   .           0.90(4)        .       .         .
  18023.3   .           0.88(4)        .       .         .
  18028.7   .           0.91(4)        .       .         .
  18034.1   .           0.95(4)        .       .         .
  18039.5   .           0.95(4)        .       .         .
  18044.9   .           0.83(4)        .       .         .
  18050.3   .           0.90(4)        .       .         .
  18055.7   .           0.91(4)        .       .         .
  18061.1   .           0.86(4)        .       .         .
  18066.6   .           0.95(4)        .       .         .
  18072.0   .           0.92(4)        .       .         .
  18077.4   .           0.86(4)        .       .         .
  18082.8   .           0.86(4)        .       .         .
  18088.2   .           0.90(4)        .       .         .
  18093.7   .           0.88(4)        .       .         .
  18099.1   .           0.81(4)        .       .         .
  18104.5   .           0.89(4)        .       .         .
  18110.0   .           0.88(4)        .       .         .
  18115.4   .           0.87(4)        .       .         .
  18120.8   .           0.86(4)        .       .         .
  18126.3   .           0.90(4)        .       .         .
  18131.7   .           0.88(4)        .       .         .
  18137.1   .           0.90(4)        .       .         .
  18142.6   .           0.86(4)        .       .         .
  18148.0   .           0.93(4)        .       .         .
  18153.5   .           0.83(4)        .       .         .
  18158.9   .           0.86(4)        .       .         .
  18164.4   .           0.95(4)        .       .         .
  18169.8   .           0.89(4)        .       .         .
  18175.3   .           0.94(4)        .       .         .
  18180.7   .           1.00(4)        .       .         .
  18186.2   .           0.96(4)        .       .         .
  18191.6   .           1.04(4)        .       .         .
  18197.1   .           1.07(4)        .       .         .
  18202.5   .           0.91(4)        .       .         .
  18208.0   .           0.98(4)        .       .         .
  18213.5   .           0.86(4)        .       .         .
  18218.9   .           0.90(4)        .       .         .
  18224.4   .           0.96(4)        .       .         .
  18229.9   .           0.97(4)        .       .         .
  18235.3   .           0.96(4)        .       .         .
  18240.8   .           0.98(4)        .       .         .
  18246.3   .           0.95(4)        .       .         .
  18251.8   .           0.96(4)        .       .         .
  18257.2   .           0.92(4)        .       .         .
  18262.7   .           0.91(4)        .       .         .
  18268.2   .           0.93(4)        .       .         .
  18273.7   .           0.86(4)        .       .         .
  18279.1   .           0.89(4)        .       .         .
  18284.6   .           0.93(4)        .       .         .
  18290.1   .           0.91(4)        .       .         .
  18295.6   .           0.90(4)        .       .         .
  18301.1   .           0.97(4)        .       .         .
  18306.6   .           0.93(4)        .       .         .
  18312.1   .           0.97(4)        .       .         .
  18317.6   .           1.00(4)        .       .         .
  18323.1   .           0.98(4)        .       .         .
  18328.6   .           0.88(4)        .       .         .
  18334.1   .           0.85(4)        .       .         .
  18339.6   .           0.88(4)        .       .         .
  18345.1   .           0.85(4)        .       .         .
  18350.6   .           0.89(4)        .       .         .
  18356.1   .           0.86(4)        .       .         .
  18361.6   .           0.83(4)        .       .         .
  18367.1   .           0.94(4)        .       .         .
  18372.6   .           0.90(4)        .       .         .
  18378.1   .           0.86(4)        .       .         .
  18383.6   .           0.83(4)        .       .         .
  18389.1   .           0.88(4)        .       .         .
  18394.6   .           0.85(4)        .       .         .
  18400.2   .           0.89(4)        .       .         .
  18405.7   .           0.82(4)        .       .         .
  18411.2   .           0.82(4)        .       .         .
  18416.7   .           0.85(4)        .       .         .
  18422.3   .           0.84(4)        .       .         .
  18427.8   .           0.89(4)        .       .         .
  18433.3   .           0.85(4)        .       .         .
  18438.8   .           0.91(4)        .       .         .
  18444.4   .           0.86(4)        .       .         .
  18449.9   .           0.86(4)        .       .         .
  18455.4   .           0.94(4)        .       .         .
  18461.0   .           0.89(4)        .       .         .
  18466.5   .           0.88(4)        .       .         .
  18472.1   .           0.82(4)        .       .         .
  18477.6   .           0.84(4)        .       .         .
  18483.1   .           0.93(4)        .       .         .
  18488.7   .           0.85(4)        .       .         .
  18494.2   .           0.88(4)        .       .         .
  18499.8   .           0.91(4)        .       .         .
  18505.3   .           0.85(4)        .       .         .
  18510.9   .           0.86(4)        .       .         .
  18516.4   .           0.92(4)        .       .         .
  18522.0   .           0.84(4)        .       .         .
  18527.5   .           0.89(4)        .       .         .
  18533.1   .           0.95(4)        .       .         .
  18538.7   .           0.94(4)        .       .         .
  18544.2   .           0.87(4)        .       .         .
  18549.8   .           0.89(4)        .       .         .
  18555.4   .           0.88(4)        .       .         .
  18560.9   .           0.91(4)        .       .         .
  18566.5   .           0.94(4)        .       .         .
  18572.1   .           0.96(4)        .       .         .
  18577.6   .           0.96(4)        .       .         .
  18583.2   .           0.93(4)        .       .         .
  18588.8   .           0.87(4)        .       .         .
  18594.4   .           0.96(4)        .       .         .
  18599.9   .           0.90(4)        .       .         .
  18605.5   .           0.92(4)        .       .         .
  18611.1   .           0.89(4)        .       .         .
  18616.7   .           0.95(4)        .       .         .
  18622.3   .           0.91(4)        .       .         .
  18627.9   .           0.80(4)        .       .         .
  18633.4   .           0.89(4)        .       .         .
  18639.0   .           0.86(4)        .       .         .
  18644.6   .           0.86(4)        .       .         .
  18650.2   .           0.88(4)        .       .         .
  18655.8   .           0.87(4)        .       .         .
  18661.4   .           0.87(4)        .       .         .
  18667.0   .           0.93(4)        .       .         .
  18672.6   .           0.88(4)        .       .         .
  18678.2   .           0.86(4)        .       .         .
  18683.8   .           0.92(4)        .       .         .
  18689.4   .           0.89(4)        .       .         .
  18695.0   .           0.97(4)        .       .         .
  18700.6   .           0.99(4)        .       .         .
  18706.2   .           1.03(4)        .       .         .
  18711.9   .           1.17(4)        .       .         .
  18717.5   .           1.10(4)        .       .         .
  18723.1   .           1.08(4)        .       .         .
  18728.7   .           0.97(4)        .       .         .
  18734.3   .           0.92(4)        .       .         .
  18739.9   .           0.96(4)        .       .         .
  18745.6   .           0.95(4)        .       .         .
  18751.2   .           0.95(4)        .       .         .
  18756.8   .           0.91(4)        .       .         .
  18762.4   .           0.87(4)        .       .         .
  18768.1   .           0.86(4)        .       .         .
  18773.7   .           0.89(4)        .       .         .
  18779.3   .           0.84(4)        .       .         .
  18785.0   .           0.87(4)        .       .         .
  18790.6   .           0.86(4)        .       .         .
  18796.2   .           0.90(4)        .       .         .
  18801.9   .           0.91(4)        .       .         .
  18807.5   .           0.90(4)        .       .         .
  18813.2   .           0.93(4)        .       .         .
  18818.8   .           0.87(4)        .       .         .
  18824.4   .           0.98(4)        .       .         .
  18830.1   .           1.10(4)        .       .         .
  18835.7   .           1.07(4)        .       .         .
  18841.4   .           1.09(4)        .       .         .
  18847.0   .           1.02(4)        .       .         .
  18852.7   .           0.98(4)        .       .         .
  18858.4   .           0.93(4)        .       .         .
  18864.0   .           0.90(4)        .       .         .
  18869.7   .           0.92(4)        .       .         .
  18875.3   .           0.88(4)        .       .         .
  18881.0   .           0.92(4)        .       .         .
  18886.7   .           0.93(4)        .       .         .
  18892.3   .           0.93(4)        .       .         .
  18898.0   .           0.94(4)        .       .         .
  18903.7   .           0.94(4)        .       .         .
  18909.3   .           0.92(4)        .       .         .
  18915.0   .           0.92(4)        .       .         .
  18920.7   .           0.90(4)        .       .         .
  18926.4   .           0.97(4)        .       .         .
  18932.0   .           0.91(4)        .       .         .
  18937.7   .           0.92(4)        .       .         .
  18943.4   .           0.90(4)        .       .         .
  18949.1   .           0.93(4)        .       .         .
  18954.8   .           0.86(4)        .       .         .
  18960.4   .           0.91(4)        .       .         .
  18966.1   .           0.94(4)        .       .         .
  18971.8   .           0.93(4)        .       .         .
  18977.5   .           1.03(4)        .       .         .
  18983.2   .           1.11(4)        .       .         .
  18988.9   .           1.11(4)        .       .         .
  18994.6   .           1.18(4)        .       .         .
  19000.3   .           1.08(4)        .       .         .
  19006.0   .           0.99(4)        .       .         .
  19011.7   .           0.98(4)        .       .         .
  19017.4   .           0.97(4)        .       .         .
  19023.1   .           1.00(4)        .       .         .
  19028.8   .           1.00(4)        .       .         .
  19034.5   .           1.04(4)        .       .         .
  19040.2   .           1.16(4)        .       .         .
  19046.0   .           1.22(4)        .       .         .
  19051.7   .           1.04(4)        .       .         .
  19057.4   .           1.10(4)        .       .         .
  19063.1   .           0.92(4)        .       .         .
  19068.8   .           0.94(4)        .       .         .
  19074.5   .           0.93(4)        .       .         .
  19080.3   .           0.94(4)        .       .         .
  19086.0   .           0.86(4)        .       .         .
  19091.7   .           0.82(4)        .       .         .
  19097.4   .           0.91(4)        .       .         .
  19103.2   .           0.89(4)        .       .         .
  19108.9   .           0.88(4)        .       .         .
  19114.6   .           0.851(35)      .       .         .
  19120.4   .           0.97(4)        .       .         .
  19126.1   .           1.05(4)        .       .         .
  19131.8   .           1.03(4)        .       .         .
  19137.6   .           1.00(4)        .       .         .
  19143.3   .           0.96(4)        .       .         .
  19149.1   .           0.92(4)        .       .         .
  19154.8   .           0.89(4)        .       .         .
  19160.6   .           0.91(4)        .       .         .
  19166.3   .           0.86(4)        .       .         .
  19172.1   .           0.89(4)        .       .         .
  19177.8   .           0.96(4)        .       .         .
  19183.6   .           0.93(4)        .       .         .
  19189.3   .           0.90(4)        .       .         .
  19195.1   .           0.86(4)        .       .         .
  19200.8   .           0.94(4)        .       .         .
  19206.6   .           0.90(4)        .       .         .
  19212.3   .           0.91(4)        .       .         .
  19218.1   .           0.87(4)        .       .         .
  19223.9   .           0.91(4)        .       .         .
  19229.6   .           0.86(4)        .       .         .
  19235.4   .           0.87(4)        .       .         .
  19241.2   .           0.90(4)        .       .         .
  19247.0   .           0.89(4)        .       .         .
  19252.7   .           0.95(4)        .       .         .
  19258.5   .           0.95(4)        .       .         .
  19264.3   .           0.90(4)        .       .         .
  19270.1   .           0.98(4)        .       .         .
  19275.8   .           1.01(4)        .       .         .
  19281.6   .           1.03(4)        .       .         .
  19287.4   .           0.94(4)        .       .         .
  19293.2   .           0.95(4)        .       .         .
  19299.0   .           0.94(4)        .       .         .
  19304.8   .           0.90(4)        .       .         .
  19310.6   .           0.90(4)        .       .         .
  19316.4    0.39992    0.91(4)         0.0     0.902    .
  19322.2    0.40004    0.94(4)        722.     0.902     0.940
  19328.0    0.40016    1.00(4)        653.     0.902     0.964
  19333.8    0.40028    0.99(4)        653.     0.902     0.984
  19339.6    0.40040    1.00(4)        648.     0.902     0.981
  19345.4    0.40052    0.99(4)        661.     0.902     0.956
  19351.2    0.40064    0.91(4)        798.     0.903     0.932
  19357.0    0.40076    0.93(4)        713.     0.903     0.918
  19362.8    0.40088    0.86(4)        794.     0.903     0.912
  19368.6    0.40100    0.87(4)        789.     0.903     0.910
  19374.4    0.40112    0.93(4)        726.     0.903     0.910
  19380.2    0.40124    0.93(4)        733.     0.903     0.912
  19386.0    0.40136    0.86(4)        795.     0.903     0.918
  19391.8    0.40148    0.93(4)        722.     0.903     0.932
  19397.6    0.40160    0.93(4)        770.     0.903     0.957
  19403.5    0.40172    1.03(4)        650.     0.903     0.994
  19409.3    0.40184    1.07(4)        618.     0.903     1.024
  19415.1    0.40196    0.99(4)        680.     0.903     1.025
  19420.9    0.40209    0.99(4)        672.     0.903     1.004
  19426.8    0.40221    0.98(4)        679.     0.903     0.986
  19432.6    0.40233    0.95(4)        656.     0.903     0.969
  19438.4    0.40245    0.93(4)        693.     0.903     0.946
  19444.3    0.40257    0.863(35)      823.     0.9029    0.9272
  19450.1    0.40269    0.87(4)        750.     0.903     0.916
  19455.9    0.40281    0.97(4)        656.     0.903     0.911
  19461.8    0.40293    0.93(4)        690.     0.903     0.910
  19467.6    0.40305    0.85(4)        787.     0.903     0.910
  19473.4    0.40317    0.839(35)      816.     0.9030    0.9122
  19479.3    0.40329    0.88(4)        767.     0.903     0.916
  19485.1    0.40341    0.90(4)        807.     0.903     0.919
  19491.0    0.40354    1.00(4)        668.     0.903     0.917
  19496.8    0.40366    0.93(4)        719.     0.903     0.913
  19502.7    0.40378    0.86(4)        810.     0.903     0.909
  19508.5    0.40390    0.90(4)        764.     0.903     0.907
  19514.4    0.40402    0.89(4)        756.     0.903     0.906
  19520.2    0.40414    0.89(4)        752.     0.903     0.906
  19526.1    0.40426    0.87(4)        763.     0.903     0.906
  19531.9    0.40438    0.94(4)        695.     0.903     0.906
  19537.8    0.40451    0.92(4)        733.     0.903     0.906
  19543.7    0.40463    0.93(4)        768.     0.903     0.907
  19549.5    0.40475    0.87(4)        782.     0.903     0.909
  19555.4    0.40487    0.94(4)        728.     0.903     0.912
  19561.3    0.40499    0.93(4)        739.     0.903     0.921
  19567.1    0.40511    0.94(4)        713.     0.903     0.938
  19573.0    0.40523    1.03(4)        632.     0.903     0.964
  19578.9    0.40536    1.10(4)        580.     0.903     0.989
  19584.7    0.40548    1.03(4)        672.     0.903     0.993
  19590.6    0.40560    0.91(4)        802.     0.903     0.969
  19596.5    0.40572    0.92(4)        733.     0.903     0.942
  19602.4    0.40584    0.96(4)        664.     0.903     0.926
  19608.2    0.40596    0.94(4)        718.     0.903     0.921
  19614.1    0.40609    0.97(4)        684.     0.903     0.924
  19620.0    0.40621    0.95(4)        712.     0.903     0.939
  19625.9    0.40633    1.03(4)        622.     0.903     0.970
  19631.8    0.40645    1.01(4)        669.     0.903     1.018
  19637.7    0.40657    1.16(4)        544.     0.903     1.061
  19643.6    0.40670    1.01(4)        651.     0.904     1.060
  19649.5    0.40682    0.97(4)        719.     0.904     1.013
  19655.4    0.40694    0.93(4)        797.     0.904     0.964
  19661.3    0.40706    0.96(4)        716.     0.904     0.935
  19667.2    0.40718    0.91(4)        757.     0.904     0.922
  19673.1    0.40731    0.87(4)        800.     0.904     0.916
  19679.0    0.40743    0.95(4)        704.     0.904     0.914
  19684.9    0.40755    0.95(4)        714.     0.904     0.915
  19690.8    0.40767    0.90(4)        807.     0.904     0.919
  19696.7    0.40780    0.98(4)        676.     0.904     0.931
  19702.6    0.40792    0.93(4)        730.     0.904     0.957
  19708.5    0.40804    1.00(4)        722.     0.904     1.000
  19714.4    0.40816    1.12(4)        588.     0.904     1.049
  19720.3    0.40829    1.13(4)        603.     0.904     1.075
  19726.2    0.40841    1.08(4)        652.     0.904     1.061
  19732.1    0.40853    1.15(4)        563.     0.904     1.039
  19738.1    0.40865    1.03(4)        691.     0.904     1.024
  19744.0    0.40878    0.96(4)        680.     0.904     0.996
  19749.9    0.40890    0.95(4)        760.     0.904     0.961
  19755.8    0.40902    0.93(4)        729.     0.904     0.935
  19761.8    0.40914    0.93(4)        708.     0.904     0.921
  19767.7    0.40927    0.89(4)        756.     0.904     0.914
  19773.6    0.40939    0.98(4)        682.     0.904     0.911
  19779.6    0.40951    0.873(35)      817.     0.9038    0.9093
  19785.5    0.40964    0.91(4)        713.     0.904     0.908
  19791.4    0.40976    0.855(35)      821.     0.9039    0.9078
  19797.4    0.40988    0.90(4)        804.     0.904     0.908
  19803.3    0.41000    0.90(4)        800.     0.904     0.907
  19809.2    0.41013    0.88(4)        793.     0.904     0.907
  19815.2    0.41025    0.92(4)        708.     0.904     0.907
  19821.1    0.41037    0.94(4)        729.     0.904     0.907
  19827.1    0.41050    0.94(4)        736.     0.904     0.908
  19833.0    0.41062    0.89(4)        753.     0.904     0.908
  19839.0    0.41074    0.92(4)        749.     0.904     0.908
  19844.9    0.41087    0.95(4)        733.     0.904     0.909
  19850.9    0.41099    0.866(35)      814.     0.9040    0.9114
  19856.8    0.41111    0.93(4)        752.     0.904     0.915
  19862.8    0.41124    0.90(4)        758.     0.904     0.923
  19868.8    0.41136    0.93(4)        739.     0.904     0.937
  19874.7    0.41148    0.94(4)        750.     0.904     0.962
  19880.7    0.41161    0.97(4)        749.     0.904     1.002
  19886.6    0.41173    1.11(4)        659.     0.904     1.064
  19892.6    0.41185    1.31(4)        549.     0.904     1.141
  19898.6    0.41198    1.24(4)        588.     0.904     1.185
  19904.5    0.41210    1.20(4)        618.     0.904     1.141
  19910.5    0.41223    1.09(4)        685.     0.904     1.052
  19916.5    0.41235    1.05(4)        715.     0.904     0.985
  19922.5    0.41247    1.01(4)        728.     0.904     0.951
  19928.4    0.41260    1.01(4)        725.     0.904     0.940
  19934.4    0.41272    1.00(4)        724.     0.904     0.948
  19940.4    0.41284    1.07(4)        665.     0.904     0.978
  19946.4    0.41297    1.16(4)        618.     0.904     1.041
  19952.4    0.41309    1.22(4)        586.     0.904     1.127
  19958.3    0.41322    1.21(4)        579.     0.904     1.193
  19964.3    0.41334    1.15(4)        603.     0.904     1.169
  19970.3    0.41346    1.07(4)        636.     0.904     1.077
  19976.3    0.41359    1.05(4)        629.     0.904     0.997
  19982.3    0.41371    0.99(4)        650.     0.904     0.952
  19988.3    0.41384    0.94(4)        683.     0.904     0.931
  19994.3    0.41396    1.00(4)        626.     0.904     0.921
  20000.3    0.41408    1.02(4)        608.     0.904     0.916
  20006.3    0.41421    0.95(4)        634.     0.904     0.914
  20012.3    0.41433    0.99(4)        600.     0.904     0.913
  20018.3    0.41446    0.95(4)        607.     0.904     0.915
  20024.3    0.41458    0.99(4)        564.     0.904     0.919
  20030.3    0.41471    1.02(4)        532.     0.904     0.928
  20036.3    0.41483    1.05(4)        507.     0.904     0.942
  20042.3    0.41496    1.02(4)        502.     0.904     0.960
  20048.3    0.41508    1.03(5)        486.     0.904     0.983
  20054.4    0.41520    1.10(5)        434.     0.904     1.016
  20060.4    0.41533    1.10(6)        250.2    0.904     1.045
  20066.4    0.41545    0.92(5)        348.1    0.904     1.039
  20072.4    0.41558    0.97(6)        326.6    0.904     0.997
  20078.4    0.41570    0.82(5)        406.     0.904     0.956
  20084.5    0.41583    0.99(6)        290.3    0.904     0.932
  20090.5    0.41595    0.85(6)        326.6    0.904     0.921
  20096.5    0.41608    0.89(6)        326.3    0.904     0.918
  20102.5    0.41620    0.96(6)        298.0    0.904     0.921
  20108.6    0.41633    0.95(6)        326.7    0.904     0.931
  20114.6    0.41645    0.98(6)        311.5    0.904     0.949
  20120.6    0.41658    0.91(6)        329.6    0.904     0.970
  20126.7    0.41670    1.00(6)        304.4    0.904     0.978
  20132.7    0.41683    0.93(5)        342.6    0.904     0.962
  20138.8    0.41695    0.94(6)        313.3    0.904     0.939
  20144.8    0.41708    0.94(5)        335.0    0.904     0.923
  20150.8    0.41720    0.88(5)        351.     0.904     0.915
  20156.9    0.41733    0.86(5)        354.     0.904     0.911
  20162.9    0.41745    0.86(5)        392.     0.904     0.909
  20169.0    0.41758    0.89(5)        358.     0.904     0.909
  20175.0    0.41770    0.90(5)        394.     0.904     0.908
  20181.1    0.41783    0.83(5)        395.     0.904     0.908
  20187.1    0.41795    0.86(5)        416.     0.904     0.909
  20193.2    0.41808    0.85(5)        422.     0.904     0.910
  20199.3    0.41821    0.89(5)        392.     0.904     0.913
  20205.3    0.41833    0.92(5)        373.     0.904     0.920
  20211.4    0.41846    0.92(5)        381.     0.904     0.936
  20217.4    0.41858    0.94(5)        384.     0.904     0.966
  20223.5    0.41871    1.02(5)        361.     0.904     1.007
  20229.6    0.41883    1.09(5)        344.6    0.904     1.038
  20235.6    0.41896    1.04(5)        361.     0.904     1.028
  20241.7    0.41908    1.01(5)        390.     0.904     0.986
  20247.8    0.41921    0.96(5)        418.     0.904     0.949
  20253.9    0.41934    0.92(5)        449.     0.904     0.928
  20259.9    0.41946    0.90(4)        508.     0.904     0.918
  20266.0    0.41959    0.85(4)        548.     0.904     0.914
  20272.1    0.41971    0.90(4)        509.     0.904     0.913
  20278.2    0.41984    0.93(4)        510.     0.904     0.916
  20284.3    0.41997    0.90(4)        582.     0.904     0.921
  20290.3    0.42009    1.01(5)        459.     0.904     0.928
  20296.4    0.42022    0.96(4)        520.     0.904     0.930
  20302.5    0.42034    0.92(4)        542.     0.904     0.925
  20308.6    0.42047    0.96(4)        552.     0.904     0.918
  20314.7    0.42060    0.90(4)        626.     0.904     0.913
  20320.8    0.42072    0.84(4)        698.     0.904     0.910
  20326.9    0.42085    0.78(4)        756.     0.904     0.909
  20333.0    0.42098    0.83(4)        765.     0.904     0.909
  20339.1    0.42110    0.89(4)        670.     0.904     0.910
  20345.2    0.42123    0.90(4)        688.     0.904     0.912
  20351.3    0.42135    0.89(4)        699.     0.904     0.915
  20357.4    0.42148    0.87(4)        799.     0.904     0.923
  20363.5    0.42161    0.93(4)        716.     0.904     0.941
  20369.6    0.42173    0.97(4)        683.     0.904     0.973
  20375.7    0.42186    1.04(4)        678.     0.904     1.017
  20381.8    0.42199    1.14(4)        564.     0.904     1.057
  20388.0    0.42211    1.11(4)        609.     0.904     1.083
  20394.1    0.42224    1.06(4)        731.     0.904     1.115
  20400.2    0.42237    1.26(4)        566.     0.904     1.153
  20406.3    0.42249    1.20(4)        576.     0.904     1.146
  20412.4    0.42262    1.05(4)        705.     0.904     1.076
  20418.6    0.42275    0.99(4)        736.     0.904     1.002
  20424.7    0.42287    0.894(34)      856.     0.9045    0.9552
  20430.8    0.42300    0.93(4)        790.     0.904     0.932
  20436.9    0.42313    0.898(35)      830.     0.9045    0.9207
  20443.1    0.42325    0.887(35)      823.     0.9045    0.9154
  20449.2    0.42338    0.91(4)        803.     0.904     0.913
  20455.3    0.42351    0.97(4)        710.     0.904     0.912
  20461.5    0.42364    0.95(4)        747.     0.904     0.912
  20467.6    0.42376    0.886(34)      847.     0.9044    0.9125
  20473.8    0.42389    0.871(35)      840.     0.9044    0.9118
  20479.9    0.42402    0.887(34)      848.     0.9044    0.9104
  20486.0    0.42414    0.90(4)        778.     0.904     0.909
  20492.2    0.42427    0.88(4)        811.     0.904     0.909
  20498.3    0.42440    0.92(4)        802.     0.904     0.908
  20504.5    0.42453    0.91(4)        786.     0.904     0.908
  20510.6    0.42465    0.90(4)        781.     0.904     0.909
  20516.8    0.42478    0.89(4)        798.     0.904     0.909
  20522.9    0.42491    0.853(34)      881.     0.9044    0.9097
  20529.1    0.42504    0.93(4)        792.     0.904     0.911
  20535.3    0.42516    0.95(4)        772.     0.904     0.914
  20541.4    0.42529    0.95(4)        785.     0.904     0.920
  20547.6    0.42542    0.92(4)        790.     0.904     0.931
  20553.7    0.42555    0.95(4)        799.     0.904     0.951
  20559.9    0.42567    0.96(4)        801.     0.904     0.984
  20566.1    0.42580    1.10(4)        662.     0.904     1.040
  20572.2    0.42593    1.20(4)        619.     0.904     1.122
  20578.4    0.42606    1.27(4)        547.     0.904     1.192
  20584.6    0.42619    1.21(4)        557.     0.904     1.181
  20590.8    0.42631    1.11(4)        677.     0.904     1.094
  20596.9    0.42644    0.96(4)        706.     0.904     1.010
  20603.1    0.42657    0.96(4)        744.     0.904     0.962
  20609.3    0.42670    0.92(4)        780.     0.904     0.939
  20615.5    0.42683    0.907(35)      825.     0.9044    0.9327
  20621.7    0.42695    0.97(4)        752.     0.904     0.939
  20627.9    0.42708    1.01(4)        725.     0.904     0.963
  20634.0    0.42721    1.02(4)        748.     0.904     1.013
  20640.2    0.42734    1.13(4)        662.     0.904     1.085
  20646.4    0.42747    1.16(4)        622.     0.904     1.143
  20652.6    0.42760    1.05(4)        715.     0.904     1.128
  20658.8    0.42772    1.06(4)        673.     0.904     1.055
  20665.0    0.42785    0.93(4)        778.     0.904     0.988
  20671.2    0.42798    0.95(4)        741.     0.904     0.948
  20677.4    0.42811    0.912(35)      835.     0.9043    0.9288
  20683.6    0.42824    0.898(35)      839.     0.9043    0.9197
  20689.8    0.42837    0.893(35)      838.     0.9043    0.9153
  20696.0    0.42849    0.90(4)        797.     0.904     0.913
  20702.2    0.42862    0.95(4)        725.     0.904     0.912
  20708.5    0.42875    0.95(4)        798.     0.904     0.913
  20714.7    0.42888    0.96(4)        763.     0.904     0.915
  20720.9    0.42901    0.92(4)        774.     0.904     0.921
  20727.1    0.42914    0.899(34)      843.     0.9043    0.9329
  20733.3    0.42927    0.91(4)        807.     0.904     0.951
  20739.5    0.42940    0.94(4)        782.     0.904     0.976
  20745.8    0.42952    0.95(4)        802.     0.904     1.010
  20752.0    0.42965    1.11(4)        669.     0.904     1.065
  20758.2    0.42978    1.22(4)        576.     0.904     1.124
  20764.4    0.42991    1.16(4)        642.     0.904     1.137
  20770.7    0.43004    1.05(4)        724.     0.904     1.079
  20776.9    0.43017    0.95(4)        786.     0.904     1.006
  20783.1    0.43030    0.97(4)        750.     0.904     0.958
  20789.4    0.43043    0.95(4)        735.     0.904     0.933
  20795.6    0.43056    0.94(4)        765.     0.904     0.921
  20801.8    0.43069    0.852(34)      857.     0.9042    0.9147
  20808.1    0.43081    0.870(34)      888.     0.9042    0.9117
  20814.3    0.43094    0.885(35)      819.     0.9042    0.9099
  20820.6    0.43107    0.90(4)        811.     0.904     0.909
  20826.8    0.43120    0.89(4)        784.     0.904     0.908
  20833.1    0.43133    0.830(33)      894.     0.9041    0.9077
  20839.3    0.43146    0.891(34)      847.     0.9041    0.9074
  20845.6    0.43159    0.93(4)        762.     0.904     0.907
  20851.8    0.43172    0.92(4)        776.     0.904     0.907
  20858.1    0.43185    0.908(35)      833.     0.9041    0.9070
  20864.3    0.43198    0.92(4)        795.     0.904     0.907
  20870.6    0.43211    0.96(4)        754.     0.904     0.907
  20876.8    0.43224    0.902(35)      835.     0.9041    0.9071
  20883.1    0.43237    0.91(4)        807.     0.904     0.907
  20889.4    0.43250    0.862(34)      852.     0.9040    0.9077
  20895.6    0.43263    0.922(35)      824.     0.9040    0.9082
  20901.9    0.43276    0.892(34)      849.     0.9040    0.9092
  20908.2    0.43289    0.909(34)      849.     0.9040    0.9110
  20914.5    0.43302    0.91(4)        812.     0.904     0.915
  20920.7    0.43315    0.913(35)      831.     0.9040    0.9237
  20927.0    0.43328    1.01(4)        722.     0.904     0.944
  20933.3    0.43341    0.98(4)        750.     0.904     0.985
  20939.6    0.43354    1.15(4)        624.     0.904     1.048
  20945.8    0.43367    1.18(4)        597.     0.904     1.107
  20952.1    0.43380    1.10(4)        666.     0.904     1.111
  20958.4    0.43393    1.04(4)        735.     0.904     1.053
  20964.7    0.43406    0.99(4)        709.     0.904     0.991
  20971.0    0.43419    0.93(4)        780.     0.904     0.952
  20977.3    0.43432    0.92(4)        799.     0.904     0.933
  20983.6    0.43445    0.97(4)        764.     0.904     0.928
  20989.9    0.43458    0.92(4)        779.     0.904     0.933
  20996.2    0.43471    0.95(4)        719.     0.904     0.953
  21002.5    0.43484    1.02(4)        736.     0.904     1.000
  21008.8    0.43497    1.10(4)        692.     0.904     1.081
  21015.1    0.43510    1.20(4)        628.     0.904     1.174
  21021.4    0.43523    1.24(4)        581.     0.904     1.214
  21027.7    0.43536    1.17(4)        603.     0.904     1.151
  21034.0    0.43549    1.05(4)        719.     0.904     1.054
  21040.3    0.43562    0.93(4)        771.     0.904     0.984
  21046.6    0.43575    0.96(4)        752.     0.904     0.946
  21052.9    0.43589    0.903(35)      829.     0.9038    0.9285
  21059.2    0.43602    0.92(4)        809.     0.904     0.920
  21065.6    0.43615    0.94(4)        795.     0.904     0.916
  21071.9    0.43628    0.888(34)      846.     0.9037    0.9144
  21078.2    0.43641    0.877(35)      816.     0.9037    0.9151
  21084.5    0.43654    0.92(4)        797.     0.904     0.919
  21090.8    0.43667    0.878(33)      895.     0.9037    0.9301
  21097.2    0.43680    0.98(4)        741.     0.904     0.956
  21103.5    0.43693    0.99(4)        780.     0.904     1.003
  21109.8    0.43706    1.11(4)        668.     0.904     1.064
  21116.2    0.43720    1.14(4)        636.     0.904     1.104
  21122.5    0.43733    1.08(4)        678.     0.904     1.083
  21128.8    0.43746    1.03(4)        700.     0.904     1.033
  21135.2    0.43759    1.00(4)        725.     0.904     0.997
  21141.5    0.43772    0.944(35)      822.     0.9036    0.9750
  21147.9    0.43785    0.93(4)        807.     0.904     0.954
  21154.2    0.43798    0.94(4)        793.     0.904     0.934
  21160.6    0.43811    0.92(4)        793.     0.904     0.921
  21166.9    0.43825    0.883(34)      846.     0.9035    0.9142
  21173.3    0.43838    0.905(35)      828.     0.9035    0.9106
  21179.6    0.43851    0.906(34)      863.     0.9035    0.9086
  21186.0    0.43864    0.93(4)        783.     0.903     0.908
  21192.3    0.43877    0.91(4)        802.     0.903     0.907
  21198.7    0.43890    0.899(35)      836.     0.9034    0.9067
  21205.0    0.43904    0.892(35)      835.     0.9034    0.9068
  21211.4    0.43917    0.89(4)        790.     0.903     0.907
  21217.8    0.43930    0.93(4)        771.     0.903     0.907
  21224.1    0.43943    0.849(33)      896.     0.9034    0.9062
  21230.5    0.43956    0.919(35)      820.     0.9034    0.9059
  21236.9    0.43970    0.862(33)      945.     0.9033    0.9057
  21243.2    0.43983    0.867(34)      846.     0.9033    0.9055
  21249.6    0.43996    0.93(4)        774.     0.903     0.905
  21256.0    0.44009    0.865(34)      882.     0.9033    0.9054
  21262.4    0.44022    0.852(33)      906.     0.9033    0.9056
  21268.7    0.44036    0.844(33)      925.     0.9033    0.9058
  21275.1    0.44049    0.91(4)        805.     0.903     0.906
  21281.5    0.44062    0.94(4)        767.     0.903     0.907
  21287.9    0.44075    0.840(33)      892.     0.9032    0.9093
  21294.3    0.44088    0.90(4)        807.     0.903     0.914
  21300.7    0.44102    0.94(4)        795.     0.903     0.922
  21307.0    0.44115    0.98(4)        736.     0.903     0.933
  21313.4    0.44128    0.93(4)        800.     0.903     0.944
  21319.8    0.44141    0.94(4)        770.     0.903     0.954
  21326.2    0.44155    0.97(4)        787.     0.903     0.970
  21332.6    0.44168    1.01(4)        727.     0.903     0.991
  21339.0    0.44181    1.03(4)        714.     0.903     1.000
  21345.4    0.44194    0.98(4)        764.     0.903     0.980
  21351.8    0.44208    0.93(4)        782.     0.903     0.951
  21358.2    0.44221    0.902(34)      856.     0.9030    0.9305
  21364.6    0.44234    0.885(34)      891.     0.9030    0.9201
  21371.0    0.44247    0.94(4)        777.     0.903     0.916
  21377.5    0.44261    0.926(35)      822.     0.9030    0.9170
  21383.9    0.44274    0.871(34)      870.     0.9030    0.9238
  21390.3    0.44287    0.94(4)        801.     0.903     0.942
  21396.7    0.44301    0.99(4)        743.     0.903     0.982
  21403.1    0.44314    1.11(4)        685.     0.903     1.045
  21409.5    0.44327    1.18(4)        631.     0.903     1.107
  21416.0    0.44340    1.09(4)        677.     0.903     1.117
  21422.4    0.44354    1.01(4)        797.     0.903     1.061
  21428.8    0.44367    1.00(4)        782.     0.903     0.995
  21435.3    0.44380    0.917(34)      854.     0.9028    0.9528
  21441.7    0.44394    0.870(34)      891.     0.9028    0.9308
  21448.1    0.44407    0.864(34)      881.     0.9028    0.9202
  21454.5    0.44420    0.95(4)        730.     0.903     0.915
  21461.0    0.44434    0.95(4)        778.     0.903     0.913
  21467.4    0.44447    0.98(4)        783.     0.903     0.912
  21473.9    0.44460    0.918(34)      846.     0.9027    0.9129
  21480.3    0.44474    0.917(35)      837.     0.9027    0.9154
  21486.8    0.44487    0.878(33)      915.     0.9027    0.9220
  21493.2    0.44500    0.912(34)      856.     0.9026    0.9372
  21499.6    0.44514    0.96(4)        769.     0.903     0.968
  21506.1    0.44527    0.98(4)        802.     0.903     1.015
  21512.5    0.44540    1.09(4)        720.     0.903     1.065
  21519.0    0.44554    1.17(4)        656.     0.903     1.097
  21525.5    0.44567    1.15(4)        667.     0.903     1.130
  21531.9    0.44581    1.26(4)        574.     0.903     1.195
  21538.4    0.44594    1.28(4)        589.     0.902     1.258
  21544.8    0.44607    1.21(4)        620.     0.902     1.235
  21551.3    0.44621    1.12(4)        690.     0.902     1.131
  21557.8    0.44634    1.03(4)        713.     0.902     1.034
  21564.2    0.44648    0.97(4)        747.     0.902     0.974
  21570.7    0.44661    1.00(4)        716.     0.902     0.945
  21577.2    0.44674    0.99(4)        732.     0.902     0.932
  21583.6    0.44688    0.95(4)        805.     0.902     0.930
  21590.1    0.44701    0.96(4)        808.     0.902     0.939
  21596.6    0.44715    1.01(4)        740.     0.902     0.966
  21603.1    0.44728    1.12(4)        672.     0.902     1.024
  21609.6    0.44741    1.22(4)        616.     0.902     1.108
  21616.0    0.44755    1.24(4)        615.     0.902     1.178
  21622.5    0.44768    1.15(4)        691.     0.902     1.166
  21629.0    0.44782    1.10(4)        683.     0.902     1.084
  21635.5    0.44795    1.03(4)        721.     0.902     1.006
  21642.0    0.44809    0.95(4)        799.     0.902     0.959
  21648.5    0.44822    0.97(4)        769.     0.902     0.934
  21655.0    0.44835    0.97(4)        772.     0.902     0.922
  21661.5    0.44849    0.98(4)        751.     0.902     0.916
  21668.0    0.44862    0.929(34)      850.     0.9021    0.9132
  21674.5    0.44876    0.932(35)      834.     0.9021    0.9117
  21681.0    0.44889    0.882(33)      892.     0.9020    0.9111
  21687.5    0.44903    0.912(34)      851.     0.9020    0.9112
  21694.0    0.44916    0.862(33)      901.     0.9020    0.9119
  21700.5    0.44930    0.96(4)        754.     0.902     0.914
  21707.0    0.44943    0.926(35)      839.     0.9019    0.9175
  21713.5    0.44957    0.945(35)      819.     0.9019    0.9260
  21720.0    0.44970    0.931(34)      859.     0.9019    0.9467
  21726.5    0.44984    1.04(4)        730.     0.902     0.996
  21733.1    0.44997    1.20(4)        635.     0.902     1.096
  21739.6    0.45011    1.39(4)        562.     0.902     1.250
  21746.1    0.45024    1.48(4)        507.     0.902     1.393
  21752.6    0.45038    1.43(4)        530.     0.902     1.400
  21759.2    0.45051    1.23(4)        595.     0.902     1.261
  21765.7    0.45065    1.03(4)        742.     0.902     1.110
  21772.2    0.45078    0.99(4)        761.     0.902     1.013
  21778.7    0.45092    0.97(4)        787.     0.902     0.962
  21785.3    0.45105    0.884(33)      910.     0.9017    0.9372
  21791.8    0.45119    0.938(34)      862.     0.9016    0.9255
  21798.3    0.45132    0.95(4)        748.     0.902     0.921
  21804.9    0.45146    0.869(34)      854.     0.9016    0.9225
  21811.4    0.45160    0.96(4)        767.     0.902     0.932
  21818.0    0.45173    1.04(4)        704.     0.902     0.949
  21824.5    0.45187    0.96(4)        801.     0.902     0.968
  21831.1    0.45200    0.96(4)        796.     0.901     0.973
  21837.6    0.45214    0.94(4)        800.     0.901     0.957
  21844.2    0.45227    0.898(34)      842.     0.9014    0.9365
  21850.7    0.45241    0.91(4)        796.     0.901     0.922
  21857.3    0.45254    0.864(33)      906.     0.9014    0.9144
  21863.8    0.45268    0.883(33)      936.     0.9014    0.9106
  21870.4    0.45282    0.96(4)        800.     0.901     0.909
  21877.0    0.45295    0.935(35)      815.     0.9013    0.9089
  21883.5    0.45309    0.891(34)      847.     0.9013    0.9093
  21890.1    0.45322    0.912(35)      831.     0.9013    0.9106
  21896.6    0.45336    0.919(34)      849.     0.9012    0.9139
  21903.2    0.45350    0.92(4)        811.     0.901     0.922
  21909.8    0.45363    0.95(4)        781.     0.901     0.941
  21916.4    0.45377    0.99(4)        749.     0.901     0.985
  21922.9    0.45390    1.15(4)        622.     0.901     1.067
  21929.5    0.45404    1.24(4)        608.     0.901     1.177
  21936.1    0.45418    1.33(4)        560.     0.901     1.250
  21942.7    0.45431    1.17(4)        624.     0.901     1.212
  21949.3    0.45445    1.06(4)        707.     0.901     1.106
  21955.8    0.45459    0.97(4)        792.     0.901     1.016
  21962.4    0.45472    0.962(35)      815.     0.9010    0.9641
  21969.0    0.45486    0.95(4)        782.     0.901     0.937
  21975.6    0.45500    0.98(4)        793.     0.901     0.923
  21982.2    0.45513    0.92(4)        810.     0.901     0.915
  21988.8    0.45527    0.880(34)      875.     0.9009    0.9111
  21995.4    0.45541    0.885(34)      864.     0.9009    0.9087
  22002.0    0.45554    0.888(34)      873.     0.9008    0.9073
  22008.6    0.45568    0.867(33)      917.     0.9008    0.9064
  22015.2    0.45582    0.891(34)      870.     0.9008    0.9058
  22021.8    0.45595    0.908(34)      868.     0.9008    0.9054
  22028.4    0.45609    0.916(33)      900.     0.9007    0.9052
  22035.0    0.45623    0.875(34)      854.     0.9007    0.9052
  22041.6    0.45636    0.95(4)        764.     0.901     0.905
  22048.2    0.45650    0.874(33)      908.     0.9006    0.9050
  22054.8    0.45664    0.886(34)      863.     0.9006    0.9050
  22061.5    0.45677    0.855(33)      906.     0.9006    0.9050
  22068.1    0.45691    0.903(35)      836.     0.9006    0.9051
  22074.7    0.45705    0.888(34)      872.     0.9005    0.9054
  22081.3    0.45719    0.870(33)      926.     0.9005    0.9057
  22088.0    0.45732    0.872(33)      893.     0.9005    0.9062
  22094.6    0.45746    0.883(33)      898.     0.9005    0.9067
  22101.2    0.45760    0.875(33)      923.     0.9004    0.9075
  22107.8    0.45773    0.925(35)      820.     0.9004    0.9086
  22114.5    0.45787    0.953(35)      832.     0.9004    0.9100
  22121.1    0.45801    0.913(35)      816.     0.9003    0.9120
  22127.7    0.45815    0.923(35)      824.     0.9003    0.9153
  22134.4    0.45828    0.920(34)      850.     0.9003    0.9212
  22141.0    0.45842    0.899(34)      890.     0.9003    0.9324
  22147.7    0.45856    0.96(4)        791.     0.900     0.954
  22154.3    0.45870    0.99(4)        805.     0.900     0.995
  22161.0    0.45883    1.15(4)        668.     0.900     1.080
  22167.6    0.45897    1.36(4)        588.     0.900     1.256
  22174.3    0.45911    1.72(5)        459.     0.900     1.549
  22180.9    0.45925    2.23(6)        315.4    0.900     1.861
  22187.6    0.45939    2.03(5)        374.     0.900     1.945
  22194.2    0.45952    1.59(5)        486.     0.900     1.700
  22200.9    0.45966    1.28(4)        619.     0.900     1.383
  22207.5    0.45980    1.10(4)        685.     0.900     1.162
  22214.2    0.45994    1.03(4)        752.     0.900     1.043
  22220.9    0.46007    0.959(35)      818.     0.8999    0.9833
  22227.5    0.46021    0.98(4)        766.     0.900     0.955
  22234.2    0.46035    0.95(4)        782.     0.900     0.943
  22240.9    0.46049    0.911(34)      876.     0.8998    0.9469
  22247.5    0.46063    0.970(35)      835.     0.8998    0.9714
  22254.2    0.46077    1.025(35)      816.     0.8998    1.0285
  22260.9    0.46090    1.23(4)        631.     0.900     1.115
  22267.6    0.46104    1.35(4)        539.     0.900     1.192
  22274.2    0.46118    1.17(4)        681.     0.900     1.184
  22280.9    0.46132    1.07(4)        753.     0.900     1.101
  22287.6    0.46146    0.953(34)      855.     0.8996    1.0181
  22294.3    0.46160    0.935(35)      837.     0.8996    0.9652
  22301.0    0.46173    0.920(34)      859.     0.8996    0.9371
  22307.7    0.46187    0.886(33)      917.     0.8995    0.9228
  22314.4    0.46201    0.891(34)      845.     0.8995    0.9154
  22321.1    0.46215    0.906(34)      860.     0.8995    0.9114
  22327.8    0.46229    0.895(33)      901.     0.8994    0.9093
  22334.5    0.46243    0.907(34)      879.     0.8994    0.9082
  22341.2    0.46257    0.896(35)      826.     0.8994    0.9080
  22347.9    0.46271    0.923(34)      887.     0.8993    0.9089
  22354.6    0.46284    0.896(34)      882.     0.8993    0.9119
  22361.3    0.46298    0.929(34)      857.     0.8993    0.9197
  22368.0    0.46312    0.94(4)        767.     0.899     0.936
  22374.7    0.46326    0.99(4)        772.     0.899     0.963
  22381.4    0.46340    1.02(4)        780.     0.899     0.990
  22388.1    0.46354    1.001(35)      813.     0.8992    1.0017
  22394.8    0.46368    1.01(4)        765.     0.899     1.003
  22401.6    0.46382    0.99(4)        797.     0.899     1.020
  22408.3    0.46396    1.14(4)        673.     0.899     1.049
  22415.0    0.46410    1.06(4)        711.     0.899     1.058
  22421.7    0.46423    1.01(4)        730.     0.899     1.024
  22428.4    0.46437    1.02(4)        734.     0.899     0.977
  22435.2    0.46451    0.97(4)        789.     0.899     0.943
  22441.9    0.46465    0.910(34)      859.     0.8989    0.9250
  22448.6    0.46479    0.97(4)        788.     0.899     0.916
  22455.4    0.46493    0.911(35)      834.     0.8989    0.9117
  22462.1    0.46507    0.914(35)      823.     0.8988    0.9110
  22468.8    0.46521    0.921(35)      821.     0.8988    0.9142
  22475.6    0.46535    0.939(35)      820.     0.8988    0.9248
  22482.3    0.46549    0.932(34)      853.     0.8987    0.9490
  22489.1    0.46563    1.04(4)        742.     0.899     0.991
  22495.8    0.46577    1.08(4)        724.     0.899     1.039
  22502.6    0.46591    1.03(4)        744.     0.899     1.056
  22509.3    0.46605    0.968(35)      834.     0.8986    1.0225
  22516.1    0.46619    0.96(4)        774.     0.899     0.975
  22522.8    0.46633    0.940(34)      844.     0.8985    0.9416
  22529.6    0.46647    0.94(4)        782.     0.898     0.923
  22536.3    0.46661    0.855(33)      942.     0.8985    0.9130
  22543.1    0.46675    0.905(34)      879.     0.8984    0.9080
  22549.9    0.46689    0.93(4)        780.     0.898     0.905
  22556.6    0.46703    0.881(34)      851.     0.8984    0.9041
  22563.4    0.46717    0.915(35)      825.     0.8983    0.9034
  22570.2    0.46731    0.96(4)        807.     0.898     0.903
  22576.9    0.46745    0.870(33)      915.     0.8983    0.9030
  22583.7    0.46759    0.885(34)      874.     0.8982    0.9034
  22590.5    0.46773    0.891(33)      897.     0.8982    0.9039
  22597.3    0.46787    0.860(32)      986.     0.8982    0.9049
  22604.0    0.46801    0.857(32)      949.     0.8981    0.9068
  22610.8    0.46815    0.915(34)      861.     0.8981    0.9108
  22617.6    0.46829    0.907(34)      868.     0.8981    0.9207
  22624.4    0.46843    0.923(33)      915.     0.8980    0.9446
  22631.2    0.46857    1.02(4)        767.     0.898     0.995
  22638.0    0.46871    1.08(4)        765.     0.898     1.077
  22644.8    0.46885    1.20(4)        655.     0.898     1.160
  22651.6    0.46900    1.25(4)        584.     0.898     1.177
  22658.4    0.46914    1.02(4)        808.     0.898     1.109
  22665.1    0.46928    1.02(4)        745.     0.898     1.026
  22671.9    0.46942    0.925(34)      853.     0.8978    0.9701
  22678.8    0.46956    0.932(35)      827.     0.8978    0.9397
  22685.6    0.46970    0.98(4)        778.     0.898     0.925
  22692.4    0.46984    0.918(34)      844.     0.8977    0.9187
  22699.2    0.46998    0.841(32)      958.     0.8977    0.9186
  22706.0    0.47012    0.878(34)      859.     0.8976    0.9262
  22712.8    0.47026    0.926(35)      829.     0.8976    0.9493
  22719.6    0.47040    1.08(4)        710.     0.898     1.003
  22726.4    0.47055    1.17(4)        647.     0.898     1.099
  22733.2    0.47069    1.34(4)        560.     0.897     1.211
  22740.1    0.47083    1.34(4)        583.     0.897     1.261
  22746.9    0.47097    1.17(4)        689.     0.897     1.193
  22753.7    0.47111    1.03(4)        802.     0.897     1.084
  22760.5    0.47125    0.98(4)        788.     0.897     1.002
  22767.4    0.47139    0.95(4)        811.     0.897     0.955
  22774.2    0.47153    0.893(33)      919.     0.8973    0.9310
  22781.0    0.47168    0.904(34)      873.     0.8972    0.9185
  22787.9    0.47182    0.904(34)      878.     0.8972    0.9119
  22794.7    0.47196    0.894(34)      860.     0.8972    0.9085
  22801.5    0.47210    0.916(34)      842.     0.8971    0.9066
  22808.4    0.47224    0.95(4)        803.     0.897     0.906
  22815.2    0.47238    0.898(34)      840.     0.8971    0.9055
  22822.1    0.47253    0.888(33)      903.     0.8970    0.9060
  22828.9    0.47267    0.890(33)      907.     0.8970    0.9076
  22835.8    0.47281    0.913(34)      885.     0.8970    0.9116
  22842.6    0.47295    0.912(34)      881.     0.8969    0.9204
  22849.5    0.47309    0.923(34)      848.     0.8969    0.9358
  22856.3    0.47324    0.958(35)      824.     0.8969    0.9575
  22863.2    0.47338    0.99(4)        800.     0.897     0.985
  22870.0    0.47352    0.951(34)      869.     0.8968    1.0327
  22876.9    0.47366    1.14(4)        706.     0.897     1.130
  22883.8    0.47380    1.43(4)        521.     0.897     1.270
  22890.6    0.47395    1.40(4)        573.     0.897     1.372
  22897.5    0.47409    1.24(4)        637.     0.897     1.326
  22904.3    0.47423    1.17(4)        656.     0.897     1.186
  22911.2    0.47437    1.03(4)        801.     0.897     1.063
  22918.1    0.47452    0.946(35)      815.     0.8965    0.9877
  22925.0    0.47466    0.889(33)      905.     0.8965    0.9477
  22931.8    0.47480    0.907(33)      896.     0.8965    0.9269
  22938.7    0.47494    0.903(34)      878.     0.8964    0.9159
  22945.6    0.47509    0.881(33)      930.     0.8964    0.9098
  22952.5    0.47523    0.885(33)      918.     0.8964    0.9062
  22959.4    0.47537    0.807(31)      1046.    0.8963    0.9041
  22966.3    0.47551    0.884(34)      890.     0.8963    0.9026
  22973.2    0.47566    0.887(33)      910.     0.8962    0.9017
  22980.0    0.47580    0.906(34)      864.     0.8962    0.9010
  22986.9    0.47594    0.905(35)      814.     0.8962    0.9003
  22993.8    0.47608    0.873(33)      934.     0.8961    0.9000
  23000.7    0.47623    0.832(32)      960.     0.8961    0.8997
  23007.6    0.47637    0.888(34)      888.     0.8961    0.8995
  23014.5    0.47651    0.790(31)      1057.    0.8960    0.8993
  23021.4    0.47666    0.869(33)      927.     0.8960    0.8994
  23028.4    0.47680    0.888(34)      856.     0.8959    0.8994
  23035.3    0.47694    0.857(32)      963.     0.8959    0.8994
  23042.2    0.47708    0.864(33)      900.     0.8959    0.8995
  23049.1    0.47723    0.904(34)      854.     0.8958    0.8997
  23056.0    0.47737    0.894(34)      884.     0.8958    0.9001
  23062.9    0.47751    0.814(30)      1087.    0.8958    0.9005
  23069.8    0.47766    0.905(35)      833.     0.8957    0.9011
  23076.8    0.47780    0.863(32)      949.     0.8957    0.9021
  23083.7    0.47794    0.865(32)      966.     0.8956    0.9041
  23090.6    0.47809    0.894(32)      950.     0.8956    0.9079
  23097.5    0.47823    0.914(34)      848.     0.8956    0.9149
  23104.5    0.47838    0.884(32)      962.     0.8955    0.9265
  23111.4    0.47852    0.944(35)      840.     0.8955    0.9459
  23118.3    0.47866    0.973(34)      869.     0.8955    0.9850
  23125.3    0.47881    1.11(4)        788.     0.895     1.068
  23132.2    0.47895    1.22(4)        650.     0.895     1.200
  23139.1    0.47909    1.41(4)        544.     0.895     1.327
  23146.1    0.47924    1.37(4)        565.     0.895     1.337
  23153.0    0.47938    1.13(4)        703.     0.895     1.221
  23160.0    0.47952    1.01(4)        764.     0.895     1.092
  23166.9    0.47967    0.958(33)      896.     0.8952    1.0049
  23173.9    0.47981    0.957(34)      845.     0.8951    0.9570
  23180.8    0.47996    0.889(34)      876.     0.8951    0.9321
  23187.8    0.48010    0.862(32)      952.     0.8951    0.9194
  23194.7    0.48024    0.941(35)      827.     0.8950    0.9134
  23201.7    0.48039    0.903(33)      893.     0.8950    0.9119
  23208.6    0.48053    0.883(34)      877.     0.8950    0.9161
  23215.6    0.48068    0.902(33)      909.     0.8949    0.9303
  23222.6    0.48082    0.933(34)      869.     0.8949    0.9613
  23229.5    0.48097    1.05(4)        744.     0.895     1.007
  23236.5    0.48111    1.07(4)        720.     0.895     1.046
  23243.5    0.48125    1.002(35)      817.     0.8948    1.0407
  23250.5    0.48140    0.925(34)      871.     0.8947    0.9987
  23257.4    0.48154    0.97(4)        809.     0.895     0.957
  23264.4    0.48169    0.921(34)      884.     0.8946    0.9306
  23271.4    0.48183    0.869(32)      955.     0.8946    0.9161
  23278.4    0.48198    0.861(32)      956.     0.8946    0.9086
  23285.3    0.48212    0.900(34)      885.     0.8945    0.9047
  23292.3    0.48227    0.827(31)      1028.    0.8945    0.9027
  23299.3    0.48241    0.872(34)      861.     0.8944    0.9017
  23306.3    0.48256    0.871(33)      902.     0.8944    0.9015
  23313.3    0.48270    0.839(32)      973.     0.8944    0.9018
  23320.3    0.48285    0.948(35)      835.     0.8943    0.9032
  23327.3    0.48299    0.868(33)      903.     0.8943    0.9057
  23334.3    0.48314    0.899(34)      842.     0.8942    0.9118
  23341.3    0.48328    0.943(33)      902.     0.8942    0.9266
  23348.3    0.48343    0.924(34)      868.     0.8942    0.9606
  23355.3    0.48357    1.07(4)        733.     0.894     1.023
  23362.3    0.48372    1.11(4)        746.     0.894     1.101
  23369.3    0.48386    1.14(4)        706.     0.894     1.150
  23376.3    0.48401    1.08(4)        744.     0.894     1.133
  23383.3    0.48415    1.07(4)        743.     0.894     1.103
  23390.4    0.48430    1.12(4)        729.     0.894     1.114
  23397.4    0.48444    1.22(4)        655.     0.894     1.152
  23404.4    0.48459    1.21(4)        649.     0.894     1.152
  23411.4    0.48473    0.992(34)      849.     0.8938    1.0893
  23418.4    0.48488    0.948(34)      858.     0.8938    1.0158
  23425.5    0.48502    0.896(33)      931.     0.8937    0.9646
  23432.5    0.48517    0.914(33)      903.     0.8937    0.9356
  23439.5    0.48531    0.847(32)      971.     0.8936    0.9204
  23446.6    0.48546    0.930(34)      864.     0.8936    0.9128
  23453.6    0.48561    0.879(34)      886.     0.8936    0.9095
  23460.6    0.48575    0.94(4)        750.     0.894     0.910
  23467.7    0.48590    0.884(32)      958.     0.8935    0.9154
  23474.7    0.48604    0.928(33)      914.     0.8934    0.9322
  23481.7    0.48619    0.972(34)      888.     0.8934    0.9713
  23488.8    0.48633    1.06(4)        770.     0.893     1.040
  23495.8    0.48648    1.14(4)        678.     0.893     1.119
  23502.9    0.48663    1.18(4)        655.     0.893     1.151
  23509.9    0.48677    1.10(4)        763.     0.893     1.101
  23517.0    0.48692    0.955(34)      879.     0.8932    1.0261
  23524.0    0.48706    0.957(34)      863.     0.8932    0.9697
  23531.1    0.48721    0.912(33)      926.     0.8931    0.9369
  23538.2    0.48736    0.907(33)      907.     0.8931    0.9194
  23545.2    0.48750    0.889(34)      866.     0.8930    0.9101
  23552.3    0.48765    0.888(33)      907.     0.8930    0.9051
  23559.3    0.48780    0.860(33)      940.     0.8929    0.9024
  23566.4    0.48794    0.844(31)      1012.    0.8929    0.9009
  23573.5    0.48809    0.907(34)      881.     0.8929    0.9001
  23580.6    0.48824    0.855(32)      948.     0.8928    0.8998
  23587.6    0.48838    0.878(33)      922.     0.8928    0.8998
  23594.7    0.48853    0.866(34)      889.     0.8927    0.9004
  23601.8    0.48868    0.883(33)      903.     0.8927    0.9012
  23608.9    0.48882    0.868(33)      934.     0.8927    0.9024
  23615.9    0.48897    0.870(33)      939.     0.8926    0.9045
  23623.0    0.48912    0.851(32)      965.     0.8926    0.9085
  23630.1    0.48926    0.911(33)      905.     0.8925    0.9170
  23637.2    0.48941    0.978(35)      825.     0.8925    0.9376
  23644.3    0.48956    0.974(34)      871.     0.8924    0.9884
  23651.4    0.48970    1.08(4)        777.     0.892     1.099
  23658.5    0.48985    1.36(4)        612.     0.892     1.282
  23665.6    0.49000    1.72(5)        468.     0.892     1.474
  23672.7    0.49014    1.57(4)        499.     0.892     1.522
  23679.8    0.49029    1.24(4)        660.     0.892     1.378
  23686.9    0.49044    1.11(4)        758.     0.892     1.195
  23694.0    0.49058    0.985(34)      845.     0.8922    1.0643
  23701.1    0.49073    0.878(31)      1022.    0.8921    0.9895
  23708.2    0.49088    0.899(33)      909.     0.8921    0.9495
  23715.3    0.49103    0.856(33)      926.     0.8920    0.9284
  23722.4    0.49117    0.887(32)      968.     0.8920    0.9173
  23729.6    0.49132    0.937(34)      841.     0.8919    0.9121
  23736.7    0.49147    0.912(34)      855.     0.8919    0.9116
  23743.8    0.49162    0.914(34)      855.     0.8919    0.9181
  23750.9    0.49176    0.919(34)      880.     0.8918    0.9377
  23758.0    0.49191    0.973(33)      895.     0.8918    0.9774
  23765.2    0.49206    1.09(4)        738.     0.892     1.031
  23772.3    0.49221    1.07(4)        743.     0.892     1.068
  23779.4    0.49235    1.04(4)        782.     0.892     1.050
  23786.6    0.49250    0.930(34)      880.     0.8916    1.0000
  23793.7    0.49265    0.901(33)      926.     0.8916    0.9564
  23800.8    0.49280    0.909(33)      945.     0.8915    0.9293
  23808.0    0.49295    0.869(33)      929.     0.8915    0.9144
  23815.1    0.49309    0.843(32)      956.     0.8914    0.9064
  23822.3    0.49324    0.879(33)      894.     0.8914    0.9021
  23829.4    0.49339    0.870(33)      942.     0.8913    0.8997
  23836.6    0.49354    0.930(34)      863.     0.8913    0.8983
  23843.7    0.49369    0.867(32)      969.     0.8913    0.8976
  23850.9    0.49383    0.915(34)      879.     0.8912    0.8973
  23858.0    0.49398    0.906(34)      868.     0.8912    0.8973
  23865.2    0.49413    0.859(32)      993.     0.8911    0.8975
  23872.3    0.49428    0.857(32)      989.     0.8911    0.8980
  23879.5    0.49443    0.868(33)      911.     0.8910    0.8988
  23886.7    0.49458    0.832(31)      1030.    0.8910    0.9003
  23893.8    0.49472    0.878(32)      966.     0.8909    0.9026
  23901.0    0.49487    0.891(32)      964.     0.8909    0.9068
  23908.2    0.49502    0.927(34)      881.     0.8909    0.9161
  23915.3    0.49517    0.956(34)      865.     0.8908    0.9386
  23922.5    0.49532    1.024(34)      845.     0.8908    0.9943
  23929.7    0.49547    1.061(35)      837.     0.8907    1.1133
  23936.9    0.49562    1.35(4)        602.     0.891     1.301
  23944.1    0.49576    1.60(5)        487.     0.891     1.485
  23951.2    0.49591    1.49(4)        545.     0.891     1.507
  23958.4    0.49606    1.24(4)        661.     0.891     1.353
  23965.6    0.49621    1.09(4)        805.     0.891     1.175
  23972.8    0.49636    0.925(33)      922.     0.8905    1.0523
  23980.0    0.49651    0.912(33)      901.     0.8904    0.9822
  23987.2    0.49666    0.900(32)      948.     0.8904    0.9443
  23994.4    0.49681    0.870(32)      961.     0.8903    0.9238
  24001.6    0.49696    0.873(32)      996.     0.8903    0.9125
  24008.8    0.49710    0.855(31)      1020.    0.8902    0.9058
  24016.0    0.49725    0.805(30)      1104.    0.8902    0.9023
  24023.2    0.49740    0.863(32)      997.     0.8902    0.9011
  24030.4    0.49755    0.853(32)      968.     0.8901    0.9025
  24037.6    0.49770    0.863(32)     1000.     0.8901    0.9076
  24044.8    0.49785    0.892(33)      936.     0.8900    0.9160
  24052.0    0.49800    0.869(32)      981.     0.8900    0.9233
  24059.2    0.49815    0.876(33)      923.     0.8899    0.9220
  24066.5    0.49830    0.949(35)      821.     0.8899    0.9136
  24073.7    0.49845    0.948(34)      850.     0.8898    0.9053
  24080.9    0.49860    0.905(33)      919.     0.8898    0.8998
  24088.1    0.49875    0.833(31)      1035.    0.8898    0.8967
  24095.4    0.49890    0.830(32)      989.     0.8897    0.8949
  24102.6    0.49905    0.816(30)      1078.    0.8897    0.8940
  24109.8    0.49920    0.850(31)      1011.    0.8896    0.8933
  24117.1    0.49935    0.867(32)      961.     0.8896    0.8931
  24124.3    0.49950    0.851(32)      973.     0.8895    0.8929
  24131.5    0.49965    0.885(33)      895.     0.8895    0.8929
  24138.8    0.49980    0.946(35)      840.     0.8894    0.8930
  24146.0    0.49995    0.869(33)      946.     0.8894    0.8935
  24153.2    0.50010    0.838(30)      1090.    0.8893    0.8938
  24160.5    0.50025    0.872(31)      1015.    0.8893    0.8944
  24167.7    0.50040    0.889(32)      997.     0.8893    0.8953
  24175.0    0.50055    0.851(32)      977.     0.8892    0.8970
  24182.2    0.50070    0.861(32)      982.     0.8892    0.9003
  24189.5    0.50085    0.889(32)      951.     0.8891    0.9054
  24196.8    0.50100    0.906(33)      924.     0.8891    0.9140
  24204.0    0.50115    0.888(32)      953.     0.8890    0.9310
  24211.3    0.50130    0.971(34)      876.     0.8890    0.9711
  24218.5    0.50145    1.040(35)      817.     0.8889    1.0550
  24225.8    0.50160    1.25(4)        682.     0.889     1.180
  24233.1    0.50175    1.36(4)        619.     0.889     1.286
  24240.3    0.50190    1.20(4)        729.     0.889     1.274
  24247.6    0.50205    1.08(4)        802.     0.889     1.166
  24254.9    0.50220    0.997(34)      872.     0.8887    1.0573
  24262.2    0.50235    0.943(34)      868.     0.8887    0.9858
  24269.4    0.50250    0.882(31)      1020.    0.8886    0.9455
  24276.7    0.50265    0.870(31)      1015.    0.8886    0.9237
  24284.0    0.50280    0.885(32)      1001.    0.8885    0.9117
  24291.3    0.50296    0.869(32)      988.     0.8885    0.9057
  24298.6    0.50311    0.861(32)      996.     0.8884    0.9032
  24305.9    0.50326    0.862(33)      937.     0.8884    0.9038
  24313.2    0.50341    0.874(32)      979.     0.8883    0.9095
  24320.5    0.50356    0.930(33)      927.     0.8883    0.9263
  24327.8    0.50371    0.979(33)      897.     0.8882    0.9637
  24335.0    0.50386    1.009(34)      853.     0.8882    1.0232
  24342.4    0.50401    1.12(4)        766.     0.888     1.081
  24349.7    0.50416    1.09(4)        771.     0.888     1.087
  24357.0    0.50432    0.977(33)      907.     0.8881    1.0385
  24364.3    0.50447    0.994(35)      835.     0.8880    0.9829
  24371.6    0.50462    0.935(33)      942.     0.8880    0.9443
  24378.9    0.50477    0.889(32)      987.     0.8879    0.9221
  24386.2    0.50492    0.906(32)      960.     0.8879    0.9101
  24393.5    0.50507    0.907(33)      915.     0.8878    0.9037
  24400.8    0.50522    0.930(33)      915.     0.8878    0.9003
  24408.2    0.50538    0.946(34)      878.     0.8877    0.8987
  24415.5    0.50553    0.901(32)      952.     0.8877    0.8981
  24422.8    0.50568    0.884(32)      961.     0.8876    0.8983
  24430.1    0.50583    0.874(32)      980.     0.8876    0.8991
  24437.5    0.50598    0.882(32)      981.     0.8876    0.9007
  24444.8    0.50613    0.894(32)      977.     0.8875    0.9037
  24452.1    0.50629    0.911(33)      919.     0.8875    0.9097
  24459.5    0.50644    0.913(32)      951.     0.8874    0.9234
  24466.8    0.50659    0.970(34)      852.     0.8874    0.9572
  24474.1    0.50674    1.07(4)        807.     0.887     1.036
  24481.5    0.50689    1.26(4)        656.     0.887     1.180
  24488.8    0.50705    1.53(4)        545.     0.887     1.363
  24496.2    0.50720    1.56(4)        547.     0.887     1.473
  24503.5    0.50735    1.39(4)        589.     0.887     1.420
  24510.9    0.50750    1.22(4)        710.     0.887     1.326
  24518.2    0.50766    1.36(4)        638.     0.887     1.321
  24525.6    0.50781    1.54(4)        538.     0.887     1.409
  24532.9    0.50796    1.51(4)        559.     0.887     1.479
  24540.3    0.50811    1.36(4)        620.     0.887     1.403
  24547.7    0.50826    1.21(4)        699.     0.887     1.240
  24555.0    0.50842    1.07(4)        810.     0.887     1.101
  24562.4    0.50857    1.02(4)        778.     0.887     1.013
  24569.8    0.50872    0.959(33)      900.     0.8867    0.9628
  24577.1    0.50888    0.974(34)      890.     0.8867    0.9355
  24584.5    0.50903    0.959(33)      908.     0.8866    0.9206
  24591.9    0.50918    0.896(33)      925.     0.8866    0.9127
  24599.3    0.50933    0.912(32)      964.     0.8865    0.9095
  24606.6    0.50949    0.960(33)      902.     0.8865    0.9107
  24614.0    0.50964    0.929(33)      918.     0.8864    0.9202
  24621.4    0.50979    0.967(34)      855.     0.8864    0.9471
  24628.8    0.50995    1.035(34)      864.     0.8863    1.0092
  24636.2    0.51010    1.18(4)        720.     0.886     1.115
  24643.6    0.51025    1.36(4)        593.     0.886     1.228
  24651.0    0.51040    1.34(4)        603.     0.886     1.260
  24658.4    0.51056    1.13(4)        771.     0.886     1.181
  24665.8    0.51071    1.006(34)      877.     0.8861    1.0757
  24673.2    0.51086    0.926(32)      960.     0.8860    0.9982
  24680.6    0.51102    1.003(35)      837.     0.8860    0.9520
  24688.0    0.51117    0.893(32)      984.     0.8859    0.9263
  24695.4    0.51132    0.928(33)      938.     0.8859    0.9121
  24702.8    0.51148    0.851(31)      1067.    0.8859    0.9040
  24710.2    0.51163    0.928(33)      931.     0.8858    0.8994
  24717.6    0.51178    0.890(32)      976.     0.8858    0.8967
  24725.0    0.51194    0.844(30)      1147.    0.8857    0.8951
  24732.4    0.51209    0.908(32)      957.     0.8857    0.8941
  24739.8    0.51225    0.911(33)      893.     0.8856    0.8936
  24747.3    0.51240    0.888(33)      940.     0.8856    0.8934
  24754.7    0.51255    0.898(33)      912.     0.8855    0.8934
  24762.1    0.51271    0.874(31)      1042.    0.8855    0.8937
  24769.6    0.51286    0.894(32)      975.     0.8854    0.8942
  24777.0    0.51301    0.860(31)      1068.    0.8854    0.8953
  24784.4    0.51317    0.871(31)      1024.    0.8853    0.8968
  24791.9    0.51332    0.880(31)      1010.    0.8853    0.8995
  24799.3    0.51348    0.897(33)      942.     0.8852    0.9051
  24806.7    0.51363    0.862(31)      1016.    0.8852    0.9181
  24814.2    0.51378    0.974(34)      843.     0.8851    0.9510
  24821.6    0.51394    1.025(34)      858.     0.8851    1.0278
  24829.1    0.51409    1.26(4)        694.     0.885     1.168
  24836.5    0.51425    1.44(4)        583.     0.885     1.341
  24844.0    0.51440    1.50(4)        581.     0.885     1.431
  24851.4    0.51456    1.33(4)        670.     0.885     1.349
  24858.9    0.51471    1.14(4)        788.     0.885     1.197
  24866.3    0.51486    1.043(34)      881.     0.8848    1.0729
  24873.8    0.51502    0.938(33)      913.     0.8847    0.9964
  24881.2    0.51517    0.888(32)      988.     0.8847    0.9540
  24888.7    0.51533    0.926(32)      959.     0.8846    0.9313
  24896.2    0.51548    0.919(34)      891.     0.8846    0.9196
  24903.6    0.51564    0.901(31)      1010.    0.8845    0.9147
  24911.1    0.51579    0.917(32)      952.     0.8845    0.9151
  24918.6    0.51595    0.942(33)      918.     0.8845    0.9224
  24926.1    0.51610    0.962(33)      932.     0.8844    0.9446
  24933.5    0.51626    1.057(34)      850.     0.8844    1.0044
  24941.0    0.51641    1.22(4)        731.     0.884     1.145
  24948.5    0.51657    1.50(4)        619.     0.884     1.399
  24956.0    0.51672    1.91(5)        452.     0.884     1.706
  24963.5    0.51688    1.96(5)        436.     0.884     1.852
  24971.0    0.51703    1.56(4)        564.     0.884     1.695
  24978.5    0.51719    1.30(4)        686.     0.884     1.422
  24986.0    0.51734    1.14(4)        781.     0.884     1.204
  24993.5    0.51750    0.999(34)      877.     0.8840    1.0704
  25000.9    0.51765    1.052(35)      826.     0.8839    0.9946
  25008.4    0.51781    0.948(32)      965.     0.8839    0.9522
  25016.0    0.51796    0.954(33)      924.     0.8838    0.9282
  25023.5    0.51812    0.883(31)      1051.    0.8838    0.9143
  25031.0    0.51827    0.938(33)      926.     0.8837    0.9062
  25038.5    0.51843    0.909(33)      925.     0.8837    0.9012
  25046.0    0.51859    0.908(32)      997.     0.8836    0.8982
  25053.5    0.51874    0.886(32)      982.     0.8836    0.8965
  25061.0    0.51890    0.935(33)      930.     0.8835    0.8957
  25068.5    0.51905    0.957(33)      916.     0.8835    0.8957
  25076.0    0.51921    0.909(32)      977.     0.8834    0.8970
  25083.6    0.51936    0.927(33)      932.     0.8834    0.9009
  25091.1    0.51952    0.933(33)      936.     0.8833    0.9118
  25098.6    0.51968    0.946(34)      890.     0.8833    0.9395
  25106.2    0.51983    1.017(34)      884.     0.8832    0.9981
  25113.7    0.51999    1.16(4)        770.     0.883     1.087
  25121.2    0.52014    1.25(4)        670.     0.883     1.166
  25128.8    0.52030    1.19(4)        711.     0.883     1.168
  25136.3    0.52046    1.10(4)        785.     0.883     1.108
  25143.8    0.52061    1.034(35)      820.     0.8830    1.0588
  25151.4    0.52077    1.12(4)        741.     0.883     1.054
  25158.9    0.52092    1.073(35)      818.     0.8829    1.0793
  25166.5    0.52108    1.13(4)        798.     0.883     1.085
  25174.0    0.52124    1.06(4)        799.     0.883     1.044
  25181.6    0.52139    0.966(33)      925.     0.8827    0.9895
  25189.1    0.52155    0.971(33)      917.     0.8827    0.9479
  25196.7    0.52171    0.922(32)      948.     0.8826    0.9223
  25204.2    0.52186    0.928(32)      948.     0.8826    0.9077
  25211.8    0.52202    0.864(31)      1028.    0.8825    0.8994
  25219.4    0.52218    0.906(32)      949.     0.8825    0.8945
  25226.9    0.52233    0.910(32)      986.     0.8824    0.8914
  25234.5    0.52249    0.867(32)      988.     0.8824    0.8901
  25242.1    0.52265    0.907(32)      972.     0.8823    0.8893
  25249.6    0.52280    0.877(30)      1096.    0.8823    0.8894
  25257.2    0.52296    0.915(32)      999.     0.8822    0.8911
  25264.8    0.52312    0.970(34)      851.     0.8822    0.8963
  25272.4    0.52327    0.926(32)      977.     0.8821    0.9070
  25280.0    0.52343    0.968(33)      912.     0.8821    0.9221
  25287.5    0.52359    0.867(31)      1058.    0.8820    0.9331
  25295.1    0.52375    0.894(31)      1072.    0.8820    0.9293
  25302.7    0.52390    0.897(31)      1010.    0.8819    0.9162
  25310.3    0.52406    0.899(32)      981.     0.8819    0.9041
  25317.9    0.52422    0.957(34)      869.     0.8818    0.8962
  25325.5    0.52437    0.925(33)      925.     0.8818    0.8917
  25333.1    0.52453    0.868(31)      1045.    0.8817    0.8891
  25340.7    0.52469    0.902(32)      985.     0.8817    0.8873
  25348.3    0.52485    0.929(33)      924.     0.8816    0.8866
  25355.9    0.52500    0.892(32)      998.     0.8816    0.8862
  25363.5    0.52516    0.944(33)      906.     0.8815    0.8861
  25371.1    0.52532    0.906(32)      977.     0.8815    0.8861
  25378.7    0.52548    0.873(31)      1042.    0.8814    0.8863
  25386.3    0.52563    0.901(32)      999.     0.8814    0.8866
  25394.0    0.52579    0.907(32)      999.     0.8813    0.8870
  25401.6    0.52595    0.902(31)      1040.    0.8813    0.8876
  25409.2    0.52611    0.875(31)      1048.    0.8812    0.8884
  25416.8    0.52627    0.893(31)      1010.    0.8812    0.8894
  25424.4    0.52642    0.925(33)      916.     0.8811    0.8908
  25432.1    0.52658    0.884(32)      992.     0.8811    0.8926
  25439.7    0.52674    0.916(32)      1007.    0.8810    0.8954
  25447.3    0.52690    0.954(33)      924.     0.8810    0.9001
  25455.0    0.52706    0.927(31)      1032.    0.8809    0.9098
  25462.6    0.52721    0.926(32)      990.     0.8809    0.9321
  25470.2    0.52737    1.019(33)      897.     0.8808    0.9890
  25477.9    0.52753    1.18(4)        784.     0.881     1.120
  25485.5    0.52769    1.47(4)        605.     0.881     1.354
  25493.2    0.52785    1.87(5)        449.     0.881     1.628
  25500.8    0.52801    1.95(5)        435.     0.881     1.745
  25508.5    0.52816    1.56(4)        580.     0.881     1.597
  25516.1    0.52832    1.36(4)        643.     0.881     1.357
  25523.8    0.52848    1.106(35)      828.     0.8805    1.1688
  25531.4    0.52864    1.014(33)      907.     0.8804    1.0520
  25539.1    0.52880    1.021(34)      880.     0.8804    0.9854
  25546.8    0.52896    0.975(33)      901.     0.8803    0.9479
  25554.4    0.52912    0.986(33)      906.     0.8803    0.9270
  25562.1    0.52927    0.927(32)      977.     0.8802    0.9157
  25569.8    0.52943    0.867(30)      1090.    0.8802    0.9105
  25577.4    0.52959    0.940(32)      986.     0.8801    0.9102
  25585.1    0.52975    0.950(32)      979.     0.8801    0.9169
  25592.8    0.52991    0.938(32)      962.     0.8800    0.9379
  25600.5    0.53007    1.069(34)      845.     0.8800    0.9951
  25608.1    0.53023    1.21(4)        763.     0.880     1.125
  25615.8    0.53039    1.57(4)        563.     0.880     1.342
  25623.5    0.53055    1.72(4)        505.     0.880     1.570
  25631.2    0.53071    1.70(4)        507.     0.880     1.626
  25638.9    0.53086    1.40(4)        664.     0.880     1.467
  25646.6    0.53102    1.18(4)        776.     0.880     1.262
  25654.3    0.53118    1.009(33)      916.     0.8796    1.1095
  25662.0    0.53134    1.039(35)      838.     0.8796    1.0169
  25669.7    0.53150    0.991(34)      888.     0.8795    0.9638
  25677.4    0.53166    0.953(32)      969.     0.8795    0.9334
  25685.1    0.53182    0.941(32)      959.     0.8794    0.9159
  25692.8    0.53198    0.933(32)      957.     0.8794    0.9057
  25700.5    0.53214    0.928(32)      984.     0.8793    0.8996
  25708.2    0.53230    0.912(32)     1000.     0.8793    0.8959
  25715.9    0.53246    0.911(31)      1021.    0.8792    0.8938
  25723.6    0.53262    0.939(32)      974.     0.8791    0.8926
  25731.3    0.53278    0.920(31)      1009.    0.8791    0.8922
  25739.1    0.53294    0.871(30)      1123.    0.8790    0.8924
  25746.8    0.53310    0.895(31)      1043.    0.8790    0.8934
  25754.5    0.53326    0.928(32)      986.     0.8789    0.8957
  25762.2    0.53342    0.916(31)      1033.    0.8789    0.9011
  25769.9    0.53358    0.943(32)      992.     0.8788    0.9144
  25777.7    0.53374    0.964(32)      982.     0.8788    0.9472
  25785.4    0.53390    1.084(34)      846.     0.8787    1.0145
  25793.2    0.53406    1.26(4)        691.     0.879     1.114
  25800.9    0.53422    1.36(4)        641.     0.879     1.200
  25808.6    0.53438    1.21(4)        730.     0.879     1.204
  25816.4    0.53454    1.23(4)        714.     0.879     1.161
  25824.1    0.53470    1.23(4)        732.     0.878     1.167
  25831.9    0.53486    1.36(4)        677.     0.878     1.274
  25839.6    0.53502    1.60(4)        576.     0.878     1.452
  25847.4    0.53518    1.74(4)        507.     0.878     1.561
  25855.1    0.53534    1.48(4)        618.     0.878     1.475
  25862.9    0.53550    1.24(4)        757.     0.878     1.292
  25870.6    0.53566    1.14(4)        790.     0.878     1.135
  25878.4    0.53583    1.090(35)      822.     0.8781    1.0341
  25886.2    0.53599    1.010(33)      916.     0.8781    0.9754
  25893.9    0.53615    1.008(33)      895.     0.8780    0.9421
  25901.7    0.53631    0.984(33)      932.     0.8780    0.9233
  25909.5    0.53647    0.922(32)      1004.    0.8779    0.9131
  25917.2    0.53663    0.923(32)      995.     0.8779    0.9082
  25925.0    0.53679    0.920(30)      1076.    0.8778    0.9074
  25932.8    0.53695    0.964(33)      937.     0.8778    0.9112
  25940.6    0.53711    1.007(33)      925.     0.8777    0.9241
  25948.4    0.53727    1.001(33)      937.     0.8777    0.9602
  25956.1    0.53744    1.148(35)      822.     0.8776    1.0532
  25963.9    0.53760    1.39(4)        668.     0.878     1.246
  25971.7    0.53776    1.80(4)        499.     0.878     1.530
  25979.5    0.53792    2.07(5)        421.     0.877     1.765
  25987.3    0.53808    1.79(4)        512.     0.877     1.735
  25995.1    0.53824    1.44(4)        657.     0.877     1.505
  26002.9    0.53840    1.22(4)        790.     0.877     1.274
  26010.7    0.53857    1.104(35)      820.     0.8772    1.1157
  26018.5    0.53873    1.046(33)      905.     0.8772    1.0215
  26026.3    0.53889    0.956(32)      963.     0.8771    0.9671
  26034.1    0.53905    0.937(31)      1021.    0.8771    0.9357
  26041.9    0.53921    0.941(32)      975.     0.8770    0.9172
  26049.7    0.53937    1.002(34)      879.     0.8770    0.9063
  26057.5    0.53954    0.975(33)      916.     0.8769    0.8997
  26065.4    0.53970    0.982(32)      964.     0.8769    0.8957
  26073.2    0.53986    0.939(31)      1013.    0.8768    0.8933
  26081.0    0.54002    0.924(32)      977.     0.8768    0.8919
  26088.8    0.54018    0.919(32)      966.     0.8767    0.8911
  26096.7    0.54035    0.939(32)      950.     0.8767    0.8910
  26104.5    0.54051    0.921(31)      1031.    0.8766    0.8912
  26112.3    0.54067    0.933(32)      1002.    0.8766    0.8919
  26120.2    0.54083    0.881(31)      1051.    0.8765    0.8931
  26128.0    0.54099    0.972(32)      967.     0.8765    0.8949
  26135.8    0.54116    0.973(32)      958.     0.8764    0.8975
  26143.7    0.54132    0.924(32)      1006.    0.8764    0.9015
  26151.5    0.54148    0.933(31)      1019.    0.8763    0.9076
  26159.4    0.54164    0.934(31)      1040.    0.8763    0.9186
  26167.2    0.54181    1.009(33)      922.     0.8762    0.9423
  26175.1    0.54197    1.098(34)      857.     0.8762    1.0016
  26182.9    0.54213    1.27(4)        786.     0.876     1.153
  26190.8    0.54229    1.63(4)        597.     0.876     1.482
  26198.6    0.54246    2.30(5)        405.     0.876     2.006
  26206.5    0.54262    2.95(6)        298.5    0.876     2.511
  26214.3    0.54278    2.61(5)        360.     0.876     2.566
  26222.2    0.54295    1.93(5)        492.     0.876     2.170
  26230.1    0.54311    1.50(4)        652.     0.876     1.712
  26237.9    0.54327    1.28(4)        758.     0.876     1.381
  26245.8    0.54343    1.112(34)      868.     0.8757    1.1802
  26253.7    0.54360    1.048(34)      875.     0.8756    1.0631
  26261.6    0.54376    0.996(32)      981.     0.8756    0.9952
  26269.4    0.54392    0.998(32)      947.     0.8755    0.9555
  26277.3    0.54409    0.943(31)      1062.    0.8755    0.9321
  26285.2    0.54425    0.974(32)      965.     0.8754    0.9185
  26293.1    0.54441    0.959(31)      1019.    0.8754    0.9110
  26301.0    0.54458    0.928(31)      1056.    0.8753    0.9084
  26308.9    0.54474    0.945(32)      989.     0.8753    0.9121
  26316.8    0.54490    0.987(32)      974.     0.8752    0.9291
  26324.7    0.54507    1.040(32)      949.     0.8752    0.9769
  26332.6    0.54523    1.138(34)      882.     0.8751    1.0776
  26340.5    0.54539    1.29(4)        741.     0.875     1.224
  26348.4    0.54556    1.43(4)        651.     0.875     1.341
  26356.3    0.54572    1.34(4)        665.     0.875     1.320
  26364.2    0.54589    1.140(35)      828.     0.8749    1.2002
  26372.1    0.54605    1.081(33)      902.     0.8748    1.0828
  26380.0    0.54621    1.013(32)      976.     0.8748    1.0025
  26387.9    0.54638    0.964(32)      1004.    0.8747    0.9542
  26395.8    0.54654    0.994(33)      891.     0.8747    0.9260
  26403.7    0.54671    0.866(30)      1122.    0.8746    0.9095
  26411.7    0.54687    0.914(31)      1012.    0.8746    0.8998
  26419.6    0.54703    0.905(30)      1094.    0.8745    0.8939
  26427.5    0.54720    0.942(32)      985.     0.8745    0.8904
  26435.4    0.54736    0.923(32)      1006.    0.8744    0.8884
  26443.4    0.54753    0.962(32)      994.     0.8744    0.8872
  26451.3    0.54769    0.895(31)      1016.    0.8743    0.8867
  26459.2    0.54785    0.866(30)      1134.    0.8743    0.8866
  26467.2    0.54802    0.933(32)      962.     0.8742    0.8869
  26475.1    0.54818    0.872(30)      1118.    0.8742    0.8877
  26483.1    0.54835    0.951(32)     1000.     0.8741    0.8890
  26491.0    0.54851    0.936(31)      1026.    0.8741    0.8912
  26498.9    0.54868    0.881(30)      1087.    0.8740    0.8955
  26506.9    0.54884    0.860(30)      1141.    0.8740    0.9049
  26514.8    0.54901    0.969(32)      970.     0.8739    0.9264
  26522.8    0.54917    0.974(31)      1018.    0.8738    0.9689
  26530.8    0.54934    1.093(34)      876.     0.8738    1.0306
  26538.7    0.54950    1.20(4)        768.     0.874     1.085
  26546.7    0.54967    1.130(34)      856.     0.8737    1.1015
  26554.6    0.54983    1.144(35)      825.     0.8736    1.1198
  26562.6    0.55000    1.30(4)        767.     0.874     1.235
  26570.6    0.55016    1.65(4)        612.     0.874     1.534
  26578.6    0.55033    2.23(5)        426.     0.873     2.000
  26586.5    0.55049    2.71(5)        333.0    0.873     2.387
  26594.5    0.55066    2.34(5)        403.     0.873     2.331
  26602.5    0.55082    1.78(4)        548.     0.873     1.946
  26610.5    0.55099    1.35(4)        750.     0.873     1.557
  26618.4    0.55115    1.125(33)      904.     0.8732    1.2885
  26626.4    0.55132    1.066(34)      889.     0.8732    1.1256
  26634.4    0.55148    1.043(34)      865.     0.8731    1.0299
  26642.4    0.55165    0.963(32)      1002.    0.8731    0.9735
  26650.4    0.55181    0.994(33)      898.     0.8730    0.9399
  26658.4    0.55198    0.967(32)      982.     0.8730    0.9197
  26666.4    0.55215    0.952(32)      984.     0.8729    0.9073
  26674.4    0.55231    0.927(31)      1050.    0.8728    0.8999
  26682.4    0.55248    0.917(31)      1014.    0.8728    0.8958
  26690.4    0.55264    0.967(32)      950.     0.8727    0.8947
  26698.4    0.55281    0.945(32)      999.     0.8727    0.8987
  26706.4    0.55297    0.967(32)      979.     0.8726    0.9138
  26714.4    0.55314    0.994(32)      1006.    0.8726    0.9504
  26722.4    0.55331    1.16(4)        808.     0.873     1.012
  26730.5    0.55347    1.23(4)        773.     0.872     1.075
  26738.5    0.55364    1.122(34)      853.     0.8724    1.0873
  26746.5    0.55380    1.029(32)      948.     0.8724    1.0422
  26754.5    0.55397    1.010(32)      968.     0.8723    0.9855
  26762.6    0.55414    0.973(32)      964.     0.8723    0.9433
  26770.6    0.55430    0.907(31)      1022.    0.8722    0.9169
  26778.6    0.55447    0.864(29)      1180.    0.8722    0.9012
  26786.6    0.55464    0.986(32)      948.     0.8721    0.8918
  26794.7    0.55480    0.886(30)      1143.    0.8721    0.8862
  26802.7    0.55497    0.910(30)      1108.    0.8720    0.8827
  26810.8    0.55514    0.897(29)      1149.    0.8719    0.8806
  26818.8    0.55530    0.880(30)      1132.    0.8719    0.8792
  26826.8    0.55547    0.884(29)      1176.    0.8718    0.8783
  26834.9    0.55564    0.867(30)      1115.    0.8718    0.8777
  26842.9    0.55580    0.850(30)      1143.    0.8717    0.8773
  26851.0    0.55597    0.948(32)      984.     0.8717    0.8771
  26859.1    0.55614    0.889(30)      1087.    0.8716    0.8770
  26867.1    0.55630    0.918(31)      1060.    0.8716    0.8771
  26875.2    0.55647    0.944(32)      976.     0.8715    0.8772
  26883.2    0.55664    0.887(31)      1025.    0.8715    0.8775
  26891.3    0.55680    0.866(29)      1150.    0.8714    0.8779
  26899.4    0.55697    0.839(29)      1186.    0.8714    0.8786
  26907.4    0.55714    0.873(30)      1128.    0.8713    0.8798
  26915.5    0.55730    0.919(31)      1055.    0.8713    0.8819
  26923.6    0.55747    0.908(30)      1076.    0.8712    0.8849
  26931.7    0.55764    0.918(31)      1063.    0.8712    0.8892
  26939.7    0.55781    0.909(30)      1133.    0.8711    0.8960
  26947.8    0.55797    0.919(31)      1035.    0.8710    0.9125
  26955.9    0.55814    1.000(32)      982.     0.8710    0.9566
  26964.0    0.55831    1.121(34)      866.     0.8709    1.0552
  26972.1    0.55848    1.30(4)        765.     0.871     1.213
  26980.2    0.55864    1.52(4)        632.     0.871     1.369
  26988.3    0.55881    1.45(4)        662.     0.871     1.389
  26996.4    0.55898    1.166(35)      838.     0.8707    1.2723
  27004.5    0.55915    1.063(32)      961.     0.8707    1.1353
  27012.6    0.55931    1.050(33)      925.     0.8706    1.0346
  27020.7    0.55948    0.972(31)      1009.    0.8706    0.9721
  27028.8    0.55965    0.966(32)      1003.    0.8705    0.9351
  27036.9    0.55982    0.898(31)      1058.    0.8705    0.9134
  27045.0    0.55999    0.868(30)      1115.    0.8704    0.9007
  27053.1    0.56015    0.918(31)      1054.    0.8704    0.8934
  27061.2    0.56032    0.930(32)      993.     0.8703    0.8895
  27069.3    0.56049    0.855(30)      1142.    0.8702    0.8879
  27077.5    0.56066    0.903(30)      1127.    0.8702    0.8884
  27085.6    0.56083    0.899(30)      1088.    0.8701    0.8915
  27093.7    0.56100    0.928(30)      1078.    0.8701    0.9005
  27101.8    0.56116    0.965(31)      1053.    0.8700    0.9253
  27110.0    0.56133    1.015(31)      1042.    0.8700    0.9897
  27118.1    0.56150    1.21(4)        803.     0.870     1.127
  27126.2    0.56167    1.49(4)        650.     0.870     1.333
  27134.4    0.56184    1.64(4)        594.     0.870     1.510
  27142.5    0.56201    1.56(4)        628.     0.870     1.500
  27150.7    0.56217    1.29(4)        765.     0.870     1.341
  27158.8    0.56234    1.112(33)      907.     0.8697    1.1755
  27167.0    0.56251    1.003(32)      1001.    0.8696    1.0583
  27175.1    0.56268    0.998(32)      978.     0.8696    0.9860
  27183.3    0.56285    0.947(31)      1010.    0.8695    0.9428
  27191.4    0.56302    0.887(30)      1112.    0.8694    0.9170
  27199.6    0.56319    0.897(31)      1073.    0.8694    0.9015
  27207.7    0.56336    0.872(30)      1138.    0.8693    0.8920
  27215.9    0.56353    0.892(29)      1157.    0.8693    0.8861
  27224.1    0.56369    0.848(29)      1228.    0.8692    0.8824
  27232.2    0.56386    0.923(31)      1020.    0.8692    0.8800
  27240.4    0.56403    0.892(30)      1128.    0.8691    0.8785
  27248.6    0.56420    0.851(29)      1226.    0.8691    0.8776
  27256.7    0.56437    0.921(31)      1027.    0.8690    0.8770
  27264.9    0.56454    0.884(30)      1114.    0.8690    0.8767
  27273.1    0.56471    0.845(29)      1210.    0.8689    0.8767
  27281.3    0.56488    0.843(28)      1234.    0.8689    0.8770
  27289.5    0.56505    0.868(30)      1136.    0.8688    0.8776
  27297.6    0.56522    0.890(30)      1081.    0.8688    0.8789
  27305.8    0.56539    0.907(31)      1046.    0.8687    0.8816
  27314.0    0.56556    0.880(29)      1215.    0.8686    0.8882
  27322.2    0.56573    0.894(30)      1120.    0.8686    0.9028
  27330.4    0.56590    0.907(30)      1112.    0.8685    0.9286
  27338.6    0.56607    0.978(32)      1007.    0.8685    0.9594
  27346.8    0.56624    1.050(33)      902.     0.8684    0.9766
  27355.0    0.56641    0.982(31)      1024.    0.8684    0.9750
  27363.2    0.56658    1.024(31)      1018.    0.8683    0.9854
  27371.4    0.56675    1.088(32)      952.     0.8683    1.0518
  27379.7    0.56692    1.262(34)      861.     0.8682    1.2136
  27387.9    0.56709    1.63(4)        611.     0.868     1.455
  27396.1    0.56726    1.74(4)        567.     0.868     1.640
  27404.3    0.56743    1.55(4)        636.     0.868     1.596
  27412.5    0.56760    1.250(35)      837.     0.8680    1.4007
  27420.7    0.56777    1.126(33)      924.     0.8680    1.2111
  27429.0    0.56794    1.069(33)      945.     0.8679    1.0801
  27437.2    0.56811    0.981(31)      1042.    0.8678    1.0008
  27445.4    0.56828    0.958(31)      1057.    0.8678    0.9525
  27453.7    0.56845    0.936(31)      1058.    0.8677    0.9235
  27461.9    0.56862    0.920(30)      1094.    0.8677    0.9059
  27470.1    0.56879    0.890(29)      1153.    0.8676    0.8953
  27478.4    0.56896    0.897(30)      1149.    0.8676    0.8888
  27486.6    0.56913    0.903(30)      1109.    0.8675    0.8849
  27494.9    0.56930    0.894(30)      1115.    0.8675    0.8828
  27503.1    0.56947    0.932(31)      1058.    0.8674    0.8822
  27511.4    0.56965    0.909(30)      1128.    0.8674    0.8836
  27519.6    0.56982    0.893(29)      1179.    0.8673    0.8892
  27527.9    0.56999    0.938(31)      1062.    0.8673    0.9065
  27536.1    0.57016    1.020(33)      933.     0.8672    0.9471
  27544.4    0.57033    1.078(32)      971.     0.8672    1.0162
  27552.7    0.57050    1.179(34)      865.     0.8671    1.0898
  27560.9    0.57067    1.108(33)      919.     0.8670    1.1093
  27569.2    0.57084    1.046(33)      935.     0.8670    1.0624
  27577.5    0.57101    0.960(30)      1123.    0.8669    1.0000
  27585.7    0.57119    0.981(32)      996.     0.8669    0.9520
  27594.0    0.57136    0.917(29)      1153.    0.8668    0.9214
  27602.3    0.57153    0.905(29)      1158.    0.8668    0.9030
  27610.6    0.57170    0.925(30)      1079.    0.8667    0.8919
  27618.9    0.57187    0.925(31)      1071.    0.8667    0.8853
  27627.1    0.57204    0.823(28)      1264.    0.8666    0.8814
  27635.4    0.57221    0.923(30)      1086.    0.8666    0.8791
  27643.7    0.57239    0.875(29)      1184.    0.8665    0.8778
  27652.0    0.57256    0.844(28)      1242.    0.8665    0.8771
  27660.3    0.57273    0.936(30)      1090.    0.8664    0.8769
  27668.6    0.57290    0.853(28)      1241.    0.8664    0.8770
  27676.9    0.57307    0.896(29)      1196.    0.8663    0.8774
  27685.2    0.57325    0.887(29)      1191.    0.8662    0.8780
  27693.5    0.57342    0.906(30)      1132.    0.8662    0.8788
  27701.8    0.57359    0.872(29)      1198.    0.8661    0.8799
  27710.1    0.57376    0.901(30)      1107.    0.8661    0.8813
  27718.5    0.57393    0.871(29)      1212.    0.8660    0.8831
  27726.8    0.57411    0.886(29)      1152.    0.8660    0.8854
  27735.1    0.57428    0.981(32)      1000.    0.8659    0.8883
  27743.4    0.57445    0.897(29)      1183.    0.8659    0.8921
  27751.7    0.57462    0.915(30)      1145.    0.8658    0.8972
  27760.1    0.57480    0.931(30)      1122.    0.8658    0.9042
  27768.4    0.57497    0.945(30)      1083.    0.8657    0.9148
  27776.7    0.57514    0.979(30)      1100.    0.8657    0.9331
  27785.0    0.57531    1.061(31)      1017.    0.8656    0.9718
  27793.4    0.57549    1.206(33)      898.     0.8655    1.0686
  27801.7    0.57566    1.44(4)        765.     0.865     1.322
  27810.1    0.57583    2.11(4)        518.     0.865     1.884
  27818.4    0.57600    3.33(6)        304.5    0.865     2.795
  27826.7    0.57618    4.29(7)        224.7    0.865     3.689
  27835.1    0.57635    3.92(6)        247.9    0.865     3.820
  27843.4    0.57652    2.83(5)        364.     0.865     3.177
  27851.8    0.57670    2.06(4)        509.     0.865     2.405
  27860.2    0.57687    1.58(4)        652.     0.865     1.829
  27868.5    0.57704    1.33(4)        778.     0.865     1.463
  27876.9    0.57721    1.165(33)      910.     0.8650    1.2405
  27885.2    0.57739    1.130(33)      895.     0.8650    1.1057
  27893.6    0.57756    1.053(32)      1001.    0.8649    1.0233
  27902.0    0.57773    1.016(31)      1009.    0.8649    0.9724
  27910.3    0.57791    1.018(31)      1013.    0.8648    0.9405
  27918.7    0.57808    1.021(32)      997.     0.8647    0.9202
  27927.1    0.57825    0.996(31)      1040.    0.8647    0.9071
  27935.5    0.57843    0.984(31)      1058.    0.8646    0.8985
  27943.8    0.57860    0.929(30)      1126.    0.8646    0.8930
  27952.2    0.57878    0.924(30)      1128.    0.8645    0.8900
  27960.6    0.57895    0.889(29)      1203.    0.8645    0.8904
  27969.0    0.57912    0.905(29)      1204.    0.8644    0.8977
  27977.4    0.57930    0.945(30)      1117.    0.8644    0.9176
  27985.8    0.57947    0.970(31)      1049.    0.8643    0.9518
  27994.2    0.57964    1.056(32)      1005.    0.8643    0.9869
  28002.6    0.57982    1.012(31)      1046.    0.8642    0.9929
  28011.0    0.57999    0.949(30)      1107.    0.8642    0.9674
  28019.4    0.58017    0.914(29)      1207.    0.8641    0.9359
  28027.8    0.58034    0.957(31)      1060.    0.8640    0.9121
  28036.2    0.58051    0.857(28)      1269.    0.8640    0.8967
  28044.6    0.58069    0.890(28)      1292.    0.8639    0.8872
  28053.0    0.58086    0.890(29)      1205.    0.8639    0.8814
  28061.4    0.58104    0.852(28)      1241.    0.8638    0.8778
  28069.9    0.58121    0.880(29)      1163.    0.8638    0.8756
  28078.3    0.58139    0.916(30)      1112.    0.8637    0.8742
  28086.7    0.58156    0.918(30)      1143.    0.8637    0.8734
  28095.1    0.58174    0.893(29)      1170.    0.8636    0.8729
  28103.6    0.58191    0.904(29)      1157.    0.8636    0.8728
  28112.0    0.58208    0.888(29)      1159.    0.8635    0.8728
  28120.4    0.58226    0.903(29)      1163.    0.8635    0.8731
  28128.9    0.58243    0.882(29)      1192.    0.8634    0.8735
  28137.3    0.58261    0.852(29)      1228.    0.8634    0.8742
  28145.7    0.58278    0.879(28)      1251.    0.8633    0.8752
  28154.2    0.58296    0.889(29)      1168.    0.8632    0.8765
  28162.6    0.58313    0.937(31)      1059.    0.8632    0.8786
  28171.1    0.58331    0.891(29)      1198.    0.8631    0.8818
  28179.5    0.58348    0.920(29)      1212.    0.8631    0.8879
  28188.0    0.58366    0.892(29)      1188.    0.8630    0.9021
  28196.4    0.58383    0.936(29)      1155.    0.8630    0.9382
  28204.9    0.58401    1.018(30)      1077.    0.8629    1.0202
  28213.4    0.58418    1.207(34)      855.     0.8629    1.1604
  28221.8    0.58436    1.40(4)        751.     0.863     1.313
  28230.3    0.58453    1.39(4)        762.     0.863     1.365
  28238.8    0.58471    1.272(35)      818.     0.8627    1.2914
  28247.2    0.58489    1.222(33)      916.     0.8627    1.2076
  28255.7    0.58506    1.272(34)      871.     0.8626    1.2125
  28264.2    0.58524    1.351(34)      879.     0.8625    1.3786
  28272.7    0.58541    1.86(4)        576.     0.862     1.710
  28281.1    0.58559    2.23(5)        465.     0.862     2.048
  28289.6    0.58576    2.15(5)        481.     0.862     2.086
  28298.1    0.58594    1.64(4)        678.     0.862     1.819
  28306.6    0.58611    1.329(35)      815.     0.8623    1.5041
  28315.1    0.58629    1.130(31)      1008.    0.8622    1.2683
  28323.6    0.58647    1.102(32)      960.     0.8622    1.1180
  28332.1    0.58664    1.040(31)      1034.    0.8621    1.0250
  28340.6    0.58682    1.030(31)      1040.    0.8621    0.9680
  28349.1    0.58699    1.001(31)      1069.    0.8620    0.9327
  28357.6    0.58717    0.942(29)      1151.    0.8620    0.9106
  28366.1    0.58735    0.919(29)      1209.    0.8619    0.8966
  28374.6    0.58752    0.908(30)      1120.    0.8619    0.8875
  28383.1    0.58770    0.902(29)      1163.    0.8618    0.8815
  28391.6    0.58788    0.833(28)      1316.    0.8617    0.8774
  28400.2    0.58805    0.888(29)      1218.    0.8617    0.8746
  28408.7    0.58823    0.909(29)      1206.    0.8616    0.8726
  28417.2    0.58841    0.916(29)      1152.    0.8616    0.8711
  28425.7    0.58858    0.909(30)      1142.    0.8615    0.8699
  28434.3    0.58876    0.900(29)      1215.    0.8615    0.8690
  28442.8    0.58894    0.888(28)      1255.    0.8614    0.8684
  28451.3    0.58911    0.828(28)      1309.    0.8614    0.8678
  28459.8    0.58929    0.874(29)      1227.    0.8613    0.8674
  28468.4    0.58947    0.891(28)      1250.    0.8613    0.8670
  28476.9    0.58964    0.896(28)      1233.    0.8612    0.8667
  28485.5    0.58982    0.875(29)      1214.    0.8612    0.8665
  28494.0    0.59000    0.842(28)      1316.    0.8611    0.8663
  28502.6    0.59017    0.858(29)      1207.    0.8610    0.8662
  28511.1    0.59035    0.859(28)      1262.    0.8610    0.8663
  28519.7    0.59053    0.909(29)      1181.    0.8609    0.8663
  28528.2    0.59070    0.824(27)      1398.    0.8609    0.8663
  28536.8    0.59088    0.864(28)      1261.    0.8608    0.8663
  28545.3    0.59106    0.857(28)      1285.    0.8608    0.8664
  28553.9    0.59124    0.884(29)      1184.    0.8607    0.8665
  28562.5    0.59141    0.865(28)      1234.    0.8607    0.8667
  28571.0    0.59159    0.837(27)      1345.    0.8606    0.8670
  28579.6    0.59177    0.871(28)      1265.    0.8606    0.8672
  28588.2    0.59195    0.859(28)      1286.    0.8605    0.8676
  28596.8    0.59212    0.883(28)      1243.    0.8605    0.8681
  28605.3    0.59230    0.851(27)      1339.    0.8604    0.8686
  28613.9    0.59248    0.865(28)      1240.    0.8604    0.8693
  28622.5    0.59266    0.882(28)      1281.    0.8603    0.8702
  28631.1    0.59284    0.883(29)      1188.    0.8602    0.8712
  28639.7    0.59301    0.930(30)      1126.    0.8602    0.8726
  28648.3    0.59319    0.886(28)      1305.    0.8601    0.8742
  28656.9    0.59337    0.898(28)      1231.    0.8601    0.8770
  28665.5    0.59355    0.925(30)      1147.    0.8600    0.8821
  28674.1    0.59373    0.934(30)      1093.    0.8600    0.8924
  28682.7    0.59390    0.919(29)      1205.    0.8599    0.9118
  28691.3    0.59408    0.963(30)      1116.    0.8599    0.9396
  28699.9    0.59426    1.009(30)      1096.    0.8598    0.9651
  28708.5    0.59444    0.978(29)      1183.    0.8598    0.9755
  28717.1    0.59462    1.036(30)      1122.    0.8597    0.9892
  28725.7    0.59479    1.120(31)      1030.    0.8597    1.0516
  28734.3    0.59497    1.345(35)      837.     0.8596    1.2452
  28743.0    0.59515    1.82(4)        638.     0.860     1.674
  28751.6    0.59533    2.71(5)        392.     0.859     2.323
  28760.2    0.59551    3.16(5)        330.8    0.859     2.867
  28768.8    0.59569    2.80(5)        385.     0.859     2.826
  28777.5    0.59587    2.00(4)        571.     0.859     2.348
  28786.1    0.59605    1.64(4)        687.     0.859     1.847
  28794.7    0.59622    1.342(34)      845.     0.8592    1.4860
  28803.4    0.59640    1.224(34)      886.     0.8592    1.2560
  28812.0    0.59658    1.117(32)      1002.    0.8591    1.1136
  28820.7    0.59676    1.096(31)      1024.    0.8591    1.0257
  28829.3    0.59694    1.007(31)      1069.    0.8590    0.9712
  28838.0    0.59712    0.998(30)      1081.    0.8590    0.9370
  28846.6    0.59730    0.887(28)      1260.    0.8589    0.9155
  28855.3    0.59748    0.956(30)      1104.    0.8589    0.9019
  28863.9    0.59766    0.913(29)      1214.    0.8588    0.8934
  28872.6    0.59784    0.881(28)      1232.    0.8587    0.8884
  28881.2    0.59802    0.876(28)      1257.    0.8587    0.8860
  28889.9    0.59820    0.888(28)      1284.    0.8586    0.8861
  28898.6    0.59837    0.946(29)      1188.    0.8586    0.8904
  28907.2    0.59855    0.934(29)      1193.    0.8585    0.9049
  28915.9    0.59873    0.968(28)      1235.    0.8585    0.9469
  28924.6    0.59891    1.102(31)      1054.    0.8584    1.0484
  28933.3    0.59909    1.322(34)      857.     0.8584    1.2283
  28941.9    0.59927    1.53(4)        694.     0.858     1.431
  28950.6    0.59945    1.52(4)        721.     0.858     1.504
  28959.3    0.59963    1.288(33)      892.     0.8582    1.3946
  28968.0    0.59981    1.136(32)      993.     0.8582    1.2313
  28976.7    0.59999    1.095(32)      982.     0.8581    1.0994
  28985.4    0.60017    0.997(30)      1106.    0.8580    1.0121
  28994.1    0.60035    0.965(29)      1200.    0.8580    0.9574
  29002.8    0.60053    0.923(29)      1184.    0.8579    0.9234
  29011.5    0.60071    0.920(29)      1228.    0.8579    0.9021
  29020.2    0.60089    0.881(28)      1313.    0.8578    0.8901
  29028.9    0.60107    0.878(28)      1262.    0.8578    0.8816
  29037.6    0.60125    0.869(28)      1289.    0.8577    0.8761
  29046.3    0.60143    0.890(28)      1242.    0.8577    0.8725
  29055.0    0.60161    0.918(29)      1175.    0.8576    0.8701
  29063.7    0.60180    0.824(27)      1382.    0.8576    0.8685
  29072.5    0.60198    0.883(29)      1213.    0.8575    0.8674
  29081.2    0.60216    0.867(28)      1302.    0.8575    0.8666
  29089.9    0.60234    0.876(29)      1225.    0.8574    0.8661
  29098.6    0.60252    0.894(29)      1230.    0.8574    0.8658
  29107.4    0.60270    0.889(28)      1259.    0.8573    0.8657
  29116.1    0.60288    0.865(28)      1292.    0.8572    0.8657
  29124.8    0.60306    0.864(28)      1267.    0.8572    0.8659
  29133.6    0.60324    0.855(27)      1380.    0.8571    0.8663
  29142.3    0.60342    0.878(28)      1276.    0.8571    0.8671
  29151.0    0.60360    0.831(27)      1413.    0.8570    0.8686
  29159.8    0.60378    0.853(27)      1331.    0.8570    0.8720
  29168.5    0.60397    0.855(27)      1389.    0.8569    0.8810
  29177.3    0.60415    0.948(29)      1166.    0.8569    0.9016
  29186.0    0.60433    0.954(29)      1170.    0.8568    0.9368
  29194.8    0.60451    0.991(30)      1117.    0.8568    0.9776
  29203.6    0.60469    1.055(31)      1058.    0.8567    0.9934
  29212.3    0.60487    0.957(29)      1203.    0.8567    0.9757
  29221.1    0.60505    0.989(30)      1115.    0.8566    0.9521
  29229.8    0.60524    0.973(29)      1190.    0.8566    0.9471
  29238.6    0.60542    0.953(29)      1230.    0.8565    0.9816
  29247.4    0.60560    1.079(30)      1078.    0.8564    1.0716
  29256.2    0.60578    1.208(33)      925.     0.8564    1.1992
  29264.9    0.60596    1.332(35)      824.     0.8563    1.2798
  29273.7    0.60614    1.210(33)      927.     0.8563    1.2392
  29282.5    0.60633    1.097(31)      1038.    0.8562    1.1373
  29291.3    0.60651    0.995(29)      1185.    0.8562    1.0446
  29300.1    0.60669    0.915(27)      1330.    0.8561    0.9808
  29308.9    0.60687    0.991(30)      1103.    0.8561    0.9408
  29317.7    0.60705    0.931(28)      1276.    0.8560    0.9163
  29326.4    0.60724    0.935(29)      1214.    0.8560    0.9018
  29335.2    0.60742    0.922(29)      1228.    0.8559    0.8935
  29344.0    0.60760    0.857(27)      1385.    0.8559    0.8893
  29352.8    0.60778    0.880(27)      1353.    0.8558    0.8890
  29361.7    0.60797    0.908(28)      1276.    0.8558    0.8899
  29370.5    0.60815    0.887(27)      1342.    0.8557    0.8926
  29379.3    0.60833    0.868(27)      1396.    0.8556    0.8977
  29388.1    0.60851    0.927(28)      1251.    0.8556    0.9058
  29396.9    0.60870    0.927(28)      1306.    0.8555    0.9187
  29405.7    0.60888    0.993(29)      1184.    0.8555    0.9423
  29414.5    0.60906    1.043(30)      1125.    0.8554    0.9952
  29423.4    0.60924    1.246(32)      955.     0.8554    1.1349
  29432.2    0.60943    1.70(4)        700.     0.855     1.497
  29441.0    0.60961    2.51(5)        482.     0.855     2.252
  29449.9    0.60979    3.94(6)        286.4    0.855     3.344
  29458.7    0.60998    4.67(7)        234.1    0.855     4.184
  29467.5    0.61016    3.94(6)        287.8    0.855     4.035
  29476.4    0.61034    2.79(5)        427.     0.855     3.240
  29485.2    0.61052    2.09(4)        586.     0.855     2.444
  29494.1    0.61071    1.66(4)        719.     0.855     1.873
  29502.9    0.61089    1.453(35)      817.     0.8549    1.5061
  29511.8    0.61107    1.288(34)      880.     0.8548    1.2762
  29520.6    0.61126    1.178(32)      953.     0.8548    1.1320
  29529.5    0.61144    1.075(31)      1063.    0.8547    1.0411
  29538.3    0.61162    1.010(30)      1137.    0.8547    0.9832
  29547.2    0.61181    0.969(29)      1182.    0.8546    0.9461
  29556.1    0.61199    0.965(29)      1191.    0.8546    0.9218
  29564.9    0.61217    0.891(27)      1333.    0.8545    0.9061
  29573.8    0.61236    0.959(29)      1185.    0.8545    0.8953
  29582.7    0.61254    0.914(28)      1278.    0.8544    0.8879
  29591.5    0.61273    0.872(28)      1291.    0.8544    0.8828
  29600.4    0.61291    0.911(28)      1249.    0.8543    0.8791
  29609.3    0.61309    0.866(26)      1460.    0.8543    0.8765
  29618.2    0.61328    0.863(27)      1419.    0.8542    0.8747
  29627.1    0.61346    0.904(28)      1268.    0.8542    0.8734
  29636.0    0.61365    0.921(28)      1245.    0.8541    0.8725
  29644.8    0.61383    0.871(27)      1372.    0.8541    0.8721
  29653.7    0.61401    0.861(27)      1388.    0.8540    0.8720
  29662.6    0.61420    0.909(28)      1252.    0.8539    0.8722
  29671.5    0.61438    0.905(27)      1330.    0.8539    0.8728
  29680.4    0.61457    0.908(28)      1249.    0.8538    0.8739
  29689.3    0.61475    0.854(27)      1378.    0.8538    0.8752
  29698.2    0.61494    0.886(27)      1370.    0.8537    0.8773
  29707.2    0.61512    0.868(27)      1421.    0.8537    0.8803
  29716.1    0.61531    0.892(28)      1313.    0.8536    0.8846
  29725.0    0.61549    0.917(28)      1290.    0.8536    0.8909
  29733.9    0.61567    0.953(29)      1204.    0.8535    0.9011
  29742.8    0.61586    0.959(29)      1224.    0.8535    0.9209
  29751.7    0.61604    1.017(29)      1164.    0.8534    0.9688
  29760.7    0.61623    1.143(30)      1115.    0.8534    1.0982
  29769.6    0.61641    1.458(33)      899.     0.8533    1.4152
  29778.5    0.61660    2.18(4)        558.     0.853     2.002
  29787.5    0.61678    3.04(5)        367.     0.853     2.711
  29796.4    0.61697    3.23(5)        343.3    0.853     3.044
  29805.3    0.61715    2.52(5)        473.     0.853     2.740
  29814.3    0.61734    1.93(4)        608.     0.853     2.197
  29823.2    0.61752    1.50(4)        792.     0.853     1.734
  29832.2    0.61771    1.335(34)      888.     0.8529    1.4195
  29841.1    0.61790    1.184(31)      1035.    0.8529    1.2195
  29850.1    0.61808    1.127(31)      1033.    0.8528    1.0933
  29859.0    0.61827    1.069(30)      1115.    0.8528    1.0137
  29868.0    0.61845    1.014(30)      1143.    0.8527    0.9632
  29876.9    0.61864    0.941(28)      1261.    0.8527    0.9309
  29885.9    0.61882    0.913(27)      1331.    0.8526    0.9085
  29894.9    0.61901    0.920(28)      1312.    0.8526    0.8952
  29903.8    0.61919    0.912(28)      1290.    0.8525    0.8866
  29912.8    0.61938    0.909(28)      1289.    0.8525    0.8813
  29921.8    0.61957    0.881(27)      1345.    0.8524    0.8782
  29930.8    0.61975    0.852(26)      1452.    0.8524    0.8770
  29939.7    0.61994    0.876(27)      1395.    0.8523    0.8778
  29948.7    0.62012    0.893(28)      1302.    0.8522    0.8821
  29957.7    0.62031    0.904(28)      1293.    0.8522    0.8953
  29966.7    0.62050    0.947(28)      1248.    0.8521    0.9336
  29975.7    0.62068    1.046(29)      1190.    0.8521    1.0291
  29984.7    0.62087    1.264(32)      970.     0.8520    1.2063
  29993.7    0.62105    1.55(4)        756.     0.852     1.420
  30002.7    0.62124    1.56(4)        746.     0.852     1.519
  30011.7    0.62143    1.350(33)      892.     0.8519    1.4264
  30020.7    0.62161    1.178(31)      1026.    0.8518    1.2624
  30029.7    0.62180    1.066(30)      1112.    0.8518    1.1228
  30038.7    0.62199    0.950(28)      1305.    0.8517    1.0276
  30047.7    0.62217    0.920(28)      1300.    0.8517    0.9667
  30056.7    0.62236    0.929(28)      1285.    0.8516    0.9282
  30065.7    0.62255    0.874(26)      1429.    0.8516    0.9037
  30074.8    0.62273    0.899(27)      1324.    0.8515    0.8881
  30083.8    0.62292    0.917(28)      1319.    0.8515    0.8781
  30092.8    0.62311    0.898(28)      1300.    0.8514    0.8715
  30101.8    0.62329    0.853(27)      1419.    0.8513    0.8672
  30110.9    0.62348    0.857(26)      1433.    0.8513    0.8644
  30119.9    0.62367    0.854(26)      1480.    0.8512    0.8625
  30128.9    0.62386    0.886(27)      1341.    0.8512    0.8615
  30138.0    0.62404    0.843(26)      1463.    0.8511    0.8607
  30147.0    0.62423    0.864(27)      1379.    0.8511    0.8603
  30156.0    0.62442    0.850(26)      1432.    0.8510    0.8601
  30165.1    0.62460    0.870(27)      1369.    0.8510    0.8602
  30174.1    0.62479    0.859(27)      1415.    0.8509    0.8605
  30183.2    0.62498    0.803(26)      1512.    0.8509    0.8610
  30192.3    0.62517    0.783(25)      1572.    0.8508    0.8619
  30201.3    0.62535    0.868(27)      1358.    0.8508    0.8633
  30210.4    0.62554    0.886(27)      1399.    0.8507    0.8653
  30219.4    0.62573    0.913(27)      1344.    0.8507    0.8675
  30228.5    0.62592    0.919(27)      1334.    0.8506    0.8737
  30237.6    0.62611    0.880(27)      1388.    0.8506    0.8883
  30246.6    0.62629    0.943(28)      1259.    0.8505    0.9276
  30255.7    0.62648    1.032(29)      1203.    0.8504    1.0270
  30264.8    0.62667    1.165(30)      1125.    0.8504    1.2210
  30273.9    0.62686    1.55(4)        792.     0.850     1.475
  30283.0    0.62705    1.69(4)        673.     0.850     1.626
  30292.0    0.62723    1.501(35)      818.     0.8502    1.5486
  30301.1    0.62742    1.256(32)      999.     0.8502    1.3624
  30310.2    0.62761    1.122(30)      1079.    0.8501    1.1954
  30319.3    0.62780    1.016(28)      1248.    0.8501    1.0851
  30328.4    0.62799    0.974(28)      1300.    0.8500    1.0300
  30337.5    0.62818    1.008(29)      1213.    0.8500    1.0218
  30346.6    0.62836    1.014(29)      1204.    0.8499    1.0407
  30355.7    0.62855    1.053(30)      1144.    0.8499    1.0457
  30364.8    0.62874    0.957(28)      1302.    0.8498    1.0131
  30373.9    0.62893    0.903(28)      1296.    0.8498    0.9673
  30383.0    0.62912    0.930(28)      1295.    0.8497    0.9293
  30392.2    0.62931    0.922(28)      1317.    0.8497    0.9032
  30401.3    0.62950    0.844(26)      1475.    0.8496    0.8864
  30410.4    0.62968    0.878(27)      1371.    0.8496    0.8756
  30419.5    0.62987    0.785(25)      1613.    0.8495    0.8686
  30428.6    0.63006    0.877(27)      1378.    0.8494    0.8642
  30437.8    0.63025    0.881(27)      1403.    0.8494    0.8613
  30446.9    0.63044    0.813(25)      1544.    0.8493    0.8595
  30456.0    0.63063    0.794(25)      1588.    0.8493    0.8586
  30465.2    0.63082    0.816(25)      1578.    0.8492    0.8581
  30474.3    0.63101    0.818(26)      1472.    0.8492    0.8576
  30483.5    0.63120    0.846(27)      1420.    0.8491    0.8579
  30492.6    0.63139    0.800(25)      1567.    0.8491    0.8585
  30501.7    0.63158    0.843(26)      1469.    0.8490    0.8598
  30510.9    0.63177    0.815(25)      1574.    0.8490    0.8621
  30520.0    0.63196    0.829(26)      1497.    0.8489    0.8669
  30529.2    0.63215    0.834(26)      1489.    0.8489    0.8790
  30538.4    0.63234    0.934(28)      1317.    0.8488    0.9123
  30547.5    0.63252    1.001(28)      1289.    0.8488    0.9929
  30556.7    0.63271    1.163(30)      1111.    0.8487    1.1376
  30565.9    0.63290    1.356(33)      906.     0.8487    1.3037
  30575.0    0.63309    1.342(33)      942.     0.8486    1.3676
  30584.2    0.63328    1.276(32)      997.     0.8486    1.2869
  30593.4    0.63347    1.095(30)      1125.    0.8485    1.1597
  30602.6    0.63366    0.961(28)      1322.    0.8484    1.0542
  30611.7    0.63385    0.931(27)      1384.    0.8484    0.9823
  30620.9    0.63404    0.861(26)      1488.    0.8483    0.9361
  30630.1    0.63424    0.843(26)      1464.    0.8483    0.9066
  30639.3    0.63443    0.832(26)      1473.    0.8482    0.8877
  30648.5    0.63462    0.817(25)      1592.    0.8482    0.8756
  30657.7    0.63481    0.819(26)      1516.    0.8481    0.8677
  30666.9    0.63500    0.822(25)      1540.    0.8481    0.8626
  30676.1    0.63519    0.865(26)      1484.    0.8480    0.8592
  30685.3    0.63538    0.812(25)      1595.    0.8480    0.8569
  30694.5    0.63557    0.809(25)      1581.    0.8479    0.8556
  30703.7    0.63576    0.814(25)      1646.    0.8479    0.8545
  30712.9    0.63595    0.834(26)      1493.    0.8478    0.8538
  30722.1    0.63614    0.808(25)      1613.    0.8478    0.8533
  30731.3    0.63633    0.829(25)      1626.    0.8477    0.8530
  30740.6    0.63652    0.810(25)      1664.    0.8477    0.8528
  30749.8    0.63671    0.830(26)      1469.    0.8476    0.8524
  30759.0    0.63690    0.803(25)      1572.    0.8476    0.8524
  30768.2    0.63710    0.840(26)      1476.    0.8475    0.8526
  30777.5    0.63729    0.780(25)      1619.    0.8474    0.8529
  30786.7    0.63748    0.802(25)      1555.    0.8474    0.8532
  30795.9    0.63767    0.821(25)      1621.    0.8473    0.8538
  30805.2    0.63786    0.810(25)      1590.    0.8473    0.8547
  30814.4    0.63805    0.821(26)      1529.    0.8472    0.8562
  30823.7    0.63824    0.824(25)      1597.    0.8472    0.8592
  30832.9    0.63844    0.873(27)      1380.    0.8471    0.8668
  30842.2    0.63863    0.856(26)      1527.    0.8471    0.8858
  30851.4    0.63882    0.928(27)      1330.    0.8470    0.9240
  30860.7    0.63901    0.971(28)      1274.    0.8470    0.9770
  30869.9    0.63920    0.992(28)      1304.    0.8469    1.0145
  30879.2    0.63939    0.922(26)      1472.    0.8469    1.0066
  30888.4    0.63959    0.923(27)      1380.    0.8468    0.9744
  30897.7    0.63978    0.950(27)      1391.    0.8468    0.9490
  30907.0    0.63997    0.950(27)      1375.    0.8467    0.9505
  30916.2    0.64016    0.958(27)      1396.    0.8467    1.0057
  30925.5    0.64035    1.155(30)      1132.    0.8466    1.1504
  30934.8    0.64055    1.414(33)      924.     0.8466    1.3783
  30944.1    0.64074    1.67(4)        752.     0.847     1.570
  30953.4    0.64093    1.571(35)      819.     0.8465    1.5584
  30962.7    0.64112    1.247(31)      1058.    0.8464    1.3959
  30971.9    0.64131    1.034(27)      1365.    0.8463    1.2222
  30981.2    0.64151    0.982(27)      1330.    0.8463    1.0933
  30990.5    0.64170    0.936(27)      1376.    0.8462    1.0082
  30999.8    0.64189    0.934(27)      1395.    0.8462    0.9535
  31009.1    0.64208    0.915(27)      1394.    0.8461    0.9186
  31018.4    0.64228    0.878(26)      1471.    0.8461    0.8960
  31027.7    0.64247    0.840(25)      1563.    0.8460    0.8815
  31037.0    0.64266    0.827(25)      1615.    0.8460    0.8721
  31046.3    0.64286    0.836(26)      1492.    0.8459    0.8659
  31055.7    0.64305    0.861(26)      1500.    0.8459    0.8620
  31065.0    0.64324    0.857(26)      1530.    0.8458    0.8596
  31074.3    0.64343    0.808(25)      1592.    0.8458    0.8582
  31083.6    0.64363    0.787(25)      1654.    0.8457    0.8585
  31092.9    0.64382    0.835(25)      1547.    0.8457    0.8587
  31102.3    0.64401    0.748(24)      1777.    0.8456    0.8596
  31111.6    0.64421    0.811(25)      1619.    0.8456    0.8616
  31120.9    0.64440    0.832(25)      1593.    0.8455    0.8658
  31130.3    0.64459    0.839(25)      1604.    0.8455    0.8757
  31139.6    0.64479    0.923(27)      1406.    0.8454    0.9033
  31149.0    0.64498    0.961(27)      1409.    0.8454    0.9754
  31158.3    0.64517    1.121(29)      1200.    0.8453    1.1234
  31167.6    0.64537    1.338(32)      982.     0.8453    1.3301
  31177.0    0.64556    1.473(34)      861.     0.8452    1.4742
  31186.4    0.64576    1.310(31)      1035.    0.8451    1.4335
  31195.7    0.64595    1.189(30)      1107.    0.8451    1.2871
  31205.1    0.64614    1.059(28)      1249.    0.8450    1.1449
  31214.4    0.64634    0.964(26)      1448.    0.8450    1.0424
  31223.8    0.64653    0.958(27)      1363.    0.8449    0.9751
  31233.2    0.64672    0.893(26)      1500.    0.8449    0.9318
  31242.5    0.64692    0.853(26)      1527.    0.8448    0.9039
  31251.9    0.64711    0.870(26)      1491.    0.8448    0.8859
  31261.3    0.64731    0.843(26)      1510.    0.8447    0.8742
  31270.7    0.64750    0.862(25)      1565.    0.8447    0.8665
  31280.0    0.64770    0.852(25)      1586.    0.8446    0.8615
  31289.4    0.64789    0.788(24)      1696.    0.8446    0.8582
  31298.8    0.64808    0.826(24)      1671.    0.8445    0.8560
  31308.2    0.64828    0.841(25)      1548.    0.8445    0.8545
  31317.6    0.64847    0.845(25)      1568.    0.8444    0.8535
  31327.0    0.64867    0.848(25)      1567.    0.8444    0.8529
  31336.4    0.64886    0.816(25)      1654.    0.8443    0.8529
  31345.8    0.64906    0.786(24)      1712.    0.8443    0.8527
  31355.2    0.64925    0.790(24)      1668.    0.8442    0.8527
  31364.6    0.64945    0.773(24)      1774.    0.8442    0.8529
  31374.0    0.64964    0.808(25)      1665.    0.8441    0.8532
  31383.4    0.64984    0.868(26)      1448.    0.8441    0.8537
  31392.8    0.65003    0.861(26)      1538.    0.8440    0.8543
  31402.3    0.65023    0.815(25)      1638.    0.8439    0.8551
  31411.7    0.65042    0.795(24)      1709.    0.8439    0.8562
  31421.1    0.65062    0.834(25)      1565.    0.8438    0.8573
  31430.5    0.65081    0.837(25)      1617.    0.8438    0.8594
  31439.9    0.65101    0.776(23)      1814.    0.8437    0.8626
  31449.4    0.65120    0.835(25)      1615.    0.8437    0.8692
  31458.8    0.65140    0.866(26)      1495.    0.8436    0.8851
  31468.3    0.65159    0.874(25)      1539.    0.8436    0.9219
  31477.7    0.65179    0.960(27)      1368.    0.8435    0.9883
  31487.1    0.65198    1.108(29)      1178.    0.8435    1.0674
  31496.6    0.65218    1.103(29)      1169.    0.8434    1.1055
  31506.0    0.65238    1.034(27)      1343.    0.8434    1.0811
  31515.5    0.65257    0.960(27)      1395.    0.8433    1.0393
  31524.9    0.65277    0.972(26)      1468.    0.8433    1.0215
  31534.4    0.65296    1.057(27)      1348.    0.8432    1.0670
  31543.9    0.65316    1.279(30)      1126.    0.8432    1.2559
  31553.3    0.65336    1.720(35)      814.     0.8431    1.7012
  31562.8    0.65355    2.48(4)        558.     0.843     2.393
  31572.3    0.65375    3.14(5)        413.     0.843     2.985
  31581.7    0.65394    2.79(5)        487.     0.843     2.970
  31591.2    0.65414    2.23(4)        614.     0.843     2.498
  31600.7    0.65434    1.77(4)        760.     0.843     1.983
  31610.2    0.65453    1.463(33)      903.     0.8428    1.5965
  31619.6    0.65473    1.218(31)      1065.    0.8428    1.3387
  31629.1    0.65493    1.105(29)      1191.    0.8427    1.1717
  31638.6    0.65512    0.970(26)      1456.    0.8426    1.0637
  31648.1    0.65532    0.946(26)      1461.    0.8426    0.9934
  31657.6    0.65551    0.957(28)      1316.    0.8425    0.9478
  31667.1    0.65571    0.932(26)      1439.    0.8425    0.9180
  31676.6    0.65591    0.876(25)      1574.    0.8424    0.8984
  31686.1    0.65611    0.879(25)      1555.    0.8424    0.8855
  31695.6    0.65630    0.872(26)      1538.    0.8423    0.8769
  31705.1    0.65650    0.870(25)      1604.    0.8423    0.8713
  31714.6    0.65670    0.897(26)      1488.    0.8422    0.8679
  31724.1    0.65689    0.788(24)      1795.    0.8422    0.8660
  31733.7    0.65709    0.853(25)      1571.    0.8421    0.8654
  31743.2    0.65729    0.884(26)      1528.    0.8421    0.8661
  31752.7    0.65748    0.809(24)      1793.    0.8420    0.8687
  31762.2    0.65768    0.822(24)      1698.    0.8420    0.8744
  31771.8    0.65788    0.905(26)      1537.    0.8419    0.8885
  31781.3    0.65808    0.924(25)      1567.    0.8419    0.9283
  31790.8    0.65827    1.075(28)      1313.    0.8418    1.0348
  31800.4    0.65847    1.312(31)      1035.    0.8418    1.2575
  31809.9    0.65867    1.624(34)      860.     0.8417    1.5758
  31819.4    0.65887    1.86(4)        744.     0.842     1.809
  31829.0    0.65906    1.71(4)        783.     0.842     1.761
  31838.5    0.65926    1.419(32)      949.     0.8416    1.5399
  31848.1    0.65946    1.194(30)      1124.    0.8415    1.3193
  31857.6    0.65966    1.082(28)      1273.    0.8415    1.1579
  31867.2    0.65986    1.017(27)      1359.    0.8414    1.0506
  31876.8    0.66005    1.003(27)      1371.    0.8414    0.9810
  31886.3    0.66025    0.958(26)      1450.    0.8413    0.9357
  31895.9    0.66045    0.879(25)      1627.    0.8413    0.9062
  31905.5    0.66065    0.886(26)      1515.    0.8412    0.8868
  31915.0    0.66085    0.861(25)      1624.    0.8411    0.8740
  31924.6    0.66104    0.856(24)      1674.    0.8411    0.8654
  31934.2    0.66124    0.846(25)      1649.    0.8410    0.8595
  31943.8    0.66144    0.857(25)      1601.    0.8410    0.8555
  31953.3    0.66164    0.843(25)      1638.    0.8409    0.8527
  31962.9    0.66184    0.826(24)      1682.    0.8409    0.8505
  31972.5    0.66204    0.835(25)      1632.    0.8408    0.8491
  31982.1    0.66224    0.810(24)      1705.    0.8408    0.8479
  31991.7    0.66243    0.831(24)      1667.    0.8407    0.8471
  32001.3    0.66263    0.820(25)      1644.    0.8407    0.8464
  32010.9    0.66283    0.800(24)      1727.    0.8406    0.8459
  32020.5    0.66303    0.818(25)      1640.    0.8406    0.8457
  32030.1    0.66323    0.784(24)      1807.    0.8405    0.8453
  32039.7    0.66343    0.828(24)      1745.    0.8405    0.8450
  32049.3    0.66363    0.822(24)      1743.    0.8404    0.8438
  32059.0    0.66383    0.865(25)      1631.    0.8404    0.8436
  32068.6    0.66403    0.815(24)      1740.    0.8403    0.8435
  32078.2    0.66423    0.823(24)      1732.    0.8403    0.8435
  32087.8    0.66442    0.810(24)      1734.    0.8402    0.8435
  32097.4    0.66462    0.788(24)      1745.    0.8402    0.8435
  32107.1    0.66482    0.779(23)      1872.    0.8401    0.8436
  32116.7    0.66502    0.825(24)      1728.    0.8401    0.8437
  32126.3    0.66522    0.803(23)      1915.    0.8400    0.8439
  32136.0    0.66542    0.825(25)      1658.    0.8400    0.8442
  32145.6    0.66562    0.810(24)      1723.    0.8399    0.8447
  32155.3    0.66582    0.830(24)      1695.    0.8399    0.8453
  32164.9    0.66602    0.807(24)      1800.    0.8398    0.8462
  32174.6    0.66622    0.841(24)      1672.    0.8398    0.8476
  32184.2    0.66642    0.803(23)      1905.    0.8397    0.8501
  32193.9    0.66662    0.842(25)      1599.    0.8397    0.8556
  32203.5    0.66682    0.856(25)      1652.    0.8396    0.8708
  32213.2    0.66702    0.917(25)      1549.    0.8395    0.9111
  32222.8    0.66722    0.958(25)      1542.    0.8395    0.9949
  32232.5    0.66742    1.111(29)      1204.    0.8394    1.1136
  32242.2    0.66762    1.167(29)      1176.    0.8394    1.1993
  32251.9    0.66782    1.117(29)      1226.    0.8393    1.1801
  32261.5    0.66802    1.039(27)      1357.    0.8393    1.0985
  32271.2    0.66822    0.968(26)      1447.    0.8392    1.0172
  32280.9    0.66842    0.917(25)      1556.    0.8392    0.9577
  32290.6    0.66862    0.899(26)      1537.    0.8391    0.9176
  32300.3    0.66882    0.875(25)      1656.    0.8391    0.8918
  32310.0    0.66902    0.825(24)      1710.    0.8390    0.8750
  32319.6    0.66923    0.823(24)      1762.    0.8390    0.8641
  32329.3    0.66943    0.838(24)      1710.    0.8389    0.8569
  32339.0    0.66963    0.794(23)      1817.    0.8389    0.8523
  32348.7    0.66983    0.817(24)      1743.    0.8388    0.8492
  32358.4    0.67003    0.837(25)      1641.    0.8388    0.8473
  32368.2    0.67023    0.844(25)      1661.    0.8387    0.8461
  32377.9    0.67043    0.875(25)      1554.    0.8387    0.8454
  32387.6    0.67063    0.865(25)      1642.    0.8386    0.8451
  32397.3    0.67083    0.812(24)      1755.    0.8386    0.8452
  32407.0    0.67104    0.860(24)      1672.    0.8385    0.8455
  32416.7    0.67124    0.800(23)      1861.    0.8385    0.8462
  32426.5    0.67144    0.830(24)      1767.    0.8384    0.8474
  32436.2    0.67164    0.799(24)      1776.    0.8384    0.8494
  32445.9    0.67184    0.806(24)      1735.    0.8383    0.8531
  32455.7    0.67204    0.868(24)      1680.    0.8383    0.8615
  32465.4    0.67224    0.863(24)      1697.    0.8382    0.8862
  32475.1    0.67245    0.950(26)      1515.    0.8382    0.9477
  32484.9    0.67265    1.067(27)      1354.    0.8381    1.0744
  32494.6    0.67285    1.278(30)      1121.    0.8381    1.2507
  32504.4    0.67305    1.424(32)      988.     0.8380    1.3721
  32514.1    0.67325    1.254(29)      1150.    0.8380    1.3381
  32523.9    0.67346    1.121(28)      1269.    0.8379    1.2167
  32533.6    0.67366    1.087(28)      1290.    0.8379    1.0980
  32543.4    0.67386    0.996(27)      1409.    0.8378    1.0115
  32553.1    0.67406    0.925(25)      1605.    0.8378    0.9538
  32562.9    0.67426    0.841(24)      1780.    0.8377    0.9160
  32572.7    0.67447    0.897(26)      1532.    0.8377    0.8914
  32582.5    0.67467    0.900(25)      1566.    0.8376    0.8753
  32592.2    0.67487    0.825(24)      1798.    0.8375    0.8647
  32602.0    0.67507    0.841(24)      1768.    0.8375    0.8577
  32611.8    0.67528    0.838(24)      1739.    0.8374    0.8530
  32621.6    0.67548    0.845(24)      1710.    0.8374    0.8499
  32631.4    0.67568    0.824(24)      1724.    0.8373    0.8478
  32641.1    0.67588    0.813(24)      1786.    0.8373    0.8464
  32650.9    0.67609    0.830(24)      1793.    0.8372    0.8455
  32660.7    0.67629    0.807(23)      1914.    0.8372    0.8449
  32670.5    0.67649    0.858(25)      1637.    0.8371    0.8445
  32680.3    0.67670    0.842(24)      1686.    0.8371    0.8443
  32690.1    0.67690    0.810(23)      1819.    0.8370    0.8443
  32699.9    0.67710    0.811(24)      1802.    0.8370    0.8443
  32709.8    0.67730    0.821(24)      1790.    0.8369    0.8443
  32719.6    0.67751    0.864(25)      1640.    0.8369    0.8445
  32729.4    0.67771    0.841(24)      1806.    0.8368    0.8449
  32739.2    0.67791    0.835(23)      1818.    0.8368    0.8454
  32749.0    0.67812    0.811(23)      1864.    0.8367    0.8464
  32758.8    0.67832    0.847(24)      1781.    0.8367    0.8472
  32768.7    0.67853    0.836(24)      1766.    0.8366    0.8481
  32778.5    0.67873    0.836(24)      1719.    0.8366    0.8492
  32788.3    0.67893    0.862(24)      1746.    0.8365    0.8506
  32798.2    0.67914    0.840(24)      1798.    0.8365    0.8524
  32808.0    0.67934    0.828(24)      1792.    0.8364    0.8550
  32817.9    0.67954    0.830(24)      1810.    0.8364    0.8595
  32827.7    0.67975    0.863(24)      1731.    0.8363    0.8692
  32837.6    0.67995    0.866(25)      1618.    0.8363    0.8904
  32847.4    0.68016    0.930(25)      1539.    0.8362    0.9272
  32857.3    0.68036    0.973(26)      1483.    0.8362    0.9702
  32867.1    0.68056    0.960(25)      1545.    0.8361    0.9914
  32877.0    0.68077    0.987(26)      1453.    0.8361    0.9829
  32886.8    0.68097    0.908(24)      1688.    0.8360    0.9682
  32896.7    0.68118    0.929(25)      1598.    0.8360    0.9679
  32906.6    0.68138    0.988(26)      1536.    0.8359    1.0047
  32916.4    0.68159    1.141(28)      1322.    0.8359    1.1402
  32926.3    0.68179    1.560(31)      1024.    0.8358    1.5152
  32936.2    0.68199    2.30(4)        682.     0.836     2.278
  32946.1    0.68220    3.48(5)        415.     0.836     3.306
  32956.0    0.68240    4.06(5)        343.0    0.836     3.950
  32965.9    0.68261    3.44(5)        425.     0.836     3.693
  32975.7    0.68281    2.63(4)        576.     0.836     2.979
  32985.6    0.68302    2.03(4)        770.     0.836     2.303
  32995.5    0.68322    1.733(33)      896.     0.8355    1.8147
  33005.4    0.68343    1.431(30)      1077.    0.8354    1.4881
  33015.3    0.68363    1.277(29)      1189.    0.8354    1.2737
  33025.2    0.68384    1.192(28)      1277.    0.8353    1.1330
  33035.1    0.68404    1.073(27)      1381.    0.8353    1.0403
  33045.1    0.68425    0.972(26)      1529.    0.8352    0.9791
  33055.0    0.68445    0.961(25)      1579.    0.8352    0.9384
  33064.9    0.68466    0.970(26)      1499.    0.8351    0.9112
  33074.8    0.68487    0.928(25)      1626.    0.8350    0.8929
  33084.7    0.68507    0.873(24)      1703.    0.8350    0.8805
  33094.7    0.68528    0.896(24)      1707.    0.8349    0.8721
  33104.6    0.68548    0.858(24)      1748.    0.8349    0.8664
  33114.5    0.68569    0.860(24)      1744.    0.8348    0.8627
  33124.4    0.68589    0.885(24)      1734.    0.8348    0.8604
  33134.4    0.68610    0.839(23)      1884.    0.8347    0.8595
  33144.3    0.68630    0.858(24)      1719.    0.8347    0.8595
  33154.3    0.68651    0.885(25)      1618.    0.8346    0.8607
  33164.2    0.68672    0.884(24)      1712.    0.8346    0.8636
  33174.2    0.68692    0.831(23)      1854.    0.8345    0.8698
  33184.1    0.68713    0.859(23)      1817.    0.8345    0.8846
  33194.1    0.68733    0.939(25)      1624.    0.8344    0.9262
  33204.0    0.68754    1.078(26)      1446.    0.8344    1.0395
  33214.0    0.68775    1.286(28)      1269.    0.8343    1.2813
  33224.0    0.68795    1.695(33)      894.     0.8343    1.6342
  33233.9    0.68816    1.99(4)        725.     0.834     1.906
  33243.9    0.68837    1.823(34)      846.     0.8342    1.8676
  33253.9    0.68857    1.528(31)      1021.    0.8341    1.6323
  33263.8    0.68878    1.325(29)      1151.    0.8341    1.3893
  33273.8    0.68899    1.143(27)      1326.    0.8340    1.2078
  33283.8    0.68919    1.063(26)      1426.    0.8340    1.0855
  33293.8    0.68940    1.005(26)      1482.    0.8339    1.0048
  33303.8    0.68961    0.961(25)      1599.    0.8339    0.9517
  33313.8    0.68981    0.930(24)      1701.    0.8338    0.9166
  33323.8    0.69002    0.890(24)      1714.    0.8338    0.8934
  33333.8    0.69023    0.845(23)      1887.    0.8337    0.8780
  33343.8    0.69044    0.855(23)      1876.    0.8337    0.8676
  33353.8    0.69064    0.897(24)      1719.    0.8336    0.8606
  33363.8    0.69085    0.903(24)      1685.    0.8336    0.8559
  33373.8    0.69106    0.847(23)      1829.    0.8335    0.8527
  33383.8    0.69126    0.874(24)      1739.    0.8335    0.8504
  33393.8    0.69147    0.840(23)      1840.    0.8334    0.8489
  33403.8    0.69168    0.817(22)      2043.    0.8334    0.8479
  33413.8    0.69189    0.863(24)      1718.    0.8333    0.8472
  33423.9    0.69209    0.827(23)      1859.    0.8333    0.8468
  33433.9    0.69230    0.840(23)      1833.    0.8332    0.8467
  33443.9    0.69251    0.847(23)      1826.    0.8332    0.8467
  33454.0    0.69272    0.830(23)      1905.    0.8331    0.8469
  33464.0    0.69292    0.829(23)      1890.    0.8331    0.8472
  33474.0    0.69313    0.842(23)      1859.    0.8330    0.8467
  33484.1    0.69334    0.823(23)      1924.    0.8330    0.8474
  33494.1    0.69355    0.862(24)      1781.    0.8329    0.8483
  33504.2    0.69376    0.860(23)      1817.    0.8329    0.8494
  33514.2    0.69397    0.873(24)      1787.    0.8328    0.8507
  33524.3    0.69417    0.842(23)      1835.    0.8328    0.8524
  33534.3    0.69438    0.896(24)      1675.    0.8327    0.8544
  33544.4    0.69459    0.890(24)      1722.    0.8327    0.8570
  33554.4    0.69480    0.865(24)      1790.    0.8326    0.8604
  33564.5    0.69501    0.828(23)      1974.    0.8326    0.8656
  33574.6    0.69522    0.870(23)      1847.    0.8325    0.8755
  33584.7    0.69542    0.905(24)      1713.    0.8325    0.8982
  33594.7    0.69563    0.945(25)      1642.    0.8324    0.9473
  33604.8    0.69584    1.048(26)      1516.    0.8324    1.0274
  33614.9    0.69605    1.102(27)      1370.    0.8323    1.1091
  33625.0    0.69626    1.154(27)      1353.    0.8323    1.1341
  33635.1    0.69647    1.055(26)      1533.    0.8322    1.1043
  33645.2    0.69668    1.017(25)      1573.    0.8322    1.0682
  33655.3    0.69689    1.066(26)      1518.    0.8321    1.0576
  33665.3    0.69710    1.172(27)      1333.    0.8321    1.1011
  33675.4    0.69730    1.400(29)      1187.    0.8320    1.2820
  33685.6    0.69751    1.913(34)      881.     0.8320    1.8147
  33695.7    0.69772    3.13(4)        540.     0.832     2.987
  33705.8    0.69793    5.01(6)        309.4    0.832     4.736
  33715.9    0.69814    6.41(7)        229.9    0.832     6.124
  33726.0    0.69835    5.77(6)        262.1    0.832     5.998
  33736.1    0.69856    4.44(5)        355.     0.832     4.851
  33746.2    0.69877    3.30(5)        482.     0.832     3.635
  33756.4    0.69898    2.55(4)        620.     0.832     2.716
  33766.5    0.69919    2.02(4)        787.     0.832     2.094
  33776.6    0.69940    1.686(33)      939.     0.8315    1.6810
  33786.7    0.69961    1.520(31)      1059.    0.8315    1.4086
  33796.9    0.69982    1.362(29)      1186.    0.8314    1.2281
  33807.0    0.70003    1.213(28)      1314.    0.8314    1.1081
  33817.2    0.70024    1.129(27)      1392.    0.8313    1.0279
  33827.3    0.70045    1.061(26)      1482.    0.8313    0.9739
  33837.5    0.70066    1.038(26)      1475.    0.8312    0.9373
  33847.6    0.70087    0.951(24)      1755.    0.8312    0.9122
  33857.8    0.70108    0.986(25)      1598.    0.8311    0.8948
  33867.9    0.70129    0.929(24)      1718.    0.8311    0.8827
  33878.1    0.70150    0.924(24)      1756.    0.8310    0.8741
  33888.2    0.70171    0.928(24)      1695.    0.8310    0.8683
  33898.4    0.70192    0.904(24)      1748.    0.8309    0.8641
  33908.6    0.70213    0.898(24)      1749.    0.8309    0.8613
  33918.8    0.70234    0.918(24)      1724.    0.8308    0.8597
  33928.9    0.70255    0.893(23)      1814.    0.8308    0.8591
  33939.1    0.70276    0.859(23)      1852.    0.8307    0.8597
  33949.3    0.70298    0.879(23)      1903.    0.8307    0.8621
  33959.5    0.70319    0.891(24)      1786.    0.8306    0.8682
  33969.7    0.70340    0.903(24)      1747.    0.8306    0.8855
  33979.9    0.70361    0.969(24)      1667.    0.8305    0.9361
  33990.0    0.70382    1.051(25)      1581.    0.8305    1.0635
  34000.2    0.70403    1.313(28)      1277.    0.8304    1.2974
  34010.4    0.70424    1.619(32)      992.     0.8304    1.5671
  34020.6    0.70445    1.761(34)      865.     0.8303    1.6739
  34030.9    0.70466    1.534(31)      1033.    0.8303    1.5553
  34041.1    0.70488    1.311(29)      1216.    0.8302    1.3608
  34051.3    0.70509    1.141(26)      1438.    0.8302    1.1941
  34061.5    0.70530    1.032(25)      1566.    0.8301    1.0764
  34071.7    0.70551    0.995(25)      1581.    0.8301    0.9976
  34081.9    0.70572    0.955(24)      1723.    0.8300    0.9454
  34092.1    0.70593    0.930(24)      1798.    0.8300    0.9107
  34102.4    0.70615    0.880(23)      1901.    0.8299    0.8875
  34112.6    0.70636    0.864(23)      1866.    0.8299    0.8720
  34122.8    0.70657    0.893(23)      1811.    0.8298    0.8615
  34133.1    0.70678    0.896(24)      1752.    0.8298    0.8544
  34143.3    0.70699    0.874(23)      1888.    0.8297    0.8494
  34153.6    0.70721    0.832(23)      1938.    0.8297    0.8460
  34163.8    0.70742    0.862(23)      1851.    0.8296    0.8436
  34174.1    0.70763    0.902(24)      1750.    0.8296    0.8419
  34184.3    0.70784    0.859(23)      1841.    0.8295    0.8406
  34194.6    0.70806    0.861(23)      1942.    0.8295    0.8398
  34204.8    0.70827    0.871(23)      1906.    0.8294    0.8391
  34215.1    0.70848    0.898(24)      1747.    0.8294    0.8387
  34225.3    0.70869    0.876(24)      1808.    0.8293    0.8384
  34235.6    0.70891    0.827(23)      1870.    0.8293    0.8357
  34245.9    0.70912    0.865(23)      1867.    0.8292    0.8357
  34256.2    0.70933    0.855(23)      1907.    0.8292    0.8359
  34266.4    0.70954    0.857(23)      1933.    0.8291    0.8361
  34276.7    0.70976    0.839(22)      2004.    0.8291    0.8364
  34287.0    0.70997    0.890(23)      1853.    0.8290    0.8369
  34297.3    0.71018    0.911(24)      1682.    0.8290    0.8375
  34307.6    0.71040    0.892(24)      1799.    0.8289    0.8383
  34317.9    0.71061    0.861(23)      1969.    0.8289    0.8414
  34328.2    0.71082    0.840(22)      1993.    0.8288    0.8428
  34338.5    0.71104    0.824(22)      1978.    0.8288    0.8447
  34348.8    0.71125    0.852(23)      1930.    0.8287    0.8473
  34359.1    0.71146    0.828(23)      1906.    0.8287    0.8510
  34369.4    0.71168    0.865(23)      1837.    0.8286    0.8574
  34379.7    0.71189    0.871(22)      1983.    0.8286    0.8717
  34390.0    0.71210    0.907(23)      1876.    0.8285    0.9106
  34400.3    0.71232    1.029(25)      1631.    0.8285    1.0098
  34410.6    0.71253    1.223(27)      1336.    0.8284    1.2018
  34421.0    0.71274    1.505(31)      1054.    0.8284    1.4453
  34431.3    0.71296    1.603(32)      982.     0.8283    1.5771
  34441.6    0.71317    1.439(29)      1156.    0.8283    1.5030
  34452.0    0.71339    1.210(27)      1414.    0.8282    1.3401
  34462.3    0.71360    1.206(27)      1363.    0.8282    1.1939
  34472.6    0.71381    1.132(26)      1500.    0.8281    1.0942
  34483.0    0.71403    1.090(26)      1515.    0.8281    1.0423
  34493.3    0.71424    1.117(26)      1498.    0.8280    1.0534
  34503.7    0.71446    1.243(27)      1381.    0.8280    1.1816
  34514.0    0.71467    1.574(30)      1122.    0.8279    1.4939
  34524.4    0.71489    2.023(35)      827.     0.8279    1.9468
  34534.7    0.71510    2.43(4)        639.     0.828     2.260
  34545.1    0.71531    2.16(4)        752.     0.828     2.172
  34555.4    0.71553    1.738(32)      963.     0.8277    1.8575
  34565.8    0.71574    1.471(30)      1140.    0.8277    1.5469
  34576.2    0.71596    1.235(27)      1358.    0.8276    1.3169
  34586.6    0.71617    1.197(27)      1380.    0.8276    1.1607
  34596.9    0.71639    1.071(25)      1563.    0.8275    1.0569
  34607.3    0.71660    1.010(25)      1648.    0.8275    0.9881
  34617.7    0.71682    0.980(24)      1723.    0.8274    0.9425
  34628.1    0.71703    0.924(23)      1877.    0.8274    0.9122
  34638.5    0.71725    0.910(23)      1895.    0.8273    0.8923
  34648.9    0.71746    0.919(24)      1760.    0.8273    0.8791
  34659.3    0.71768    0.923(24)      1791.    0.8272    0.8707
  34669.6    0.71789    0.850(22)      2015.    0.8272    0.8654
  34680.1    0.71811    0.874(23)      1950.    0.8271    0.8624
  34690.5    0.71832    0.874(23)      1892.    0.8271    0.8611
  34700.9    0.71854    0.906(23)      1848.    0.8270    0.8612
  34711.3    0.71876    0.870(23)      1873.    0.8270    0.8624
  34721.7    0.71897    0.857(23)      1952.    0.8269    0.8648
  34732.1    0.71919    0.888(23)      1847.    0.8269    0.8684
  34742.5    0.71940    0.874(23)      1870.    0.8268    0.8735
  34752.9    0.71962    0.915(23)      1851.    0.8268    0.8806
  34763.4    0.71983    0.885(23)      1954.    0.8267    0.8903
  34773.8    0.72005    0.939(23)      1826.    0.8267    0.9039
  34784.2    0.72027    0.931(24)      1805.    0.8266    0.9245
  34794.7    0.72048    1.012(24)      1736.    0.8266    0.9604
  34805.1    0.72070    1.140(26)      1460.    0.8265    1.0413
  34815.6    0.72092    1.370(28)      1301.    0.8265    1.2654
  34826.0    0.72113    1.889(32)      994.     0.8264    1.8637
  34836.4    0.72135    3.07(4)        595.     0.826     3.094
  34846.9    0.72156    5.08(6)        325.6    0.826     4.788
  34857.3    0.72178    6.08(6)        264.4    0.826     5.911
  34867.8    0.72200    5.33(6)        309.8    0.826     5.573
  34878.3    0.72221    4.14(5)        409.     0.826     4.448
  34888.7    0.72243    3.16(4)        534.     0.826     3.345
  34899.2    0.72265    2.43(4)        716.     0.826     2.530
  34909.7    0.72286    2.012(34)      866.     0.8260    1.9761
  34920.1    0.72308    1.670(31)      1041.    0.8260    1.6065
  34930.6    0.72330    1.374(28)      1309.    0.8259    1.3602
  34941.1    0.72352    1.303(28)      1308.    0.8259    1.1958
  34951.6    0.72373    1.161(26)      1484.    0.8258    1.0853
  34962.1    0.72395    1.096(25)      1546.    0.8258    1.0110
  34972.5    0.72417    1.025(24)      1680.    0.8257    0.9607
  34983.0    0.72438    1.008(24)      1673.    0.8257    0.9262
  34993.5    0.72460    0.948(23)      1822.    0.8256    0.9024
  35004.0    0.72482    0.984(24)      1716.    0.8256    0.8857
  35014.5    0.72504    0.946(24)      1783.    0.8255    0.8738
  35025.0    0.72525    0.890(23)      1816.    0.8255    0.8653
  35035.5    0.72547    0.877(23)      1968.    0.8254    0.8590
  35046.1    0.72569    0.873(23)      1975.    0.8254    0.8544
  35056.6    0.72591    0.872(22)      1979.    0.8253    0.8501
  35067.1    0.72612    0.850(22)      2030.    0.8253    0.8474
  35078.     0.72634    0.854(22)      2026.    0.8252    0.8453
  35088.     0.72656    0.851(22)      2023.    0.8252    0.8437
  35099.     0.72678    0.864(22)      2061.    0.8251    0.8423
  35109.     0.72700    0.871(22)      2001.    0.8251    0.8413
  35120.     0.72721    0.833(22)      2124.    0.8250    0.8405
  35130.     0.72743    0.885(23)      1840.    0.8250    0.8398
  35141.     0.72765    0.864(23)      1973.    0.8249    0.8393
  35151.     0.72787    0.877(23)      1875.    0.8249    0.8390
  35162.     0.72809    0.820(22)      2110.    0.8248    0.8388
  35172.     0.72831    0.850(22)      2063.    0.8248    0.8387
  35183.     0.72852    0.814(22)      2105.    0.8248    0.8387
  35194.     0.72874    0.889(23)      1916.    0.8247    0.8389
  35204.     0.72896    0.881(22)      1978.    0.8247    0.8392
  35215.     0.72918    0.893(23)      1854.    0.8246    0.8397
  35225.     0.72940    0.828(22)      2071.    0.8246    0.8416
  35236.     0.72962    0.876(23)      1932.    0.8245    0.8425
  35246.     0.72984    0.878(23)      1926.    0.8245    0.8437
  35257.     0.73006    0.841(22)      2071.    0.8244    0.8451
  35268.     0.73028    0.856(22)      2069.    0.8244    0.8470
  35278.     0.73049    0.853(23)      1972.    0.8243    0.8494
  35289.     0.73071    0.864(22)      2004.    0.8243    0.8523
  35299.     0.73093    0.821(21)      2169.    0.8242    0.8562
  35310.     0.73115    0.839(21)      2171.    0.8242    0.8612
  35320.     0.73137    0.846(22)      2059.    0.8241    0.8680
  35331.     0.73159    0.878(22)      2033.    0.8241    0.8774
  35342.     0.73181    0.904(23)      1959.    0.8240    0.8915
  35352.     0.73203    0.925(22)      1977.    0.8240    0.9162
  35363.     0.73225    1.035(24)      1718.    0.8239    0.9727
  35373.     0.73247    1.174(25)      1574.    0.8239    1.1281
  35384.     0.73269    1.543(28)      1234.    0.8238    1.5454
  35395.     0.73291    2.39(4)        757.     0.824     2.383
  35405.     0.73313    3.61(5)        472.     0.824     3.492
  35416.     0.73335    4.24(5)        386.     0.824     4.159
  35427.     0.73357    3.76(5)        455.     0.824     3.877
  35437.     0.73379    2.85(4)        634.     0.824     3.134
  35448.     0.73401    2.26(4)        793.     0.824     2.430
  35458.     0.73423    1.871(32)      964.     0.8235    1.9132
  35469.     0.73445    1.545(29)      1177.    0.8234    1.5621
  35480.     0.73467    1.374(28)      1288.    0.8234    1.3271
  35490.     0.73489    1.188(26)      1492.    0.8233    1.1702
  35501.     0.73511    1.162(26)      1499.    0.8233    1.0652
  35512.     0.73533    1.021(24)      1718.    0.8232    0.9947
  35522.     0.73555    1.010(24)      1727.    0.8232    0.9473
  35533.     0.73577    0.979(24)      1776.    0.8231    0.9152
  35544.     0.73599    0.934(23)      1893.    0.8231    0.8934
  35554.     0.73621    0.911(23)      1916.    0.8230    0.8786
  35565.     0.73644    0.930(23)      1868.    0.8230    0.8684
  35576.     0.73666    0.889(22)      2016.    0.8229    0.8615
  35586.     0.73688    0.861(22)      2125.    0.8229    0.8570
  35597.     0.73710    0.848(22)      2100.    0.8228    0.8541
  35608.     0.73732    0.884(22)      2016.    0.8228    0.8525
  35618.     0.73754    0.834(21)      2245.    0.8228    0.8519
  35629.     0.73776    0.829(21)      2202.    0.8227    0.8523
  35640.     0.73798    0.862(22)      1986.    0.8227    0.8537
  35650.     0.73821    0.850(22)      2053.    0.8226    0.8562
  35661.     0.73843    0.840(21)      2188.    0.8226    0.8600
  35672.     0.73865    0.861(22)      2081.    0.8225    0.8656
  35683.     0.73887    0.869(22)      2057.    0.8225    0.8741
  35693.     0.73909    0.871(22)      2066.    0.8224    0.8879
  35704.     0.73931    0.920(23)      1972.    0.8224    0.9153
  35715.     0.73954    1.059(24)      1702.    0.8223    0.9860
  35725.     0.73976    1.246(26)      1519.    0.8223    1.1867
  35736.     0.73998    1.670(30)      1138.    0.8222    1.6702
  35747.     0.74020    2.53(4)        704.     0.822     2.501
  35758.     0.74042    3.49(5)        488.     0.822     3.360
  35768.     0.74065    3.51(4)        495.     0.822     3.576
  35779.     0.74087    2.94(4)        611.     0.822     3.114
  35790.     0.74109    2.33(4)        782.     0.822     2.481
  35800.     0.74131    1.873(32)      949.     0.8219    1.9600
  35811.     0.74153    1.570(30)      1138.    0.8219    1.5935
  35822.     0.74176    1.354(27)      1347.    0.8218    1.3468
  35833.     0.74198    1.262(27)      1368.    0.8218    1.1812
  35843.     0.74220    1.111(25)      1655.    0.8217    1.0702
  35854.     0.74242    1.037(24)      1760.    0.8217    0.9955
  35865.     0.74265    0.984(23)      1853.    0.8216    0.9451
  35876.     0.74287    0.926(23)      1932.    0.8216    0.9109
  35886.     0.74309    0.901(23)      1956.    0.8215    0.8875
  35897.     0.74332    0.883(22)      2053.    0.8215    0.8713
  35908.     0.74354    0.879(22)      2056.    0.8214    0.8600
  35919.     0.74376    0.913(23)      1893.    0.8214    0.8520
  35930.     0.74399    0.849(22)      2119.    0.8213    0.8462
  35940.     0.74421    0.853(22)      2121.    0.8213    0.8403
  35951.     0.74443    0.827(21)      2185.    0.8213    0.8372
  35962.     0.74466    0.836(22)      2080.    0.8212    0.8349
  35973.     0.74488    0.806(21)      2215.    0.8212    0.8331
  35983.     0.74510    0.844(21)      2184.    0.8211    0.8316
  35994.     0.74533    0.846(22)      2041.    0.8211    0.8305
  36005.     0.74555    0.815(21)      2193.    0.8210    0.8296
  36016.     0.74577    0.841(22)      2105.    0.8210    0.8288
  36027.     0.74600    0.806(21)      2276.    0.8209    0.8282
  36037.     0.74622    0.851(21)      2168.    0.8209    0.8277
  36048.     0.74644    0.830(22)      2143.    0.8208    0.8272
  36059.     0.74667    0.849(22)      2099.    0.8208    0.8268
  36070.     0.74689    0.824(22)      2153.    0.8207    0.8265
  36081.     0.74712    0.817(21)      2257.    0.8207    0.8262
  36092.     0.74734    0.846(22)      2155.    0.8206    0.8260
  36102.     0.74757    0.813(21)      2299.    0.8206    0.8258
  36113.     0.74779    0.854(22)      2140.    0.8205    0.8257
  36124.     0.74801    0.794(21)      2324.    0.8205    0.8256
  36135.     0.74824    0.835(22)      2108.    0.8204    0.8256
  36146.     0.74846    0.827(22)      2141.    0.8204    0.8256
  36157.     0.74869    0.855(22)      2093.    0.8203    0.8256
  36167.     0.74891    0.858(22)      2056.    0.8203    0.8257
  36178.     0.74914    0.842(21)      2168.    0.8202    0.8258
  36189.     0.74936    0.793(20)      2400.    0.8202    0.8261
  36200.     0.74959    0.815(21)      2266.    0.8201    0.8277
  36211.     0.74981    0.820(21)      2230.    0.8201    0.8282
  36222.     0.75004    0.841(22)      2128.    0.8201    0.8288
  36233.     0.75026    0.802(21)      2249.    0.8200    0.8296
  36243.     0.75049    0.815(21)      2271.    0.8200    0.8306
  36254.     0.75071    0.832(22)      2123.    0.8199    0.8319
  36265.     0.75094    0.822(21)      2216.    0.8199    0.8336
  36276.     0.75116    0.843(21)      2176.    0.8198    0.8361
  36287.     0.75139    0.850(21)      2230.    0.8198    0.8396
  36298.     0.75161    0.866(21)      2164.    0.8197    0.8453
  36309.     0.75184    0.884(22)      2034.    0.8197    0.8571
  36320.     0.75206    0.903(22)      2101.    0.8196    0.8888
  36331.     0.75229    0.956(22)      2031.    0.8196    0.9772
  36341.     0.75252    1.131(24)      1669.    0.8195    1.1747
  36352.     0.75274    1.530(29)      1174.    0.8195    1.4829
  36363.     0.75297    1.730(31)      1029.    0.8194    1.7464
  36374.     0.75319    1.725(31)      1034.    0.8194    1.7517
  36385.     0.75342    1.547(29)      1170.    0.8193    1.5633
  36396.     0.75365    1.273(26)      1431.    0.8193    1.3495
  36407.     0.75387    1.191(25)      1545.    0.8192    1.1829
  36418.     0.75410    1.092(24)      1673.    0.8192    1.0674
  36429.     0.75432    1.023(23)      1820.    0.8191    0.9896
  36440.     0.75455    0.934(23)      1958.    0.8191    0.9375
  36451.     0.75478    0.903(22)      2088.    0.8191    0.9026
  36462.     0.75500    0.891(22)      2044.    0.8190    0.8791
  36472.     0.75523    0.874(22)      2025.    0.8190    0.8634
  36483.     0.75546    0.909(23)      1925.    0.8189    0.8528
  36494.     0.75568    0.841(21)      2213.    0.8189    0.8457
  36505.     0.75591    0.843(21)      2186.    0.8188    0.8410
  36516.     0.75614    0.823(21)      2265.    0.8188    0.8380
  36527.     0.75636    0.838(21)      2213.    0.8187    0.8361
  36538.     0.75659    0.839(21)      2259.    0.8187    0.8350
  36549.     0.75682    0.835(21)      2230.    0.8186    0.8345
  36560.     0.75704    0.843(22)      2094.    0.8186    0.8346
  36571.     0.75727    0.812(21)      2354.    0.8185    0.8352
  36582.     0.75750    0.837(21)      2170.    0.8185    0.8361
  36593.     0.75773    0.844(22)      2083.    0.8184    0.8376
  36604.     0.75795    0.852(22)      2115.    0.8184    0.8396
  36615.     0.75818    0.840(22)      2146.    0.8183    0.8423
  36626.     0.75841    0.854(22)      2106.    0.8183    0.8458
  36637.     0.75864    0.869(22)      2069.    0.8182    0.8506
  36648.     0.75886    0.859(22)      2135.    0.8182    0.8571
  36659.     0.75909    0.876(22)      2102.    0.8182    0.8663
  36670.     0.75932    0.909(22)      2035.    0.8181    0.8810
  36681.     0.75955    0.923(22)      2074.    0.8181    0.9076
  36692.     0.75977    1.003(23)      1934.    0.8180    0.9737
  36703.     0.76000    1.207(25)      1615.    0.8180    1.1623
  36714.     0.76023    1.641(29)      1215.    0.8179    1.6332
  36725.     0.76046    2.46(4)        782.     0.818     2.484
  36736.     0.76069    3.50(4)        519.     0.818     3.439
  36747.     0.76091    3.71(4)        495.     0.818     3.781
  36758.     0.76114    3.24(4)        567.     0.818     3.355
  36769.     0.76137    2.54(4)        738.     0.818     2.682
  36780.     0.76160    2.095(34)      875.     0.8176    2.1060
  36791.     0.76183    1.663(30)      1144.    0.8176    1.6945
  36802.     0.76206    1.415(28)      1305.    0.8175    1.4172
  36813.     0.76229    1.270(26)      1466.    0.8175    1.2292
  36824.     0.76251    1.163(25)      1563.    0.8174    1.1029
  36835.     0.76274    1.080(24)      1735.    0.8174    1.0176
  36846.     0.76297    1.019(24)      1781.    0.8174    0.9600
  36857.     0.76320    0.975(23)      1895.    0.8173    0.9208
  36868.     0.76343    0.926(23)      1965.    0.8173    0.8940
  36879.     0.76366    0.911(22)      2021.    0.8172    0.8756
  36891.     0.76389    0.864(21)      2167.    0.8172    0.8627
  36902.     0.76412    0.879(22)      2140.    0.8171    0.8537
  36913.     0.76435    0.859(21)      2219.    0.8171    0.8473
  36924.     0.76458    0.863(22)      2134.    0.8170    0.8427
  36935.     0.76481    0.849(21)      2259.    0.8170    0.8389
  36946.     0.76503    0.834(21)      2231.    0.8169    0.8365
  36957.     0.76526    0.814(20)      2411.    0.8169    0.8347
  36968.     0.76549    0.856(21)      2217.    0.8168    0.8334
  36979.     0.76572    0.878(22)      2132.    0.8168    0.8324
  36990.     0.76595    0.777(20)      2435.    0.8167    0.8317
  37001.     0.76618    0.828(21)      2302.    0.8167    0.8312
  37012.     0.76641    0.842(21)      2228.    0.8166    0.8310
  37024.     0.76664    0.865(21)      2268.    0.8166    0.8308
  37035.     0.76687    0.830(21)      2222.    0.8166    0.8308
  37046.     0.76710    0.858(21)      2172.    0.8165    0.8310
  37057.     0.76733    0.860(22)      2083.    0.8165    0.8313
  37068.     0.76756    0.838(21)      2199.    0.8164    0.8317
  37079.     0.76779    0.844(22)      2149.    0.8164    0.8323
  37090.     0.76802    0.844(21)      2278.    0.8163    0.8330
  37101.     0.76825    0.827(21)      2323.    0.8163    0.8340
  37113.     0.76849    0.794(20)      2441.    0.8162    0.8352
  37124.     0.76872    0.851(21)      2260.    0.8162    0.8367
  37135.     0.76895    0.906(22)      2104.    0.8161    0.8385
  37146.     0.76918    0.858(22)      2158.    0.8161    0.8408
  37157.     0.76941    0.857(22)      2133.    0.8160    0.8438
  37168.     0.76964    0.806(20)      2386.    0.8160    0.8477
  37179.     0.76987    0.818(20)      2404.    0.8160    0.8529
  37191.     0.77010    0.875(22)      2091.    0.8159    0.8605
  37202.     0.77033    0.874(22)      2132.    0.8159    0.8739
  37213.     0.77056    0.893(22)      2105.    0.8158    0.9055
  37224.     0.77079    1.001(23)      1902.    0.8158    0.9916
  37235.     0.77103    1.206(25)      1599.    0.8157    1.2019
  37246.     0.77126    1.589(29)      1226.    0.8157    1.5746
  37258.     0.77149    2.032(34)      876.     0.8156    1.9818
  37269.     0.77172    2.101(34)      850.     0.8156    2.1177
  37280.     0.77195    1.863(32)      996.     0.8155    1.9348
  37291.     0.77218    1.581(29)      1221.    0.8155    1.6580
  37302.     0.77241    1.327(26)      1436.    0.8154    1.4279
  37313.     0.77265    1.250(25)      1588.    0.8154    1.2712
  37325.     0.77288    1.176(24)      1684.    0.8153    1.1809
  37336.     0.77311    1.189(25)      1652.    0.8153    1.1532
  37347.     0.77334    1.308(26)      1523.    0.8153    1.2302
  37358.     0.77357    1.646(28)      1274.    0.8152    1.5670
  37369.     0.77381    2.438(34)      862.     0.8152    2.4538
  37381.     0.77404    3.96(4)        499.     0.815     4.027
  37392.     0.77427    5.80(6)        311.9    0.815     5.693
  37403.     0.77450    6.14(6)        300.1    0.815     6.156
  37414.     0.77473    5.05(5)        378.     0.815     5.304
  37426.     0.77497    3.86(4)        503.     0.815     4.092
  37437.     0.77520    3.04(4)        649.     0.815     3.079
  37448.     0.77543    2.373(34)      849.     0.8148    2.3599
  37459.     0.77567    1.953(32)      997.     0.8148    1.8711
  37470.     0.77590    1.642(29)      1194.    0.8148    1.5412
  37482.     0.77613    1.404(27)      1383.    0.8147    1.3187
  37493.     0.77636    1.241(25)      1577.    0.8147    1.1681
  37504.     0.77660    1.174(24)      1679.    0.8146    1.0660
  37515.     0.77683    1.062(23)      1871.    0.8146    0.9964
  37527.     0.77706    0.997(22)      1982.    0.8145    0.9485
  37538.     0.77730    0.938(22)      2089.    0.8145    0.9154
  37549.     0.77753    0.930(22)      2096.    0.8144    0.8923
  37560.     0.77776    0.905(22)      2095.    0.8144    0.8759
  37572.     0.77800    0.904(22)      2121.    0.8143    0.8642
  37583.     0.77823    0.904(22)      2109.    0.8143    0.8557
  37594.     0.77846    0.872(21)      2215.    0.8142    0.8495
  37606.     0.77870    0.808(20)      2436.    0.8142    0.8449
  37617.     0.77893    0.868(21)      2240.    0.8142    0.8414
  37628.     0.77916    0.857(21)      2261.    0.8141    0.8388
  37639.     0.77940    0.833(21)      2310.    0.8141    0.8369
  37651.     0.77963    0.848(21)      2292.    0.8140    0.8355
  37662.     0.77986    0.799(20)      2447.    0.8140    0.8346
  37673.     0.78010    0.809(21)      2361.    0.8139    0.8342
  37685.     0.78033    0.810(20)      2459.    0.8139    0.8342
  37696.     0.78057    0.827(20)      2498.    0.8138    0.8347
  37707.     0.78080    0.832(20)      2407.    0.8138    0.8358
  37719.     0.78104    0.848(21)      2322.    0.8137    0.8378
  37730.     0.78127    0.839(21)      2323.    0.8137    0.8413
  37741.     0.78150    0.835(21)      2284.    0.8137    0.8479
  37753.     0.78174    0.870(21)      2253.    0.8136    0.8639
  37764.     0.78197    0.943(22)      2069.    0.8136    0.9102
  37775.     0.78221    1.049(23)      1920.    0.8135    1.0347
  37786.     0.78244    1.273(25)      1604.    0.8135    1.2856
  37798.     0.78268    1.572(28)      1277.    0.8134    1.6148
  37809.     0.78291    1.772(30)      1077.    0.8134    1.8065
  37821.     0.78315    1.656(29)      1196.    0.8133    1.7215
  37832.     0.78338    1.493(27)      1327.    0.8133    1.5043
  37843.     0.78362    1.314(26)      1479.    0.8132    1.2986
  37855.     0.78385    1.156(24)      1715.    0.8132    1.1462
  37866.     0.78409    1.076(23)      1820.    0.8132    1.0416
  37877.     0.78432    0.954(22)      2076.    0.8131    0.9708
  37889.     0.78456    0.929(22)      2114.    0.8131    0.9230
  37900.     0.78479    0.889(21)      2271.    0.8130    0.8906
  37911.     0.78503    0.854(21)      2312.    0.8130    0.8686
  37923.     0.78526    0.877(21)      2246.    0.8129    0.8536
  37934.     0.78550    0.811(20)      2506.    0.8129    0.8454
  37946.     0.78574    0.869(21)      2240.    0.8128    0.8383
  37957.     0.78597    0.823(20)      2380.    0.8128    0.8333
  37968.     0.78621    0.829(20)      2416.    0.8128    0.8273
  37980.     0.78644    0.826(20)      2448.    0.8127    0.8249
  37991.     0.78668    0.818(20)      2389.    0.8127    0.8232
  38002.     0.78692    0.834(21)      2303.    0.8126    0.8220
  38014.     0.78715    0.795(20)      2517.    0.8126    0.8212
  38025.     0.78739    0.837(21)      2315.    0.8125    0.8205
  38037.     0.78762    0.837(21)      2291.    0.8125    0.8201
  38048.     0.78786    0.836(21)      2369.    0.8124    0.8198
  38059.     0.78810    0.810(20)      2457.    0.8124    0.8196
  38071.     0.78833    0.827(20)      2450.    0.8124    0.8195
  38082.     0.78857    0.829(20)      2429.    0.8123    0.8194
  38094.     0.78881    0.824(20)      2422.    0.8123    0.8194
  38105.     0.78904    0.809(20)      2466.    0.8122    0.8195
  38117.     0.78928    0.834(21)      2362.    0.8122    0.8196
  38128.     0.78952    0.806(20)      2472.    0.8121    0.8198
  38139.     0.78975    0.837(20)      2400.    0.8121    0.8201
  38151.     0.78999    0.829(21)      2360.    0.8120    0.8204
  38162.     0.79023    0.827(20)      2390.    0.8120    0.8207
  38174.     0.79046    0.854(21)      2231.    0.8119    0.8211
  38185.     0.79070    0.810(20)      2480.    0.8119    0.8217
  38197.     0.79094    0.789(20)      2558.    0.8119    0.8223
  38208.     0.79118    0.820(20)      2480.    0.8118    0.8230
  38220.     0.79141    0.840(21)      2328.    0.8118    0.8238
  38231.     0.79165    0.803(20)      2533.    0.8117    0.8249
  38243.     0.79189    0.838(21)      2364.    0.8117    0.8261
  38254.     0.79213    0.805(20)      2445.    0.8116    0.8276
  38266.     0.79236    0.831(21)      2329.    0.8116    0.8294
  38277.     0.79260    0.818(20)      2481.    0.8116    0.8317
  38289.     0.79284    0.809(19)      2633.    0.8115    0.8348
  38300.     0.79308    0.803(20)      2532.    0.8115    0.8390
  38311.     0.79331    0.826(20)      2458.    0.8114    0.8459
  38323.     0.79355    0.824(20)      2585.    0.8114    0.8612
  38334.     0.79379    0.893(21)      2318.    0.8113    0.9022
  38346.     0.79403    0.979(22)      2120.    0.8113    1.0038
  38357.     0.79427    1.167(24)      1800.    0.8112    1.1894
  38369.     0.79451    1.363(26)      1485.    0.8112    1.4026
  38380.     0.79474    1.455(27)      1347.    0.8112    1.4905
  38392.     0.79498    1.354(26)      1485.    0.8111    1.4093
  38404.     0.79522    1.199(24)      1718.    0.8111    1.2717
  38415.     0.79546    1.097(23)      1875.    0.8110    1.1546
  38427.     0.79570    1.090(23)      1866.    0.8110    1.0760
  38438.     0.79594    1.053(23)      1959.    0.8109    1.0314
  38450.     0.79618    1.059(23)      1906.    0.8109    1.0172
  38461.     0.79641    1.065(23)      1928.    0.8108    1.0440
  38473.     0.79665    1.215(24)      1753.    0.8108    1.1710
  38484.     0.79689    1.596(26)      1428.    0.8108    1.5747
  38496.     0.79713    2.501(34)      875.     0.8107    2.5346
  38507.     0.79737    3.97(4)        519.     0.811     4.091
  38519.     0.79761    5.58(5)        345.0    0.811     5.518
  38530.     0.79785    5.57(5)        351.     0.811     5.669
  38542.     0.79809    4.45(5)        460.     0.811     4.760
  38554.     0.79833    3.50(4)        595.     0.810     3.658
  38565.     0.79857    2.72(4)        757.     0.810     2.775
  38577.     0.79881    2.120(32)      994.     0.8104    2.1550
  38588.     0.79905    1.796(29)      1164.    0.8104    1.7334
  38600.     0.79929    1.483(26)      1428.    0.8103    1.4484
  38611.     0.79953    1.314(25)      1563.    0.8103    1.2557
  38623.     0.79977    1.133(23)      1883.    0.8102    1.1251
  38635.     0.80001    1.089(23)      1857.    0.8102    1.0364
  38646.     0.80025    0.986(22)      2059.    0.8101    0.9758
  38658.     0.80049    0.954(21)      2175.    0.8101    0.9342
  38669.     0.80073    0.936(22)      2159.    0.8101    0.9055
  38681.     0.80097    0.903(21)      2193.    0.8100    0.8856
  38693.     0.80121    0.874(21)      2303.    0.8100    0.8717
  38704.     0.80145    0.867(21)      2266.    0.8099    0.8619
  38716.     0.80169    0.885(21)      2302.    0.8099    0.8551
  38727.     0.80193    0.849(20)      2438.    0.8098    0.8503
  38739.     0.80217    0.849(20)      2509.    0.8098    0.8471
  38751.     0.80241    0.810(19)      2712.    0.8098    0.8450
  38762.     0.80265    0.799(19)      2691.    0.8097    0.8439
  38774.     0.80289    0.822(20)      2520.    0.8097    0.8435
  38786.     0.80313    0.842(20)      2404.    0.8096    0.8439
  38797.     0.80337    0.830(20)      2510.    0.8096    0.8450
  38809.     0.80361    0.825(20)      2499.    0.8095    0.8469
  38820.     0.80386    0.785(19)      2672.    0.8095    0.8496
  38832.     0.80410    0.840(20)      2479.    0.8095    0.8534
  38844.     0.80434    0.820(20)      2571.    0.8094    0.8585
  38855.     0.80458    0.848(20)      2483.    0.8094    0.8655
  38867.     0.80482    0.830(20)      2482.    0.8093    0.8751
  38879.     0.80506    0.881(21)      2277.    0.8093    0.8886
  38890.     0.80530    0.902(21)      2298.    0.8092    0.9086
  38902.     0.80555    0.941(21)      2271.    0.8092    0.9429
  38914.     0.80579    1.061(22)      1989.    0.8092    1.0201
  38925.     0.80603    1.294(25)      1656.    0.8091    1.2395
  38937.     0.80627    1.822(28)      1272.    0.8091    1.8355
  38949.     0.80651    2.90(4)        764.     0.809     3.059
  38960.     0.80675    4.62(5)        437.     0.809     4.714
  38972.     0.80700    5.78(5)        333.3    0.809     5.747
  38984.     0.80724    5.24(5)        385.     0.809     5.392
  38996.     0.80748    4.11(4)        504.     0.809     4.327
  39007.     0.80772    3.16(4)        676.     0.809     3.288
  39019.     0.80797    2.490(34)      841.     0.8088    2.5098
  39031.     0.80821    1.976(31)      1057.    0.8087    1.9728
  39042.     0.80845    1.663(28)      1233.    0.8087    1.6088
  39054.     0.80869    1.429(26)      1468.    0.8087    1.3623
  39066.     0.80894    1.264(24)      1694.    0.8086    1.1954
  39077.     0.80918    1.157(23)      1820.    0.8086    1.0819
  39089.     0.80942    1.068(22)      1979.    0.8085    1.0044
  39101.     0.80966    1.000(22)      2100.    0.8085    0.9488
  39113.     0.80991    0.953(21)      2283.    0.8084    0.9121
  39124.     0.81015    0.950(21)      2235.    0.8084    0.8865
  39136.     0.81039    0.922(21)      2359.    0.8084    0.8685
  39148.     0.81064    0.934(21)      2182.    0.8083    0.8556
  39160.     0.81088    0.942(22)      2117.    0.8083    0.8487
  39171.     0.81112    0.899(21)      2268.    0.8082    0.8419
  39183.     0.81137    0.852(20)      2472.    0.8082    0.8369
  39195.     0.81161    0.840(20)      2478.    0.8081    0.8331
  39207.     0.81185    0.830(20)      2476.    0.8081    0.8301
  39218.     0.81210    0.799(19)      2671.    0.8081    0.8278
  39230.     0.81234    0.808(19)      2674.    0.8080    0.8260
  39242.     0.81258    0.840(20)      2481.    0.8080    0.8245
  39254.     0.81283    0.823(20)      2541.    0.8079    0.8233
  39265.     0.81307    0.831(20)      2567.    0.8079    0.8223
  39277.     0.81332    0.820(20)      2630.    0.8079    0.8215
  39289.     0.81356    0.842(20)      2420.    0.8078    0.8208
  39301.     0.81380    0.848(20)      2415.    0.8078    0.8203
  39313.     0.81405    0.809(20)      2582.    0.8077    0.8198
  39324.     0.81429    0.799(19)      2681.    0.8077    0.8195
  39336.     0.81454    0.794(19)      2739.    0.8076    0.8192
  39348.     0.81478    0.822(20)      2577.    0.8076    0.8190
  39360.     0.81503    0.812(20)      2558.    0.8076    0.8189
  39372.     0.81527    0.810(19)      2662.    0.8075    0.8188
  39383.     0.81551    0.811(20)      2535.    0.8075    0.8188
  39395.     0.81576    0.807(19)      2652.    0.8074    0.8188
  39407.     0.81600    0.803(19)      2636.    0.8074    0.8190
  39419.     0.81625    0.788(19)      2691.    0.8074    0.8191
  39431.     0.81649    0.825(20)      2580.    0.8073    0.8194
  39443.     0.81674    0.813(20)      2608.    0.8073    0.8197
  39454.     0.81698    0.797(20)      2610.    0.8072    0.8202
  39466.     0.81723    0.789(19)      2720.    0.8072    0.8207
  39478.     0.81747    0.810(20)      2569.    0.8071    0.8213
  39490.     0.81772    0.789(19)      2661.    0.8071    0.8220
  39502.     0.81796    0.808(20)      2561.    0.8071    0.8229
  39514.     0.81821    0.780(19)      2698.    0.8070    0.8240
  39525.     0.81846    0.827(20)      2522.    0.8070    0.8252
  39537.     0.81870    0.810(20)      2518.    0.8069    0.8267
  39549.     0.81895    0.821(20)      2555.    0.8069    0.8285
  39561.     0.81919    0.844(20)      2484.    0.8069    0.8306
  39573.     0.81944    0.802(19)      2693.    0.8068    0.8331
  39585.     0.81968    0.837(20)      2441.    0.8068    0.8362
  39597.     0.81993    0.846(20)      2395.    0.8067    0.8378
  39609.     0.82018    0.821(20)      2561.    0.8067    0.8426
  39620.     0.82042    0.830(20)      2553.    0.8067    0.8486
  39632.     0.82067    0.842(20)      2430.    0.8066    0.8564
  39644.     0.82091    0.813(19)      2704.    0.8066    0.8665
  39656.     0.82116    0.851(20)      2475.    0.8065    0.8803
  39668.     0.82141    0.883(20)      2453.    0.8065    0.8997
  39680.     0.82165    0.933(21)      2330.    0.8065    0.9300
  39692.     0.82190    1.019(22)      2128.    0.8064    0.9894
  39704.     0.82215    1.158(23)      1923.    0.8064    1.1459
  39716.     0.82239    1.556(26)      1474.    0.8063    1.5956
  39728.     0.82264    2.462(32)      954.     0.8063    2.6576
  39739.     0.82289    4.21(4)        524.     0.806     4.400
  39751.     0.82313    6.10(6)        330.5    0.806     6.037
  39763.     0.82338    6.12(5)        337.6    0.806     6.270
  39775.     0.82363    5.08(5)        419.     0.806     5.283
  39787.     0.82387    3.95(4)        545.     0.806     4.047
  39799.     0.82412    3.05(4)        707.     0.806     3.046
  39811.     0.82437    2.423(33)      937.     0.8060    2.3395
  39823.     0.82462    1.971(29)      1156.    0.8060    1.8577
  39835.     0.82486    1.644(27)      1394.    0.8059    1.5313
  39847.     0.82511    1.403(24)      1666.    0.8059    1.3100
  39859.     0.82536    1.261(23)      1819.    0.8059    1.1598
  39871.     0.82561    1.087(22)      2136.    0.8058    1.0573
  39883.     0.82585    1.005(21)      2288.    0.8058    0.9872
  39895.     0.82610    0.934(20)      2452.    0.8057    0.9389
  39907.     0.82635    0.956(21)      2339.    0.8057    0.9053
  39919.     0.82660    0.953(21)      2343.    0.8057    0.8817
  39931.     0.82685    0.886(20)      2518.    0.8056    0.8650
  39943.     0.82709    0.879(20)      2462.    0.8056    0.8530
  39955.     0.82734    0.908(21)      2341.    0.8055    0.8442
  39967.     0.82759    0.875(21)      2338.    0.8055    0.8377
  39979.     0.82784    0.853(22)      1985.    0.8055    0.8328
  39991.     0.82809    0.837(22)      2025.    0.8054    0.8290
  40003.     0.82834    0.794(22)      2150.    0.8054    0.8261
  40015.     0.82858    0.867(24)      1710.    0.8053    0.8238
  40027.     0.82883    0.832(23)      1855.    0.8053    0.8219
  40039.     0.82908    0.783(23)      1966.    0.8053    0.8204
  40051.     0.82933    0.826(24)      1763.    0.8052    0.8191
  40063.     0.82958    0.796(23)      1820.    0.8052    0.8181
  40075.     0.82983    0.803(23)      1882.    0.8051    0.8173
  40087.     0.83008    0.801(23)      1861.    0.8051    0.8166
  40099.     0.83033    0.822(24)      1796.    0.8051    0.8161
  40111.     0.83058    0.802(23)      1921.    0.8050    0.8158
  40123.     0.83082    0.802(23)      1912.    0.8050    0.8156
  40135.     0.83107    0.842(24)      1679.    0.8049    0.8156
  40147.     0.83132    0.791(23)      1865.    0.8049    0.8159
  40159.     0.83157    0.806(23)      1884.    0.8049    0.8166
  40171.     0.83182    0.819(23)      1836.    0.8048    0.8178
  40183.     0.83207    0.776(23)      1940.    0.8048    0.8206
  40195.     0.83232    0.810(24)      1804.    0.8048    0.8282
  40207.     0.83257    0.837(24)      1788.    0.8047    0.8509
  40219.     0.83282    0.872(23)      1816.    0.8047    0.9076
  40231.     0.83307    1.025(26)      1452.    0.8046    1.0075
  40243.     0.83332    1.171(28)      1281.    0.8046    1.1128
  40255.     0.83357    1.115(27)      1399.    0.8046    1.1425
  40267.     0.83382    1.100(27)      1404.    0.8045    1.0905
  40279.     0.83407    0.986(25)      1542.    0.8045    1.0152
  40292.     0.83432    0.929(24)      1703.    0.8044    0.9519
  40304.     0.83457    0.880(24)      1778.    0.8044    0.9064
  40316.     0.83482    0.828(23)      1835.    0.8044    0.8752
  40328.     0.83507    0.853(24)      1801.    0.8043    0.8541
  40340.     0.83532    0.844(23)      1902.    0.8043    0.8397
  40352.     0.83557    0.860(24)      1767.    0.8043    0.8298
  40364.     0.83582    0.827(23)      1873.    0.8042    0.8231
  40376.     0.83607    0.820(23)      1923.    0.8042    0.8185
  40388.     0.83633    0.802(22)      2040.    0.8041    0.8128
  40400.     0.83658    0.816(22)      1987.    0.8041    0.8106
  40413.     0.83683    0.807(22)      1976.    0.8041    0.8091
  40425.     0.83708    0.805(22)      2062.    0.8040    0.8080
  40437.     0.83733    0.819(22)      1983.    0.8040    0.8072
  40449.     0.83758    0.848(23)      1862.    0.8040    0.8066
  40461.     0.83783    0.829(22)      2012.    0.8039    0.8071
  40473.     0.83808    0.837(23)      1932.    0.8039    0.8068
  40485.     0.83834    0.809(22)      2094.    0.8038    0.8066
  40498.     0.83859    0.796(21)      2200.    0.8038    0.8064
  40510.     0.83884    0.806(22)      2121.    0.8038    0.8063
  40522.     0.83909    0.800(22)      2163.    0.8037    0.8062
  40534.     0.83934    0.810(21)      2204.    0.8037    0.8061
  40546.     0.83959    0.809(21)      2236.    0.8037    0.8061
  40558.     0.83985    0.823(21)      2272.    0.8036    0.8060
  40570.     0.84010    0.814(20)      2418.    0.8036    0.8060
  40583.     0.84035    0.824(21)      2357.    0.8035    0.8060
  40595.     0.84060    0.824(20)      2386.    0.8035    0.8060
  40607.     0.84085    0.831(20)      2436.    0.8035    0.8061
  40619.     0.84111    0.834(20)      2509.    0.8034    0.8061
  40631.     0.84136    0.843(20)      2563.    0.8034    0.8062
  40644.     0.84161    0.801(19)      2642.    0.8034    0.8062
  40656.     0.84186    0.819(20)      2597.    0.8033    0.8063
  40668.     0.84212    0.801(19)      2762.    0.8033    0.8064
  40680.     0.84237    0.816(20)      2603.    0.8032    0.8066
  40692.     0.84262    0.817(19)      2640.    0.8032    0.8067
  40705.     0.84287    0.801(19)      2752.    0.8032    0.8069
  40717.     0.84313    0.830(19)      2640.    0.8031    0.8071
  40729.     0.84338    0.808(19)      2687.    0.8031    0.8073
  40741.     0.84363    0.777(19)      2840.    0.8031    0.8076
  40753.     0.84389    0.839(19)      2630.    0.8030    0.8080
  40766.     0.84414    0.831(19)      2648.    0.8030    0.8083
  40778.     0.84439    0.788(19)      2838.    0.8029    0.8088
  40790.     0.84465    0.814(20)      2590.    0.8029    0.8094
  40802.     0.84490    0.797(19)      2898.    0.8029    0.8101
  40815.     0.84515    0.807(19)      2806.    0.8028    0.8110
  40827.     0.84541    0.794(19)      2643.    0.8028    0.8121
  40839.     0.84566    0.823(20)      2527.    0.8028    0.8135
  40851.     0.84591    0.810(19)      2714.    0.8027    0.8155
  40864.     0.84617    0.801(19)      2800.    0.8027    0.8186
  40876.     0.84642    0.823(19)      2737.    0.8027    0.8246
  40888.     0.84668    0.837(19)      2668.    0.8026    0.8411
  40900.     0.84693    0.893(20)      2472.    0.8026    0.8862
  40913.     0.84718    0.941(20)      2415.    0.8026    0.9813
  40925.     0.84744    1.122(23)      1918.    0.8025    1.1154
  40937.     0.84769    1.178(23)      1826.    0.8025    1.2084
  40950.     0.84795    1.138(23)      1955.    0.8024    1.1905
  40962.     0.84820    1.079(22)      2062.    0.8024    1.1094
  40974.     0.84846    1.025(22)      2162.    0.8024    1.0268
  40986.     0.84871    0.992(21)      2170.    0.8023    0.9652
  40999.     0.84896    0.953(21)      2243.    0.8023    0.9244
  41011.     0.84922    0.905(20)      2442.    0.8023    0.8993
  41023.     0.84947    0.865(20)      2583.    0.8022    0.8864
  41036.     0.84973    0.889(20)      2528.    0.8022    0.8842
  41048.     0.84998    0.909(20)      2509.    0.8022    0.8970
  41060.     0.85024    0.963(21)      2335.    0.8021    0.9482
  41073.     0.85049    1.128(22)      2056.    0.8021    1.1116
  41085.     0.85075    1.465(25)      1584.    0.8021    1.5185
  41097.     0.85100    2.073(30)      1113.    0.8020    2.2198
  41109.     0.85126    2.88(4)        742.     0.802     2.931
  41122.     0.85151    3.08(4)        689.     0.802     3.096
  41134.     0.85177    2.69(4)        799.     0.802     2.720
  41147.     0.85203    2.194(31)      1017.    0.8019    2.2040
  41159.     0.85228    1.791(28)      1282.    0.8018    1.7745
  41171.     0.85254    1.473(25)      1545.    0.8018    1.4685
  41184.     0.85279    1.281(24)      1770.    0.8018    1.2594
  41196.     0.85305    1.153(23)      1863.    0.8017    1.1175
  41208.     0.85330    1.068(22)      2007.    0.8017    1.0213
  41221.     0.85356    0.968(21)      2251.    0.8017    0.9559
  41233.     0.85382    0.914(20)      2434.    0.8016    0.9113
  41245.     0.85407    0.873(20)      2593.    0.8016    0.8807
  41258.     0.85433    0.879(20)      2563.    0.8016    0.8596
  41270.     0.85459    0.851(20)      2608.    0.8015    0.8449
  41282.     0.85484    0.850(20)      2537.    0.8015    0.8346
  41295.     0.85510    0.823(19)      2691.    0.8015    0.8273
  41307.     0.85536    0.816(19)      2752.    0.8014    0.8220
  41320.     0.85561    0.816(19)      2727.    0.8014    0.8182
  41332.     0.85587    0.819(19)      2711.    0.8014    0.8153
  41344.     0.85613    0.833(20)      2609.    0.8013    0.8131
  41357.     0.85638    0.839(20)      2597.    0.8013    0.8114
  41369.     0.85664    0.821(19)      2698.    0.8013    0.8101
  41382.     0.85690    0.774(18)      2941.    0.8012    0.8090
  41394.     0.85715    0.789(19)      2845.    0.8012    0.8081
  41407.     0.85741    0.779(18)      2950.    0.8012    0.8074
  41419.     0.85767    0.821(19)      2768.    0.8011    0.8068
  41431.     0.85793    0.824(19)      2664.    0.8011    0.8062
  41444.     0.85818    0.816(19)      2678.    0.8011    0.8058
  41456.     0.85844    0.790(19)      2920.    0.8010    0.8054
  41469.     0.85870    0.819(19)      2705.    0.8010    0.8050
  41481.     0.85896    0.774(19)      2837.    0.8010    0.8047
  41494.     0.85921    0.774(19)      2869.    0.8009    0.8044
  41506.     0.85947    0.799(19)      2761.    0.8009    0.8041
  41518.     0.85973    0.782(19)      2833.    0.8009    0.8039
  41531.     0.85999    0.815(19)      2654.    0.8008    0.8037
  41543.     0.86024    0.792(19)      2807.    0.8008    0.8035
  41556.     0.86050    0.762(18)      2925.    0.8008    0.8033
  41568.     0.86076    0.795(19)      2775.    0.8007    0.8029
  41581.     0.86102    0.778(19)      2867.    0.8007    0.8028
  41593.     0.86128    0.804(19)      2676.    0.8007    0.8026
  41606.     0.86154    0.795(19)      2792.    0.8006    0.8025
  41618.     0.86179    0.783(18)      2978.    0.8006    0.8023
  41631.     0.86205    0.807(19)      2753.    0.8006    0.8022
  41643.     0.86231    0.808(19)      2674.    0.8005    0.8021
  41656.     0.86257    0.777(19)      2803.    0.8005    0.8020
  41668.     0.86283    0.767(19)      2918.    0.8005    0.8019
  41681.     0.86309    0.772(18)      2933.    0.8004    0.8018
  41693.     0.86335    0.814(19)      2687.    0.8004    0.8017
  41706.     0.86361    0.771(18)      2941.    0.8004    0.8016
  41718.     0.86386    0.786(19)      2828.    0.8003    0.8015
  41731.     0.86412    0.791(19)      2842.    0.8003    0.8014
  41743.     0.86438    0.795(19)      2807.    0.8003    0.8003
  41756.     0.86464    0.772(19)      2915.    0.8002    0.8002
  41768.     0.86490    0.803(19)      2815.    0.8002    0.8002
  41781.     0.86516    0.806(19)      2732.    0.8002    0.8011
  41793.     0.86542    0.836(20)      2572.    0.8001    0.8011
  41806.     0.86568    0.790(19)      2831.    0.8001    0.8012
  41818.     0.86594    0.760(18)      2966.    0.8001    0.8012
  41831.     0.86620    0.773(18)      2922.    0.8000    0.8012
  41844.     0.86646    0.816(19)      2794.    0.8000    0.8012
  41856.     0.86672    0.802(19)      2758.    0.8000    0.8012
  41869.     0.86698    0.780(19)      2918.    0.7999    0.8012
  41881.     0.86724    0.823(20)      2597.    0.7999    0.8013
  41894.     0.86750    0.795(19)      2750.    0.7999    0.8013
  41906.     0.86776    0.814(19)      2762.    0.7998    0.8013
  41919.     0.86802    0.791(19)      2848.    0.7998    0.8014
  41931.     0.86828    0.796(19)      2739.    0.7998    0.8014
  41944.     0.86854    0.787(19)      2817.    0.7998    0.8015
  41957.     0.86880    0.801(19)      2837.    0.7997    0.8015
  41969.     0.86906    0.796(19)      2866.    0.7997    0.8053
  41982.     0.86932    0.782(19)      2884.    0.7997    0.8055
  41994.     0.86958    0.798(19)      2900.    0.7996    0.8057
  42007.     0.86985    0.792(19)      2838.    0.7996    0.8060
  42020.     0.87011    0.794(19)      2759.    0.7996    0.8062
  42032.     0.87037    0.828(19)      2744.    0.7995    0.8065
  42045.     0.87063    0.824(20)      2622.    0.7995    0.8069
  42057.     0.87089    0.776(19)      2900.    0.7995    0.8072
  42070.     0.87115    0.794(19)      2787.    0.7994    0.8076
  42083.     0.87141    0.804(19)      2831.    0.7994    0.8080
  42095.     0.87167    0.792(19)      2855.    0.7994    0.8085
  42108.     0.87194    0.783(19)      2742.    0.7994    0.8090
  42121.     0.87220    0.821(19)      2678.    0.7993    0.8096
  42133.     0.87246    0.799(19)      2831.    0.7993    0.8102
  42146.     0.87272    0.813(19)      2712.    0.7993    0.8109
  42158.     0.87298    0.814(19)      2776.    0.7992    0.8117
  42171.     0.87324    0.781(19)      2916.    0.7992    0.8125
  42184.     0.87351    0.795(19)      2885.    0.7992    0.8135
  42196.     0.87377    0.826(19)      2711.    0.7991    0.8147
  42209.     0.87403    0.816(19)      2729.    0.7991    0.8159
  42222.     0.87429    0.790(19)      2881.    0.7991    0.8174
  42234.     0.87456    0.802(19)      2809.    0.7991    0.8191
  42247.     0.87482    0.790(19)      2840.    0.7990    0.8211
  42260.     0.87508    0.825(19)      2708.    0.7990    0.8235
  42272.     0.87534    0.813(19)      2689.    0.7990    0.8263
  42285.     0.87561    0.820(19)      2787.    0.7989    0.8298
  42298.     0.87587    0.811(19)      2832.    0.7989    0.8341
  42310.     0.87613    0.832(20)      2590.    0.7989    0.8396
  42323.     0.87639    0.826(19)      2775.    0.7988    0.8468
  42336.     0.87666    0.822(19)      2808.    0.7988    0.8568
  42349.     0.87692    0.867(20)      2617.    0.7988    0.8721
  42361.     0.87718    0.906(20)      2499.    0.7988    0.9024
  42374.     0.87745    0.977(21)      2307.    0.7987    0.9834
  42387.     0.87771    1.187(23)      1931.    0.7987    1.2104
  42399.     0.87797    1.608(27)      1423.    0.7987    1.7118
  42412.     0.87824    2.374(33)      941.     0.7986    2.4590
  42425.     0.87850    3.03(4)        704.     0.799     3.040
  42438.     0.87876    2.91(4)        756.     0.799     3.002
  42450.     0.87903    2.514(34)      885.     0.7986    2.5594
  42463.     0.87929    2.061(30)      1103.    0.7985    2.0765
  42476.     0.87955    1.705(27)      1338.    0.7985    1.7044
  42489.     0.87982    1.456(25)      1554.    0.7985    1.4496
  42501.     0.88008    1.262(24)      1800.    0.7984    1.2831
  42514.     0.88035    1.175(23)      1915.    0.7984    1.1799
  42527.     0.88061    1.116(22)      2082.    0.7984    1.1238
  42540.     0.88087    1.098(22)      2090.    0.7984    1.1076
  42552.     0.88114    1.157(22)      2059.    0.7983    1.1411
  42565.     0.88140    1.365(24)      1729.    0.7983    1.2898
  42578.     0.88167    1.830(27)      1382.    0.7983    1.7858
  42591.     0.88193    2.976(34)      842.     0.7982    3.0990
  42603.     0.88220    5.21(5)        454.     0.798     5.549
  42616.     0.88246    8.28(6)        261.5    0.798     8.358
  42629.     0.88273    9.40(7)        226.1    0.798     9.451
  42642.     0.88299    8.15(6)        272.8    0.798     8.317
  42655.     0.88326    6.44(5)        347.3    0.798     6.397
  42667.     0.88352    4.86(5)        472.     0.798     4.705
  42680.     0.88379    3.69(4)        620.     0.798     3.478
  42693.     0.88405    2.727(34)      849.     0.7980    2.6364
  42706.     0.88432    2.205(31)      1034.    0.7980    2.0650
  42719.     0.88458    1.779(28)      1268.    0.7980    1.6778
  42731.     0.88485    1.533(26)      1463.    0.7979    1.4150
  42744.     0.88511    1.334(24)      1704.    0.7979    1.2361
  42757.     0.88538    1.165(22)      1998.    0.7979    1.1137
  42770.     0.88564    1.050(21)      2202.    0.7979    1.0295
  42783.     0.88591    1.005(21)      2180.    0.7978    0.9711
  42796.     0.88618    0.935(20)      2412.    0.7978    0.9302
  42808.     0.88644    0.903(20)      2572.    0.7978    0.9013
  42821.     0.88671    0.888(20)      2585.    0.7977    0.8806
  42834.     0.88697    0.877(20)      2609.    0.7977    0.8656
  42847.     0.88724    0.847(19)      2649.    0.7977    0.8545
  42860.     0.88751    0.836(19)      2694.    0.7977    0.8461
  42873.     0.88777    0.825(19)      2725.    0.7976    0.8398
  42885.     0.88804    0.815(19)      2784.    0.7976    0.8348
  42898.     0.88830    0.836(19)      2664.    0.7976    0.8309
  42911.     0.88857    0.831(19)      2768.    0.7976    0.8279
  42924.     0.88884    0.818(19)      2858.    0.7975    0.8254
  42937.     0.88910    0.813(19)      2800.    0.7975    0.8234
  42950.     0.88937    0.845(19)      2636.    0.7975    0.8217
  42963.     0.88964    0.803(19)      2791.    0.7975    0.8204
  42976.     0.88990    0.813(19)      2634.    0.7974    0.8194
  42988.     0.89017    0.835(20)      2629.    0.7974    0.8186
  43001.     0.89044    0.810(19)      2811.    0.7974    0.8180
  43014.     0.89071    0.799(19)      2778.    0.7974    0.8177
  43027.     0.89097    0.811(19)      2688.    0.7973    0.8176
  43040.     0.89124    0.797(19)      2879.    0.7973    0.8177
  43053.     0.89151    0.843(20)      2573.    0.7973    0.8170
  43066.     0.89178    0.841(19)      2732.    0.7973    0.8178
  43079.     0.89204    0.803(19)      2907.    0.7972    0.8190
  43092.     0.89231    0.823(19)      2793.    0.7972    0.8207
  43105.     0.89258    0.843(20)      2576.    0.7972    0.8231
  43118.     0.89285    0.819(19)      2813.    0.7972    0.8265
  43131.     0.89311    0.804(19)      2909.    0.7971    0.8313
  43144.     0.89338    0.840(19)      2648.    0.7971    0.8384
  43156.     0.89365    0.863(19)      2637.    0.7971    0.8502
  43169.     0.89392    0.908(20)      2389.    0.7971    0.8758
  43182.     0.89419    0.958(20)      2444.    0.7970    0.9487
  43195.     0.89445    1.139(22)      2031.    0.7970    1.1547
  43208.     0.89472    1.461(25)      1648.    0.7970    1.5990
  43221.     0.89499    2.200(32)      996.     0.7970    2.2335
  43234.     0.89526    2.73(4)        790.     0.797     2.681
  43247.     0.89553    2.595(34)      852.     0.7969    2.5997
  43260.     0.89580    2.199(31)      1026.    0.7969    2.2076
  43273.     0.89607    1.787(28)      1286.    0.7969    1.7999
  43286.     0.89633    1.522(25)      1541.    0.7968    1.4876
  43299.     0.89660    1.288(23)      1817.    0.7968    1.2705
  43312.     0.89687    1.145(22)      1995.    0.7968    1.1192
  43325.     0.89714    1.031(21)      2256.    0.7968    1.0194
  43338.     0.89741    0.928(20)      2494.    0.7967    0.9518
  43351.     0.89768    0.892(19)      2631.    0.7967    0.9058
  43364.     0.89795    0.890(20)      2521.    0.7967    0.8745
  43377.     0.89822    0.894(20)      2540.    0.7967    0.8530
  43390.     0.89849    0.852(19)      2653.    0.7966    0.8382
  43403.     0.89876    0.820(19)      2814.    0.7966    0.8278
  43416.     0.89903    0.842(19)      2707.    0.7966    0.8205
  43429.     0.89930    0.843(20)      2604.    0.7966    0.8153
  43442.     0.89957    0.815(19)      2665.    0.7966    0.8116
  43455.     0.89984    0.795(19)      2831.    0.7965    0.8088
  43468.     0.90011    0.801(19)      2824.    0.7965    0.8068
  43481.     0.90038    0.800(19)      2836.    0.7965    0.8052
  43494.     0.90065    0.792(19)      2849.    0.7965    0.8040
  43507.     0.90092    0.798(19)      2917.    0.7964    0.8030
  43520.     0.90119    0.784(19)      2906.    0.7964    0.8022
  43533.     0.90146    0.817(19)      2742.    0.7964    0.8016
  43547.     0.90173    0.780(18)      3014.    0.7964    0.8010
  43560.     0.90200    0.805(19)      2838.    0.7964    0.8006
  43573.     0.90227    0.791(19)      2829.    0.7963    0.8002
  43586.     0.90254    0.818(19)      2694.    0.7963    0.7998
  43599.     0.90281    0.760(18)      2945.    0.7963    0.7995
  43612.     0.90308    0.810(19)      2790.    0.7963    0.7993
  43625.     0.90335    0.794(19)      2829.    0.7962    0.7990
  43638.     0.90362    0.830(19)      2674.    0.7962    0.7988
  43651.     0.90390    0.814(19)      2793.    0.7962    0.7986
  43664.     0.90417    0.812(19)      2816.    0.7962    0.7995
  43677.     0.90444    0.804(19)      2748.    0.7962    0.7994
  43690.     0.90471    0.776(18)      2934.    0.7961    0.7993
  43704.     0.90498    0.807(19)      2756.    0.7961    0.7992
  43717.     0.90525    0.797(19)      2884.    0.7961    0.7992
  43730.     0.90552    0.805(19)      2847.    0.7961    0.7991
  43743.     0.90580    0.804(19)      2735.    0.7960    0.7991
  43756.     0.90607    0.801(19)      2763.    0.7960    0.7990
  43769.     0.90634    0.791(19)      2864.    0.7960    0.7990
  43782.     0.90661    0.838(19)      2689.    0.7960    0.7990
  43795.     0.90688    0.817(19)      2693.    0.7960    0.7990
  43809.     0.90715    0.813(19)      2778.    0.7959    0.7990
  43822.     0.90743    0.779(19)      2833.    0.7959    0.7990
  43835.     0.90770    0.807(19)      2791.    0.7959    0.7990
  43848.     0.90797    0.792(19)      2900.    0.7959    0.7991
  43861.     0.90824    0.811(19)      2820.    0.7959    0.7991
  43874.     0.90852    0.789(18)      2942.    0.7958    0.7992
  43887.     0.90879    0.805(19)      2769.    0.7958    0.7993
  43901.     0.90906    0.793(19)      2877.    0.7958    0.7994
  43914.     0.90933    0.779(18)      2936.    0.7958    0.7986
  43927.     0.90961    0.797(19)      2894.    0.7958    0.7988
  43940.     0.90988    0.806(19)      2832.    0.7957    0.7990
  43953.     0.91015    0.780(19)      2874.    0.7957    0.7992
  43967.     0.91043    0.821(19)      2714.    0.7957    0.7994
  43980.     0.91070    0.796(19)      2890.    0.7957    0.7997
  43993.     0.91097    0.805(19)      2776.    0.7957    0.8000
  44006.     0.91125    0.787(19)      2875.    0.7956    0.8003
  44019.     0.91152    0.791(19)      2878.    0.7956    0.8007
  44033.     0.91179    0.783(19)      2888.    0.7956    0.8012
  44046.     0.91207    0.787(19)      2882.    0.7956    0.8017
  44059.     0.91234    0.804(19)      2814.    0.7956    0.8023
  44072.     0.91261    0.792(18)      2946.    0.7955    0.8030
  44085.     0.91289    0.801(19)      2770.    0.7955    0.8038
  44099.     0.91316    0.778(18)      3016.    0.7955    0.8048
  44112.     0.91344    0.777(18)      3015.    0.7955    0.8060
  44125.     0.91371    0.768(18)      3021.    0.7955    0.8074
  44138.     0.91398    0.797(19)      2870.    0.7955    0.8091
  44152.     0.91426    0.789(18)      2957.    0.7954    0.8112
  44165.     0.91453    0.772(18)      3024.    0.7954    0.8139
  44178.     0.91481    0.817(19)      2760.    0.7954    0.8174
  44191.     0.91508    0.797(19)      2903.    0.7954    0.8220
  44205.     0.91536    0.807(19)      2900.    0.7954    0.8282
  44218.     0.91563    0.825(19)      2862.    0.7953    0.8370
  44231.     0.91590    0.854(20)      2626.    0.7953    0.8510
  44244.     0.91618    0.904(20)      2506.    0.7953    0.8796
  44258.     0.91645    0.993(20)      2399.    0.7953    0.9584
  44271.     0.91673    1.177(22)      2087.    0.7953    1.1851
  44284.     0.91700    1.648(26)      1478.    0.7953    1.6971
  44297.     0.91728    2.378(32)      973.     0.7952    2.4836
  44311.     0.91755    3.08(4)        704.     0.795     3.107
  44324.     0.91783    3.12(4)        709.     0.795     3.088
  44337.     0.91811    2.656(34)      846.     0.7952    2.6255
  44351.     0.91838    2.133(31)      1074.    0.7952    2.1078
  44364.     0.91866    1.749(27)      1348.    0.7951    1.7021
  44377.     0.91893    1.482(26)      1519.    0.7951    1.4185
  44391.     0.91921    1.265(23)      1871.    0.7951    1.2260
  44404.     0.91948    1.125(22)      2072.    0.7951    1.0961
  44417.     0.91976    1.015(21)      2242.    0.7951    1.0084
  44431.     0.92004    0.960(20)      2436.    0.7951    0.9491
  44444.     0.92031    0.919(20)      2502.    0.7950    0.9090
  44457.     0.92059    0.900(20)      2598.    0.7950    0.8818
  44471.     0.92086    0.878(20)      2626.    0.7950    0.8633
  44484.     0.92114    0.877(20)      2600.    0.7950    0.8508
  44497.     0.92142    0.829(19)      2719.    0.7950    0.8422
  44511.     0.92169    0.814(19)      2797.    0.7950    0.8365
  44524.     0.92197    0.838(19)      2709.    0.7950    0.8326
  44537.     0.92225    0.845(19)      2664.    0.7949    0.8302
  44551.     0.92252    0.834(19)      2704.    0.7949    0.8287
  44564.     0.92280    0.836(20)      2604.    0.7949    0.8279
  44577.     0.92308    0.815(18)      2937.    0.7949    0.8278
  44591.     0.92335    0.816(19)      2757.    0.7949    0.8280
  44604.     0.92363    0.811(19)      2824.    0.7949    0.8287
  44618.     0.92391    0.837(19)      2669.    0.7948    0.8297
  44631.     0.92418    0.840(19)      2679.    0.7948    0.8311
  44644.     0.92446    0.817(19)      2772.    0.7948    0.8327
  44658.     0.92474    0.813(19)      2818.    0.7948    0.8347
  44671.     0.92502    0.825(19)      2734.    0.7948    0.8371
  44684.     0.92529    0.824(19)      2751.    0.7948    0.8399
  44698.     0.92557    0.803(19)      2815.    0.7948    0.8431
  44711.     0.92585    0.815(19)      2803.    0.7947    0.8469
  44725.     0.92613    0.854(19)      2693.    0.7947    0.8512
  44738.     0.92641    0.863(20)      2616.    0.7947    0.8563
  44752.     0.92668    0.850(19)      2665.    0.7947    0.8622
  44765.     0.92696    0.860(19)      2684.    0.7947    0.8692
  44778.     0.92724    0.856(20)      2614.    0.7947    0.8775
  44792.     0.92752    0.853(19)      2767.    0.7947    0.8874
  44805.     0.92780    0.863(19)      2694.    0.7946    0.8993
  44819.     0.92807    0.855(19)      2688.    0.7946    0.9139
  44832.     0.92835    0.892(20)      2512.    0.7946    0.9318
  44846.     0.92863    0.897(19)      2638.    0.7946    0.9544
  44859.     0.92891    0.926(20)      2520.    0.7946    0.9833
  44873.     0.92919    0.950(20)      2396.    0.7946    1.0210
  44886.     0.92947    0.997(21)      2349.    0.7946    1.0716
  44899.     0.92975    1.063(21)      2253.    0.7945    1.1423
  44913.     0.93002    1.234(23)      1975.    0.7945    1.2496
  44926.     0.93030    1.578(25)      1553.    0.7945    1.4489
  44940.     0.93058    2.260(30)      1119.    0.7945    1.9601
  44953.     0.93086    3.65(4)        721.     0.794     3.470
  44967.     0.93114    6.82(5)        381.     0.794     7.210
  44980.     0.93142   12.67(7)        191.5    0.794    13.676
  44994.     0.93170   19.87(9)        111.5    0.794    20.244
  45007.     0.93198   21.93(10)       100.2    0.794    21.841
  45021.     0.93226   18.44(9)        124.4    0.794    18.449
  45034.     0.93254   13.91(8)        169.1    0.794    13.708
  45048.     0.93282   10.14(7)        235.5    0.794     9.732
  45061.     0.93310    7.36(6)        325.5    0.794     6.896
  45075.     0.93338    5.25(5)        461.     0.794     4.965
  45088.     0.93366    3.91(4)        614.     0.794     3.659
  45102.     0.93394    2.97(4)        807.     0.794     2.777
  45115.     0.93422    2.389(32)      985.     0.7943    2.1807
  45129.     0.93450    1.846(28)      1283.    0.7943    1.7757
  45143.     0.93478    1.562(25)      1559.    0.7943    1.4993
  45156.     0.93506    1.362(24)      1759.    0.7943    1.3095
  45170.     0.93534    1.218(23)      1966.    0.7943    1.1782
  45183.     0.93562    1.104(22)      2070.    0.7943    1.0863
  45197.     0.93590    1.049(21)      2227.    0.7943    1.0214
  45210.     0.93618    0.991(20)      2408.    0.7943    0.9747
  45224.     0.93646    0.942(20)      2462.    0.7943    0.9408
  45237.     0.93674    0.952(20)      2386.    0.7942    0.9156
  45251.     0.93703    0.927(20)      2483.    0.7942    0.8967
  45265.     0.93731    0.889(19)      2642.    0.7942    0.8821
  45278.     0.93759    0.891(19)      2745.    0.7942    0.8706
  45292.     0.93787    0.837(19)      2901.    0.7942    0.8615
  45305.     0.93815    0.843(19)      2770.    0.7942    0.8540
  45319.     0.93843    0.850(19)      2773.    0.7942    0.8479
  45333.     0.93871    0.830(19)      2842.    0.7942    0.8428
  45346.     0.93900    0.809(18)      3007.    0.7942    0.8384
  45360.     0.93928    0.835(19)      2787.    0.7941    0.8346
  45373.     0.93956    0.809(19)      2915.    0.7941    0.8314
  45387.     0.93984    0.831(19)      2778.    0.7941    0.8285
  45401.     0.94012    0.825(19)      2855.    0.7941    0.8260
  45414.     0.94040    0.836(19)      2846.    0.7941    0.8237
  45428.     0.94069    0.839(19)      2884.    0.7941    0.8217
  45441.     0.94097    0.819(18)      2958.    0.7941    0.8199
  45455.     0.94125    0.797(18)      2985.    0.7941    0.8182
  45469.     0.94153    0.815(19)      2864.    0.7941    0.8168
  45482.     0.94182    0.835(19)      2704.    0.7941    0.8154
  45496.     0.94210    0.819(19)      2823.    0.7941    0.8142
  45510.     0.94238    0.838(19)      2795.    0.7940    0.8131
  45523.     0.94266    0.822(19)      2854.    0.7940    0.8121
  45537.     0.94295    0.786(18)      3010.    0.7940    0.8111
  45551.     0.94323    0.835(19)      2661.    0.7940    0.8102
  45564.     0.94351    0.794(18)      2954.    0.7940    0.8094
  45578.     0.94380    0.782(18)      3157.    0.7940    0.8087
  45592.     0.94408    0.809(19)      2920.    0.7940    0.8080
  45605.     0.94436    0.820(19)      2905.    0.7940    0.8073
  45619.     0.94465    0.807(18)      3063.    0.7940    0.8067
  45633.     0.94493    0.803(19)      2843.    0.7940    0.8061
  45646.     0.94521    0.795(19)      2880.    0.7940    0.8056
  45660.     0.94550    0.824(19)      2800.    0.7940    0.8051
  45674.     0.94578    0.781(18)      3011.    0.7939    0.8046
  45687.     0.94606    0.801(18)      2997.    0.7939    0.7940
  45701.     0.94635    0.820(19)      2789.    0.7939    0.7940
  45715.     0.94663    0.808(19)      2879.    0.7939    0.7940
  45729.     0.94692    0.804(19)      2910.    0.7939    0.7940
  45742.     0.94720    0.770(18)      3022.    0.7939    0.7940
  45756.     0.94748    0.793(19)      2912.    0.7939    0.7940
  45770.     0.94777    0.794(18)      2949.    0.7939    0.7940
  45783.     0.94805    0.800(19)      2891.    0.7939    0.7940
  45797.     0.94834    0.787(18)      3145.    0.7939    0.7940
  45811.     0.94862    0.781(18)      3016.    0.7939    0.7940
  45825.     0.94891    0.785(18)      2989.    0.7939    0.7940
  45838.     0.94919    0.778(18)      2986.    0.7939    0.7941
  45852.     0.94948    0.798(19)      2832.    0.7939    0.7941
  45866.     0.94976    0.775(18)      3077.    0.7939    0.7941
  45880.     0.95005    0.768(18)      3109.    0.7938    0.7941
  45893.     0.95033    0.790(19)      2834.    0.7938    0.7941
  45907.     0.95062    0.788(18)      2955.    0.7938    0.7941
  45921.     0.95090    0.765(18)      3195.    0.7938    0.7941
  45935.     0.95119    0.784(18)      3033.    0.7938    0.7941
  45949.     0.95147    0.814(19)      2859.    0.7938    0.7942
  45962.     0.95176    0.781(18)      3096.    0.7938    0.7942
  45976.     0.95204    0.795(18)      2980.    0.7938    0.7942
  45990.     0.95233    0.793(18)      3057.    0.7938    0.7943
  46004.     0.95261    0.790(18)      2996.    0.7938    0.7943
  46018.     0.95290    0.827(19)      2786.    0.7938    0.7944
  46031.     0.95319    0.804(19)      2850.    0.7938    0.7945
  46045.     0.95347    0.810(19)      2911.    0.7938    0.7946
  46059.     0.95376    0.783(19)      2914.    0.7938    0.7947
  46073.     0.95404    0.795(19)      2847.    0.7938    0.7949
  46087.     0.95433    0.803(19)      2870.    0.7938    0.7951
  46100.     0.95462    0.824(19)      2781.    0.7938    0.7954
  46114.     0.95490    0.829(19)      2882.    0.7938    0.7958
  46128.     0.95519    0.812(19)      2836.    0.7938    0.7964
  46142.     0.95548    0.805(19)      2836.    0.7938    0.7975
  46156.     0.95576    0.795(19)      2867.    0.7938    0.8002
  46170.     0.95605    0.810(19)      2865.    0.7937    0.8081
  46183.     0.95634    0.835(19)      2839.    0.7937    0.8286
  46197.     0.95662    0.908(20)      2541.    0.7937    0.8664
  46211.     0.95691    0.941(20)      2434.    0.7937    0.9092
  46225.     0.95720    0.933(20)      2481.    0.7937    0.9252
  46239.     0.95748    0.968(20)      2435.    0.7937    0.9076
  46253.     0.95777    0.910(20)      2495.    0.7937    0.8782
  46267.     0.95806    0.899(20)      2619.    0.7937    0.8524
  46281.     0.95835    0.869(19)      2710.    0.7937    0.8337
  46294.     0.95863    0.917(20)      2500.    0.7937    0.8210
  46308.     0.95892    0.910(20)      2547.    0.7937    0.8124
  46322.     0.95921    0.897(20)      2559.    0.7937    0.8066
  46336.     0.95950    0.849(19)      2743.    0.7937    0.8027
  46350.     0.95978    0.844(19)      2761.    0.7937    0.8001
  46364.     0.96007    0.839(19)      2657.    0.7937    0.7983
  46378.     0.96036    0.802(19)      2860.    0.7937    0.7970
  46392.     0.96065    0.828(19)      2691.    0.7937    0.7962
  46406.     0.96094    0.827(19)      2768.    0.7937    0.7956
  46420.     0.96122    0.792(18)      2991.    0.7937    0.7952
  46433.     0.96151    0.804(18)      2970.    0.7937    0.7949
  46447.     0.96180    0.785(19)      2901.    0.7937    0.7947
  46461.     0.96209    0.780(18)      2936.    0.7937    0.7945
  46475.     0.96238    0.789(18)      3009.    0.7937    0.7944
  46489.     0.96267    0.790(18)      3040.    0.7937    0.7943
  46503.     0.96296    0.820(19)      2838.    0.7937    0.7942
  46517.     0.96325    0.837(19)      2670.    0.7937    0.7942
  46531.     0.96353    0.825(19)      2732.    0.7937    0.7941
  46545.     0.96382    0.807(19)      2833.    0.7937    0.7941
  46559.     0.96411    0.801(19)      2918.    0.7937    0.7941
  46573.     0.96440    0.823(19)      2717.    0.7937    0.7940
  46587.     0.96469    0.790(19)      2856.    0.7937    0.7940
  46601.     0.96498    0.807(19)      2876.    0.7937    0.7940
  46615.     0.96527    0.781(19)      2896.    0.7937    0.7940
  46629.     0.96556    0.816(19)      2783.    0.7937    0.7940
  46643.     0.96585    0.819(19)      2808.    0.7937    0.7940
  46657.     0.96614    0.800(19)      2909.    0.7937    0.7940
  46671.     0.96643    0.816(19)      2821.    0.7937    0.7940
  46685.     0.96672    0.805(19)      2772.    0.7937    0.7940
  46699.     0.96701    0.795(18)      2928.    0.7937    0.7940
  46713.     0.96730    0.777(18)      2981.    0.7937    0.7940
  46727.     0.96759    0.805(19)      2802.    0.7937    0.7940
  46741.     0.96788    0.821(19)      2723.    0.7937    0.7940
  46755.     0.96817    0.818(19)      2847.    0.7937    0.7940
  46769.     0.96846    0.787(18)      2951.    0.7937    0.7940
  46783.     0.96875    0.769(18)      2974.    0.7937    0.7940
  46797.     0.96904    0.798(18)      2943.    0.7937    0.7941
  46811.     0.96933    0.785(18)      2940.    0.7937    0.7941
  46825.     0.96962    0.768(18)      3076.    0.7937    0.7941
  46839.     0.96991    0.813(19)      2781.    0.7937    0.7942
  46853.     0.97021    0.768(18)      3078.    0.7937    0.7943
  46867.     0.97050    0.794(18)      2933.    0.7937    0.7943
  46881.     0.97079    0.789(18)      2964.    0.7937    0.7945
  46895.     0.97108    0.794(18)      2926.    0.7937    0.7946
  46909.     0.97137    0.807(19)      2914.    0.7937    0.7948
  46924.     0.97166    0.801(19)      2897.    0.7937    0.7953
  46938.     0.97195    0.787(18)      3000.    0.7937    0.7966
  46952.     0.97224    0.785(18)      2955.    0.7937    0.8002
  46966.     0.97254    0.786(18)      2981.    0.7937    0.8094
  46980.     0.97283    0.851(20)      2595.    0.7937    0.8256
  46994.     0.97312    0.836(19)      2705.    0.7937    0.8424
  47008.     0.97341    0.853(19)      2712.    0.7937    0.8470
  47022.     0.97370    0.850(19)      2670.    0.7937    0.8387
  47036.     0.97400    0.822(18)      2966.    0.7937    0.8267
  47050.     0.97429    0.807(19)      2886.    0.7937    0.8165
  47064.     0.97458    0.810(19)      2869.    0.7938    0.8092
  47079.     0.97487    0.786(18)      2952.    0.7938    0.8043
  47093.     0.97517    0.773(18)      2961.    0.7938    0.8010
  47107.     0.97546    0.761(18)      3085.    0.7938    0.7987
  47121.     0.97575    0.799(18)      3039.    0.7938    0.7972
  47135.     0.97604    0.775(18)      3000.    0.7938    0.7962
  47149.     0.97634    0.773(18)      3098.    0.7938    0.7955
  47163.     0.97663    0.780(18)      3043.    0.7938    0.7951
  47178.     0.97692    0.781(18)      3011.    0.7938    0.7947
  47192.     0.97722    0.798(19)      2869.    0.7938    0.7945
  47206.     0.97751    0.797(19)      2878.    0.7938    0.7944
  47220.     0.97780    0.791(18)      2930.    0.7938    0.7942
  47234.     0.97810    0.781(19)      2861.    0.7938    0.7942
  47248.     0.97839    0.791(19)      2912.    0.7938    0.7941
  47263.     0.97868    0.769(18)      3056.    0.7938    0.7941
  47277.     0.97898    0.791(19)      2869.    0.7938    0.7940
  47291.     0.97927    0.792(19)      2877.    0.7938    0.7940
  47305.     0.97956    0.801(19)      2843.    0.7938    0.7940
  47319.     0.97986    0.800(19)      2871.    0.7938    0.7940
  47333.     0.98015    0.796(19)      2910.    0.7938    0.7940
  47348.     0.98045    0.824(19)      2784.    0.7938    0.7940
  47362.     0.98074    0.800(19)      2896.    0.7939    0.7940
  47376.     0.98103    0.811(19)      2887.    0.7939    0.7940
  47390.     0.98133    0.795(18)      2970.    0.7939    0.7944
  47405.     0.98162    0.774(18)      3038.    0.7939    0.7944
  47419.     0.98192    0.795(19)      2910.    0.7939    0.7944
  47433.     0.98221    0.809(19)      2873.    0.7939    0.7944
  47447.     0.98251    0.774(18)      3075.    0.7939    0.7944
  47461.     0.98280    0.761(18)      3145.    0.7939    0.7944
  47476.     0.98310    0.771(18)      2998.    0.7939    0.7945
  47490.     0.98339    0.775(18)      3003.    0.7939    0.7945
  47504.     0.98369    0.804(18)      2939.    0.7939    0.7945
  47518.     0.98398    0.819(19)      2796.    0.7939    0.7946
  47533.     0.98428    0.778(18)      3002.    0.7939    0.7946
  47547.     0.98457    0.816(18)      2933.    0.7939    0.7946
  47561.     0.98487    0.799(19)      2877.    0.7940    0.7947
  47575.     0.98516    0.800(18)      2981.    0.7940    0.7947
  47590.     0.98546    0.788(18)      2958.    0.7940    0.7947
  47604.     0.98575    0.816(19)      2842.    0.7940    0.7948
  47618.     0.98605    0.789(18)      2978.    0.7940    0.7948
  47633.     0.98634    0.796(18)      3008.    0.7940    0.7949
  47647.     0.98664    0.785(18)      2998.    0.7940    0.7950
  47661.     0.98694    0.819(19)      2727.    0.7940    0.7950
  47675.     0.98723    0.803(19)      2884.    0.7940    0.7951
  47690.     0.98753    0.759(18)      3121.    0.7940    0.7969
  47704.     0.98783    0.819(19)      2731.    0.7940    0.7970
  47718.     0.98812    0.804(19)      2885.    0.7941    0.7972
  47733.     0.98842    0.792(18)      3087.    0.7941    0.7974
  47747.     0.98871    0.766(18)      3074.    0.7941    0.7975
  47761.     0.98901    0.777(19)      2897.    0.7941    0.7977
  47776.     0.98931    0.820(20)      2581.    0.7941    0.7980
  47790.     0.98960    0.817(19)      2844.    0.7941    0.7983
  47804.     0.98990    0.818(19)      2836.    0.7941    0.7985
  47819.     0.99020    0.808(18)      2932.    0.7941    0.7989
  47833.     0.99050    0.778(18)      3034.    0.7941    0.7992
  47847.     0.99079    0.820(19)      2694.    0.7941    0.7997
  47862.     0.99109    0.820(19)      2768.    0.7942    0.8001
  47876.     0.99139    0.802(19)      2848.    0.7942    0.8007
  47890.     0.99169    0.775(18)      3073.    0.7942    0.8013
  47905.     0.99198    0.802(19)      2829.    0.7942    0.8020
  47919.     0.99228    0.791(19)      2917.    0.7942    0.8029
  47934.     0.99258    0.789(19)      2895.    0.7942    0.8039
  47948.     0.99288    0.771(18)      3031.    0.7942    0.8052
  47962.     0.99317    0.781(18)      2932.    0.7942    0.8068
  47977.     0.99347    0.813(19)      2816.    0.7942    0.8089
  47991.     0.99377    0.825(19)      2799.    0.7943    0.8116
  48006.     0.99407    0.821(19)      2869.    0.7943    0.8154
  48020.     0.99437    0.813(18)      2968.    0.7943    0.8213
  48034.     0.99466    0.825(19)      2840.    0.7943    0.8333
  48049.     0.99496    0.879(19)      2636.    0.7943    0.8669
  48063.     0.99526    0.946(20)      2496.    0.7943    0.9617
  48078.     0.99556    1.106(21)      2195.    0.7943    1.1670
  48092.     0.99586    1.436(25)      1637.    0.7943    1.4599
  48106.     0.99616    1.690(28)      1299.    0.7943    1.6655
  48121.     0.99646    1.656(27)      1364.    0.7944    1.6296
  48135.     0.99676    1.523(26)      1509.    0.7944    1.4498
  48150.     0.99705    1.310(24)      1802.    0.7944    1.2618
  48164.     0.99735    1.168(23)      1964.    0.7944    1.1185
  48179.     0.99765    1.018(21)      2263.    0.7944    1.0205
  48193.     0.99795    0.950(20)      2435.    0.7944    0.9555
  48208.     0.99825    0.896(20)      2560.    0.7944    0.9132
  48222.     0.99855    0.868(20)      2502.    0.7945    0.8864
  48236.     0.99885    0.841(19)      2703.    0.7945    0.8704
  48251.     0.99915    0.868(19)      2693.    0.7945    0.8622
  48265.     0.99945    0.875(20)      2612.    0.7945    0.8602
  48280.     0.99975    0.841(19)      2748.    0.7945    0.8637
  48294.     1.00005    0.861(19)      2760.    0.7945    0.8735
  48309.     1.00035    0.881(20)      2588.    0.7945    0.8934
  48323.     1.00065    1.005(21)      2273.    0.7946    0.9402
  48338.     1.00095    1.115(22)      2154.    0.7946    1.0794
  48352.     1.00125    1.477(25)      1659.    0.7946    1.4776
  48367.     1.00155    2.169(30)      1145.    0.7946    2.3322
  48381.     1.00185    3.41(4)        683.     0.795     3.531
  48396.     1.00215    4.45(4)        506.     0.795     4.337
  48410.     1.00245    4.31(4)        529.     0.795     4.152
  48425.     1.00275    3.54(4)        656.     0.795     3.402
  48439.     1.00305    2.709(34)      873.     0.7947    2.6304
  48454.     1.00335    2.109(30)      1115.    0.7947    2.0447
  48469.     1.00366    1.705(27)      1404.    0.7947    1.6416
  48483.     1.00396    1.384(24)      1697.    0.7947    1.3706
  48498.     1.00426    1.192(23)      1952.    0.7947    1.1893
  48512.     1.00456    1.080(22)      2160.    0.7948    1.0678
  48527.     1.00486    0.963(20)      2477.    0.7948    0.9918
  48541.     1.00516    0.962(21)      2339.    0.7948    0.9369
  48556.     1.00546    0.895(20)      2623.    0.7948    0.8996
  48570.     1.00577    0.871(19)      2685.    0.7948    0.8742
  48585.     1.00607    0.839(19)      2831.    0.7948    0.8566
  48600.     1.00637    0.848(19)      2654.    0.7949    0.8444
  48614.     1.00667    0.827(19)      2800.    0.7949    0.8359
  48629.     1.00697    0.814(19)      2871.    0.7949    0.8298
  48643.     1.00728    0.835(19)      2712.    0.7949    0.8254
  48658.     1.00758    0.817(19)      2800.    0.7949    0.8222
  48672.     1.00788    0.793(18)      2960.    0.7949    0.8199
  48687.     1.00818    0.808(19)      2759.    0.7950    0.8183
  48702.     1.00848    0.812(19)      2748.    0.7950    0.8170
  48716.     1.00879    0.784(18)      2943.    0.7950    0.8162
  48731.     1.00909    0.798(19)      2853.    0.7950    0.8156
  48746.     1.00939    0.818(19)      2802.    0.7950    0.8152
  48760.     1.00970    0.769(18)      2999.    0.7951    0.8150
  48775.     1.01000    0.793(19)      2921.    0.7951    0.8150
  48789.     1.01030    0.772(18)      3070.    0.7951    0.8151
  48804.     1.01060    0.821(19)      2782.    0.7951    0.8153
  48819.     1.01091    0.798(18)      2966.    0.7951    0.8157
  48833.     1.01121    0.806(19)      2887.    0.7951    0.8162
  48848.     1.01151    0.792(19)      2819.    0.7952    0.8165
  48863.     1.01182    0.794(19)      2821.    0.7952    0.8173
  48877.     1.01212    0.787(19)      2887.    0.7952    0.8182
  48892.     1.01242    0.851(20)      2543.    0.7952    0.8193
  48907.     1.01273    0.797(19)      2803.    0.7952    0.8206
  48921.     1.01303    0.787(19)      2823.    0.7953    0.8221
  48936.     1.01334    0.796(19)      2866.    0.7953    0.8238
  48951.     1.01364    0.796(19)      2912.    0.7953    0.8257
  48965.     1.01394    0.818(19)      2742.    0.7953    0.8279
  48980.     1.01425    0.801(18)      2950.    0.7953    0.8305
  48995.     1.01455    0.810(19)      2861.    0.7954    0.8335
  49009.     1.01486    0.799(19)      2793.    0.7954    0.8369
  49024.     1.01516    0.822(19)      2727.    0.7954    0.8410
  49039.     1.01547    0.806(19)      2882.    0.7954    0.8457
  49054.     1.01577    0.811(19)      2823.    0.7954    0.8513
  49068.     1.01608    0.820(19)      2888.    0.7955    0.8580
  49083.     1.01638    0.840(19)      2671.    0.7955    0.8661
  49098.     1.01669    0.831(19)      2683.    0.7955    0.8759
  49112.     1.01699    0.860(20)      2583.    0.7955    0.8881
  49127.     1.01730    0.840(19)      2749.    0.7956    0.9035
  49142.     1.01760    0.848(19)      2838.    0.7956    0.9214
  49157.     1.01791    0.877(20)      2508.    0.7956    0.9472
  49171.     1.01821    0.937(21)      2365.    0.7956    0.9819
  49186.     1.01852    0.974(20)      2434.    0.7956    1.0305
  49201.     1.01882    1.070(21)      2223.    0.7957    1.1044
  49216.     1.01913    1.302(23)      1823.    0.7957    1.2442
  49230.     1.01943    1.775(27)      1406.    0.7957    1.6137
  49245.     1.01974    2.782(33)      938.     0.7957    2.7117
  49260.     1.02005    4.99(4)        523.     0.796     5.372
  49275.     1.02035    9.18(6)        258.3    0.796     9.797
  49290.     1.02066   13.88(8)        158.4    0.796    13.976
  49304.     1.02096   14.98(8)        145.6    0.796    14.645
  49319.     1.02127   12.46(7)        182.4    0.796    12.196
  49334.     1.02158    9.43(6)        244.7    0.796     9.021
  49349.     1.02188    6.75(5)        348.7    0.796     6.423
  49364.     1.02219    4.90(5)        477.     0.796     4.597
  49378.     1.02250    3.59(4)        647.     0.796     3.367
  49393.     1.02280    2.620(33)      903.     0.7960    2.5467
  49408.     1.02311    2.013(29)      1200.    0.7960    1.9987
  49423.     1.02342    1.627(26)      1467.    0.7960    1.6318
  49438.     1.02372    1.412(25)      1662.    0.7960    1.3853
  49452.     1.02403    1.214(23)      1895.    0.7961    1.2186
  49467.     1.02434    1.139(23)      1972.    0.7961    1.1050
  49482.     1.02465    1.002(21)      2339.    0.7961    1.0269
  49497.     1.02495    0.976(21)      2333.    0.7961    0.9725
  49512.     1.02526    0.965(21)      2353.    0.7962    0.9341
  49527.     1.02557    0.903(20)      2566.    0.7962    0.9066
  49542.     1.02588    0.883(20)      2541.    0.7962    0.8866
  49556.     1.02618    0.869(20)      2596.    0.7962    0.8717
  49571.     1.02649    0.845(19)      2806.    0.7963    0.8604
  49586.     1.02680    0.868(20)      2592.    0.7963    0.8516
  49601.     1.02711    0.863(20)      2565.    0.7963    0.8447
  49616.     1.02742    0.807(19)      2826.    0.7963    0.8392
  49631.     1.02772    0.816(19)      2739.    0.7964    0.8346
  49646.     1.02803    0.824(19)      2662.    0.7964    0.8309
  49661.     1.02834    0.810(19)      2867.    0.7964    0.8277
  49675.     1.02865    0.864(20)      2622.    0.7964    0.8250
  49690.     1.02896    0.837(19)      2643.    0.7965    0.8226
  49705.     1.02927    0.801(19)      2906.    0.7965    0.8206
  49720.     1.02958    0.815(19)      2740.    0.7965    0.8188
  49735.     1.02988    0.836(19)      2667.    0.7966    0.8172
  49750.     1.03019    0.834(19)      2697.    0.7966    0.8158
  49765.     1.03050    0.801(19)      2841.    0.7966    0.8145
  49780.     1.03081    0.822(19)      2773.    0.7966    0.8134
  49795.     1.03112    0.804(19)      2877.    0.7967    0.8124
  49810.     1.03143    0.823(19)      2811.    0.7967    0.8137
  49825.     1.03174    0.833(19)      2762.    0.7967    0.8129
  49840.     1.03205    0.806(19)      2901.    0.7968    0.8122
  49855.     1.03236    0.806(19)      2838.    0.7968    0.8117
  49870.     1.03267    0.784(19)      2819.    0.7968    0.8111
  49884.     1.03298    0.824(19)      2642.    0.7968    0.8106
  49899.     1.03329    0.827(19)      2666.    0.7969    0.8102
  49914.     1.03360    0.796(18)      2926.    0.7969    0.8099
  49929.     1.03391    0.840(20)      2620.    0.7969    0.8095
  49944.     1.03422    0.832(20)      2616.    0.7969    0.8093
  49959.     1.03453    0.792(19)      2801.    0.7970    0.8090
  49974.     1.03484    0.856(20)      2509.    0.7970    0.8088
  49989.     1.03515    0.832(19)      2721.    0.7970    0.8087
  50004.     1.03546    0.835(20)      2599.    0.7971    0.8085
  50019.     1.03577    0.817(19)      2766.    0.7971    0.8085
  50034.     1.03608    0.801(19)      2882.    0.7971    0.8015
  50049.     1.03639    0.820(19)      2688.    0.7972    0.8018
  50064.     1.03670    0.814(19)      2798.    0.7972    0.8021
  50079.     1.03701    0.805(19)      2893.    0.7972    0.8024
  50094.     1.03733    0.807(19)      2794.    0.7972    0.8027
  50109.     1.03764    0.816(19)      2678.    0.7973    0.8031
  50124.     1.03795    0.790(19)      2881.    0.7973    0.8035
  50140.     1.03826    0.825(20)      2629.    0.7973    0.8066
  50155.     1.03857    0.765(18)      2948.    0.7974    0.8072
  50170.     1.03888    0.817(19)      2743.    0.7974    0.8078
  50185.     1.03919    0.816(19)      2722.    0.7974    0.8086
  50200.     1.03951    0.812(19)      2738.    0.7975    0.8094
  50215.     1.03982    0.820(19)      2730.    0.7975    0.8102
  50230.     1.04013    0.814(19)      2744.    0.7975    0.8112
  50245.     1.04044    0.806(19)      2713.    0.7976    0.8123
  50260.     1.04075    0.814(19)      2694.    0.7976    0.8136
  50275.     1.04107    0.788(19)      2914.    0.7976    0.8150
  50290.     1.04138    0.843(20)      2605.    0.7977    0.8166
  50305.     1.04169    0.796(19)      2846.    0.7977    0.8184
  50320.     1.04200    0.817(19)      2794.    0.7977    0.8206
  50335.     1.04232    0.819(19)      2768.    0.7977    0.8231
  50351.     1.04263    0.841(20)      2552.    0.7978    0.8261
  50366.     1.04294    0.856(20)      2545.    0.7978    0.8297
  50381.     1.04325    0.842(20)      2599.    0.7978    0.8340
  50396.     1.04357    0.817(19)      2736.    0.7979    0.8393
  50411.     1.04388    0.816(19)      2715.    0.7979    0.8460
  50426.     1.04419    0.843(20)      2601.    0.7979    0.8546
  50441.     1.04451    0.842(19)      2696.    0.7980    0.8659
  50456.     1.04482    0.872(20)      2535.    0.7980    0.8813
  50471.     1.04513    0.889(20)      2516.    0.7980    0.9033
  50487.     1.04545    0.944(20)      2450.    0.7981    0.9394
  50502.     1.04576    1.053(21)      2190.    0.7981    1.0198
  50517.     1.04607    1.347(24)      1782.    0.7981    1.2549
  50532.     1.04639    1.919(28)      1277.    0.7982    1.9049
  50547.     1.04670    3.04(4)        810.     0.798     3.230
  50562.     1.04702    4.77(5)        480.     0.798     4.955
  50578.     1.04733    5.96(5)        366.     0.798     5.933
  50593.     1.04764    5.64(5)        397.     0.798     5.500
  50608.     1.04796    4.56(4)        498.     0.798     4.377
  50623.     1.04827    3.37(4)        699.     0.798     3.292
  50638.     1.04859    2.601(33)      905.     0.7984    2.4896
  50653.     1.04890    2.016(30)      1139.    0.7985    1.9445
  50669.     1.04922    1.594(26)      1465.    0.7985    1.5826
  50684.     1.04953    1.378(25)      1645.    0.7985    1.3436
  50699.     1.04985    1.171(23)      1929.    0.7986    1.1864
  50714.     1.05016    1.079(22)      2084.    0.7986    1.0834
  50730.     1.05048    1.038(21)      2172.    0.7986    1.0170
  50745.     1.05079    0.963(21)      2335.    0.7987    0.9755
  50760.     1.05111    0.934(20)      2383.    0.7987    0.9516
  50775.     1.05142    0.940(21)      2342.    0.7987    0.9411
  50790.     1.05174    0.938(20)      2474.    0.7988    0.9421
  50806.     1.05205    0.959(21)      2347.    0.7988    0.9552
  50821.     1.05237    1.011(21)      2262.    0.7989    0.9869
  50836.     1.05268    1.095(21)      2196.    0.7989    1.0678
  50851.     1.05300    1.420(25)      1666.    0.7989    1.3165
  50867.     1.05332    2.050(29)      1171.    0.7990    2.0263
  50882.     1.05363    3.24(4)        768.     0.799     3.520
  50897.     1.05395    5.25(5)        439.     0.799     5.553
  50912.     1.05427    6.80(6)        319.4    0.799     6.825
  50928.     1.05458    6.52(5)        341.8    0.799     6.421
  50943.     1.05490    5.38(5)        421.     0.799     5.119
  50958.     1.05521    3.98(4)        580.     0.799     3.815
  50974.     1.05553    2.92(4)        811.     0.799     2.837
  50989.     1.05585    2.256(31)      1010.    0.7993    2.1709
  51004.     1.05616    1.738(27)      1377.    0.7993    1.7271
  51019.     1.05648    1.471(25)      1557.    0.7993    1.4325
  51035.     1.05680    1.232(23)      1865.    0.7994    1.2367
  51050.     1.05711    1.094(22)      2093.    0.7994    1.1059
  51065.     1.05743    1.023(21)      2175.    0.7995    1.0181
  51081.     1.05775    0.933(20)      2461.    0.7995    0.9587
  51096.     1.05807    0.900(20)      2512.    0.7995    0.9182
  51111.     1.05838    0.922(20)      2393.    0.7996    0.8902
  51127.     1.05870    0.863(20)      2613.    0.7996    0.8706
  51142.     1.05902    0.825(19)      2719.    0.7997    0.8566
  51157.     1.05934    0.849(20)      2567.    0.7997    0.8464
  51173.     1.05965    0.838(20)      2586.    0.7997    0.8389
  51188.     1.05997    0.819(19)      2704.    0.7998    0.8348
  51203.     1.06029    0.775(18)      2970.    0.7998    0.8305
  51219.     1.06061    0.821(19)      2756.    0.7999    0.8271
  51234.     1.06093    0.813(19)      2701.    0.7999    0.8244
  51250.     1.06125    0.786(18)      3002.    0.7999    0.8222
  51265.     1.06156    0.801(19)      2790.    0.8000    0.8204
  51280.     1.06188    0.793(19)      2877.    0.8000    0.8189
  51296.     1.06220    0.814(19)      2699.    0.8001    0.8177
  51311.     1.06252    0.767(18)      2989.    0.8001    0.8139
  51326.     1.06284    0.797(19)      2827.    0.8001    0.8131
  51342.     1.06316    0.796(19)      2776.    0.8002    0.8124
  51357.     1.06348    0.824(19)      2704.    0.8002    0.8119
  51373.     1.06380    0.814(19)      2672.    0.8003    0.8114
  51388.     1.06411    0.813(19)      2747.    0.8003    0.8110
  51403.     1.06443    0.800(19)      2700.    0.8003    0.8106
  51419.     1.06475    0.793(19)      2759.    0.8004    0.8103
  51434.     1.06507    0.807(19)      2775.    0.8004    0.8101
  51450.     1.06539    0.806(19)      2714.    0.8005    0.8100
  51465.     1.06571    0.814(19)      2659.    0.8005    0.8099
  51481.     1.06603    0.801(19)      2744.    0.8006    0.8098
  51496.     1.06635    0.793(19)      2799.    0.8006    0.8098
  51512.     1.06667    0.808(19)      2735.    0.8006    0.8098
  51527.     1.06699    0.822(20)      2615.    0.8007    0.8099
  51542.     1.06731    0.821(20)      2629.    0.8007    0.8101
  51558.     1.06763    0.783(19)      2861.    0.8008    0.8103
  51573.     1.06795    0.781(18)      2943.    0.8008    0.8105
  51589.     1.06827    0.811(19)      2703.    0.8009    0.8108
  51604.     1.06859    0.808(19)      2689.    0.8009    0.8112
  51620.     1.06891    0.849(20)      2616.    0.8009    0.8117
  51635.     1.06923    0.796(19)      2788.    0.8010    0.8123
  51651.     1.06955    0.844(20)      2576.    0.8010    0.8130
  51666.     1.06988    0.828(20)      2612.    0.8011    0.8138
  51682.     1.07020    0.811(19)      2698.    0.8011    0.8147
  51697.     1.07052    0.816(19)      2687.    0.8012    0.8159
  51713.     1.07084    0.843(20)      2593.    0.8012    0.8146
  51728.     1.07116    0.822(19)      2694.    0.8012    0.8164
  51744.     1.07148    0.843(20)      2614.    0.8013    0.8185
  51759.     1.07180    0.837(19)      2662.    0.8013    0.8211
  51775.     1.07212    0.845(19)      2668.    0.8014    0.8243
  51790.     1.07245    0.823(20)      2581.    0.8014    0.8284
  51806.     1.07277    0.834(19)      2636.    0.8015    0.8337
  51821.     1.07309    0.846(20)      2623.    0.8015    0.8406
  51837.     1.07341    0.885(20)      2409.    0.8016    0.8500
  51853.     1.07373    0.858(19)      2638.    0.8016    0.8634
  51868.     1.07406    0.894(20)      2574.    0.8017    0.8851
  51884.     1.07438    0.975(21)      2349.    0.8017    0.9314
  51899.     1.07470    1.092(22)      2152.    0.8017    1.0653
  51915.     1.07502    1.395(24)      1710.    0.8018    1.4464
  51930.     1.07535    2.146(30)      1084.    0.8018    2.2597
  51946.     1.07567    3.21(4)        699.     0.802     3.390
  51962.     1.07599    4.12(4)        530.     0.802     4.135
  51977.     1.07631    4.05(4)        534.     0.802     3.948
  51993.     1.07664    3.32(4)        681.     0.802     3.231
  52008.     1.07696    2.609(34)      861.     0.8021    2.4965
  52024.     1.07728    2.013(30)      1140.    0.8021    1.9424
  52040.     1.07761    1.610(27)      1407.    0.8022    1.5654
  52055.     1.07793    1.345(25)      1638.    0.8022    1.3153
  52071.     1.07825    1.151(23)      1970.    0.8023    1.1500
  52086.     1.07858    1.071(22)      2102.    0.8023    1.0407
  52102.     1.07890    0.990(21)      2224.    0.8024    0.9681
  52118.     1.07922    0.918(20)      2440.    0.8024    0.9196
  52133.     1.07955    0.881(20)      2484.    0.8024    0.8869
  52149.     1.07987    0.882(20)      2416.    0.8025    0.8648
  52165.     1.08019    0.810(19)      2725.    0.8025    0.8495
  52180.     1.08052    0.810(19)      2758.    0.8026    0.8389
  52196.     1.08084    0.838(20)      2532.    0.8026    0.8314
  52212.     1.08117    0.815(19)      2710.    0.8027    0.8261
  52227.     1.08149    0.826(19)      2654.    0.8027    0.8221
  52243.     1.08182    0.841(20)      2547.    0.8028    0.8191
  52259.     1.08214    0.834(20)      2597.    0.8028    0.8169
  52274.     1.08246    0.864(20)      2385.    0.8029    0.8151
  52290.     1.08279    0.807(19)      2708.    0.8029    0.8137
  52306.     1.08311    0.804(19)      2780.    0.8030    0.8126
  52321.     1.08344    0.806(19)      2789.    0.8030    0.8117
  52337.     1.08376    0.809(19)      2674.    0.8031    0.8109
  52353.     1.08409    0.794(19)      2786.    0.8031    0.8102
  52368.     1.08441    0.798(19)      2797.    0.8032    0.8097
  52384.     1.08474    0.824(20)      2559.    0.8032    0.8092
  52400.     1.08507    0.808(19)      2794.    0.8033    0.8088
  52416.     1.08539    0.824(19)      2648.    0.8033    0.8084
  52431.     1.08572    0.837(20)      2621.    0.8034    0.8081
  52447.     1.08604    0.801(19)      2716.    0.8034    0.8078
  52463.     1.08637    0.839(20)      2565.    0.8035    0.8076
  52478.     1.08669    0.787(19)      2730.    0.8035    0.8074
  52494.     1.08702    0.802(19)      2684.    0.8036    0.8072
  52510.     1.08735    0.804(19)      2724.    0.8036    0.8070
  52526.     1.08767    0.792(19)      2793.    0.8037    0.8069
  52541.     1.08800    0.786(19)      2785.    0.8037    0.8068
  52557.     1.08833    0.832(19)      2666.    0.8038    0.8066
  52573.     1.08865    0.827(20)      2579.    0.8038    0.8065
  52589.     1.08898    0.797(19)      2691.    0.8039    0.8065
  52605.     1.08931    0.787(19)      2743.    0.8039    0.8064
  52620.     1.08963    0.806(19)      2716.    0.8040    0.8063
  52636.     1.08996    0.834(20)      2549.    0.8040    0.8063
  52652.     1.09029    0.836(20)      2512.    0.8041    0.8063
  52668.     1.09061    0.821(19)      2632.    0.8041    0.8062
  52683.     1.09094    0.818(19)      2637.    0.8042    0.8062
  52699.     1.09127    0.795(19)      2771.    0.8042    0.8062
  52715.     1.09159    0.805(19)      2803.    0.8043    0.8061
  52731.     1.09192    0.789(19)      2829.    0.8043    0.8061
  52747.     1.09225    0.810(19)      2688.    0.8044    0.8061
  52763.     1.09258    0.806(19)      2727.    0.8045    0.8045
  52778.     1.09291    0.807(19)      2675.    0.8045    0.8046
  52794.     1.09323    0.823(20)      2619.    0.8046    0.8047
  52810.     1.09356    0.825(20)      2534.    0.8046    0.8047
  52826.     1.09389    0.836(20)      2524.    0.8047    0.8048
  52842.     1.09422    0.821(19)      2644.    0.8047    0.8048
  52858.     1.09455    0.824(20)      2559.    0.8048    0.8049
  52873.     1.09487    0.770(19)      2824.    0.8048    0.8050
  52889.     1.09520    0.791(19)      2821.    0.8049    0.8050
  52905.     1.09553    0.805(19)      2682.    0.8049    0.8051
  52921.     1.09586    0.800(19)      2729.    0.8050    0.8051
  52937.     1.09619    0.811(19)      2641.    0.8050    0.8052
  52953.     1.09652    0.819(20)      2598.    0.8051    0.8053
  52969.     1.09685    0.826(20)      2457.    0.8051    0.8053
  52985.     1.09718    0.841(20)      2598.    0.8052    0.8054
  53000.     1.09750    0.783(19)      2835.    0.8053    0.8055
  53016.     1.09783    0.792(19)      2707.    0.8053    0.8055
  53032.     1.09816    0.824(20)      2559.    0.8054    0.8079
  53048.     1.09849    0.804(20)      2596.    0.8054    0.8081
  53064.     1.09882    0.807(19)      2670.    0.8055    0.8082
  53080.     1.09915    0.812(20)      2604.    0.8055    0.8084
  53096.     1.09948    0.812(20)      2626.    0.8056    0.8086
  53112.     1.09981    0.820(20)      2612.    0.8056    0.8088
  53128.     1.10014    0.812(20)      2588.    0.8057    0.8090
  53144.     1.10047    0.828(20)      2594.    0.8057    0.8092
  53160.     1.10080    0.813(19)      2655.    0.8058    0.8095
  53176.     1.10113    0.805(20)      2621.    0.8059    0.8097
  53192.     1.10146    0.811(20)      2520.    0.8059    0.8100
  53208.     1.10179    0.800(19)      2801.    0.8060    0.8103
  53224.     1.10212    0.806(19)      2687.    0.8060    0.8106
  53239.     1.10245    0.809(19)      2679.    0.8061    0.8109
  53255.     1.10278    0.843(20)      2430.    0.8061    0.8113
  53271.     1.10312    0.831(19)      2659.    0.8062    0.8117
  53287.     1.10345    0.844(20)      2500.    0.8063    0.8122
  53303.     1.10378    0.821(20)      2605.    0.8063    0.8128
  53319.     1.10411    0.812(20)      2612.    0.8064    0.8134
  53335.     1.10444    0.854(20)      2439.    0.8064    0.8142
  53351.     1.10477    0.833(20)      2506.    0.8065    0.8152
  53367.     1.10510    0.827(20)      2578.    0.8065    0.8165
  53383.     1.10543    0.813(19)      2640.    0.8066    0.8188
  53399.     1.10577    0.843(20)      2488.    0.8067    0.8241
  53415.     1.10610    0.847(20)      2533.    0.8067    0.8390
  53431.     1.10643    0.854(20)      2526.    0.8068    0.8732
  53447.     1.10676    0.915(21)      2361.    0.8068    0.9272
  53464.     1.10709    0.968(22)      2125.    0.8069    0.9741
  53480.     1.10743    0.966(21)      2199.    0.8069    0.9778
  53496.     1.10776    0.957(21)      2202.    0.8070    0.9475
  53512.     1.10809    0.900(20)      2422.    0.8071    0.9109
  53528.     1.10842    0.872(20)      2493.    0.8071    0.8822
  53544.     1.10875    0.868(20)      2414.    0.8072    0.8628
  53560.     1.10909    0.852(20)      2576.    0.8072    0.8507
  53576.     1.10942    0.827(20)      2496.    0.8073    0.8435
  53592.     1.10975    0.860(20)      2511.    0.8073    0.8397
  53608.     1.11009    0.876(20)      2447.    0.8074    0.8383
  53624.     1.11042    0.837(20)      2486.    0.8075    0.8387
  53640.     1.11075    0.804(19)      2638.    0.8075    0.8405
  53656.     1.11109    0.822(20)      2626.    0.8076    0.8437
  53672.     1.11142    0.849(20)      2530.    0.8076    0.8482
  53689.     1.11175    0.867(21)      2344.    0.8077    0.8545
  53705.     1.11209    0.861(20)      2494.    0.8078    0.8628
  53721.     1.11242    0.872(20)      2390.    0.8078    0.8741
  53737.     1.11275    0.887(20)      2402.    0.8079    0.8896
  53753.     1.11309    0.941(22)      2161.    0.8079    0.9120
  53769.     1.11342    0.969(22)      2150.    0.8080    0.9483
  53785.     1.11375    1.090(22)      2021.    0.8081    1.0270
  53801.     1.11409    1.361(25)      1648.    0.8081    1.2565
  53818.     1.11442    1.883(28)      1257.    0.8082    1.9066
  53834.     1.11476    3.12(4)        733.     0.808     3.280
  53850.     1.11509    4.91(5)        446.     0.808     5.158
  53866.     1.11543    6.40(6)        328.4    0.808     6.353
  53882.     1.11576    6.16(5)        345.2    0.808     5.999
  53898.     1.11610    5.00(5)        436.     0.808     4.788
  53914.     1.11643    3.76(4)        581.     0.809     3.565
  53931.     1.11677    2.83(4)        774.     0.809     2.651
  53947.     1.11710    2.103(31)      1063.    0.8087    2.0331
  53963.     1.11744    1.640(27)      1331.    0.8087    1.6267
  53979.     1.11777    1.387(25)      1554.    0.8088    1.3603
  53995.     1.11811    1.173(23)      1873.    0.8088    1.1852
  54012.     1.11844    1.060(22)      2066.    0.8089    1.0698
  54028.     1.11878    0.983(22)      2155.    0.8090    0.9932
  54044.     1.11911    0.943(21)      2291.    0.8090    0.9419
  54060.     1.11945    0.905(21)      2358.    0.8091    0.9072
  54076.     1.11978    0.867(20)      2456.    0.8092    0.8834
  54093.     1.12012    0.871(21)      2374.    0.8092    0.8669
  54109.     1.12046    0.868(20)      2393.    0.8093    0.8552
  54125.     1.12079    0.839(20)      2524.    0.8093    0.8468
  54141.     1.12113    0.817(20)      2601.    0.8094    0.8406
  54158.     1.12147    0.793(19)      2809.    0.8095    0.8359
  54174.     1.12180    0.809(19)      2769.    0.8095    0.8323
  54190.     1.12214    0.836(20)      2574.    0.8096    0.8295
  54206.     1.12247    0.828(20)      2581.    0.8097    0.8273
  54223.     1.12281    0.826(20)      2497.    0.8097    0.8254
  54239.     1.12315    0.811(19)      2732.    0.8098    0.8239
  54255.     1.12349    0.802(19)      2663.    0.8098    0.8227
  54271.     1.12382    0.849(20)      2445.    0.8099    0.8274
  54288.     1.12416    0.857(20)      2452.    0.8100    0.8267
  54304.     1.12450    0.838(20)      2490.    0.8100    0.8261
  54320.     1.12483    0.825(20)      2470.    0.8101    0.8257
  54337.     1.12517    0.811(20)      2603.    0.8102    0.8254
  54353.     1.12551    0.813(20)      2586.    0.8102    0.8251
  54369.     1.12585    0.815(20)      2529.    0.8103    0.8250
  54385.     1.12618    0.807(20)      2536.    0.8103    0.8249
  54402.     1.12652    0.811(20)      2583.    0.8104    0.8249
  54418.     1.12686    0.852(21)      2342.    0.8105    0.8249
  54434.     1.12720    0.829(20)      2461.    0.8105    0.8250
  54451.     1.12754    0.824(20)      2438.    0.8106    0.8252
  54467.     1.12788    0.816(20)      2490.    0.8107    0.8254
  54483.     1.12821    0.814(20)      2519.    0.8107    0.8257
  54500.     1.12855    0.809(20)      2612.    0.8108    0.8261
  54516.     1.12889    0.798(20)      2578.    0.8109    0.8265
  54532.     1.12923    0.820(20)      2454.    0.8109    0.8270
  54549.     1.12957    0.817(20)      2501.    0.8110    0.8275
  54565.     1.12991    0.856(20)      2423.    0.8111    0.8282
  54582.     1.13025    0.834(20)      2446.    0.8111    0.8289
  54598.     1.13058    0.865(21)      2261.    0.8112    0.8297
  54614.     1.13092    0.829(20)      2505.    0.8113    0.8306
  54631.     1.13126    0.831(20)      2525.    0.8113    0.8316
  54647.     1.13160    0.796(19)      2654.    0.8114    0.8327
  54664.     1.13194    0.843(21)      2370.    0.8114    0.8312
  54680.     1.13228    0.824(20)      2493.    0.8115    0.8327
  54696.     1.13262    0.815(20)      2581.    0.8116    0.8344
  54713.     1.13296    0.828(20)      2465.    0.8116    0.8363
  54729.     1.13330    0.835(20)      2490.    0.8117    0.8385
  54746.     1.13364    0.847(21)      2355.    0.8118    0.8409
  54762.     1.13398    0.832(20)      2449.    0.8118    0.8436
  54778.     1.13432    0.807(19)      2699.    0.8119    0.8467
  54795.     1.13466    0.829(20)      2478.    0.8120    0.8503
  54811.     1.13500    0.824(20)      2578.    0.8120    0.8544
  54828.     1.13534    0.877(21)      2249.    0.8121    0.8592
  54844.     1.13568    0.878(21)      2328.    0.8122    0.8649
  54861.     1.13602    0.857(20)      2442.    0.8122    0.8717
  54877.     1.13636    0.869(21)      2218.    0.8123    0.8798
  54894.     1.13671    0.850(20)      2401.    0.8124    0.8897
  54910.     1.13705    0.861(20)      2413.    0.8124    0.9019
  54926.     1.13739    0.883(21)      2230.    0.8125    0.9173
  54943.     1.13773    0.912(21)      2176.    0.8126    0.9369
  54959.     1.13807    0.909(21)      2187.    0.8126    0.9626
  54976.     1.13841    0.961(22)      2121.    0.8127    0.9973
  54992.     1.13875    0.999(22)      2013.    0.8128    1.0459
  55009.     1.13910    1.092(23)      1953.    0.8128    1.1199
  55025.     1.13944    1.306(25)      1654.    0.8129    1.2614
  55042.     1.13978    1.712(27)      1352.    0.8130    1.6428
  55058.     1.14012    2.754(34)      868.     0.8130    2.7805
  55075.     1.14046    5.10(5)        464.     0.813     5.501
  55091.     1.14080    9.20(6)        238.1    0.813     9.921
  55108.     1.14115   14.07(8)        143.0    0.813    13.916
  55125.     1.14149   14.94(9)        134.8    0.813    14.368
  55141.     1.14183   12.26(8)        170.6    0.813    11.820
  55158.     1.14217    8.97(6)        240.9    0.813     8.624
  55174.     1.14252    6.39(5)        339.8    0.814     6.051
  55191.     1.14286    4.34(4)        511.     0.814     4.277
  55207.     1.14320    3.15(4)        707.     0.814     3.111
  55224.     1.14355    2.380(33)      906.     0.8137    2.3503
  55240.     1.14389    1.817(29)      1166.    0.8138    1.8538
  55257.     1.14423    1.458(26)      1513.    0.8139    1.5285
  55274.     1.14457    1.238(24)      1755.    0.8139    1.3140
  55290.     1.14492    1.119(23)      1898.    0.8140    1.1714
  55307.     1.14526    1.050(22)      1988.    0.8141    1.0757
  55323.     1.14561    1.017(23)      1967.    0.8141    1.0105
  55340.     1.14595    0.941(21)      2232.    0.8142    0.9656
  55357.     1.14629    0.920(21)      2255.    0.8143    0.9340
  55373.     1.14664    0.911(21)      2197.    0.8143    0.9113
  55390.     1.14698    0.883(21)      2242.    0.8144    0.8947
  55406.     1.14733    0.889(21)      2285.    0.8145    0.8823
  55423.     1.14767    0.851(20)      2402.    0.8146    0.8728
  55440.     1.14801    0.854(20)      2440.    0.8146    0.8654
  55456.     1.14836    0.826(20)      2415.    0.8147    0.8595
  55473.     1.14870    0.841(20)      2388.    0.8148    0.8547
  55490.     1.14905    0.852(21)      2363.    0.8148    0.8507
  55506.     1.14939    0.839(20)      2396.    0.8149    0.8473
  55523.     1.14974    0.841(20)      2469.    0.8150    0.8445
  55539.     1.15008    0.831(20)      2380.    0.8150    0.8420
  55556.     1.15043    0.830(20)      2460.    0.8151    0.8399
  55573.     1.15077    0.815(20)      2473.    0.8152    0.8381
  55589.     1.15112    0.812(20)      2408.    0.8153    0.8365
  55606.     1.15146    0.839(21)      2339.    0.8153    0.8350
  55623.     1.15181    0.851(21)      2321.    0.8154    0.8337
  55640.     1.15215    0.847(21)      2378.    0.8155    0.8326
  55656.     1.15250    0.842(20)      2391.    0.8155    0.8316
  55673.     1.15284    0.835(20)      2410.    0.8156    0.8306
  55690.     1.15319    0.804(20)      2557.    0.8157    0.8298
  55706.     1.15354    0.801(20)      2531.    0.8157    0.8291
  55723.     1.15388    0.837(21)      2333.    0.8158    0.8284
  55740.     1.15423    0.864(21)      2247.    0.8159    0.8278
  55756.     1.15457    0.809(20)      2465.    0.8160    0.8272
  55773.     1.15492    0.822(20)      2397.    0.8160    0.8267
  55790.     1.15527    0.796(20)      2575.    0.8161    0.8262
  55807.     1.15561    0.812(20)      2489.    0.8162    0.8258
  55823.     1.15596    0.828(21)      2334.    0.8162    0.8254
  55840.     1.15631    0.820(20)      2441.    0.8163    0.8250
  55857.     1.15665    0.842(21)      2322.    0.8164    0.8247
  55874.     1.15700    0.840(21)      2299.    0.8165    0.8244
  55890.     1.15735    0.807(20)      2427.    0.8165    0.8241
  55907.     1.15770    0.831(21)      2360.    0.8166    0.8239
  55924.     1.15804    0.818(20)      2405.    0.8167    0.8167
  55941.     1.15839    0.816(20)      2500.    0.8167    0.8167
  55958.     1.15874    0.831(21)      2368.    0.8168    0.8168
  55974.     1.15909    0.807(20)      2424.    0.8169    0.8169
  55991.     1.15943    0.815(20)      2468.    0.8170    0.8170
  56008.     1.15978    0.838(20)      2408.    0.8170    0.8170
  56025.     1.16013    0.841(21)      2247.    0.8171    0.8171
  56042.     1.16048    0.859(21)      2202.    0.8172    0.8172
  56058.     1.16083    0.841(20)      2402.    0.8173    0.8173
  56075.     1.16117    0.857(21)      2271.    0.8173    0.8173
  56092.     1.16152    0.864(21)      2200.    0.8174    0.8174
  56109.     1.16187    0.804(20)      2514.    0.8175    0.8175
  56126.     1.16222    0.827(21)      2310.    0.8175    0.8175
  56142.     1.16257    0.840(21)      2242.    0.8176    0.8176
  56159.     1.16292    0.802(20)      2465.    0.8177    0.8177
  56176.     1.16327    0.812(21)      2377.    0.8178    0.8178
  56193.     1.16361    0.816(20)      2402.    0.8178    0.8178
  56210.     1.16396    0.808(20)      2454.    0.8179    0.8179
  56227.     1.16431    0.818(20)      2446.    0.8180    0.8180
  56244.     1.16466    0.808(21)      2373.    0.8181    0.8181
  56260.     1.16501    0.850(21)      2266.    0.8181    0.8181
  56277.     1.16536    0.807(20)      2381.    0.8182    0.8182
  56294.     1.16571    0.804(20)      2391.    0.8183    0.8183
  56311.     1.16606    0.808(20)      2425.    0.8183    0.8183
  56328.     1.16641    0.797(20)      2412.    0.8184    0.8184
  56345.     1.16676    0.802(20)      2430.    0.8185    0.8185
  56362.     1.16711    0.774(20)      2531.    0.8186    0.8186
  56379.     1.16746    0.819(20)      2400.    0.8186    0.8186
  56396.     1.16781    0.849(21)      2223.    0.8187    0.8187
  56413.     1.16816    0.820(21)      2316.    0.8188    0.8188
  56429.     1.16851    0.829(21)      2254.    0.8189    0.8189
  56446.     1.16886    0.872(22)      2153.    0.8189    0.8189
  56463.     1.16921    0.820(21)      2344.    0.8190    0.8190
  56480.     1.16956    0.818(20)      2419.    0.8191    0.8191
  56497.     1.16991    0.874(22)      2155.    0.8192    0.8192
  56514.     1.17027    0.803(20)      2445.    0.8192    0.8192
  56531.     1.17062    0.816(21)      2347.    0.8193    0.8193
  56548.     1.17097    0.857(21)      2222.    0.8194    0.8194
  56565.     1.17132    0.852(21)      2230.    0.8195    0.8325
  56582.     1.17167    0.795(20)      2435.    0.8195    0.8331
  56599.     1.17202    0.834(21)      2255.    0.8196    0.8337
  56616.     1.17237    0.830(21)      2377.    0.8197    0.8344
  56633.     1.17273    0.862(21)      2227.    0.8197    0.8351
  56650.     1.17308    0.840(21)      2212.    0.8198    0.8359
  56667.     1.17343    0.823(21)      2270.    0.8199    0.8367
  56684.     1.17378    0.816(21)      2269.    0.8200    0.8376
  56701.     1.17413    0.853(22)      2128.    0.8200    0.8385
  56718.     1.17449    0.849(21)      2246.    0.8201    0.8395
  56735.     1.17484    0.875(22)      2140.    0.8202    0.8405
  56752.     1.17519    0.871(21)      2220.    0.8203    0.8416
  56769.     1.17554    0.828(21)      2325.    0.8203    0.8429
  56786.     1.17590    0.823(21)      2307.    0.8204    0.8442
  56803.     1.17625    0.812(21)      2350.    0.8205    0.8456
  56820.     1.17660    0.845(21)      2313.    0.8206    0.8471
  56837.     1.17695    0.876(22)      2115.    0.8206    0.8487
  56854.     1.17731    0.866(21)      2177.    0.8207    0.8505
  56871.     1.17766    0.853(21)      2224.    0.8208    0.8525
  56888.     1.17801    0.836(21)      2278.    0.8209    0.8547
  56905.     1.17837    0.879(22)      2152.    0.8209    0.8570
  56922.     1.17872    0.873(21)      2184.    0.8210    0.8596
  56940.     1.17907    0.881(22)      2070.    0.8211    0.8625
  56957.     1.17943    0.825(21)      2347.    0.8212    0.8657
  56974.     1.17978    0.879(21)      2207.    0.8213    0.8693
  56991.     1.18014    0.851(21)      2180.    0.8213    0.8733
  57008.     1.18049    0.871(22)      2075.    0.8214    0.8778
  57025.     1.18084    0.835(21)      2333.    0.8215    0.8829
  57042.     1.18120    0.849(21)      2245.    0.8216    0.8887
  57059.     1.18155    0.886(22)      2160.    0.8216    0.8954
  57076.     1.18191    0.886(22)      2120.    0.8217    0.9031
  57093.     1.18226    0.901(22)      2071.    0.8218    0.9120
  57111.     1.18262    0.902(22)      2029.    0.8219    0.9225
  57128.     1.18297    0.902(22)      2127.    0.8219    0.9348
  57145.     1.18333    0.888(21)      2206.    0.8220    0.9496
  57162.     1.18368    0.939(23)      1932.    0.8221    0.9675
  57179.     1.18404    0.936(22)      1999.    0.8222    0.9895
  57196.     1.18439    0.961(22)      2001.    0.8222    1.0168
  57213.     1.18475    0.962(23)      1965.    0.8223    1.0513
  57231.     1.18510    1.030(23)      1903.    0.8224    1.0960
  57248.     1.18546    1.094(24)      1687.    0.8225    1.1552
  57265.     1.18581    1.137(24)      1689.    0.8225    1.2360
  57282.     1.18617    1.289(25)      1546.    0.8226    1.3520
  57299.     1.18652    1.589(28)      1295.    0.8227    1.5413
  57317.     1.18688    2.227(32)      951.     0.8228    1.9597
  57334.     1.18724    3.50(4)        657.     0.823     3.193
  57351.     1.18759    6.48(5)        356.     0.823     6.654
  57368.     1.18795   12.75(8)        170.8    0.823    13.819
  57385.     1.18831   22.65(11)       86.4     0.823    23.345
  57403.     1.18866   29.66(13)       62.6     0.823    29.037
  57420.     1.18902   27.84(12)       68.6     0.823    26.876
  57437.     1.18938   21.34(10)       93.1     0.823    20.550
  57454.     1.18973   15.00(9)        135.6    0.823    14.307
  57471.     1.19009   10.15(7)        204.0    0.823     9.702
  57489.     1.19045    6.86(6)        305.1    0.824     6.641
  57506.     1.19080    4.67(5)        452.     0.824     4.661
  57523.     1.19116    3.34(4)        626.     0.824     3.383
  57540.     1.19152    2.51(4)        811.     0.824     2.556
  57558.     1.19187    1.959(31)      1061.    0.8238    2.0172
  57575.     1.19223    1.610(29)      1217.    0.8239    1.6641
  57592.     1.19259    1.367(26)      1455.    0.8240    1.4301
  57610.     1.19295    1.269(25)      1556.    0.8241    1.2730
  57627.     1.19331    1.124(24)      1805.    0.8242    1.1659
  57644.     1.19366    1.067(23)      1853.    0.8242    1.0916
  57661.     1.19402    1.004(22)      1987.    0.8243    1.0389
  57679.     1.19438    0.977(23)      1974.    0.8244    1.0008
  57696.     1.19474    0.956(22)      1987.    0.8245    0.9725
  57713.     1.19510    0.930(22)      2082.    0.8245    0.9510
  57731.     1.19546    0.913(22)      2130.    0.8246    0.9344
  57748.     1.19581    0.878(21)      2188.    0.8247    0.9211
  57765.     1.19617    0.936(22)      2020.    0.8248    0.9104
  57783.     1.19653    0.860(21)      2257.    0.8248    0.9016
  57800.     1.19689    0.894(22)      2027.    0.8249    0.8942
  57817.     1.19725    0.908(22)      2041.    0.8250    0.8879
  57835.     1.19761    0.877(21)      2204.    0.8251    0.8825
  57852.     1.19797    0.832(21)      2338.    0.8252    0.8778
  57869.     1.19833    0.851(21)      2250.    0.8252    0.8738
  57887.     1.19869    0.858(21)      2251.    0.8253    0.8702
  57904.     1.19905    0.851(21)      2243.    0.8254    0.8670
  57921.     1.19941    0.866(22)      2133.    0.8255    0.8642
  57939.     1.19977    0.852(21)      2243.    0.8255    0.8616
  57956.     1.20013    0.863(21)      2254.    0.8256    0.8594
  57974.     1.20049    0.866(21)      2164.    0.8257    0.8573
  57991.     1.20085    0.849(22)      2156.    0.8258    0.8555
  58008.     1.20121    0.839(21)      2293.    0.8259    0.8563
  58026.     1.20157    0.859(21)      2165.    0.8259    0.8549
  58043.     1.20193    0.832(21)      2267.    0.8260    0.8536
  58061.     1.20229    0.864(22)      2159.    0.8261    0.8525
  58078.     1.20265    0.810(21)      2284.    0.8262    0.8514
  58095.     1.20301    0.819(20)      2405.    0.8262    0.8505
  58113.     1.20337    0.813(21)      2289.    0.8263    0.8496
  58130.     1.20373    0.791(21)      2370.    0.8264    0.8489
  58148.     1.20409    0.832(21)      2190.    0.8265    0.8482
  58165.     1.20445    0.854(22)      2153.    0.8266    0.8476
  58183.     1.20481    0.878(22)      2047.    0.8266    0.8470
  58200.     1.20518    0.843(21)      2175.    0.8267    0.8466
  58218.     1.20554    0.830(21)      2253.    0.8268    0.8461
  58235.     1.20590    0.835(21)      2285.    0.8269    0.8458
  58252.     1.20626    0.832(21)      2263.    0.8269    0.8455
  58270.     1.20662    0.818(21)      2331.    0.8270    0.8320
  58287.     1.20699    0.836(21)      2209.    0.8271    0.8323
  58305.     1.20735    0.826(21)      2287.    0.8272    0.8327
  58322.     1.20771    0.806(20)      2405.    0.8273    0.8331
  58340.     1.20807    0.840(21)      2240.    0.8273    0.8335
  58357.     1.20843    0.836(21)      2243.    0.8274    0.8340
  58375.     1.20880    0.855(21)      2170.    0.8275    0.8345
  58392.     1.20916    0.821(21)      2252.    0.8276    0.8350
  58410.     1.20952    0.829(21)      2268.    0.8276    0.8356
  58427.     1.20989    0.845(21)      2170.    0.8277    0.8362
  58445.     1.21025    0.880(22)      2037.    0.8278    0.8369
  58463.     1.21061    0.863(22)      2052.    0.8279    0.8377
  58480.     1.21097    0.843(22)      2161.    0.8280    0.8385
  58498.     1.21134    0.859(22)      2157.    0.8280    0.8395
  58515.     1.21170    0.833(21)      2287.    0.8281    0.8405
  58533.     1.21206    0.828(21)      2255.    0.8282    0.8417
  58550.     1.21243    0.843(21)      2168.    0.8283    0.8430
  58568.     1.21279    0.842(21)      2273.    0.8284    0.8446
  58585.     1.21316    0.843(21)      2265.    0.8284    0.8463
  58603.     1.21352    0.808(21)      2298.    0.8285    0.8483
  58621.     1.21388    0.855(22)      2102.    0.8286    0.8507
  58638.     1.21425    0.845(21)      2168.    0.8287    0.8535
  58656.     1.21461    0.827(21)      2328.    0.8287    0.8568
  58673.     1.21498    0.849(21)      2220.    0.8288    0.8608
  58691.     1.21534    0.828(21)      2206.    0.8289    0.8657
  58709.     1.21571    0.825(20)      2402.    0.8290    0.8718
  58726.     1.21607    0.845(21)      2285.    0.8291    0.8795
  58744.     1.21644    0.851(22)      2153.    0.8291    0.8894
  58761.     1.21680    0.900(22)      2004.    0.8292    0.9025
  58779.     1.21717    0.883(21)      2194.    0.8293    0.9204
  58797.     1.21753    0.911(22)      2108.    0.8294    0.9461
  58814.     1.21790    1.014(23)      1828.    0.8294    0.9881
  58832.     1.21826    1.116(24)      1724.    0.8295    1.0815
  58850.     1.21863    1.478(28)      1321.    0.8296    1.3574
  58867.     1.21899    2.065(31)      1025.    0.8297    2.1295
  58885.     1.21936    3.41(4)        607.     0.830     3.718
  58903.     1.21972    5.59(5)        346.3    0.830     5.811
  58920.     1.22009    7.13(6)        263.0    0.830     7.041
  58938.     1.22046    6.65(6)        287.9    0.830     6.543
  58956.     1.22082    5.33(5)        360.     0.830     5.137
  58973.     1.22119    3.87(4)        503.     0.830     3.757
  58991.     1.22155    2.89(4)        677.     0.830     2.746
  59009.     1.22192    2.115(33)      932.     0.8303    2.0774
  59026.     1.22229    1.635(29)      1200.    0.8304    1.6482
  59044.     1.22265    1.353(27)      1367.    0.8305    1.3733
  59062.     1.22302    1.223(26)      1507.    0.8305    1.1965
  59080.     1.22339    1.099(24)      1709.    0.8306    1.0822
  59097.     1.22375    1.015(23)      1812.    0.8307    1.0077
  59115.     1.22412    0.923(22)      2011.    0.8308    0.9585
  59133.     1.22449    0.901(22)      2082.    0.8309    0.9256
  59150.     1.22486    0.894(22)      1995.    0.8309    0.9033
  59168.     1.22522    0.893(22)      2045.    0.8310    0.8878
  59186.     1.22559    0.877(22)      2146.    0.8311    0.8769
  59204.     1.22596    0.853(21)      2243.    0.8312    0.8689
  59221.     1.22633    0.834(21)      2258.    0.8312    0.8631
  59239.     1.22669    0.848(22)      2093.    0.8313    0.8586
  59257.     1.22706    0.865(22)      2039.    0.8314    0.8551
  59275.     1.22743    0.851(22)      2125.    0.8315    0.8524
  59293.     1.22780    0.879(22)      2074.    0.8316    0.8501
  59310.     1.22817    0.847(22)      2113.    0.8316    0.8483
  59328.     1.22854    0.853(22)      2136.    0.8317    0.8468
  59346.     1.22890    0.846(21)      2186.    0.8318    0.8455
  59364.     1.22927    0.864(22)      2144.    0.8319    0.8444
  59382.     1.22964    0.857(22)      2131.    0.8320    0.8434
  59399.     1.23001    0.879(22)      2055.    0.8320    0.8426
  59417.     1.23038    0.828(21)      2193.    0.8321    0.8419
  59435.     1.23075    0.818(21)      2313.    0.8322    0.8413
  59453.     1.23112    0.863(22)      2028.    0.8323    0.8407
  59471.     1.23149    0.871(22)      2051.    0.8323    0.8402
  59489.     1.23186    0.812(21)      2357.    0.8324    0.8398
  59506.     1.23223    0.852(22)      2054.    0.8325    0.8394
  59524.     1.23260    0.832(21)      2190.    0.8326    0.8391
  59542.     1.23297    0.869(22)      2032.    0.8327    0.8388
  59560.     1.23334    0.876(22)      2015.    0.8327    0.8385
  59578.     1.23371    0.856(22)      2068.    0.8328    0.8382
  59596.     1.23408    0.851(22)      2148.    0.8329    0.8380
  59614.     1.23445    0.851(22)      2142.    0.8330    0.8378
  59631.     1.23482    0.851(22)      2116.    0.8330    0.8377
  59649.     1.23519    0.875(22)      2060.    0.8331    0.8375
  59667.     1.23556    0.870(22)      2058.    0.8332    0.8374
  59685.     1.23593    0.906(23)      1901.    0.8333    0.8372
  59703.     1.23630    0.917(23)      1908.    0.8334    0.8371
  59721.     1.23667    0.923(22)      2127.    0.8334    0.8370
  59739.     1.23704    0.942(22)      2144.    0.8335    0.8370
  59757.     1.23741    0.987(22)      2050.    0.8336    0.8369
  59775.     1.23778    1.029(22)      1980.    0.8337    0.8368
  59793.     1.23815    1.049(23)      1965.    0.8337    0.8337
  59811.     1.23853    1.003(22)      2035.    0.8338    0.8338
  59829.     1.23890    0.982(22)      2062.    0.8339    0.8339
  59846.     1.23927    0.921(21)      2205.    0.8340    0.8340
  59864.     1.23964    0.886(21)      2289.    0.8341    0.8341
  59882.     1.24001    0.889(22)      2119.    0.8341    0.8341
  59900.     1.24038    0.878(24)      1732.    0.8342    0.8342
  59918.     1.24076    0.910(25)      1588.    0.8343    0.8343
  59936.     1.24113    0.869(25)      1633.    0.8344    0.8344
  59954.     1.24150    0.830(24)      1707.    0.8344    0.8344
  59972.     1.24187    0.861(25)      1592.    0.8345    0.8345
  59990.     1.24225    0.837(25)      1645.    0.8346    0.8346
  60008.     1.24262    0.839(24)      1719.    0.8347    0.8347
  60026.     1.24299    0.836(25)      1637.    0.8347    0.8347
  60044.     1.24336    0.836(25)      1656.    0.8348    0.8348
  60062.     1.24374    0.869(25)      1552.    0.8349    0.8349
  60080.     1.24411    0.809(24)      1797.    0.8350    0.8350
  60098.     1.24448    0.832(24)      1732.    0.8351    0.8351
  60116.     1.24486    0.829(24)      1727.    0.8351    0.8351
  60134.     1.24523    0.867(25)      1649.    0.8352    0.8352
  60152.     1.24560    0.887(25)      1601.    0.8353    0.8353
  60170.     1.24598    0.873(25)      1664.    0.8354    0.8354
  60189.     1.24635    0.855(24)      1672.    0.8354    0.8354
  60207.     1.24673    0.844(24)      1764.    0.8355    0.8355
  60225.     1.24710    0.841(24)      1684.    0.8356    0.8356
  60243.     1.24747    0.872(24)      1671.    0.8357    0.8357
  60261.     1.24785    0.867(25)      1619.    0.8357    0.8357
  60279.     1.24822    0.837(24)      1722.    0.8358    0.8358
  60297.     1.24860    0.842(25)      1655.    0.8359    0.8359
  60315.     1.24897    0.854(25)      1645.    0.8360    0.8360
  60333.     1.24935    0.849(24)      1733.    0.8361    0.8361
  60351.     1.24972    0.873(25)      1576.    0.8361    0.8361
  60369.     1.25010    0.845(24)      1705.    0.8362    0.8362
  60387.     1.25047    0.870(24)      1675.    0.8363    0.8363
  60406.     1.25085    0.832(24)      1779.    0.8364    0.8364
  60424.     1.25122    0.873(24)      1674.    0.8364    0.8364
  60442.     1.25160    0.856(24)      1772.    0.8365    0.8365
  60460.     1.25197    0.848(24)      1727.    0.8366    0.8366
  60478.     1.25235    0.867(24)      1693.    0.8367    0.8367
  60496.     1.25272    0.900(25)      1570.    0.8367    0.8367
  60514.     1.25310    0.849(24)      1720.    0.8368    0.8368
  60533.     1.25348    0.835(24)      1789.    0.8369    0.8369
  60551.     1.25385    0.874(24)      1693.    0.8370    0.8370
  60569.     1.25423    0.849(24)      1740.    0.8370    0.8370
  60587.     1.25460    0.848(24)      1757.    0.8371    0.8371
  60605.     1.25498    0.854(24)      1708.    0.8372    0.8372
  60623.     1.25536    0.840(24)      1799.    0.8373    0.8373
  60642.     1.25573    0.838(24)      1767.    0.8374    0.8374
  60660.     1.25611    0.875(24)      1695.    0.8374    0.8374
  60678.     1.25649    0.839(23)      1820.    0.8375    0.8375
  60696.     1.25686    0.842(24)      1776.    0.8376    0.8376
  60714.     1.25724    0.859(24)      1726.    0.8377    0.8377
  60733.     1.25762    0.865(24)      1669.    0.8377    0.8377
  60751.     1.25800    0.867(24)      1737.    0.8378    0.8378
  60769.     1.25837    0.859(24)      1783.    0.8379    0.8379
  60787.     1.25875    0.849(23)      1889.    0.8380    0.8380
  60806.     1.25913    0.823(22)      1985.    0.8380    0.8380
  60824.     1.25951    0.845(23)      1908.    0.8381    0.8421
  60842.     1.25988    0.844(23)      1954.    0.8382    0.8424
  60860.     1.26026    0.849(23)      1949.    0.8383    0.8426
  60879.     1.26064    0.811(21)      2248.    0.8383    0.8429
  60897.     1.26102    0.878(22)      2025.    0.8384    0.8431
  60915.     1.26140    0.854(21)      2164.    0.8385    0.8434
  60933.     1.26177    0.843(22)      2153.    0.8386    0.8437
  60952.     1.26215    0.812(21)      2275.    0.8386    0.8440
  60970.     1.26253    0.808(21)      2258.    0.8387    0.8444
  60988.     1.26291    0.801(21)      2259.    0.8388    0.8447
  61006.     1.26329    0.810(21)      2211.    0.8389    0.8451
  61025.     1.26367    0.866(22)      2054.    0.8389    0.8455
  61043.     1.26405    0.840(22)      2112.    0.8390    0.8459
  61061.     1.26443    0.819(22)      2145.    0.8391    0.8463
  61080.     1.26481    0.824(22)      2146.    0.8392    0.8468
  61098.     1.26518    0.821(21)      2208.    0.8392    0.8473
  61116.     1.26556    0.814(21)      2215.    0.8393    0.8478
  61135.     1.26594    0.826(21)      2202.    0.8394    0.8484
  61153.     1.26632    0.821(22)      2151.    0.8395    0.8491
  61171.     1.26670    0.833(22)      2100.    0.8395    0.8498
  61190.     1.26708    0.859(22)      2104.    0.8396    0.8505
  61208.     1.26746    0.840(22)      2127.    0.8397    0.8513
  61226.     1.26784    0.852(22)      2069.    0.8398    0.8522
  61245.     1.26822    0.853(22)      2015.    0.8398    0.8532
  61263.     1.26860    0.848(21)      2164.    0.8399    0.8543
  61282.     1.26899    0.847(22)      2135.    0.8400    0.8555
  61300.     1.26937    0.861(22)      2057.    0.8400    0.8568
  61318.     1.26975    0.875(22)      1997.    0.8401    0.8584
  61337.     1.27013    0.866(22)      2008.    0.8402    0.8601
  61355.     1.27051    0.845(22)      1999.    0.8403    0.8620
  61374.     1.27089    0.840(22)      2069.    0.8403    0.8642
  61392.     1.27127    0.848(22)      2033.    0.8404    0.8668
  61410.     1.27165    0.869(22)      2013.    0.8405    0.8698
  61429.     1.27203    0.859(22)      2129.    0.8406    0.8733
  61447.     1.27242    0.890(22)      1999.    0.8406    0.8774
  61466.     1.27280    0.834(22)      2083.    0.8407    0.8823
  61484.     1.27318    0.864(22)      2055.    0.8408    0.8882
  61503.     1.27356    0.871(22)      2006.    0.8409    0.8955
  61521.     1.27394    0.932(23)      1829.    0.8409    0.9046
  61539.     1.27433    0.887(22)      1996.    0.8410    0.9161
  61558.     1.27471    0.885(23)      1968.    0.8411    0.9309
  61576.     1.27509    0.913(23)      1905.    0.8411    0.9507
  61595.     1.27547    0.931(23)      1940.    0.8412    0.9778
  61613.     1.27586    0.998(24)      1748.    0.8413    1.0171
  61632.     1.27624    1.100(25)      1639.    0.8414    1.0828
  61650.     1.27662    1.356(27)      1355.    0.8414    1.2353
  61669.     1.27700    1.840(31)      1040.    0.8415    1.6920
  61687.     1.27739    2.91(4)        711.     0.842     2.937
  61706.     1.27777    5.09(5)        392.     0.842     5.392
  61724.     1.27815    8.49(7)        212.8    0.842     8.439
  61743.     1.27854   10.32(8)        170.0    0.842     9.984
  61761.     1.27892    9.32(7)        195.6    0.842     9.028
  61780.     1.27930    7.16(6)        261.8    0.842     6.894
  61798.     1.27969    5.13(5)        370.     0.842     4.890
  61817.     1.28007    3.50(4)        555.     0.842     3.455
  61836.     1.28046    2.53(4)        761.     0.842     2.523
  61854.     1.28084    1.940(32)      973.     0.8422    1.9337
  61873.     1.28122    1.519(29)      1196.    0.8423    1.5612
  61891.     1.28161    1.315(27)      1344.    0.8424    1.3246
  61910.     1.28199    1.169(25)      1539.    0.8424    1.1733
  61928.     1.28238    1.066(25)      1658.    0.8425    1.0755
  61947.     1.28276    0.996(24)      1726.    0.8426    1.0115
  61965.     1.28315    0.957(23)      1821.    0.8427    0.9688
  61984.     1.28353    0.919(23)      1951.    0.8427    0.9399
  62003.     1.28392    0.888(23)      1941.    0.8428    0.9198
  62021.     1.28430    0.874(23)      1941.    0.8429    0.9055
  62040.     1.28469    0.873(22)      2053.    0.8429    0.8950
  62058.     1.28507    0.853(22)      2063.    0.8430    0.8872
  62077.     1.28546    0.896(23)      1923.    0.8431    0.8812
  62096.     1.28584    0.943(24)      1735.    0.8432    0.8765
  62114.     1.28623    0.871(22)      2022.    0.8432    0.8727
  62133.     1.28662    0.846(22)      2088.    0.8433    0.8696
  62152.     1.28700    0.814(22)      2103.    0.8434    0.8671
  62170.     1.28739    0.869(22)      1981.    0.8434    0.8649
  62189.     1.28777    0.865(22)      2029.    0.8435    0.8631
  62208.     1.28816    0.872(22)      1978.    0.8436    0.8615
  62226.     1.28855    0.836(22)      2040.    0.8436    0.8601
  62245.     1.28893    0.863(23)      1901.    0.8437    0.8589
  62264.     1.28932    0.871(23)      1857.    0.8438    0.8578
  62282.     1.28971    0.856(23)      1950.    0.8439    0.8569
  62301.     1.29009    0.840(22)      2043.    0.8439    0.8561
  62320.     1.29048    0.822(22)      2084.    0.8440    0.8553
  62338.     1.29087    0.835(22)      2065.    0.8441    0.8547
  62357.     1.29126    0.873(23)      1941.    0.8441    0.8541
  62376.     1.29164    0.808(21)      2229.    0.8442    0.8535
  62394.     1.29203    0.901(23)      1823.    0.8443    0.8531
  62413.     1.29242    0.815(22)      2108.    0.8443    0.8526
  62432.     1.29281    0.840(22)      2106.    0.8444    0.8522
  62451.     1.29319    0.867(22)      1986.    0.8445    0.8519
  62469.     1.29358    0.814(22)      2054.    0.8445    0.8516
  62488.     1.29397    0.807(22)      2098.    0.8446    0.8513
  62507.     1.29436    0.872(23)      1961.    0.8447    0.8510
  62526.     1.29475    0.850(22)      2013.    0.8448    0.8508
  62544.     1.29513    0.865(23)      1876.    0.8448    0.8506
  62563.     1.29552    0.837(22)      2012.    0.8449    0.8504
  62582.     1.29591    0.843(22)      2081.    0.8450    0.8502
  62601.     1.29630    0.870(23)      1903.    0.8450    0.8500
  62619.     1.29669    0.860(22)      1988.    0.8451    0.8499
  62638.     1.29708    0.866(23)      1862.    0.8452    0.8497
  62657.     1.29747    0.859(23)      1964.    0.8452    0.8561
  62676.     1.29786    0.854(22)      1984.    0.8453    0.8521
  62695.     1.29825    0.835(22)      2001.    0.8454    0.8524
  62713.     1.29864    0.854(23)      1936.    0.8454    0.8528
  62732.     1.29902    0.867(23)      1955.    0.8455    0.8531
  62751.     1.29941    0.828(22)      2153.    0.8456    0.8535
  62770.     1.29980    0.851(22)      2008.    0.8456    0.8539
  62789.     1.30019    0.878(23)      1818.    0.8457    0.8543
  62808.     1.30058    0.861(23)      1900.    0.8458    0.8548
  62826.     1.30097    0.864(23)      1927.    0.8458    0.8553
  62845.     1.30136    0.870(23)      1910.    0.8459    0.8558
  62864.     1.30176    0.862(23)      1938.    0.8460    0.8563
  62883.     1.30215    0.879(23)      1865.    0.8460    0.8569
  62902.     1.30254    0.861(23)      1826.    0.8461    0.8575
  62921.     1.30293    0.843(22)      1990.    0.8462    0.8582
  62940.     1.30332    0.860(23)      1895.    0.8462    0.8589
  62958.     1.30371    0.864(23)      1907.    0.8463    0.8597
  62977.     1.30410    0.828(22)      2023.    0.8464    0.8605
  62996.     1.30449    0.855(23)      1893.    0.8464    0.8614
  63015.     1.30488    0.859(23)      1879.    0.8465    0.8623
  63034.     1.30527    0.896(24)      1791.    0.8466    0.8634
  63053.     1.30567    0.890(24)      1780.    0.8466    0.8645
  63072.     1.30606    0.869(23)      1954.    0.8467    0.8657
  63091.     1.30645    0.844(23)      1963.    0.8468    0.8671
  63110.     1.30684    0.829(22)      2087.    0.8468    0.8686
  63129.     1.30723    0.855(23)      1953.    0.8469    0.8703
  63148.     1.30763    0.867(23)      1884.    0.8470    0.8721
  63167.     1.30802    0.894(23)      1817.    0.8470    0.8742
  63185.     1.30841    0.858(23)      1950.    0.8471    0.8764
  63204.     1.30880    0.916(24)      1740.    0.8471    0.8790
  63223.     1.30920    0.900(23)      1845.    0.8472    0.8820
  63242.     1.30959    0.886(23)      1839.    0.8473    0.8853
  63261.     1.30998    0.873(23)      1921.    0.8473    0.8891
  63280.     1.31037    0.869(23)      1915.    0.8474    0.8935
  63299.     1.31077    0.879(23)      1869.    0.8475    0.8986
  63318.     1.31116    0.901(23)      1822.    0.8475    0.9046
  63337.     1.31155    0.869(23)      1966.    0.8476    0.9117
  63356.     1.31195    0.887(23)      1937.    0.8477    0.9202
  63375.     1.31234    0.930(24)      1769.    0.8477    0.9305
  63394.     1.31273    0.923(24)      1790.    0.8478    0.9430
  63413.     1.31313    0.905(23)      1818.    0.8479    0.9587
  63432.     1.31352    0.960(24)      1709.    0.8479    0.9786
  63451.     1.31392    0.986(25)      1635.    0.8480    1.0044
  63470.     1.31431    0.990(25)      1646.    0.8480    1.0386
  63489.     1.31470    1.050(25)      1628.    0.8481    1.0854
  63509.     1.31510    1.138(26)      1536.    0.8482    1.1528
  63528.     1.31549    1.329(27)      1337.    0.8482    1.2647
  63547.     1.31589    1.705(30)      1088.    0.8483    1.5198
  63566.     1.31628    2.63(4)        708.     0.848     2.281
  63585.     1.31668    4.44(5)        443.     0.848     4.381
  63604.     1.31707    8.21(7)        227.7    0.848     8.593
  63623.     1.31747   13.83(9)        123.9    0.849    13.969
  63642.     1.31786   17.28(10)       95.8     0.849    16.920
  63661.     1.31826   16.01(10)       105.7    0.849    15.424
  63680.     1.31865   11.96(8)        147.7    0.849    11.674
  63699.     1.31905    8.30(7)        217.0    0.849     8.070
  63718.     1.31944    5.66(6)        321.6    0.849     5.475
  63738.     1.31984    3.85(5)        478.     0.849     3.799
  63757.     1.32024    2.73(4)        676.     0.849     2.749
  63776.     1.32063    2.092(34)      856.     0.8490    2.0913
  63795.     1.32103    1.641(31)      1073.    0.8491    1.6779
  63814.     1.32143    1.369(28)      1271.    0.8492    1.4156
  63833.     1.32182    1.215(27)      1396.    0.8492    1.2474
  63852.     1.32222    1.121(25)      1550.    0.8493    1.1378
  63871.     1.32261    1.053(25)      1633.    0.8493    1.0652
  63891.     1.32301    0.995(25)      1660.    0.8494    1.0160
  63910.     1.32341    0.959(24)      1740.    0.8495    0.9818
  63929.     1.32381    0.918(23)      1830.    0.8495    0.9575
  63948.     1.32420    0.929(24)      1804.    0.8496    0.9397
  63967.     1.32460    0.887(23)      1876.    0.8496    0.9264
  63987.     1.32500    0.907(24)      1786.    0.8497    0.9161
  64006.     1.32539    0.899(23)      1826.    0.8498    0.9079
  64025.     1.32579    0.932(24)      1752.    0.8498    0.9013
  64044.     1.32619    0.898(24)      1804.    0.8499    0.8959
  64063.     1.32659    0.865(23)      1952.    0.8499    0.8914
  64083.     1.32699    0.914(23)      1823.    0.8500    0.8876
  64102.     1.32738    0.894(23)      1812.    0.8501    0.8843
  64121.     1.32778    0.896(24)      1790.    0.8501    0.8814
  64140.     1.32818    0.880(23)      1843.    0.8502    0.8790
  64160.     1.32858    0.874(23)      1872.    0.8502    0.8768
  64179.     1.32898    0.913(24)      1716.    0.8503    0.8749
  64198.     1.32938    0.902(24)      1780.    0.8503    0.8732
  64217.     1.32977    0.854(23)      1874.    0.8504    0.8717
  64237.     1.33017    0.862(23)      1819.    0.8505    0.8703
  64256.     1.33057    0.868(23)      1870.    0.8505    0.8691
  64275.     1.33097    0.862(23)      1857.    0.8506    0.8680
  64294.     1.33137    0.849(23)      1927.    0.8506    0.8670
  64314.     1.33177    0.880(24)      1792.    0.8507    0.8661
  64333.     1.33217    0.890(24)      1770.    0.8508    0.8653
  64352.     1.33257    0.891(24)      1767.    0.8508    0.8645
  64372.     1.33297    0.894(25)      1666.    0.8509    0.8638
  64391.     1.33337    0.877(24)      1737.    0.8509    0.8632
  64410.     1.33377    0.839(23)      1910.    0.8510    0.8626
  64430.     1.33417    0.821(22)      1983.    0.8510    0.8621
  64449.     1.33457    0.855(23)      1883.    0.8511    0.8616
  64468.     1.33497    0.873(23)      1822.    0.8511    0.8612
  64488.     1.33537    0.867(24)      1782.    0.8512    0.8608
  64507.     1.33577    0.861(23)      1866.    0.8513    0.8604
  64526.     1.33617    0.867(23)      1852.    0.8513    0.8601
  64546.     1.33657    0.889(24)      1714.    0.8514    0.8597
  64565.     1.33697    0.891(24)      1741.    0.8514    0.8514
  64584.     1.33737    0.907(24)      1683.    0.8515    0.8515
  64604.     1.33778    0.823(22)      2039.    0.8515    0.8515
  64623.     1.33818    0.847(23)      1892.    0.8516    0.8516
  64642.     1.33858    0.842(23)      1811.    0.8517    0.8517
  64662.     1.33898    0.863(23)      1818.    0.8517    0.8517
  64681.     1.33938    0.903(24)      1675.    0.8518    0.8518
  64701.     1.33978    0.882(24)      1736.    0.8518    0.8518
  64720.     1.34019    0.883(24)      1754.    0.8519    0.8519
  64739.     1.34059    0.877(24)      1777.    0.8519    0.8519
  64759.     1.34099    0.862(23)      1857.    0.8520    0.8520
  64778.     1.34139    0.823(23)      1877.    0.8520    0.8520
  64798.     1.34179    0.845(24)      1791.    0.8521    0.8521
  64817.     1.34220    0.872(23)      1821.    0.8521    0.8521
  64837.     1.34260    0.849(23)      1894.    0.8522    0.8522
  64856.     1.34300    0.833(23)      1922.    0.8522    0.8522
  64876.     1.34341    0.864(23)      1888.    0.8523    0.8523
  64895.     1.34381    0.858(23)      1900.    0.8524    0.8524
  64914.     1.34421    0.891(24)      1755.    0.8524    0.8524
  64934.     1.34461    0.848(23)      1827.    0.8525    0.8525
  64953.     1.34502    0.912(25)      1621.    0.8525    0.8525
  64973.     1.34542    0.836(23)      1885.    0.8526    0.8526
  64992.     1.34583    0.887(24)      1723.    0.8526    0.8526
  65012.     1.34623    0.884(24)      1707.    0.8527    0.8527
  65031.     1.34663    0.855(23)      1861.    0.8527    0.8527
  65051.     1.34704    0.857(23)      1858.    0.8528    0.8528
  65070.     1.34744    0.874(24)      1773.    0.8528    0.8528
  65090.     1.34785    0.812(23)      1912.    0.8529    0.8529
  65109.     1.34825    0.831(23)      1918.    0.8529    0.8529
  65129.     1.34865    0.839(23)      1882.    0.8530    0.8530
  65149.     1.34906    0.827(23)      1861.    0.8530    0.8530
  65168.     1.34946    0.831(22)      1984.    0.8531    0.8531
  65188.     1.34987    0.821(23)      1972.    0.8531    0.8531
  65207.     1.35027    0.824(23)      1969.    0.8532    0.8532
  65227.     1.35068    0.852(23)      1877.    0.8532    0.8532
  65246.     1.35108    0.848(24)      1721.    0.8533    0.8533
  65266.     1.35149    0.839(23)      1856.    0.8533    0.8533
  65285.     1.35189    0.879(24)      1716.    0.8534    0.8534
  65305.     1.35230    0.858(23)      1839.    0.8534    0.8534
  65325.     1.35271    0.823(23)      1907.    0.8535    0.8535
  65344.     1.35311    0.848(24)      1793.    0.8535    0.8535
  65364.     1.35352    0.842(24)      1803.    0.8536    0.8536
  65383.     1.35392    0.838(23)      1851.    0.8536    0.8536
  65403.     1.35433    0.813(23)      1938.    0.8537    0.8537
  65423.     1.35474    0.872(24)      1753.    0.8537    0.8537
  65442.     1.35514    0.872(24)      1720.    0.8538    0.8538
  65462.     1.35555    0.870(24)      1729.    0.8538    0.8538
  65482.     1.35596    0.932(25)      1597.    0.8539    0.8539
  65501.     1.35636    0.862(24)      1779.    0.8539    0.8631
  65521.     1.35677    0.859(24)      1781.    0.8540    0.8636
  65541.     1.35718    0.915(25)      1641.    0.8540    0.8640
  65560.     1.35758    0.855(23)      1852.    0.8541    0.8645
  65580.     1.35799    0.881(24)      1746.    0.8541    0.8650
  65600.     1.35840    0.806(22)      1998.    0.8542    0.8655
  65619.     1.35881    0.863(23)      1816.    0.8542    0.8661
  65639.     1.35921    0.898(24)      1728.    0.8543    0.8667
  65659.     1.35962    0.869(24)      1783.    0.8543    0.8674
  65678.     1.36003    0.882(24)      1681.    0.8544    0.8681
  65698.     1.36044    0.879(24)      1782.    0.8544    0.8688
  65718.     1.36084    0.912(25)      1600.    0.8545    0.8696
  65737.     1.36125    0.882(25)      1653.    0.8545    0.8704
  65757.     1.36166    0.855(23)      1833.    0.8546    0.8714
  65777.     1.36207    0.897(24)      1710.    0.8546    0.8724
  65797.     1.36248    0.855(23)      1817.    0.8547    0.8734
  65816.     1.36289    0.863(24)      1779.    0.8547    0.8746
  65836.     1.36330    0.845(23)      1850.    0.8547    0.8759
  65856.     1.36370    0.866(24)      1713.    0.8548    0.8773
  65876.     1.36411    0.894(24)      1681.    0.8548    0.8788
  65895.     1.36452    0.864(24)      1749.    0.8549    0.8805
  65915.     1.36493    0.882(24)      1776.    0.8549    0.8823
  65935.     1.36534    0.883(24)      1754.    0.8550    0.8844
  65955.     1.36575    0.883(24)      1766.    0.8550    0.8866
  65974.     1.36616    0.872(24)      1731.    0.8551    0.8892
  65994.     1.36657    0.862(23)      1817.    0.8551    0.8920
  66014.     1.36698    0.868(24)      1759.    0.8552    0.8952
  66034.     1.36739    0.866(24)      1748.    0.8552    0.8989
  66054.     1.36780    0.889(24)      1711.    0.8552    0.9030
  66074.     1.36821    0.878(24)      1727.    0.8553    0.9078
  66093.     1.36862    0.892(24)      1720.    0.8553    0.9133
  66113.     1.36903    0.870(24)      1788.    0.8554    0.9196
  66133.     1.36944    0.925(25)      1646.    0.8554    0.9271
  66153.     1.36985    0.939(25)      1544.    0.8555    0.9360
  66173.     1.37027    0.911(25)      1649.    0.8555    0.9466
  66193.     1.37068    0.927(24)      1666.    0.8556    0.9594
  66212.     1.37109    0.907(25)      1646.    0.8556    0.9752
  66232.     1.37150    0.970(26)      1514.    0.8556    0.9948
  66252.     1.37191    0.950(24)      1672.    0.8557    1.0230
  66272.     1.37232    0.983(25)      1573.    0.8557    1.0553
  66292.     1.37273    1.061(27)      1414.    0.8558    1.0982
  66312.     1.37315    1.060(26)      1505.    0.8558    1.1567
  66332.     1.37356    1.251(29)      1212.    0.8559    1.2409
  66352.     1.37397    1.450(30)      1127.    0.8559    1.3796
  66371.     1.37438    1.913(34)      888.     0.8559    1.6932
  66391.     1.37479    3.04(4)        565.     0.856     2.626
  66411.     1.37521    5.35(5)        335.9    0.856     5.210
  66431.     1.37562   10.02(8)        174.8    0.856    10.443
  66451.     1.37603   17.46(11)       89.9     0.856    17.242
  66471.     1.37644   22.30(12)       66.8     0.856    21.169
  66491.     1.37686   20.51(12)       74.3     0.856    19.442
  66511.     1.37727   15.28(10)       104.1    0.856    14.681
  66531.     1.37768   10.39(8)        156.4    0.856    10.022
  66551.     1.37810    6.77(6)        244.5    0.856     6.664
  66571.     1.37851    4.51(5)        374.     0.856     4.515
  66591.     1.37892    3.11(4)        542.     0.856     3.187
  66611.     1.37934    2.27(4)        716.     0.856     2.369
  66631.     1.37975    1.823(34)      866.     0.8565    1.8613
  66651.     1.38016    1.506(31)      1059.    0.8565    1.5437
  66671.     1.38058    1.274(29)      1199.    0.8566    1.3424
  66691.     1.38099    1.175(28)      1301.    0.8566    1.2125
  66711.     1.38141    1.058(26)      1461.    0.8566    1.1272
  66731.     1.38182    1.021(26)      1487.    0.8567    1.0699
  66751.     1.38224    0.990(25)      1581.    0.8567    1.0305
  66771.     1.38265    0.927(24)      1716.    0.8568    1.0028
  66791.     1.38307    0.973(25)      1595.    0.8568    0.9829
  66811.     1.38348    0.945(25)      1648.    0.8568    0.9682
  66831.     1.38390    0.884(24)      1695.    0.8569    0.9574
  66851.     1.38431    0.919(25)      1621.    0.8569    0.9493
  66871.     1.38473    0.911(25)      1553.    0.8569    0.9434
  66891.     1.38514    0.918(25)      1619.    0.8570    0.9393
  66911.     1.38556    0.933(25)      1633.    0.8570    0.9367
  66931.     1.38597    0.882(24)      1732.    0.8571    0.9355
  66951.     1.38639    0.924(25)      1583.    0.8571    0.9357
  66971.     1.38680    0.921(25)      1563.    0.8571    0.9375
  66992.     1.38722    0.876(24)      1755.    0.8572    0.9409
  67012.     1.38764    0.930(25)      1600.    0.8572    0.9464
  67032.     1.38805    0.929(25)      1604.    0.8572    0.9546
  67052.     1.38847    0.925(25)      1595.    0.8573    0.9664
  67072.     1.38889    0.973(26)      1501.    0.8573    0.9834
  67092.     1.38930    0.976(25)      1557.    0.8574    1.0084
  67112.     1.38972    1.027(26)      1450.    0.8574    1.0482
  67132.     1.39014    1.153(27)      1342.    0.8574    1.1303
  67152.     1.39055    1.446(30)      1102.    0.8575    1.3642
  67173.     1.39097    2.15(4)        803.     0.858     2.053
  67193.     1.39139    3.39(4)        502.     0.858     3.618
  67213.     1.39180    5.81(6)        274.5    0.858     6.005
  67233.     1.39222    8.13(7)        181.2    0.858     7.951
  67253.     1.39264    8.21(7)        182.3    0.858     7.944
  67273.     1.39306    6.50(6)        240.2    0.858     6.428
  67294.     1.39348    4.80(6)        328.4    0.858     4.651
  67314.     1.39389    3.34(5)        475.     0.858     3.278
  67334.     1.39431    2.41(4)        659.     0.858     2.379
  67354.     1.39473    1.788(34)      866.     0.8578    1.8227
  67374.     1.39515    1.433(31)      1070.    0.8579    1.4808
  67395.     1.39557    1.227(28)      1245.    0.8579    1.2699
  67415.     1.39599    1.137(27)      1338.    0.8579    1.1386
  67435.     1.39640    1.050(27)      1407.    0.8580    1.0558
  67455.     1.39682    0.984(26)      1508.    0.8580    1.0025
  67476.     1.39724    0.959(26)      1525.    0.8580    0.9583
  67496.     1.39766    0.964(26)      1529.    0.8581    0.9352
  67516.     1.39808    0.922(25)      1614.    0.8581    0.9193
  67536.     1.39850    0.881(25)      1618.    0.8581    0.9081
  67557.     1.39892    0.879(24)      1675.    0.8582    0.8999
  67577.     1.39934    0.851(24)      1705.    0.8582    0.8937
  67597.     1.39976    0.854(23)      1816.    0.8582    0.8889
  67617.     1.40018    0.887(24)      1689.    0.8583    0.8852
  67638.     1.40060    0.889(25)      1621.    0.8583    0.8821
  67658.     1.40102    0.871(25)      1641.    0.8583    0.8796
  67678.     1.40144    0.913(25)      1578.    0.8584    0.8775
  67699.     1.40186    0.851(24)      1769.    0.8584    0.8758
  67719.     1.40228    0.891(25)      1567.    0.8584    0.8742
  67739.     1.40270    0.881(24)      1667.    0.8584    0.8729
  67759.     1.40312    0.862(24)      1729.    0.8585    0.8718
  67780.     1.40354    0.880(25)      1557.    0.8585    0.8708
  67800.     1.40396    0.867(24)      1686.    0.8585    0.8699
  67820.     1.40439    0.840(24)      1721.    0.8586    0.8691
  67841.     1.40481    0.860(24)      1687.    0.8586    0.8684
  67861.     1.40523    0.876(25)      1571.    0.8586    0.8678
  67882.     1.40565    0.866(25)      1625.    0.8587    0.8672
  67902.     1.40607    0.891(25)      1551.    0.8587    0.8667
  67922.     1.40649    0.859(25)      1635.    0.8587    0.8662
  67943.     1.40691    0.870(25)      1614.    0.8588    0.8658
  67963.     1.40734    0.882(25)      1544.    0.8588    0.8655
  67983.     1.40776    0.850(25)      1639.    0.8588    0.8651
  68004.     1.40818    0.901(26)      1518.    0.8588    0.8648
  68024.     1.40860    0.901(26)      1533.    0.8589    0.8645
  68045.     1.40903    0.842(24)      1729.    0.8589    0.8643
  68065.     1.40945    0.821(24)      1779.    0.8589    0.8640
  68085.     1.40987    0.847(24)      1667.    0.8590    0.8638
  68106.     1.41029    0.846(24)      1666.    0.8590    0.8636
  68126.     1.41072    0.845(24)      1696.    0.8590    0.8634
  68147.     1.41114    0.817(24)      1780.    0.8591    0.8632
  68167.     1.41156    0.880(25)      1653.    0.8591    0.8631
  68188.     1.41199    0.844(24)      1699.    0.8591    0.8629
  68208.     1.41241    0.881(25)      1555.    0.8591    0.8628
  68229.     1.41284    0.899(26)      1518.    0.8592    0.8592
  68249.     1.41326    0.911(26)      1470.    0.8592    0.8592
  68270.     1.41368    0.880(25)      1575.    0.8592    0.8592
  68290.     1.41411    0.856(25)      1654.    0.8592    0.8592
  68310.     1.41453    0.898(26)      1532.    0.8593    0.8593
  68331.     1.41496    0.909(26)      1442.    0.8593    0.8593
  68351.     1.41538    0.913(25)      1562.    0.8593    0.8593
  68372.     1.41580    0.907(26)      1458.    0.8594    0.8594
  68392.     1.41623    0.876(26)      1507.    0.8594    0.8594
  68413.     1.41665    0.885(25)      1587.    0.8594    0.8594
  68434.     1.41708    0.863(25)      1564.    0.8594    0.8594
  68454.     1.41750    0.880(26)      1527.    0.8595    0.8595
  68475.     1.41793    0.902(26)      1512.    0.8595    0.8595
  68495.     1.41835    0.893(26)      1535.    0.8595    0.8595
  68516.     1.41878    0.898(26)      1537.    0.8595    0.8595
  68536.     1.41921    0.911(26)      1458.    0.8596    0.8596
  68557.     1.41963    0.845(24)      1678.    0.8596    0.8596
  68577.     1.42006    0.869(25)      1611.    0.8596    0.8596
  68598.     1.42048    0.860(25)      1538.    0.8596    0.8596
  68619.     1.42091    0.908(26)      1506.    0.8597    0.8597
  68639.     1.42134    0.894(26)      1522.    0.8597    0.8597
  68660.     1.42176    0.813(24)      1727.    0.8597    0.8605
  68680.     1.42219    0.843(24)      1672.    0.8597    0.8606
  68701.     1.42262    0.845(25)      1621.    0.8598    0.8606
  68721.     1.42304    0.925(27)      1404.    0.8598    0.8607
  68742.     1.42347    0.824(24)      1757.    0.8598    0.8607
  68763.     1.42390    0.841(24)      1691.    0.8598    0.8608
  68783.     1.42432    0.918(26)      1451.    0.8599    0.8609
  68804.     1.42475    0.867(25)      1633.    0.8599    0.8610
  68825.     1.42518    0.857(25)      1566.    0.8599    0.8610
  68845.     1.42561    0.858(25)      1556.    0.8599    0.8611
  68866.     1.42603    0.889(26)      1495.    0.8600    0.8612
  68887.     1.42646    0.913(26)      1455.    0.8600    0.8613
  68907.     1.42689    0.905(26)      1470.    0.8600    0.8613
  68928.     1.42732    0.903(26)      1501.    0.8600    0.8614
  68949.     1.42774    0.882(26)      1514.    0.8601    0.8615
  68969.     1.42817    0.905(26)      1431.    0.8601    0.8616
  68990.     1.42860    0.871(25)      1578.    0.8601    0.8618
  69011.     1.42903    0.872(25)      1593.    0.8601    0.8619
  69031.     1.42946    0.841(25)      1601.    0.8602    0.8620
  69052.     1.42989    0.875(25)      1548.    0.8602    0.8621
  69073.     1.43032    0.855(25)      1632.    0.8602    0.8623
  69094.     1.43075    0.873(25)      1574.    0.8602    0.8624
  69114.     1.43118    0.870(25)      1571.    0.8602    0.8626
  69135.     1.43160    0.838(24)      1684.    0.8603    0.8628
  69156.     1.43203    0.818(24)      1682.    0.8603    0.8630
  69176.     1.43246    0.877(26)      1504.    0.8603    0.8633
  69197.     1.43289    0.879(26)      1501.    0.8603    0.8635
  69218.     1.43332    0.898(26)      1453.    0.8604    0.8638
  69239.     1.43375    0.861(25)      1546.    0.8604    0.8641
  69260.     1.43418    0.863(26)      1527.    0.8604    0.8645
  69280.     1.43461    0.886(27)      1421.    0.8604    0.8649
  69301.     1.43504    0.873(26)      1498.    0.8604    0.8653
  69322.     1.43547    0.844(25)      1574.    0.8605    0.8659
  69343.     1.43590    0.853(25)      1607.    0.8605    0.8665
  69363.     1.43634    0.831(24)      1690.    0.8605    0.8672
  69384.     1.43677    0.891(26)      1506.    0.8605    0.8681
  69405.     1.43720    0.880(25)      1549.    0.8605    0.8691
  69426.     1.43763    0.863(25)      1602.    0.8606    0.8703
  69447.     1.43806    0.880(26)      1494.    0.8606    0.8719
  69468.     1.43849    0.871(25)      1544.    0.8606    0.8737
  69488.     1.43892    0.877(25)      1549.    0.8606    0.8761
  69509.     1.43935    0.873(25)      1557.    0.8606    0.8792
  69530.     1.43979    0.897(26)      1492.    0.8607    0.8834
  69551.     1.44022    0.900(26)      1445.    0.8607    0.8890
  69572.     1.44065    0.909(26)      1499.    0.8607    0.8973
  69593.     1.44108    0.905(25)      1565.    0.8607    0.9113
  69614.     1.44151    1.003(27)      1373.    0.8607    0.9449
  69634.     1.44195    1.073(28)      1320.    0.8608    1.0458
  69655.     1.44238    1.278(30)      1138.    0.8608    1.3149
  69676.     1.44281    1.796(35)      816.     0.8608    1.8310
  69697.     1.44325    2.49(4)        561.     0.861     2.452
  69718.     1.44368    2.83(5)        482.     0.861     2.750
  69739.     1.44411    2.61(4)        536.     0.861     2.533
  69760.     1.44454    2.12(4)        639.     0.861     2.074
  69781.     1.44498    1.661(34)      854.     0.8609    1.6490
  69802.     1.44541    1.362(31)      1033.    0.8609    1.3518
  69823.     1.44584    1.145(29)      1187.    0.8609    1.1657
  69844.     1.44628    1.078(28)      1288.    0.8609    1.0527
  69865.     1.44671    0.982(27)      1361.    0.8610    0.9843
  69886.     1.44715    0.930(26)      1515.    0.8610    0.9424
  69907.     1.44758    0.936(27)      1397.    0.8610    0.9165
  69928.     1.44801    0.921(27)      1416.    0.8610    0.9002
  69949.     1.44845    0.883(26)      1515.    0.8610    0.8897
  69969.     1.44888    0.872(25)      1546.    0.8610    0.8828
  69990.     1.44932    0.885(26)      1509.    0.8611    0.8782
  70011.     1.44975    0.893(26)      1513.    0.8611    0.8749
  70032.     1.45019    0.878(25)      1577.    0.8611    0.8726
  70054.     1.45062    0.861(25)      1575.    0.8611    0.8708
  70075.     1.45106    0.875(26)      1466.    0.8611    0.8695
  70096.     1.45149    0.849(25)      1590.    0.8611    0.8684
  70117.     1.45193    0.883(25)      1605.    0.8612    0.8676
  70138.     1.45236    0.862(26)      1530.    0.8612    0.8669
  70159.     1.45280    0.808(24)      1745.    0.8612    0.8664
  70180.     1.45324    0.891(26)      1461.    0.8612    0.8659
  70201.     1.45367    0.891(26)      1437.    0.8612    0.8655
  70222.     1.45411    0.854(25)      1574.    0.8612    0.8651
  70243.     1.45454    0.864(25)      1593.    0.8613    0.8648
  70264.     1.45498    0.825(25)      1640.    0.8613    0.8645
[truncated: 87,835 more chars]
