# Supplementary material for: Crystal structures of spinel-type Na2MoO4 and Na2WO4 revisited using neutron powder diffraction
Source: Acta Crystallogr E Crystallogr Commun. 2015 May 9;71(Pt 6):592–6. doi: 10.1107/S2056989015008774 (PMC4459306; doi:10.1107/S2056989015008774)
Supplement: Supplementary file 4 [file e-71-00592-sup4.txt]

Electronic supplement to
Crystal structures of spinel-type Na2MoO4 and Na2WO4 revisited using neutron powder diffraction

A. D. Fortes
ISIS Facility, Rutherford Appleton Laboratory, Harwell Science and Innovation Campus, Didcot, Oxfordshire OX11 0QX, U.K.
Department of Earth Sciences, University College London, Gower Street, London WC1E 6BT, U.K.
Department of Earth and Planetary Sciences, Birkbeck, University of London, Malet Street, London WC1E 7HX, U.K.


Sodium molybdate, Na2MoO4, cubic Fd-3m phase
Measured at 298 K
180 sec at 37 mW (532 nm) B&WTek i-Raman Plus
	
Raman shift (cm-1)	Counts
171.23	644.75
174.09	628.60
176.95	677.65
179.81	653.80
182.67	671.20
185.53	694.95
188.39	697.85
191.24	673.05
194.09	682.30
196.95	694.05
199.80	724.10
202.65	732.45
205.50	753.65
208.35	755.70
211.20	740.45
214.05	759.15
216.89	738.55
219.74	769.10
222.58	770.40
225.42	771.35
228.27	798.35
231.11	778.70
233.95	789.20
236.79	796.85
239.62	781.05
242.46	816.05
245.30	838.10
248.13	840.55
250.97	896.00
253.80	930.45
256.63	1007.65
259.46	1036.70
262.29	1129.75
265.12	1257.40
267.95	1381.50
270.77	1589.65
273.60	1894.45
276.43	2447.00
279.25	3427.55
282.07	5171.75
284.89	7831.30
287.71	11240.50
290.53	15019.60
293.35	18921.00
296.17	22419.55
298.99	25217.50
301.80	25920.00
304.62	22063.90
307.43	14788.90
310.25	8705.85
313.06	5335.80
315.87	3658.35
318.68	2742.95
321.49	2218.55
324.29	1878.00
327.10	1690.50
329.91	1554.95
332.71	1404.95
335.52	1354.40
338.32	1277.90
341.12	1258.60
343.92	1192.10
346.72	1140.35
349.52	1163.80
352.32	1161.40
355.12	1174.55
357.91	1257.55
360.71	1387.25
363.50	1674.90
366.29	2006.70
369.08	2439.90
371.88	2843.30
374.67	3154.70
377.45	3370.95
380.24	3267.45
383.03	2729.85
385.82	2048.80
388.60	1524.95
391.38	1288.20
394.17	1145.00
396.95	1030.35
399.73	1043.90
402.51	1017.15
405.29	981.00
408.07	958.25
410.84	955.35
413.62	955.30
416.40	935.65
419.17	997.50
421.94	966.50
424.72	954.45
427.49	982.05
430.26	973.85
433.03	988.25
435.79	968.00
438.56	980.35
441.33	971.80
444.09	991.30
446.86	996.75
449.62	1016.95
452.38	990.70
455.14	986.00
457.90	985.05
460.66	990.45
463.42	973.90
466.18	971.10
468.94	994.60
471.69	991.20
474.44	1000.80
477.20	955.10
479.95	991.55
482.70	986.75
485.45	983.90
488.20	982.05
490.95	936.95
493.70	962.50
496.44	939.20
499.19	938.05
501.94	906.35
504.68	871.50
507.42	862.30
510.16	853.20
512.90	858.10
515.64	868.70
518.38	814.95
521.12	803.50
523.86	814.45
526.59	808.75
529.33	804.35
532.06	832.30
534.79	783.75
537.53	800.45
540.26	780.70
542.99	795.70
545.72	793.75
548.44	757.15
551.17	767.05
553.90	761.15
556.62	759.35
559.35	746.00
562.07	758.05
564.79	751.10
567.51	753.00
570.23	750.20
572.95	730.40
575.67	737.45
578.39	740.35
581.11	747.15
583.82	758.75
586.54	737.60
589.25	740.20
591.96	734.15
594.67	747.30
597.38	704.95
600.09	702.50
602.80	691.45
605.51	730.80
608.22	682.45
610.92	686.35
613.63	709.55
616.33	699.05
619.03	696.90
621.74	670.70
624.44	686.55
627.14	690.90
629.84	687.00
632.53	705.00
635.23	666.65
637.93	660.80
640.62	693.30
643.32	681.50
646.01	684.00
648.70	642.05
651.39	675.70
654.08	655.70
656.77	687.95
659.46	676.85
662.15	690.15
664.84	686.70
667.52	689.90
670.21	687.25
672.89	676.45
675.57	659.15
678.25	657.40
680.94	712.45
683.62	691.95
686.29	701.60
688.97	691.95
691.65	712.30
694.33	716.65
697.00	697.70
699.67	708.65
702.35	702.60
705.02	714.50
707.69	715.90
710.36	717.35
713.03	699.05
715.70	733.60
718.37	722.95
721.03	732.60
723.70	689.60
726.36	714.50
729.03	695.70
731.69	724.40
734.35	691.00
737.01	730.35
739.67	764.35
742.33	771.95
744.99	741.05
747.65	728.95
750.30	757.75
752.96	755.25
755.61	756.95
758.27	775.75
760.92	762.40
763.57	786.50
766.22	801.10
768.87	797.45
771.52	800.30
774.17	813.45
776.81	855.40
779.46	891.45
782.10	987.30
784.75	1061.25
787.39	1185.20
790.03	1244.25
792.67	1423.15
795.31	1843.40
797.95	3492.15
800.59	9284.35
803.23	21009.20
805.86	29921.20
808.50	30608.95
811.13	20731.00
813.77	8134.75
816.40	3077.35
819.03	1756.75
821.66	1338.60
824.29	1095.70
826.92	1003.55
829.55	904.75
832.17	860.25
834.80	836.10
837.42	821.85
840.05	783.90
842.67	769.90
845.29	768.80
847.92	782.50
850.54	774.40
853.15	801.15
855.77	809.45
858.39	813.45
861.01	846.50
863.62	909.55
866.24	979.60
868.85	1041.90
871.46	1212.70
874.08	1460.45
876.69	1885.50
879.30	2799.50
881.91	6518.25
884.51	21339.40
887.12	49280.60
889.73	63380.95
892.33	54961.40
894.94	24978.50
897.54	7130.95
900.14	2824.60
902.75	1741.55
905.35	1334.10
907.95	1138.25
910.55	1022.30
913.14	938.70
915.74	912.30
918.34	875.90
920.93	868.90
923.53	853.55
926.12	838.55
928.71	819.10
931.30	801.60
933.89	782.50
936.48	797.25
939.07	750.90
941.66	757.15
944.25	779.40
946.83	757.75
949.42	758.60
952.00	745.05
954.58	737.45
957.17	746.45
959.75	740.05
962.33	727.55
964.91	737.70
967.49	730.55
970.06	752.60
972.64	723.65
975.22	714.75
977.79	733.70
980.36	720.30
982.94	735.80
985.51	721.70
988.08	712.95
990.65	743.20
993.22	749.75
995.79	761.90
998.36	725.05
1000.92	752.30
1003.49	745.45
1006.05	758.30
1008.62	737.85
1011.18	772.90
1013.74	769.15
1016.30	775.50
1018.86	773.60
1021.42	755.05
1023.98	753.00
1026.54	763.30
1029.09	766.45
1031.65	748.45
1034.21	774.40
1036.76	758.10
1039.31	782.80
1041.86	792.10
1044.41	779.75
1046.96	771.85
1049.51	791.25
1052.06	761.60
1054.61	770.85
1057.16	779.50
1059.70	777.40
1062.25	799.20
1064.79	780.10
1067.33	783.65
1069.87	775.30
1072.42	782.40
1074.96	760.90
1077.49	778.70
1080.03	806.85
1082.57	761.10
1085.11	778.20
1087.64	765.20
1090.18	794.70
1092.71	799.75
1095.24	771.50
1097.78	755.95
1100.31	769.10
1102.84	781.65
1105.37	770.35
1107.89	771.05
1110.42	811.60
1112.95	779.50
1115.47	787.90
1118.00	804.55
1120.52	789.50
1123.04	795.05
1125.57	815.05
1128.09	797.45
1130.61	835.00
1133.13	772.70
1135.65	795.25
1138.16	767.55
1140.68	787.95
1143.20	786.20
1145.71	793.85
1148.22	790.35
1150.74	785.15
1153.25	804.80
1155.76	782.80
1158.27	786.75
1160.78	803.15
1163.29	815.25
1165.80	789.40
1168.30	780.70
1170.81	808.20
1173.31	801.80
1175.82	826.65
1178.32	819.80
1180.82	817.60
1183.32	841.05
1185.82	831.65
1188.32	859.95
1190.82	818.10
1193.32	834.05
1195.82	813.90
1198.31	834.90
1200.81	811.40
1203.30	810.85
1205.79	810.25
1208.29	792.60
1210.78	796.25
1213.27	807.35
1215.76	783.65
1218.25	825.30
1220.74	807.65
1223.22	803.85
1225.71	818.90
1228.19	782.45
1230.68	807.10
1233.16	801.40
1235.64	794.45
1238.13	827.35
1240.61	799.85
1243.09	814.70
1245.56	820.85
1248.04	834.95
1250.52	819.50
1253.00	783.65
1255.47	816.00
1257.95	807.45
1260.42	788.80
1262.89	785.45
1265.36	792.80
1267.84	836.50
1270.31	797.10
1272.77	809.25
1275.24	776.05
1277.71	800.85
1280.18	777.45
1282.64	786.05
1285.11	793.20
1287.57	806.40
1290.03	806.60
1292.50	804.25
1294.96	770.70
1297.42	792.05
1299.88	796.25
1302.34	778.85
1304.79	795.30
1307.25	802.90
1309.71	800.70
1312.16	803.25
1314.62	782.15
1317.07	828.00
1319.52	806.50
1321.97	777.40
1324.42	806.90
1326.87	782.55
1329.32	822.40
1331.77	801.80
1334.22	815.05
1336.66	820.50
1339.11	802.80
1341.55	804.45
1344.00	818.70
1346.44	788.70
1348.88	814.50
1351.32	799.80
1353.76	795.40
1356.20	817.25
1358.64	812.80
1361.08	817.50
1363.51	800.40
1365.95	819.60
1368.39	794.30
1370.82	820.45
1373.25	810.20
1375.68	815.70
1378.12	833.40
1380.55	819.65
1382.98	792.35
1385.40	852.90
1387.83	811.65
1390.26	835.20
1392.69	830.05
1395.11	823.25
1397.54	823.00
1399.96	829.60
1402.38	829.15
1404.80	808.80
1407.22	839.35
1409.64	853.30
1412.06	824.40
1414.48	831.35
1416.90	849.65
1419.32	818.60
1421.73	854.75
1424.15	832.95
1426.56	849.60
1428.97	844.90
1431.39	835.95
1433.80	841.75
1436.21	847.80
1438.62	862.70
1441.03	847.80
1443.43	830.50
1445.84	860.55
1448.25	855.15
1450.65	867.55
1453.06	848.35
1455.46	842.80
1457.86	880.55
1460.27	836.80
1462.67	878.50
1465.07	851.10
1467.47	842.50
1469.86	858.60
1472.26	872.55
1474.66	854.05
1477.05	859.20
1479.45	861.30
1481.84	884.70
1484.24	852.20
1486.63	837.65
1489.02	853.80
1491.41	842.20
1493.80	874.85
1496.19	856.35
1498.58	852.00
1500.96	862.05
1503.35	851.40
1505.74	844.60
1508.12	864.05
1510.50	856.85
1512.89	878.90
1515.27	833.05
1517.65	875.35
1520.03	845.85
1522.41	859.50
1524.79	854.50
1527.17	867.65
1529.54	868.80
1531.92	855.20
1534.30	852.10
1536.67	848.05
1539.04	854.45
1541.42	864.85
1543.79	850.25
1546.16	841.35
1548.53	873.90
1550.90	845.90
1553.27	893.80
1555.63	863.60
1558.00	839.35
1560.37	878.30
1562.73	869.20
1565.10	882.15
1567.46	874.00
1569.82	843.70
1572.18	873.00
1574.54	845.20
1576.90	871.90
1579.26	885.30
1581.62	864.10
1583.98	867.25
1586.33	855.95
1588.69	880.60
1591.04	872.10
1593.40	881.80
1595.75	866.50
1598.10	895.75
1600.45	863.35
1602.81	890.40
1605.15	890.30
1607.50	908.10
1609.85	916.15
1612.20	904.85
1614.54	892.15
1616.89	882.00
1619.23	910.50
1621.58	865.90
1623.92	903.20
1626.26	887.55
1628.60	899.55
1630.95	926.90
1633.28	875.75
1635.62	886.95
1637.96	864.00
1640.30	894.35
1642.63	918.65
1644.97	862.55
1647.30	919.35
1649.64	890.00
1651.97	890.25
1654.30	885.40
1656.63	889.85
1658.96	881.15
1661.29	930.25
1663.62	880.85
1665.95	911.10
1668.28	890.00
1670.60	901.15
1672.93	915.25
1675.25	909.10
1677.58	898.55
1679.90	890.95
1682.22	885.80
1684.54	903.10
1686.86	901.75
1689.18	898.35
1691.50	916.75
1693.82	922.80
1696.13	913.25
1698.45	879.65
1700.77	895.20
1703.08	918.25
1705.39	928.55
1707.71	915.65
1710.02	910.10
1712.33	921.30
1714.64	914.25
1716.95	913.80
1719.26	933.50
1721.56	876.00
1723.87	914.80
1726.18	910.80
1728.48	912.05
1730.79	913.80
1733.09	887.15
1735.39	956.75
1737.69	935.90
1740.00	917.35
1742.30	899.55
1744.59	903.80
1746.89	927.60
1749.19	933.05
1751.49	904.05
1753.78	929.10
1756.08	921.20
1758.37	910.95
1760.67	908.45
1762.96	936.90
1765.25	908.55
1767.54	909.10
1769.83	950.05
1772.12	949.50
1774.41	946.60
1776.70	923.75
1778.99	940.70
1781.27	929.90
1783.56	926.80
1785.84	923.40
1788.12	950.00
1790.41	898.40
1792.69	950.35
1794.97	946.10
1797.25	932.35
1799.53	965.75
1801.81	946.95
1804.09	924.00
1806.36	940.00
1808.64	901.10
1810.92	930.55
1813.19	908.45
1815.46	939.75
1817.74	940.25
1820.01	921.35
1822.28	964.70
1824.55	907.80
1826.82	954.75
1829.09	918.45
1831.36	903.05
1833.62	931.50
1835.89	958.90
1838.16	947.65
1840.42	950.00
1842.68	922.05
1844.95	958.75
1847.21	919.10
1849.47	936.35
1851.73	912.20
1853.99	920.20
1856.25	941.95
1858.51	912.05
1860.77	948.65
1863.02	966.25
1865.28	942.85
1867.53	933.60
1869.79	939.20
1872.04	926.90
1874.29	938.55
1876.54	918.95
1878.79	942.90
1881.04	932.85
1883.29	961.05
1885.54	927.15
1887.79	941.90
1890.04	936.85
1892.28	944.10
1894.53	942.80
1896.77	939.75
1899.01	917.10
1901.26	955.80
1903.50	919.70
1905.74	940.65
1907.98	929.30
1910.22	926.80
1912.46	966.35
1914.70	936.95
1916.93	945.05
1919.17	932.65
1921.40	939.20
1923.64	960.30
1925.87	939.35
1928.11	949.35
1930.34	949.45
1932.57	934.35
1934.80	977.70
1937.03	936.25
1939.26	944.85
1941.49	958.20
1943.71	945.00
1945.94	944.80
1948.17	957.85
1950.39	969.50
1952.61	944.45
1954.84	965.10
1957.06	940.20
1959.28	957.55
1961.50	930.85
1963.72	970.50
1965.94	934.00
1968.16	963.00
1970.38	930.75
1972.59	928.30
1974.81	952.65
1977.02	963.70
1979.24	945.05
1981.45	925.85
1983.67	951.75
1985.88	960.45
1988.09	947.70
1990.30	945.00
1992.51	983.70
1994.72	942.45
1996.92	957.50
1999.13	933.30
2001.34	933.50
2003.54	933.65
2005.75	956.65
2007.95	980.15
2010.16	957.95
2012.36	971.80
2014.56	954.15
2016.76	952.35
2018.96	968.10
2021.16	954.45
2023.36	962.15
2025.56	940.80
2027.75	953.00
2029.95	949.30
2032.14	952.05
2034.34	955.60
2036.53	965.85
2038.72	947.25
2040.92	956.75
2043.11	975.80
2045.30	976.80
2047.49	976.15
2049.68	939.70
2051.86	972.40
2054.05	980.75
2056.24	953.00
2058.42	982.00
2060.61	972.00
2062.79	987.15
2064.97	947.35
2067.16	958.20
2069.34	968.65
2071.52	947.95
2073.70	971.55
2075.88	986.30
2078.06	984.45
2080.23	984.85
2082.41	967.15
2084.59	959.65
2086.76	980.40
2088.94	993.80
2091.11	997.70
2093.28	986.15
2095.46	991.95
2097.63	993.35
2099.80	967.15
2101.97	1004.75
2104.14	968.80
2106.30	990.40
2108.47	957.95
2110.64	993.65
2112.80	1009.50
2114.97	980.75
2117.13	992.55
2119.30	974.50
2121.46	988.40
2123.62	977.05
2125.78	977.35
2127.94	986.50
2130.10	986.65
2132.26	984.80
2134.42	988.80
2136.57	986.25
2138.73	992.05
2140.89	998.65
2143.04	971.05
2145.20	975.40
2147.35	994.25
2149.50	985.30
2151.65	988.30
2153.80	994.35
2155.95	977.05
2158.10	964.45
2160.25	979.10
2162.40	1002.90
2164.55	968.00
2166.69	994.85
2168.84	995.30
2170.98	1006.95
2173.13	986.05
2175.27	997.95
2177.41	1008.20
2179.55	1005.60
2181.69	1002.80
2183.83	973.00
2185.97	997.55
2188.11	980.95
2190.25	1015.35
2192.38	997.95
2194.52	995.30
2196.66	991.45
2198.79	995.90
2200.92	967.80
2203.06	968.80
2205.19	979.15
2207.32	981.55
2209.45	979.50
2211.58	986.05
2213.71	993.50
2215.84	1006.50
2217.96	978.95
2220.09	974.05
2222.22	958.05
2224.34	980.05
2226.47	974.10
2228.59	982.45
2230.71	983.20
2232.84	974.05
2234.96	980.10
2237.08	974.95
2239.20	976.35
2241.32	983.25
2243.43	977.25
2245.55	996.70
2247.67	984.00
2249.78	997.55
2251.90	991.50
2254.01	983.85
2256.13	980.30
2258.24	985.75
2260.35	1000.15
2262.46	995.05
2264.57	1015.10
2266.68	975.40
2268.79	996.95
2270.90	974.30
2273.01	981.45
2275.11	967.30
2277.22	978.75
2279.32	983.90
2281.43	988.30
2283.53	993.90
2285.63	997.75
2287.74	997.50
2289.84	986.90
2291.94	1003.80
2294.04	986.55
2296.14	999.75
2298.23	986.05
2300.33	963.55
2302.43	987.35
2304.52	1003.40
2306.62	1008.50
2308.71	1002.40
2310.81	993.85
2312.90	1003.35
2314.99	990.50
2317.08	996.05
2319.17	1008.10
2321.26	982.95
2323.35	1008.80
2325.44	1022.75
2327.53	1029.05
2329.61	1021.50
2331.70	1034.30
2333.78	1001.90
2335.87	1023.50
2337.95	987.65
2340.03	1020.15
2342.12	1005.00
2344.20	1010.45
2346.28	1033.90
2348.36	986.95
2350.44	1023.55
2352.51	1029.60
2354.59	1019.05
2356.67	1024.95
2358.74	1012.45
2360.82	1019.00
2362.89	1034.70
2364.97	1031.15
2367.04	1018.00
2369.11	1024.55
2371.18	1019.50
2373.25	1025.15
2375.32	1035.60
2377.39	1038.75
2379.46	1049.60
2381.53	1041.85
2383.60	1053.95
2385.66	1035.35
2387.73	1037.50
2389.79	1036.85
2391.86	1055.45
2393.92	1053.50
2395.98	1063.30
2398.04	1040.95
2400.10	1055.40
2402.16	1085.50
2404.22	1048.15
2406.28	1061.55
2408.34	1059.75
2410.40	1076.05
2412.45	1074.75
2414.51	1062.15
2416.56	1061.50
2418.62	1068.95
2420.67	1052.65
2422.72	1087.35
2424.77	1058.75
2426.82	1059.35
2428.87	1066.55
2430.92	1056.90
2432.97	1068.90
2435.02	1045.00
2437.07	1039.90
2439.11	1074.80
2441.16	1063.00
2443.20	1048.15
2445.25	1067.55
2447.29	1073.25
2449.33	1098.00
2451.38	1073.35
2453.42	1070.25
2455.46	1052.30
2457.50	1051.40
2459.54	1090.45
2461.57	1076.35
2463.61	1071.20
2465.65	1063.15
2467.68	1074.70
2469.72	1060.10
2471.75	1073.95
2473.79	1051.10
2475.82	1079.85
2477.85	1071.95
2479.88	1071.30
2481.91	1071.45
2483.94	1057.10
2485.97	1063.05
2488.00	1062.10
2490.03	1103.65
2492.06	1076.80
2494.08	1057.60
2496.11	1074.00
2498.13	1082.90
2500.16	1070.05
2502.18	1060.55
2504.20	1068.10
2506.22	1085.75
2508.25	1085.70
2510.27	1092.75
2512.29	1053.70
2514.30	1067.15
2516.32	1047.45
2518.34	1055.95
2520.36	1090.35
2522.37	1088.30
2524.39	1058.35
2526.40	1057.20
2528.41	1095.30
2530.43	1076.70
2532.44	1050.50
2534.45	1067.45
2536.46	1047.15
2538.47	1074.80
2540.48	1062.60
2542.49	1094.25
2544.50	1053.65
2546.50	1071.85
2548.51	1070.55
2550.51	1093.50
2552.52	1071.85
2554.52	1073.20
2556.53	1064.70
2558.53	1087.70
2560.53	1064.60
2562.53	1099.60
2564.53	1060.20
2566.53	1055.00
2568.53	1069.35
2570.53	1066.55
2572.52	1084.20
2574.52	1049.90
2576.52	1083.85
2578.51	1093.10
2580.51	1075.65
2582.50	1087.30
2584.49	1060.05
2586.48	1064.90
2588.48	1055.90
2590.47	1060.40
2592.46	1048.90
2594.45	1085.00
2596.43	1095.45
2598.42	1088.45
2600.41	1080.20
2602.40	1064.50
2604.38	1084.00
2606.37	1052.15
2608.35	1077.30
2610.33	1063.70
2612.32	1074.15
2614.30	1069.15
2616.28	1064.90
2618.26	1095.70
2620.24	1081.20
2622.22	1085.60
2624.20	1072.15
2626.17	1068.95
2628.15	1062.65
2630.13	1065.80
2632.10	1094.35
2634.08	1078.95
2636.05	1079.75
2638.02	1054.65
2639.99	1047.45
2641.97	1074.60
2643.94	1069.05
2645.91	1070.05
2647.88	1061.20
2649.85	1091.45
2651.81	1088.45
2653.78	1045.30
2655.75	1071.70
2657.71	1060.85
2659.68	1073.65
2661.64	1059.05
2663.61	1096.80
2665.57	1075.10
2667.53	1096.90
2669.49	1054.65
2671.45	1076.65
2673.41	1053.95
2675.37	1058.35
2677.33	1063.45
2679.29	1063.00
2681.25	1073.10
2683.20	1063.00
2685.16	1068.95
2687.11	1068.25
2689.07	1070.85
2691.02	1045.60
2692.97	1073.70
2694.92	1049.90
2696.88	1055.15
2698.83	1067.15
2700.78	1066.55
2702.73	1077.45
2704.67	1084.35
2706.62	1086.90
2708.57	1079.10
2710.51	1030.05
2712.46	1049.25
2714.40	1034.35
2716.35	1059.65
2718.29	1073.70
2720.23	1075.85
2722.18	1078.90
2724.12	1048.45
2726.06	1075.90
2728.00	1030.25
2729.94	1104.15
2731.88	1065.25
2733.81	1063.05
2735.75	1063.30
2737.69	1058.45
2739.62	1064.15
2741.56	1046.90
2743.49	1098.80
2745.42	1082.05
2747.36	1043.75
2749.29	1064.80
2751.22	1052.70
2753.15	1066.90
2755.08	1059.35
2757.01	1052.15
2758.94	1087.60
2760.86	1060.90
2762.79	1067.80
2764.72	1081.60
2766.64	1048.95
2768.57	1063.35
2770.49	1087.60
2772.41	1060.40
2774.34	1087.05
2776.26	1060.50
2778.18	1084.90
2780.10	1057.45
2782.02	1067.05
2783.94	1069.30
2785.86	1077.90
2787.77	1064.55
2789.69	1065.50
2791.61	1074.35
2793.52	1070.10
2795.44	1061.65
2797.35	1037.25
2799.26	1079.20
2801.18	1050.45
2803.09	1060.40
2805.00	1056.45
2806.91	1080.50
2808.82	1073.75
2810.73	1051.00
2812.64	1060.10
2814.54	1055.90
2816.45	1105.50
2818.36	1060.65
2820.26	1073.35
2822.17	1076.45
2824.07	1053.60
2825.97	1086.95
2827.88	1056.65
2829.78	1081.80
2831.68	1065.90
2833.58	1078.60
2835.48	1107.90
2837.38	1073.10
2839.28	1066.55
2841.17	1073.15
2843.07	1082.40
2844.97	1067.85
2846.86	1103.95
2848.76	1080.85
2850.65	1100.15
2852.54	1088.80
2854.44	1091.75
2856.33	1086.50
2858.22	1079.40
2860.11	1074.05
2862.00	1094.35
2863.89	1053.70
2865.78	1061.10
2867.67	1083.55
2869.55	1105.35
2871.44	1067.40
2873.33	1084.10
2875.21	1068.65
2877.09	1071.70
2878.98	1102.90
2880.86	1069.60
2882.74	1075.10
2884.62	1087.85
2886.50	1095.70
2888.38	1101.15
2890.26	1093.75
2892.14	1074.20
2894.02	1084.00
2895.90	1067.60
2897.77	1067.05
2899.65	1089.55
2901.53	1052.80
2903.40	1095.40
2905.27	1077.60
2907.15	1115.80
2909.02	1086.80
2910.89	1060.95
2912.76	1071.75
2914.63	1079.90
2916.50	1081.70
2918.37	1076.00
2920.24	1049.80
2922.10	1076.75
2923.97	1092.10
2925.84	1087.55
2927.70	1078.30
2929.57	1070.10
2931.43	1079.40
2933.29	1064.95
2935.16	1047.85
2937.02	1056.90
2938.88	1087.35
2940.74	1073.95
2942.60	1071.85
2944.46	1089.85
2946.32	1076.80
2948.17	1051.95
2950.03	1077.05
2951.89	1057.00
2953.74	1079.70
2955.60	1085.85
2957.45	1081.80
2959.31	1071.05
2961.16	1086.00
2963.01	1079.45
2964.86	1086.75
2966.71	1063.35
2968.56	1055.90
2970.41	1081.45
2972.26	1066.95
2974.11	1109.05
2975.96	1065.85
2977.80	1057.80
2979.65	1075.15
2981.49	1066.80
2983.34	1076.80
2985.18	1069.50
2987.02	1079.65
2988.87	1097.30
2990.71	1062.90
2992.55	1102.50
2994.39	1097.95
2996.23	1090.55
2998.07	1086.20
2999.91	1079.05
3001.74	1086.00
3003.58	1055.15
3005.42	1103.35
3007.25	1076.00
3009.09	1091.10
3010.92	1077.60
3012.75	1074.30
3014.59	1100.40
3016.42	1098.35
3018.25	1069.10
3020.08	1073.85
3021.91	1080.75
3023.74	1103.50
3025.57	1089.20
3027.40	1108.60
3029.22	1106.30
3031.05	1108.20
3032.88	1074.80
3034.70	1091.00
3036.53	1079.55
3038.35	1097.15
3040.17	1096.65
3041.99	1080.05
3043.82	1110.05
3045.64	1079.00
3047.46	1108.60
3049.28	1121.10
3051.10	1113.25
3052.91	1071.35
3054.73	1114.10
3056.55	1117.55
3058.37	1100.20
3060.18	1083.85
3062.00	1111.95
3063.81	1101.10
3065.62	1083.10
3067.44	1088.25
3069.25	1101.20
3071.06	1114.65
3072.87	1102.90
3074.68	1107.60
3076.49	1101.10
3078.30	1106.65
3080.11	1120.15
3081.91	1088.60
3083.72	1131.40
3085.53	1100.95
3087.33	1102.75
3089.14	1104.60
3090.94	1085.65
3092.74	1153.00
3094.55	1095.30
3096.35	1104.30
3098.15	1092.25
3099.95	1101.75
3101.75	1119.85
3103.55	1123.75
3105.35	1104.40
3107.15	1095.55
3108.94	1113.30
3110.74	1101.40
3112.53	1112.85
3114.33	1092.30
3116.12	1104.40
3117.92	1112.40
3119.71	1112.15
3121.50	1100.90
3123.29	1119.85
3125.09	1129.50
3126.88	1103.70
3128.67	1117.10
3130.46	1129.30
3132.24	1120.80
3134.03	1149.10
3135.82	1100.65
3137.60	1106.85
3139.39	1097.05
3141.17	1120.65
3142.96	1118.10
3144.74	1112.75
3146.53	1121.25
3148.31	1125.70
3150.09	1100.90
3151.87	1115.10
3153.65	1095.45
3155.43	1098.75
3157.21	1129.55
3158.99	1105.80
3160.76	1156.70
3162.54	1126.10
3164.32	1123.15
3166.09	1117.95
3167.87	1116.10
3169.64	1147.55
3171.42	1109.90
3173.19	1113.95
3174.96	1119.10
3176.73	1125.10
3178.50	1147.55
3180.27	1143.30
3182.04	1110.05
3183.81	1111.25
3185.58	1143.80
3187.35	1142.60
3189.11	1115.60
3190.88	1133.20
3192.65	1133.80
3194.41	1154.55
3196.17	1137.95
3197.94	1125.50
3199.70	1123.85
3201.46	1130.45
3203.22	1146.05
3204.99	1141.80
3206.75	1135.35
3208.50	1106.80
3210.26	1139.65
3212.02	1104.90
3213.78	1161.95
3215.54	1123.10
3217.29	1139.05
3219.05	1160.00
3220.80	1135.55
3222.56	1142.60
3224.31	1166.20
3226.06	1165.60
3227.81	1162.60
3229.57	1154.20
3231.32	1156.05
3233.07	1162.55
3234.82	1160.05
3236.57	1156.50
3238.31	1146.05
3240.06	1151.85
3241.81	1142.95
3243.55	1158.70
3245.30	1164.80
3247.04	1177.00
3248.79	1118.95
3250.53	1123.80
3252.27	1149.05
3254.02	1170.25
3255.76	1164.10
3257.50	1157.20
3259.24	1149.65
3260.98	1151.55
3262.72	1169.05
3264.46	1175.65
3266.19	1170.85
3267.93	1158.15
3269.67	1155.00
3271.40	1156.65
3273.14	1154.75
3274.87	1163.05
3276.60	1157.25
3278.34	1158.10
3280.07	1167.75
3281.80	1141.00
3283.53	1161.95
3285.26	1154.60
3286.99	1160.45
3288.72	1127.60
3290.45	1161.45
3292.18	1172.25
3293.90	1158.00
3295.63	1149.85
3297.35	1168.90
3299.08	1180.95
3300.80	1191.40
3302.53	1154.50
3304.25	1160.05
3305.97	1195.65
3307.69	1167.05
3309.42	1166.75
3311.14	1144.80
3312.86	1190.55
3314.57	1173.20
3316.29	1165.55
3318.01	1146.55
3319.73	1153.55
3321.44	1165.00
3323.16	1163.55
3324.87	1166.15
3326.59	1157.20
3328.30	1183.25
3330.02	1152.25
3331.73	1151.85
3333.44	1191.50
3335.15	1163.75
3336.86	1206.05
3338.57	1159.00
3340.28	1169.75
3341.99	1192.20
3343.70	1166.95
3345.41	1190.95
3347.11	1161.05
3348.82	1177.45
3350.52	1170.40
3352.23	1183.75
3353.93	1178.65
3355.63	1184.40
3357.34	1165.30
3359.04	1160.85
3360.74	1164.40
3362.44	1190.80
3364.14	1193.15
3365.84	1179.85
3367.54	1193.60
3369.24	1180.65
3370.94	1186.70
3372.63	1185.90
3374.33	1184.75
3376.02	1163.10
3377.72	1191.45
3379.41	1177.85
3381.11	1151.20
3382.80	1171.50
3384.49	1169.20
3386.18	1168.55
3387.87	1200.10
3389.56	1167.50
3391.25	1169.20
3392.94	1203.30
3394.63	1191.00
3396.32	1166.40
3398.01	1174.40
3399.69	1173.35
3401.38	1190.00
3403.06	1184.75
3404.75	1175.00
3406.43	1157.50
3408.12	1191.10
3409.80	1166.85
3411.48	1170.45
3413.16	1168.95
3414.84	1190.85
3416.52	1162.75
3418.20	1175.60
3419.88	1182.05
3421.56	1153.25
3423.24	1186.05
3424.91	1158.70
3426.59	1162.45
3428.26	1158.20
3429.94	1207.50
3431.61	1193.45
3433.29	1170.65
3434.96	1171.65
3436.63	1170.05
3438.30	1181.90
3439.97	1198.00
3441.64	1192.50
3443.31	1206.85
3444.98	1194.60
3446.65	1204.65
3448.32	1213.15
3449.99	1191.75
3451.65	1176.15
3453.32	1194.15
3454.98	1186.75
3456.65	1184.40
3458.31	1207.40
3459.97	1210.15
3461.64	1199.20
3463.30	1191.85
3464.96	1217.15
3466.62	1199.80
3468.28	1184.30
3469.94	1205.25
3471.60	1206.60
3473.26	1192.20
3474.91	1175.45
3476.57	1188.85
3478.23	1190.25
3479.88	1210.65
3481.54	1191.05
3483.19	1193.10
3484.85	1188.90
3486.50	1216.20
3488.15	1205.35
3489.80	1179.20
3491.45	1202.95
3493.10	1217.50
3494.75	1199.00
3496.40	1184.45
3498.05	1170.55
3499.70	1187.95
3501.35	1203.55
3502.99	1223.85
3504.64	1185.85
3506.28	1203.45
3507.93	1165.35
3509.57	1195.35
3511.22	1207.70
3512.86	1196.95
3514.50	1184.55
3516.14	1181.40
3517.78	1197.10
3519.42	1174.90
3521.06	1207.05
3522.70	1208.35
3524.34	1211.60
3525.98	1210.75
3527.62	1215.35
3529.25	1216.90
3530.89	1197.75
3532.52	1222.45
3534.16	1208.85
3535.79	1195.10
3537.43	1235.00
3539.06	1203.10
3540.69	1243.05
3542.32	1211.70
3543.95	1209.00
3545.58	1208.35
3547.21	1200.50
3548.84	1207.50
3550.47	1210.10
3552.10	1206.95
3553.72	1217.20
3555.35	1205.90
3556.98	1182.45
3558.60	1202.85
3560.22	1204.50
3561.85	1197.10
3563.47	1208.05
3565.09	1192.25
3566.72	1209.15
3568.34	1187.95
3569.96	1204.90
3571.58	1229.35
3573.20	1210.15
3574.82	1199.95
3576.43	1211.75
3578.05	1216.35
3579.67	1212.70
3581.28	1230.00
3582.90	1244.00
3584.52	1220.35
3586.13	1254.10
3587.74	1219.50
3589.36	1225.75
3590.97	1205.25
3592.58	1236.20
3594.19	1243.60
3595.80	1232.40
3597.41	1202.20
3599.02	1236.25
3600.63	1228.95
3602.24	1212.85
3603.85	1213.30
3605.45	1220.80
3607.06	1235.30
3608.66	1214.90
3610.27	1220.85
3611.87	1220.45
3613.48	1211.60
3615.08	1235.65
3616.68	1242.10
3618.29	1238.50
3619.89	1230.85
3621.49	1238.15
3623.09	1221.15
3624.69	1216.40
3626.28	1232.95
3627.88	1224.80
3629.48	1240.65
3631.08	1247.45
3632.67	1240.15
3634.27	1233.65
3635.86	1241.45
3637.46	1223.60
3639.05	1257.30
3640.64	1230.75
3642.24	1255.30
3643.83	1252.40
3645.42	1241.80
3647.01	1228.30
3648.60	1235.15
3650.19	1251.45
3651.78	1236.85
3653.37	1239.50
3654.95	1251.70
3656.54	1230.80
3658.13	1228.20
3659.71	1242.15
3661.30	1214.70
3662.88	1242.85
3664.47	1209.95
3666.05	1224.65
3667.63	1247.30
3669.21	1244.20
3670.80	1246.70
3672.38	1207.55
3673.96	1247.55
3675.54	1242.60
3677.11	1241.85
3678.69	1236.30
3680.27	1214.75
3681.85	1215.65
3683.42	1273.50
3685.00	1240.65
3686.57	1215.75
3688.15	1248.90
3689.72	1234.85
3691.30	1216.20
3692.87	1231.35
3694.44	1228.30
3696.01	1235.00
3697.58	1227.45
3699.15	1247.90
3700.72	1240.40
3702.29	1238.60
3703.86	1240.90
3705.43	1242.30
3706.99	1235.65
3708.56	1235.40
3710.13	1270.65
3711.69	1225.20
3713.26	1241.45
3714.82	1257.20
3716.38	1235.55
3717.95	1242.95
3719.51	1222.00
3721.07	1237.45
3722.63	1234.45
3724.19	1258.05
3725.75	1228.90
3727.31	1227.55
3728.87	1244.15
3730.43	1258.60
3731.98	1238.55
3733.54	1215.30
3735.10	1229.10
3736.65	1230.55
3738.21	1220.95
3739.76	1255.55
3741.31	1238.40
3742.87	1251.75
3744.42	1223.70
3745.97	1235.65
3747.52	1232.85
3749.07	1265.65
3750.62	1265.25
3752.17	1246.35
3753.72	1255.65
3755.27	1251.25
3756.82	1252.55
3758.36	1246.00
3759.91	1258.35
3761.45	1266.75
3763.00	1250.00
3764.54	1253.75
3766.09	1243.15
3767.63	1250.70
3769.17	1280.95
3770.72	1243.75
3772.26	1273.20
3773.80	1250.60
3775.34	1255.95
3776.88	1263.20
3778.42	1242.45
3779.95	1272.75
3781.49	1259.60
3783.03	1241.00
3784.57	1288.15
3786.10	1242.70
3787.64	1263.85
3789.17	1234.25
3790.70	1247.70
3792.24	1260.65
3793.77	1243.65
3795.30	1263.65
3796.84	1254.15
3798.37	1264.50
3799.90	1255.00
3801.43	1245.70
3802.96	1269.15
3804.48	1242.10
3806.01	1233.85
3807.54	1260.45
3809.07	1248.60
3810.59	1254.75
3812.12	1255.10
3813.64	1255.95
3815.17	1239.30
3816.69	1215.90
3818.21	1275.00
3819.74	1266.95
3821.26	1274.20
3822.78	1282.80
3824.30	1273.25
3825.82	1255.05
3827.34	1265.90
3828.86	1293.40
3830.38	1258.15
3831.89	1279.05
3833.41	1257.45
3834.93	1268.65
3836.44	1265.15
3837.96	1255.90
3839.47	1278.60
3840.99	1255.55
3842.50	1289.35
3844.01	1253.85
3845.53	1255.55
3847.04	1287.65
3848.55	1272.95
3850.06	1261.30
3851.57	1254.55
3853.08	1230.15
3854.59	1280.60
3856.10	1292.15
3857.60	1277.65
3859.11	1259.05
3860.62	1266.25
3862.12	1257.95
3863.63	1271.90
3865.13	1251.15
3866.64	1254.90
3868.14	1286.90
3869.64	1285.10
3871.14	1276.15
3872.65	1258.20
3874.15	1268.75
3875.65	1246.05
3877.15	1257.30
3878.65	1219.40
3880.14	1259.25
3881.64	1238.45
3883.14	1273.00
3884.64	1254.85
3886.13	1260.25
3887.63	1273.85
3889.12	1276.75
3890.62	1260.55
3892.11	1243.55
3893.60	1250.70
3895.10	1249.95
3896.59	1266.50
3898.08	1265.30
3899.57	1254.40
3901.06	1263.75
3902.55	1249.10
3904.04	1221.10
3905.53	1243.90
3907.01	1255.70
3908.50	1247.30
3909.99	1259.20
3911.47	1258.00
3912.96	1252.25
3914.44	1265.10
3915.93	1261.60
3917.41	1254.35
3918.89	1275.15
3920.38	1229.35
3921.86	1246.20
3923.34	1273.90
3924.82	1268.50
3926.30	1261.85
3927.78	1264.60
3929.26	1268.65
3930.74	1250.20
3932.21	1251.75
3933.69	1251.20
3935.17	1248.85
3936.64	1236.80
3938.12	1261.50
3939.59	1264.35
3941.07	1272.80
3942.54	1264.50
3944.01	1255.30
3945.49	1240.25
3946.96	1271.20
3948.43	1250.85
3949.90	1235.45
3951.37	1230.90
3952.84	1258.65
3954.31	1255.30
3955.78	1258.60
3957.24	1256.05
3958.71	1250.00
3960.18	1259.80
3961.64	1263.20
3963.11	1263.55
3964.57	1241.25
3966.04	1237.15
3967.50	1258.90
3968.96	1267.25
3970.42	1272.40
3971.89	1272.00
3973.35	1250.60
3974.81	1247.00
3976.27	1277.15
3977.73	1269.30
3979.19	1242.35
3980.64	1273.85
3982.10	1249.90
3983.56	1266.90
3985.01	1251.80
3986.47	1255.80
3987.93	1263.05
3989.38	1238.85
3990.83	1257.15
3992.29	1255.15
3993.74	1243.00
3995.19	1231.20
3996.64	1267.60
3998.10	1286.80
3999.55	1268.65
4001.00	1267.55
4002.44	1258.55
	
Sodium tungstate, Na2WO4, cubic Fd-3m phase
Measured at 298 K
140 sec at 37 mW (532 nm) B&WTek i-Raman Plus
		
Raman shift (cm-1)	Counts
171.23	800.00
174.09	859.95
176.95	818.89
179.81	823.34
182.67	828.53
185.53	849.53
188.39	834.53
191.24	833.86
194.09	803.74
196.95	824.58
199.80	806.81
202.65	823.05
205.50	808.93
208.35	849.81
211.20	814.05
214.05	853.13
216.89	831.30
219.74	821.49
222.58	832.71
225.42	857.58
228.27	853.27
231.11	857.34
233.95	890.37
236.79	886.20
239.62	926.16
242.46	931.04
245.30	917.27
248.13	943.24
250.97	971.97
253.80	1005.84
256.63	1044.06
259.46	1066.59
262.29	1138.91
265.12	1173.04
267.95	1244.17
270.77	1327.04
273.60	1404.73
276.43	1524.01
279.25	1704.64
282.07	1908.91
284.89	2254.74
287.71	2895.57
290.53	4107.81
293.35	6185.14
296.17	8891.83
298.99	11815.48
301.80	14622.45
304.62	17203.25
307.43	19639.79
310.25	21221.49
313.06	19298.19
315.87	12678.33
318.68	6938.03
321.49	3793.53
324.29	2662.57
327.10	2145.13
329.91	1919.09
332.71	1755.44
335.52	1636.71
338.32	1557.77
341.12	1496.78
343.92	1417.30
346.72	1383.42
349.52	1423.89
352.32	1391.12
355.12	1435.60
357.91	1526.32
360.71	1597.56
363.50	1732.14
366.29	1873.07
369.08	1975.31
371.88	2050.22
374.67	2004.07
377.45	1826.35
380.24	1603.76
383.03	1451.27
385.82	1342.24
388.60	1291.24
391.38	1273.35
394.17	1267.29
396.95	1243.41
399.73	1240.43
402.51	1218.91
405.29	1248.05
408.07	1213.04
410.84	1214.67
413.62	1247.03
416.40	1208.04
419.17	1206.78
421.94	1233.74
424.72	1221.72
427.49	1242.03
430.26	1245.90
433.03	1255.38
435.79	1273.89
438.56	1244.54
441.33	1268.28
444.09	1311.27
446.86	1251.23
449.62	1285.67
452.38	1289.33
455.14	1294.84
457.90	1306.11
460.66	1280.48
463.42	1312.81
466.18	1319.30
468.94	1305.80
471.69	1303.63
474.44	1284.27
477.20	1271.94
479.95	1312.65
482.70	1295.51
485.45	1287.38
488.20	1296.21
490.95	1274.24
493.70	1268.03
496.44	1263.31
499.19	1202.77
501.94	1196.14
504.68	1175.39
507.42	1155.71
510.16	1176.93
512.90	1108.70
515.64	1089.24
518.38	1091.03
521.12	1057.49
523.86	1028.25
526.59	1032.40
529.33	1021.28
532.06	988.69
534.79	1005.02
537.53	977.72
540.26	964.11
542.99	982.66
545.72	960.72
548.44	979.67
551.17	935.25
553.90	951.13
556.62	963.56
559.35	960.61
562.07	976.50
564.79	963.01
567.51	937.12
570.23	920.89
572.95	929.02
575.67	918.41
578.39	948.26
581.11	927.11
583.82	951.71
586.54	923.59
589.25	949.70
591.96	926.63
594.67	920.82
597.38	888.76
600.09	928.37
602.80	915.03
605.51	917.21
608.22	910.44
610.92	904.67
613.63	927.93
616.33	883.32
619.03	907.47
621.74	881.26
624.44	862.18
627.14	834.11
629.84	869.84
632.53	858.41
635.23	870.56
637.93	850.31
640.62	849.94
643.32	897.80
646.01	864.49
648.70	842.38
651.39	827.42
654.08	859.26
656.77	873.46
659.46	843.10
662.15	890.74
664.84	873.38
667.52	859.04
670.21	863.47
672.89	895.53
675.57	853.83
678.25	841.88
680.94	866.29
683.62	847.63
686.29	882.08
688.97	835.80
691.65	850.61
694.33	853.66
697.00	877.33
699.67	874.74
702.35	890.96
705.02	882.49
707.69	872.22
710.36	870.93
713.03	898.47
715.70	893.51
718.37	893.67
721.03	869.60
723.70	846.54
726.36	887.83
729.03	862.83
731.69	856.70
734.35	881.89
737.01	864.11
739.67	855.06
742.33	870.14
744.99	877.51
747.65	871.84
750.30	846.44
752.96	884.13
755.61	854.13
758.27	837.02
760.92	878.32
763.57	848.54
766.22	894.24
768.87	892.91
771.52	897.65
774.17	881.77
776.81	903.88
779.46	938.69
782.10	950.69
784.75	976.44
787.39	1022.58
790.03	1084.49
792.67	1110.42
795.31	1153.97
797.95	1265.48
800.59	1532.26
803.23	2682.26
805.86	6565.55
808.50	11880.32
811.13	15064.24
813.77	15127.63
816.40	8830.28
819.03	3227.63
821.66	1622.79
824.29	1206.17
826.92	1103.35
829.55	945.15
832.17	883.23
834.80	873.14
837.42	831.54
840.05	805.22
842.67	828.63
845.29	800.00
847.92	781.94
850.54	804.97
853.15	797.34
855.77	814.79
858.39	798.49
861.01	792.71
863.62	788.17
866.24	832.10
868.85	810.29
871.46	809.19
874.08	823.07
876.69	824.89
879.30	852.74
881.91	841.15
884.51	817.27
887.12	877.22
889.73	874.44
892.33	893.97
894.94	898.33
897.54	955.96
900.14	983.61
902.75	1055.94
905.35	1117.99
907.95	1190.67
910.55	1327.52
913.14	1584.84
915.74	2069.16
918.34	3253.70
920.93	8386.36
923.53	26184.17
926.12	46536.10
928.71	54016.66
931.30	40074.06
933.89	14755.69
936.48	4385.16
939.07	2096.42
941.66	1470.12
944.25	1201.56
946.83	1081.93
949.42	983.25
952.00	935.75
954.58	853.89
957.17	829.64
959.75	820.98
962.33	782.81
964.91	783.04
967.49	793.31
970.06	749.18
972.64	748.20
975.22	751.02
977.79	769.79
980.36	740.91
982.94	695.19
985.51	761.91
988.08	730.74
990.65	733.38
993.22	740.42
995.79	733.37
998.36	691.43
1000.92	735.79
1003.49	699.92
1006.05	717.24
1008.62	693.95
1011.18	694.80
1013.74	712.62
1016.30	703.80
1018.86	713.74
1021.42	697.46
1023.98	669.14
1026.54	712.19
1029.09	680.24
1031.65	680.83
1034.21	689.19
1036.76	682.36
1039.31	675.10
1041.86	653.51
1044.41	664.90
1046.96	656.36
1049.51	669.60
1052.06	650.77
1054.61	652.91
1057.16	665.58
1059.70	623.42
1062.25	643.90
1064.79	622.95
1067.33	613.33
1069.87	616.44
1072.42	605.40
1074.96	633.58
1077.49	594.93
1080.03	610.53
1082.57	611.57
1085.11	619.74
1087.64	617.54
1090.18	632.94
1092.71	608.82
1095.24	601.09
1097.78	622.27
1100.31	621.87
1102.84	610.96
1105.37	647.45
1107.89	627.87
1110.42	651.65
1112.95	667.73
1115.47	651.99
1118.00	661.66
1120.52	633.41
1123.04	645.67
1125.57	625.79
1128.09	591.80
1130.61	651.90
1133.13	632.62
1135.65	612.38
1138.16	592.63
1140.68	612.01
1143.20	627.74
1145.71	619.86
1148.22	590.38
1150.74	617.13
1153.25	579.61
1155.76	604.30
1158.27	617.59
1160.78	600.78
1163.29	611.68
1165.80	595.57
1168.30	596.50
1170.81	637.05
1173.31	604.58
1175.82	625.03
1178.32	640.01
1180.82	631.93
1183.32	633.46
1185.82	617.18
1188.32	613.60
1190.82	616.56
1193.32	624.57
1195.82	573.03
1198.31	601.86
1200.81	638.75
1203.30	592.87
1205.79	621.58
1208.29	606.61
1210.78	614.55
1213.27	591.29
1215.76	609.37
1218.25	609.33
1220.74	605.69
1223.22	597.87
1225.71	597.31
1228.19	605.16
1230.68	604.77
1233.16	652.20
1235.64	638.91
1238.13	654.94
1240.61	655.23
1243.09	627.55
1245.56	642.88
1248.04	632.18
1250.52	632.95
1253.00	631.86
1255.47	613.88
1257.95	635.66
1260.42	651.89
1262.89	634.30
1265.36	655.99
1267.84	634.55
1270.31	642.25
1272.77	673.36
1275.24	657.07
1277.71	643.01
1280.18	632.49
1282.64	670.01
1285.11	688.83
1287.57	680.90
1290.03	660.50
1292.50	639.81
1294.96	672.66
1297.42	666.88
1299.88	703.78
1302.34	678.26
1304.79	669.62
1307.25	690.19
1309.71	676.34
1312.16	688.37
1314.62	652.25
1317.07	662.53
1319.52	664.03
1321.97	648.19
1324.42	696.23
1326.87	676.38
1329.32	681.66
1331.77	645.50
1334.22	670.46
1336.66	665.70
1339.11	658.69
1341.55	678.67
1344.00	688.24
1346.44	665.80
1348.88	687.97
1351.32	693.16
1353.76	670.61
1356.20	720.88
1358.64	673.35
1361.08	637.69
1363.51	655.81
1365.95	682.42
1368.39	687.95
1370.82	708.10
1373.25	701.01
1375.68	729.78
1378.12	703.35
1380.55	689.29
1382.98	717.33
1385.40	681.51
1387.83	717.27
1390.26	719.69
1392.69	719.17
1395.11	722.47
1397.54	727.45
1399.96	732.91
1402.38	742.43
1404.80	725.70
1407.22	724.72
1409.64	751.35
1412.06	737.97
1414.48	729.81
1416.90	761.74
1419.32	779.12
1421.73	777.87
1424.15	831.71
1426.56	790.41
1428.97	771.97
1431.39	766.85
1433.80	770.95
1436.21	767.30
1438.62	793.65
1441.03	778.99
1443.43	800.00
1445.84	769.64
1448.25	799.57
1450.65	802.22
1453.06	742.95
1455.46	801.34
1457.86	807.69
1460.27	785.46
1462.67	816.15
1465.07	772.58
1467.47	797.67
1469.86	818.42
1472.26	788.76
1474.66	806.19
1477.05	770.99
1479.45	807.07
1481.84	800.32
1484.24	774.56
1486.63	780.26
1489.02	786.01
1491.41	756.41
1493.80	789.17
1496.19	805.88
1498.58	806.94
1500.96	786.76
1503.35	770.28
1505.74	817.49
1508.12	799.53
1510.50	764.72
1512.89	785.79
1515.27	791.14
1517.65	754.44
1520.03	765.69
1522.41	799.60
1524.79	787.11
1527.17	795.23
1529.54	756.12
1531.92	760.45
1534.30	765.83
1536.67	760.19
1539.04	784.50
1541.42	781.45
1543.79	759.92
1546.16	750.70
1548.53	774.69
1550.90	775.23
1553.27	772.73
1555.63	750.96
1558.00	785.33
1560.37	737.75
1562.73	770.90
1565.10	777.19
1567.46	748.61
1569.82	791.28
1572.18	777.37
1574.54	772.06
1576.90	761.56
1579.26	769.07
1581.62	774.15
1583.98	773.38
1586.33	783.14
1588.69	784.19
1591.04	768.37
1593.40	799.80
1595.75	790.70
1598.10	769.47
1600.45	798.09
1602.81	809.06
1605.15	802.78
1607.50	849.59
1609.85	845.87
1612.20	826.26
1614.54	822.87
1616.89	820.79
1619.23	797.28
1621.58	806.07
1623.92	821.59
1626.26	799.33
1628.60	832.98
1630.95	825.57
1633.28	779.82
1635.62	838.31
1637.96	824.47
1640.30	857.29
1642.63	836.10
1644.97	823.45
1647.30	808.94
1649.64	833.53
1651.97	815.39
1654.30	814.48
1656.63	829.38
1658.96	809.40
1661.29	789.29
1663.62	790.44
1665.95	772.61
1668.28	758.50
1670.60	763.03
1672.93	771.40
1675.25	779.61
1677.58	772.47
1679.90	761.37
1682.22	779.18
1684.54	774.22
1686.86	779.97
1689.18	781.10
1691.50	773.54
1693.82	794.10
1696.13	783.30
1698.45	809.51
1700.77	805.98
1703.08	778.14
1705.39	749.92
1707.71	795.26
1710.02	792.39
1712.33	811.33
1714.64	794.25
1716.95	803.29
1719.26	831.85
1721.56	818.45
1723.87	810.75
1726.18	798.83
1728.48	799.45
1730.79	792.62
1733.09	789.73
1735.39	795.41
1737.69	807.82
1740.00	838.13
1742.30	830.78
1744.59	810.37
1746.89	825.01
1749.19	800.43
1751.49	798.28
1753.78	820.45
1756.08	795.19
1758.37	818.92
1760.67	838.90
1762.96	814.62
1765.25	812.27
1767.54	848.23
1769.83	850.98
1772.12	833.24
1774.41	821.63
1776.70	802.79
1778.99	832.58
1781.27	799.00
1783.56	836.03
1785.84	851.00
1788.12	815.50
1790.41	814.45
1792.69	795.00
1794.97	809.86
1797.25	824.60
1799.53	860.87
1801.81	842.30
1804.09	832.22
1806.36	854.17
1808.64	809.33
1810.92	808.52
1813.19	820.04
1815.46	831.43
1817.74	843.40
1820.01	812.44
1822.28	809.31
1824.55	834.71
1826.82	806.23
1829.09	840.98
1831.36	809.15
1833.62	795.15
1835.89	820.83
1838.16	808.07
1840.42	810.65
1842.68	796.16
1844.95	809.14
1847.21	798.74
1849.47	825.03
1851.73	811.24
1853.99	804.37
1856.25	799.83
1858.51	768.97
1860.77	800.68
1863.02	784.48
1865.28	778.74
1867.53	804.09
1869.79	797.31
1872.04	791.86
1874.29	827.18
1876.54	799.94
1878.79	769.46
1881.04	783.47
1883.29	757.65
1885.54	788.46
1887.79	766.25
1890.04	780.26
1892.28	777.70
1894.53	759.17
1896.77	770.42
1899.01	792.24
1901.26	765.49
1903.50	766.07
1905.74	814.32
1907.98	797.90
1910.22	766.11
1912.46	780.50
1914.70	796.27
1916.93	778.66
1919.17	806.28
1921.40	780.63
1923.64	789.31
1925.87	798.91
1928.11	786.04
1930.34	780.80
1932.57	794.64
1934.80	775.01
1937.03	818.85
1939.26	824.92
1941.49	815.07
1943.71	766.80
1945.94	826.56
1948.17	798.39
1950.39	826.91
1952.61	822.95
1954.84	802.37
1957.06	784.12
1959.28	799.44
1961.50	800.00
1963.72	811.28
1965.94	824.50
1968.16	796.49
1970.38	788.30
1972.59	789.44
1974.81	767.36
1977.02	813.01
1979.24	806.63
1981.45	828.87
1983.67	840.89
1985.88	800.33
1988.09	785.49
1990.30	789.58
1992.51	779.93
1994.72	791.26
1996.92	781.06
1999.13	817.43
2001.34	782.12
2003.54	796.32
2005.75	818.25
2007.95	802.89
2010.16	786.56
2012.36	821.04
2014.56	813.68
2016.76	802.19
2018.96	822.42
2021.16	838.31
2023.36	857.82
2025.56	844.09
2027.75	847.37
2029.95	838.72
2032.14	848.68
2034.34	841.80
2036.53	849.73
2038.72	850.17
2040.92	874.63
2043.11	847.99
2045.30	840.27
2047.49	876.70
2049.68	860.64
2051.86	871.74
2054.05	862.64
2056.24	881.76
2058.42	901.28
2060.61	891.60
2062.79	899.08
2064.97	907.72
2067.16	881.36
2069.34	898.71
2071.52	937.86
2073.70	905.06
2075.88	866.36
2078.06	922.12
2080.23	918.38
2082.41	928.99
2084.59	929.35
2086.76	909.96
2088.94	944.62
2091.11	909.93
2093.28	920.38
2095.46	921.29
2097.63	947.80
2099.80	947.30
2101.97	937.55
2104.14	938.09
2106.30	963.78
2108.47	961.77
2110.64	949.15
2112.80	992.03
2114.97	956.20
2117.13	959.71
2119.30	954.72
2121.46	957.82
2123.62	1015.51
2125.78	947.75
2127.94	980.32
2130.10	975.99
2132.26	964.30
2134.42	962.90
2136.57	941.93
2138.73	967.76
2140.89	990.57
2143.04	1001.83
2145.20	982.67
2147.35	1009.10
2149.50	988.01
2151.65	1009.86
2153.80	980.40
2155.95	974.52
2158.10	984.18
2160.25	959.17
2162.40	962.85
2164.55	960.11
2166.69	975.15
2168.84	979.93
2170.98	976.64
2173.13	970.03
2175.27	953.50
2177.41	931.76
2179.55	959.04
2181.69	981.91
2183.83	947.40
2185.97	953.73
2188.11	958.98
2190.25	936.36
2192.38	917.42
2194.52	920.81
2196.66	872.22
2198.79	905.72
2200.92	893.13
2203.06	914.33
2205.19	918.50
2207.32	893.49
2209.45	876.21
2211.58	885.21
2213.71	860.33
2215.84	855.42
2217.96	877.63
2220.09	877.52
2222.22	854.84
2224.34	872.03
2226.47	885.19
2228.59	894.18
2230.71	859.60
2232.84	858.25
2234.96	890.22
2237.08	909.63
2239.20	892.81
2241.32	819.07
2243.43	870.32
2245.55	876.74
2247.67	875.99
2249.78	874.68
2251.90	886.10
2254.01	914.25
2256.13	859.49
2258.24	877.46
2260.35	880.06
2262.46	850.75
2264.57	859.93
2266.68	837.84
2268.79	867.64
2270.90	870.77
2273.01	884.30
2275.11	859.81
2277.22	829.91
2279.32	839.45
2281.43	802.08
2283.53	816.95
2285.63	810.16
2287.74	827.66
2289.84	781.36
2291.94	825.34
2294.04	829.22
2296.14	777.40
2298.23	790.87
2300.33	818.03
2302.43	775.08
2304.52	788.74
2306.62	795.59
2308.71	808.58
2310.81	829.42
2312.90	818.97
2314.99	822.10
2317.08	839.04
2319.17	783.78
2321.26	788.41
2323.35	808.15
2325.44	818.04
2327.53	826.27
2329.61	837.61
2331.70	864.65
2333.78	822.55
2335.87	814.35
2337.95	827.45
2340.03	792.30
2342.12	829.51
2344.20	797.57
2346.28	816.20
2348.36	823.27
2350.44	810.55
2352.51	850.00
2354.59	821.14
2356.67	844.15
2358.74	812.86
2360.82	800.43
2362.89	782.42
2364.97	833.91
2367.04	841.11
2369.11	820.08
2371.18	833.25
2373.25	870.89
2375.32	853.24
2377.39	816.40
2379.46	844.12
2381.53	851.81
2383.60	841.31
2385.66	850.68
2387.73	841.21
2389.79	851.81
2391.86	853.08
2393.92	856.81
2395.98	825.91
2398.04	838.07
2400.10	814.16
2402.16	846.96
2404.22	827.18
2406.28	873.12
2408.34	837.38
2410.40	851.91
2412.45	873.51
2414.51	844.53
2416.56	863.62
2418.62	833.29
2420.67	866.12
2422.72	832.04
2424.77	853.52
2426.82	851.78
2428.87	872.91
2430.92	819.62
2432.97	814.10
2435.02	814.56
2437.07	812.19
2439.11	800.00
2441.16	785.39
2443.20	831.45
2445.25	826.34
2447.29	809.91
2449.33	870.20
2451.38	812.26
2453.42	842.81
2455.46	821.02
2457.50	847.62
2459.54	853.63
2461.57	836.47
2463.61	881.04
2465.65	872.62
2467.68	864.98
2469.72	857.02
2471.75	859.17
2473.79	873.20
2475.82	893.75
2477.85	897.07
2479.88	882.07
2481.91	879.78
2483.94	905.67
2485.97	885.82
2488.00	901.70
2490.03	901.99
2492.06	861.86
2494.08	877.94
2496.11	883.40
2498.13	885.72
2500.16	878.17
2502.18	877.52
2504.20	892.75
2506.22	908.55
2508.25	893.71
2510.27	864.49
2512.29	907.39
2514.30	890.30
2516.32	857.89
2518.34	875.48
2520.36	879.40
2522.37	825.17
2524.39	845.32
2526.40	863.08
2528.41	835.00
2530.43	845.24
2532.44	842.44
2534.45	853.11
2536.46	824.39
2538.47	839.88
2540.48	850.69
2542.49	841.51
2544.50	849.64
2546.50	865.33
2548.51	820.24
2550.51	859.90
2552.52	841.54
2554.52	878.97
2556.53	854.68
2558.53	868.89
2560.53	850.51
2562.53	794.40
2564.53	839.74
2566.53	861.14
2568.53	879.31
2570.53	857.68
2572.52	884.61
2574.52	871.10
2576.52	867.60
2578.51	833.35
2580.51	879.77
2582.50	858.19
2584.49	879.42
2586.48	858.15
2588.48	890.75
2590.47	884.80
2592.46	895.06
2594.45	858.02
2596.43	879.53
2598.42	870.76
2600.41	868.89
2602.40	910.43
2604.38	901.81
2606.37	891.26
2608.35	878.11
2610.33	867.41
2612.32	880.32
2614.30	888.53
2616.28	888.59
2618.26	856.26
2620.24	900.43
2622.22	894.20
2624.20	902.63
2626.17	894.90
2628.15	878.48
2630.13	878.96
2632.10	855.04
2634.08	861.73
2636.05	855.76
2638.02	829.64
2639.99	840.58
2641.97	881.92
2643.94	877.30
2645.91	894.34
2647.88	857.97
2649.85	847.11
2651.81	828.09
2653.78	844.17
2655.75	826.71
2657.71	857.63
2659.68	865.06
2661.64	875.04
2663.61	817.67
2665.57	837.84
2667.53	820.07
2669.49	827.14
2671.45	837.71
2673.41	843.68
2675.37	841.95
2677.33	837.77
2679.29	852.14
2681.25	864.96
2683.20	852.37
2685.16	836.33
2687.11	866.45
2689.07	831.21
2691.02	827.12
2692.97	805.83
2694.92	844.64
2696.88	867.06
2698.83	819.11
2700.78	820.97
2702.73	838.38
2704.67	814.78
2706.62	793.09
2708.57	792.44
2710.51	788.70
2712.46	791.25
2714.40	840.45
2716.35	785.66
2718.29	835.66
2720.23	828.96
2722.18	810.21
2724.12	788.16
2726.06	822.81
2728.00	796.21
2729.94	844.76
2731.88	805.11
2733.81	837.86
2735.75	827.46
2737.69	829.41
2739.62	816.80
2741.56	798.10
2743.49	802.14
2745.42	818.99
2747.36	825.84
2749.29	827.23
2751.22	826.63
2753.15	852.62
2755.08	851.82
2757.01	826.66
2758.94	813.61
2760.86	834.45
2762.79	818.40
2764.72	821.84
2766.64	826.79
2768.57	826.53
2770.49	839.48
2772.41	802.17
2774.34	823.67
2776.26	810.46
2778.18	850.96
2780.10	793.30
2782.02	808.50
2783.94	808.39
2785.86	798.74
2787.77	779.03
2789.69	785.33
2791.61	797.72
2793.52	809.62
2795.44	806.57
2797.35	804.46
2799.26	816.16
2801.18	787.81
2803.09	790.90
2805.00	823.90
2806.91	814.85
2808.82	806.20
2810.73	809.70
2812.64	807.50
2814.54	830.64
2816.45	795.25
2818.36	812.85
2820.26	798.60
2822.17	800.30
2824.07	822.15
2825.97	841.00
2827.88	849.06
2829.78	824.82
2831.68	803.52
2833.58	842.18
2835.48	847.13
2837.38	857.44
2839.28	867.65
2841.17	835.70
2843.07	865.96
2844.97	854.52
2846.86	856.83
2848.76	829.90
2850.65	859.51
2852.54	843.37
2854.44	845.09
2856.33	842.40
2858.22	843.21
2860.11	818.18
2862.00	803.75
2863.89	848.22
2865.78	849.69
2867.67	813.01
2869.55	831.08
2871.44	820.45
2873.33	798.18
2875.21	826.45
2877.09	770.82
2878.98	800.00
2880.86	827.63
2882.74	831.10
2884.62	839.73
2886.50	824.21
2888.38	809.60
2890.26	822.48
2892.14	805.76
2894.02	851.30
2895.90	789.74
2897.77	809.53
2899.65	820.07
2901.53	830.66
2903.40	821.65
2905.27	820.05
2907.15	801.00
2909.02	791.44
2910.89	768.59
2912.76	775.09
2914.63	770.65
2916.50	786.60
2918.37	762.06
2920.24	782.67
2922.10	774.57
2923.97	760.54
2925.84	751.90
2927.70	759.26
2929.57	742.39
2931.43	723.45
2933.29	766.47
2935.16	713.50
2937.02	727.17
2938.88	750.15
2940.74	726.38
2942.60	725.91
2944.46	737.35
2946.32	698.38
2948.17	736.52
2950.03	718.41
2951.89	744.45
2953.74	726.70
2955.60	751.95
2957.45	748.64
2959.31	738.25
2961.16	729.65
2963.01	720.01
2964.86	728.82
2966.71	751.03
2968.56	739.74
2970.41	754.01
2972.26	763.63
2974.11	715.31
2975.96	772.18
2977.80	761.41
2979.65	726.69
2981.49	722.57
2983.34	705.96
2985.18	745.20
2987.02	740.69
2988.87	732.09
2990.71	717.18
2992.55	741.48
2994.39	743.64
2996.23	705.29
2998.07	701.00
2999.91	718.42
3001.74	715.53
3003.58	707.00
3005.42	717.42
3007.25	751.30
3009.09	703.88
3010.92	713.86
3012.75	712.79
3014.59	726.68
3016.42	720.62
3018.25	698.76
3020.08	767.41
3021.91	741.71
3023.74	735.67
3025.57	785.88
3027.40	759.59
3029.22	753.60
3031.05	729.62
3032.88	753.05
3034.70	784.87
3036.53	723.60
3038.35	755.73
3040.17	780.57
3041.99	764.56
3043.82	791.21
3045.64	748.75
3047.46	761.55
3049.28	784.51
3051.10	740.72
3052.91	774.63
3054.73	781.34
3056.55	779.77
3058.37	747.29
3060.18	750.72
3062.00	776.91
3063.81	789.89
3065.62	738.93
3067.44	744.58
3069.25	757.62
3071.06	742.27
3072.87	766.98
3074.68	727.39
3076.49	785.26
3078.30	760.33
3080.11	744.35
3081.91	770.62
3083.72	762.01
3085.53	751.95
3087.33	731.58
3089.14	754.48
3090.94	755.03
3092.74	740.33
3094.55	766.24
3096.35	780.31
3098.15	752.47
3099.95	763.39
3101.75	747.87
3103.55	776.55
3105.35	763.39
3107.15	746.28
3108.94	749.67
3110.74	770.37
3112.53	726.27
3114.33	739.58
3116.12	756.19
3117.92	760.51
3119.71	719.33
3121.50	696.36
3123.29	700.84
3125.09	728.78
3126.88	731.07
3128.67	740.07
3130.46	702.62
3132.24	736.17
3134.03	703.48
3135.82	705.85
3137.60	743.17
3139.39	686.70
3141.17	695.23
3142.96	725.32
3144.74	705.41
3146.53	743.56
3148.31	722.06
3150.09	750.51
3151.87	714.58
3153.65	709.49
3155.43	714.37
3157.21	740.69
3158.99	728.63
3160.76	746.96
3162.54	736.11
3164.32	753.81
3166.09	773.31
3167.87	783.67
3169.64	771.18
3171.42	779.86
3173.19	759.08
3174.96	729.06
3176.73	734.35
3178.50	765.19
3180.27	748.94
3182.04	732.04
3183.81	738.90
3185.58	730.37
3187.35	737.89
3189.11	711.26
3190.88	736.79
3192.65	765.19
3194.41	722.02
3196.17	739.07
3197.94	753.43
3199.70	769.84
3201.46	758.10
3203.22	748.52
3204.99	735.41
3206.75	753.99
3208.50	732.67
3210.26	725.67
3212.02	770.27
3213.78	770.83
3215.54	750.65
3217.29	761.81
3219.05	774.14
3220.80	822.11
3222.56	791.91
3224.31	781.50
3226.06	811.24
3227.81	803.90
3229.57	824.12
3231.32	847.98
3233.07	847.76
3234.82	832.79
3236.57	814.37
3238.31	842.36
3240.06	845.76
3241.81	809.92
3243.55	828.82
3245.30	849.89
3247.04	857.76
3248.79	811.70
3250.53	825.93
3252.27	796.37
3254.02	817.18
3255.76	778.38
3257.50	807.74
3259.24	800.81
3260.98	781.44
3262.72	800.22
3264.46	834.86
3266.19	792.69
3267.93	809.05
3269.67	780.56
3271.40	783.07
3273.14	828.19
3274.87	785.37
3276.60	802.20
3278.34	792.79
3280.07	786.24
3281.80	809.44
3283.53	800.00
3285.26	780.77
3286.99	817.99
3288.72	771.97
3290.45	791.86
3292.18	807.41
3293.90	776.65
3295.63	778.52
3297.35	759.27
3299.08	786.65
3300.80	797.57
3302.53	778.17
3304.25	775.06
3305.97	777.30
3307.69	758.06
3309.42	762.08
3311.14	783.50
3312.86	803.73
3314.57	777.10
3316.29	770.45
3318.01	753.15
3319.73	733.76
3321.44	754.36
3323.16	744.14
3324.87	732.91
3326.59	749.55
3328.30	761.19
3330.02	773.49
3331.73	751.80
3333.44	738.36
3335.15	748.22
3336.86	751.70
3338.57	768.64
3340.28	742.68
3341.99	719.78
3343.70	721.24
3345.41	735.01
3347.11	737.77
3348.82	720.01
3350.52	775.43
3352.23	778.19
3353.93	734.13
3355.63	762.39
3357.34	743.71
3359.04	752.28
3360.74	716.06
3362.44	773.00
3364.14	753.75
3365.84	730.25
3367.54	752.86
3369.24	717.68
3370.94	695.66
3372.63	750.24
3374.33	683.34
3376.02	688.28
3377.72	718.64
3379.41	750.00
3381.11	747.93
3382.80	761.61
3384.49	762.04
3386.18	757.79
3387.87	740.74
3389.56	768.90
3391.25	741.22
3392.94	739.75
3394.63	715.48
3396.32	771.18
3398.01	736.83
3399.69	768.08
3401.38	755.55
3403.06	735.27
3404.75	706.56
3406.43	704.24
3408.12	720.10
3409.80	719.25
3411.48	703.52
3413.16	703.94
3414.84	763.51
3416.52	734.75
3418.20	713.20
3419.88	712.75
3421.56	690.77
3423.24	700.29
3424.91	674.76
3426.59	712.55
3428.26	691.19
3429.94	684.95
3431.61	710.25
3433.29	705.53
3434.96	737.35
3436.63	703.54
3438.30	694.03
3439.97	689.28
3441.64	703.99
3443.31	763.30
3444.98	719.58
3446.65	746.72
3448.32	751.67
3449.99	728.22
3451.65	721.77
3453.32	728.10
3454.98	770.86
3456.65	678.86
3458.31	736.64
3459.97	769.54
3461.64	736.16
3463.30	771.48
3464.96	767.95
3466.62	788.88
3468.28	794.13
3469.94	784.73
3471.60	731.99
3473.26	770.97
3474.91	739.38
3476.57	771.92
3478.23	773.12
3479.88	727.87
3481.54	735.59
3483.19	720.80
3484.85	738.29
3486.50	726.87
3488.15	732.96
3489.80	721.46
3491.45	737.57
3493.10	737.80
3494.75	704.43
3496.40	703.72
3498.05	736.27
3499.70	699.33
3501.35	706.85
3502.99	703.06
3504.64	737.45
3506.28	716.13
3507.93	710.29
3509.57	725.64
3511.22	752.92
3512.86	753.84
3514.50	744.32
3516.14	731.81
3517.78	741.96
3519.42	734.27
3521.06	742.58
3522.70	763.71
3524.34	753.64
3525.98	777.68
3527.62	760.68
3529.25	805.42
3530.89	770.84
3532.52	767.94
3534.16	756.67
3535.79	761.29
3537.43	787.34
3539.06	744.52
3540.69	778.31
3542.32	778.96
3543.95	751.47
3545.58	749.03
3547.21	756.75
3548.84	773.87
3550.47	741.85
3552.10	757.14
3553.72	752.01
3555.35	742.81
3556.98	730.97
3558.60	731.86
3560.22	720.20
3561.85	709.97
3563.47	704.28
3565.09	767.69
3566.72	721.18
3568.34	738.85
3569.96	731.17
3571.58	755.80
3573.20	767.23
3574.82	805.37
3576.43	777.74
3578.05	767.84
3579.67	805.34
3581.28	819.27
3582.90	830.28
3584.52	829.49
3586.13	837.53
3587.74	826.23
3589.36	826.70
3590.97	822.05
3592.58	828.66
3594.19	801.42
3595.80	773.88
3597.41	806.84
3599.02	811.00
3600.63	783.42
3602.24	785.64
3603.85	796.11
3605.45	796.06
3607.06	799.98
3608.66	774.24
3610.27	800.91
3611.87	789.57
3613.48	779.45
3615.08	782.76
3616.68	790.97
3618.29	809.60
3619.89	817.31
3621.49	809.07
3623.09	803.03
3624.69	833.89
3626.28	813.98
3627.88	809.04
3629.48	834.75
3631.08	823.76
3632.67	836.15
3634.27	843.91
3635.86	883.05
3637.46	883.31
3639.05	820.04
3640.64	877.98
3642.24	873.58
3643.83	858.06
3645.42	849.64
3647.01	858.62
3648.60	860.10
3650.19	888.07
3651.78	894.89
3653.37	861.52
3654.95	838.26
3656.54	847.43
3658.13	852.74
3659.71	848.03
3661.30	815.19
3662.88	834.63
3664.47	833.93
3666.05	859.11
3667.63	841.38
3669.21	864.01
3670.80	853.89
3672.38	838.16
3673.96	823.72
3675.54	833.58
3677.11	815.31
3678.69	861.86
3680.27	818.36
3681.85	866.20
3683.42	880.96
3685.00	853.64
3686.57	858.05
3688.15	812.17
3689.72	864.37
3691.30	834.83
3692.87	817.97
3694.44	864.50
3696.01	856.18
3697.58	855.15
3699.15	836.07
3700.72	868.27
3702.29	864.28
3703.86	828.13
3705.43	847.52
3706.99	841.33
3708.56	867.06
3710.13	868.59
3711.69	864.88
3713.26	869.99
3714.82	856.72
3716.38	877.75
3717.95	861.89
3719.51	856.00
3721.07	846.21
3722.63	851.70
3724.19	868.69
3725.75	853.73
3727.31	879.60
3728.87	865.07
3730.43	844.33
3731.98	823.26
3733.54	843.65
3735.10	806.14
3736.65	846.49
3738.21	841.16
3739.76	822.70
3741.31	816.08
3742.87	850.43
3744.42	844.24
3745.97	849.70
3747.52	853.44
3749.07	841.38
3750.62	855.71
3752.17	828.13
3753.72	882.23
3755.27	849.03
3756.82	856.98
3758.36	915.44
3759.91	906.96
3761.45	874.41
3763.00	881.17
3764.54	862.79
3766.09	894.73
3767.63	881.79
3769.17	865.80
3770.72	901.91
3772.26	896.90
3773.80	914.62
3775.34	921.39
3776.88	905.91
3778.42	897.01
3779.95	930.34
3781.49	915.72
3783.03	913.00
3784.57	915.88
3786.10	905.32
3787.64	898.73
3789.17	940.61
3790.70	893.38
3792.24	912.32
3793.77	881.77
3795.30	881.42
3796.84	857.99
3798.37	895.82
3799.90	863.00
3801.43	907.22
3802.96	865.24
3804.48	889.38
3806.01	888.08
3807.54	861.92
3809.07	889.71
3810.59	857.62
3812.12	854.34
3813.64	888.54
3815.17	886.95
3816.69	888.99
3818.21	875.97
3819.74	901.41
3821.26	892.52
3822.78	888.08
3824.30	884.19
3825.82	876.24
3827.34	915.13
3828.86	878.61
3830.38	927.49
3831.89	900.95
3833.41	913.37
3834.93	884.98
3836.44	873.12
3837.96	924.32
3839.47	894.10
3840.99	923.28
3842.50	925.45
3844.01	912.46
3845.53	918.23
3847.04	913.63
3848.55	911.83
3850.06	876.92
3851.57	894.50
3853.08	869.38
3854.59	867.26
3856.10	889.68
3857.60	919.42
3859.11	891.48
3860.62	899.29
3862.12	898.42
3863.63	880.51
3865.13	876.19
3866.64	887.17
3868.14	855.99
3869.64	846.40
3871.14	865.50
3872.65	866.97
3874.15	870.61
3875.65	840.86
3877.15	864.54
3878.65	870.73
3880.14	825.99
3881.64	826.12
3883.14	813.89
3884.64	842.66
3886.13	823.55
3887.63	851.86
3889.12	835.60
3890.62	834.15
3892.11	850.64
3893.60	812.32
3895.10	813.81
3896.59	812.33
3898.08	814.59
3899.57	838.46
3901.06	794.52
3902.55	822.28
3904.04	836.68
3905.53	815.68
3907.01	824.27
3908.50	824.51
3909.99	820.00
3911.47	809.93
3912.96	861.31
3914.44	838.88
3915.93	830.76
3917.41	858.52
3918.89	844.23
3920.38	875.80
3921.86	864.70
3923.34	857.35
3924.82	836.60
3926.30	816.40
3927.78	835.29
3929.26	833.18
3930.74	827.42
3932.21	790.49
3933.69	808.67
3935.17	813.45
3936.64	786.67
3938.12	794.70
3939.59	787.86
3941.07	794.78
3942.54	793.59
3944.01	785.09
3945.49	780.91
3946.96	782.81
3948.43	776.46
3949.90	788.25
3951.37	794.35
3952.84	771.79
3954.31	741.68
3955.78	843.47
3957.24	804.55
3958.71	755.09
3960.18	803.97
3961.64	792.94
3963.11	797.18
3964.57	757.29
3966.04	767.78
3967.50	803.99
3968.96	776.86
3970.42	778.82
3971.89	764.75
3973.35	797.76
3974.81	784.72
3976.27	805.38
3977.73	800.19
3979.19	796.79
3980.64	787.29
3982.10	787.84
3983.56	788.30
3985.01	778.64
3986.47	794.25
3987.93	804.50
3989.38	793.84
3990.83	787.48
3992.29	773.53
3993.74	745.17
3995.19	800.31
3996.64	822.25
3998.10	790.20
3999.55	750.84
4001.00	762.73
4002.44	800.00

END OF DATA
